# Supplementary material for: Transcriptome reveals key microRNAs involved in fat deposition between different tail sheep breeds
Source: PLoS One. 2022 Mar 1;17(3):e0264804. doi: 10.1371/journal.pone.0264804 (PMC8887763; doi:10.1371/journal.pone.0264804)
Supplement: S1 Table — (XLSX) [file pone.0264804.s001.xlsx]

## Sheet: Sheet1
primer name	Sequence(5'-3')	Length
oar-miR-106b RT primer	GTCGTATCCAGTGCAGGGTCCGAGGTATTCGCACTGGATACGACATCTGC	50nt
oar-miR-106b forward prime	GCGCGTAAAGTGCTGACAGT	65bp
novel_mir4 RT primer	GTCGTATCCAGTGCAGGGTCCGAGGTATTCGCACTGGATACGACGACAGC	50nt
novel_mir4 forward prime	GCGCGACCTTGGGTCTG	67bp
novel_mir199 RT primer	GTCGTATCCAGTGCAGGGTCCGAGGTATTCGCACTGGATACGACGAGAGG	50nt
novel_mir199 forward prime	CGTCCGAGCCTGGGTCTC	66bp
novel_mir44 RT primer	GTCGTATCCAGTGCAGGGTCCGAGGTATTCGCACTGGATACGACAAACAG	50nt
novel_mir44 forward prime	GCGTCCGTCAACCATCCAG	65bp
novel_mir401 RT primer	GTCGTATCCAGTGCAGGGTCCGAGGTATTCGCACTGGATACGACGGGACT	50nt
novel_mir401 forward prime	CGCGAACTGGCCCACAA	63bp
oar-miR-432 RT primer	GTCGTATCCAGTGCAGGGTCCGAGGTATTCGCACTGGATACGACCCACCC	50nt
oar-miR-432 forward primer	CGCGTCTTGGAGTAGGTCATT	67bp
oar-miR-369-5p RT primer	GTCGTATCCAGTGCAGGGTCCGAGGTATTCGCACTGGATACGACCGAATA	50nt
oar-miR-369-5p forward primer	CGCGAGATCGACCGTGTTA	65bp
oar-miR-379-3p RT primer	GTCGTATCCAGTGCAGGGTCCGAGGTATTCGCACTGGATACGACAGTTAG	50nt
oar-miR-379-3p forward primer	GCGCGTATGTAACATGGTCCA	66bp
oar-miR-369-3p RT primer	GTCGTATCCAGTGCAGGGTCCGAGGTATTCGCACTGGATACGACAAAGAT	50nt
oar-miR-369-3p forward primer	CGCGCGAATAATACATGGTTG	65bp
oar-miR-379-5p RT primer	GTCGTATCCAGTGCAGGGTCCGAGGTATTCGCACTGGATACGACGCCTAC	50nt
oar-miR-379-5p forward primer	GCGCGTGGTAGACTATGGAAC	66bp
5S forward primer	TGCTCTGGCTGTGAGGATTATC	184bp
5S reverse primer	ACTGAACTACAAGGGAAGCCCC
HOXC9 forward primer	GCCCGTACACCAAGTACCAGAC	190bp
HOXC9 reverse primer	AGGGTTTAGGATTGCTCCTTGT
β-actin forward primer	CCCTTCCTCTGACTAAAGGAGC	140bp
β-actin reverse primer	AGAGTCCATGACAATGCCAGTG
forward primers for psiCHECK2-HOXC9-3′UTR-WT	aattctaggcgatcgctcgagACCCTGCCCCAGCCTGCTG	694bp
reverse primers for psiCHECK2-HOXC9-3′UTR-WT	attttattgcggccagcggccgcTTGGGTTTCTGGTTTTTTAAAT
forward primers for psiCHECK2-HOXC9-3′UTR-MT	GTTTTAGAGTTAGGGAGCTTCAGCGAGGAGGAGGAGGAGGCGG	694bp
reverse primers for psiCHECK2-HOXC9-3′UTR-MT	CTCCTCCTCGCTGAAGCTCCCTAACTCTAAAACACCAATTTCTCAACACTG
forward peimers for sequencing	CCTCCACTTCAGCCAGGAGG	800bp
reverse primers for sequencing	GACTCATTTAGATACTCACAC
