# Supplementary material for: Transcriptome reveals key microRNAs involved in fat deposition between different tail sheep breeds
Source: PLoS One. 2022 Mar 1;17(3):e0264804. doi: 10.1371/journal.pone.0264804 (PMC8887763; doi:10.1371/journal.pone.0264804)
Supplement: S2 Table — (XLSX) [file pone.0264804.s002.xlsx]

## Sheet: HZ1
Length	Counts	Percentage
10	35158	0.0012
11	40092	0.0014
12	53572	0.0019
13	60888	0.0021
14	86865	0.003
15	92531	0.0032
16	235666	0.0082
17	674030	0.0233
18	1038409	0.0359
19	1129332	0.0391
20	1901183	0.0658
21	5537156	0.1917
22	9042895	0.313
23	5006353	0.1733
24	1052878	0.0364
25	586589	0.0203
26	563286	0.0195
27	575984	0.0199
28	625681	0.0217
29	366263	0.0127
30	120632	0.0042
31	27405	0.0009
32	11692	0.0004
33	13054	0.0005
34	4727	0.0002
35	1456	0.0001
36	1026	0
37	660	0
38	434	0
39	433	0
40	380	0
41	352	0
42	595	0
43	1302	0
44	616	0

## Sheet: HZ2
Length	Counts	Percentage
10	9178	0.0003
11	10584	0.0004
12	13827	0.0005
13	13964	0.0005
14	23768	0.0008
15	23345	0.0008
16	28256	0.001
17	65073	0.0023
18	256735	0.009
19	504787	0.0178
20	1570853	0.0553
21	6661655	0.2345
22	12593148	0.4433
23	4501657	0.1585
24	973873	0.0343
25	305586	0.0108
26	243079	0.0086
27	202333	0.0071
28	238987	0.0084
29	98169	0.0035
30	40111	0.0014
31	15439	0.0005
32	7602	0.0003
33	3059	0.0001
34	394	0
35	146	0
36	232	0
37	128	0
38	59	0
39	50	0
40	50	0
41	87	0
42	214	0
43	835	0
44	343	0

## Sheet: HZ3
Length	Counts	Percentage
10	24738	0.0009
11	27039	0.001
12	36283	0.0013
13	50238	0.0018
14	81756	0.003
15	63541	0.0023
16	147610	0.0054
17	287097	0.0105
18	420628	0.0154
19	463513	0.017
20	1472768	0.0541
21	5894433	0.2164
22	10777069	0.3956
23	5635667	0.2069
24	979350	0.036
25	265002	0.0097
26	192798	0.0071
27	148647	0.0055
28	172667	0.0063
29	60265	0.0022
30	20339	0.0007
31	8449	0.0003
32	3501	0.0001
33	4785	0.0002
34	1005	0
35	277	0
36	240	0
37	174	0
38	121	0
39	96	0
40	62	0
41	116	0
42	397	0
43	923	0
44	329	0

## Sheet: ZZ1
Length	Counts	Percentage
10	5695	0.0002
11	7633	0.0003
12	11168	0.0004
13	15809	0.0005
14	24575	0.0008
15	28766	0.001
16	43061	0.0015
17	136585	0.0046
18	552707	0.0187
19	1059717	0.0359
20	2109182	0.0715
21	7420618	0.2514
22	10776561	0.3651
23	4260533	0.1443
24	1137380	0.0385
25	589201	0.02
26	518733	0.0176
27	331744	0.0112
28	227991	0.0077
29	128861	0.0044
30	53476	0.0018
31	29193	0.001
32	16749	0.0006
33	25845	0.0009
34	944	0
35	160	0
36	165	0
37	203	0
38	126	0
39	96	0
40	107	0
41	212	0
42	694	0
43	1410	0
44	691	0

## Sheet: ZZ2
Length	Counts	Percentage
10	8286	0.0003
11	10637	0.0004
12	14255	0.0005
13	18855	0.0007
14	24175	0.0009
15	25807	0.0009
16	35051	0.0013
17	71722	0.0026
18	289006	0.0106
19	651406	0.0239
20	1623599	0.0597
21	6288762	0.2312
22	10527689	0.387
23	3767213	0.1385
24	899415	0.0331
25	441104	0.0162
26	459111	0.0169
27	358242	0.0132
28	339947	0.0125
29	297224	0.0109
30	187059	0.0069
31	159528	0.0059
32	176003	0.0065
33	469814	0.0173
34	20142	0.0007
35	2737	0.0001
36	1716	0.0001
37	1735	0.0001
38	1325	0
39	1403	0.0001
40	1909	0.0001
41	3275	0.0001
42	5790	0.0002
43	10456	0.0004
44	9437	0.0003

## Sheet: ZZ3
Length	Counts	Percentage
10	8580	0.0003
11	9964	0.0004
12	14283	0.0005
13	18529	0.0007
14	22187	0.0008
15	17437	0.0006
16	22550	0.0008
17	36439	0.0013
18	137173	0.0048
19	293106	0.0103
20	1202891	0.0423
21	6551364	0.2303
22	12714564	0.447
23	4353512	0.153
24	774090	0.0272
25	218004	0.0077
26	212771	0.0075
27	137491	0.0048
28	141562	0.005
29	136767	0.0048
30	129894	0.0046
31	197612	0.0069
32	284856	0.01
33	719560	0.0253
34	67224	0.0024
35	6163	0.0002
36	2843	0.0001
37	1952	0.0001
38	1251	0
39	985	0
40	721	0
41	932	0
42	1807	0.0001
43	4806	0.0002
44	1669	0.0001
