# Supplementary material for: Transcriptome reveals key microRNAs involved in fat deposition between different tail sheep breeds
Source: PLoS One. 2022 Mar 1;17(3):e0264804. doi: 10.1371/journal.pone.0264804 (PMC8887763; doi:10.1371/journal.pone.0264804)
Supplement: S3 Table — (XLSX) [file pone.0264804.s003.xlsx]

## Sheet: HZ1
sRNA id	Count(26987308)	Type	Description	UMI_count(14278195)	UMI_TPM
novel_mir1	8576	mature	mature	8297	500.52
novel_mir2	169428	mature	mature	102475	6181.84
novel_mir3	61826	mature	mature	51122	3083.95
novel_mir4	214980	mature	mature	121222	7312.76
novel_mir5	50865	mature	mature	42547	2566.66
novel_mir6	61120	mature	mature	35436	2137.69
novel_mir7	82229	mature	mature	66247	3996.38
novel_mir8	76589	mature	mature	56579	3413.15
novel_mir9	28648	mature	mature	26546	1601.4
novel_mir10	40450	mature	mature	36146	2180.52
novel_mir11	43748	mature	mature	35952	2168.82
novel_mir12	43397	mature	mature	38298	2310.34
novel_mir13	23800	mature	mature	21574	1301.46
novel_mir14	30608	mature	mature	28041	1691.58
novel_mir15	21040	mature	mature	19620	1183.58
novel_mir16	16536	mature	mature	15697	946.928
novel_mir17	29461	mature	mature	24740	1492.45
novel_mir18	42543	mature	mature	35815	2160.55
novel_mir19	779	mature	mature	776	46.8125
novel_mir20	30901	mature	mature	25821	1557.66
novel_mir21	7776	mature	mature	7514	453.285
novel_mir22	21348	mature	mature	18537	1118.25
novel_mir23	9679	mature	mature	9331	562.896
novel_mir24	12276	mature	mature	11749	708.763
novel_mir25	11898	mature	mature	11669	703.937
novel_mir26	12106	mature	mature	11637	702.007
novel_mir27	17308	mature	mature	15326	924.547
novel_mir28	8504	mature	mature	8197	494.487
novel_mir29	2095	mature	mature	2066	124.632
novel_mir30	4213	mature	mature	4095	247.032
novel_mir31	4300	mature	mature	4160	250.954
novel_mir32	6773	mature	mature	6541	394.588
novel_mir33	8642	mature	mature	8235	496.78
novel_mir34	6753	mature	mature	6488	391.391
novel_mir35	5614	mature	mature	5489	331.126
novel_mir37	864	mature	mature	857	51.6989
novel_mir38	2697	mature	mature	2658	160.345
novel_mir39	4767	mature	mature	4634	279.548
novel_mir40	1562	mature	mature	1537	92.7201
novel_mir41	1169	mature	mature	1165	70.2791
novel_mir42	853	mature	mature	849	51.2163
novel_mir43	1182	mature	mature	1178	71.0633
novel_mir44	3376	mature	mature	3318	200.16
novel_mir45	4248	mature	mature	4198	253.246
novel_mir46	197	mature	mature	197	11.8841
novel_mir47	4721	mature	mature	4547	274.3
novel_mir48	1822	mature	mature	1809	109.129
novel_mir49	40	mature	mature	40	2.41302
novel_mir50	1510	mature	mature	1494	90.1261
novel_mir51	1969	mature	mature	1952	117.755
novel_mir52	4487	mature	mature	4327	261.028
novel_mir53	1324	mature	mature	1311	79.0866
novel_mir54	2295	mature	mature	2271	136.999
novel_mir55	1141	mature	mature	1133	68.3487
novel_mir56	2361	mature	mature	2323	140.136
novel_mir57	318	mature	mature	318	19.1835
novel_mir58	4048	mature	mature	4012	242.025
novel_mir59	21	mature	mature	21	1.26683
novel_mir60	1155	mature	mature	1148	69.2535
novel_mir61	1085	mature	mature	1081	65.2117
novel_mir62	918	mature	mature	915	55.1977
novel_mir63	335	mature	mature	335	20.209
novel_mir64	3529	mature	mature	3466	209.088
novel_mir65	69	mature	mature	69	4.16245
novel_mir66	1369	mature	mature	1351	81.4996
novel_mir67	4510	mature	mature	4149	250.29
novel_mir68	24	mature	mature	24	1.44781
novel_mir69	37	mature	mature	37	2.23204
novel_mir70	187	mature	mature	185	11.1602
novel_mir71	668	mature	mature	664	40.0561
novel_mir73	503	mature	mature	501	30.223
novel_mir74	150	mature	mature	149	8.98848
novel_mir75	2620	mature	mature	2590	156.243
novel_mir76	664	mature	mature	661	39.8751
novel_mir77	298	mature	mature	297	17.9166
novel_mir78	313	mature	mature	313	18.8818
novel_mir79	64	mature	mature	63	3.8005
novel_mir80	644	mature	mature	643	38.7892
novel_mir81	59	mature	mature	59	3.5592
novel_mir82	20	mature	mature	20	1.20651
novel_mir83	72	mature	mature	72	4.34343
novel_mir86	573	mature	mature	571	34.4458
novel_mir87	65	mature	mature	64	3.86082
novel_mir88	10	mature	mature	10	0.603254
novel_mir89	200	mature	mature	200	12.0651
novel_mir90	76	mature	mature	76	4.58473
novel_mir92	44	mature	mature	44	2.65432
novel_mir93	28	mature	mature	28	1.68911
novel_mir94	451	mature	mature	448	27.0258
novel_mir95	118	mature	mature	118	7.1184
novel_mir96	105	mature	mature	105	6.33417
novel_mir97	75	mature	mature	75	4.5244
novel_mir98	56	mature	mature	56	3.37822
novel_mir100	63	mature	mature	63	3.8005
novel_mir101	21	mature	mature	21	1.26683
novel_mir103	124	mature	mature	123	7.42002
novel_mir104	143	mature	mature	143	8.62653
novel_mir107	80	mature	mature	80	4.82603
novel_mir109	10	mature	mature	10	0.603254
novel_mir110	70	mature	mature	70	4.22278
novel_mir111	60	mature	mature	60	3.61952
novel_mir112	11	mature	mature	11	0.663579
novel_mir114	16	mature	mature	16	0.965206
novel_mir115	78	mature	mature	78	4.70538
novel_mir116	38	mature	mature	38	2.29236
novel_mir117	37	mature	mature	37	2.23204
novel_mir118	12	mature	mature	12	0.723905
novel_mir119	10	mature	mature	10	0.603254
novel_mir127	44	mature	mature	44	2.65432
novel_mir128	140	mature	mature	140	8.44555
novel_mir129	25	mature	mature	25	1.50813
novel_mir130	9950	mature	mature	9686	584.312
novel_mir131	33	mature	mature	33	1.99074
novel_mir132	47096	mature	mature	39590	2388.28
novel_mir133	124	mature	mature	124	7.48035
novel_mir134	110	mature	mature	109	6.57547
novel_mir135	17	mature	mature	17	1.02553
novel_mir136	442	mature	mature	440	26.5432
novel_mir137	219	mature	mature	217	13.0906
novel_mir138	14501	mature	mature	13969	842.685
novel_mir141	199	mature	mature	196	11.8238
novel_mir142	430	mature	mature	426	25.6986
novel_mir143	44	mature	mature	44	2.65432
novel_mir144	11	mature	mature	11	0.663579
novel_mir146	103	mature	mature	103	6.21351
novel_mir147	4728	mature	mature	4345	262.114
novel_mir149	312	mature	mature	311	18.7612
novel_mir150	8341	mature	mature	8082	487.55
novel_mir153	11	mature	mature	11	0.663579
novel_mir155	14	mature	mature	14	0.844555
novel_mir156	772	mature	mature	772	46.5712
novel_mir157	35	mature	mature	35	2.11139
novel_mir158	474	mature	mature	471	28.4133
novel_mir162	149	mature	mature	149	8.98848
novel_mir163	239	mature	mature	238	14.3574
novel_mir164	27	mature	mature	27	1.62879
novel_mir165	1771	mature	mature	1743	105.147
novel_mir169	48	mature	mature	48	2.89562
novel_mir171	46	mature	mature	46	2.77497
novel_mir180	344	mature	mature	340	20.5106
novel_mir183	20	mature	mature	20	1.20651
novel_mir184	24309	mature	mature	21150	1275.88
novel_mir186	307	mature	mature	304	18.3389
novel_mir187	31899	mature	mature	28825	1738.88
novel_mir190	28	mature	mature	28	1.68911
novel_mir194	33	mature	mature	33	1.99074
novel_mir197	213	mature	mature	213	12.8493
novel_mir198	27	mature	mature	27	1.62879
novel_mir199	1582	mature	mature	1571	94.7712
novel_mir200	19	mature	mature	19	1.14618
novel_mir203	260	mature	mature	254	15.3226
novel_mir208	18	mature	mature	18	1.08586
novel_mir209	1722	mature	mature	1715	103.458
novel_mir211	481	mature	mature	479	28.8959
novel_mir213	60	mature	mature	60	3.61952
novel_mir214	986	mature	mature	978	58.9982
novel_mir215	92	mature	mature	92	5.54994
novel_mir216	20	mature	mature	20	1.20651
novel_mir217	160	mature	mature	160	9.65206
novel_mir218	12	mature	mature	12	0.723905
novel_mir219	12	mature	mature	12	0.723905
novel_mir222	98	mature	mature	98	5.91189
novel_mir223	73	mature	mature	73	4.40375
novel_mir224	228	mature	mature	227	13.6939
novel_mir226	39	mature	mature	39	2.35269
novel_mir227	25	mature	mature	25	1.50813
novel_mir228	59	mature	mature	58	3.49887
novel_mir229	12	mature	mature	12	0.723905
novel_mir230	20	mature	mature	20	1.20651
novel_mir231	351	mature	mature	345	20.8123
novel_mir233	17395	mature	mature	14893	898.426
novel_mir234	116	mature	mature	115	6.93742
novel_mir237	13	mature	mature	13	0.78423
novel_mir243	68	mature	mature	68	4.10213
novel_mir244	162	mature	mature	161	9.71239
novel_mir248	15	mature	mature	13	0.78423
novel_mir253	82	mature	mature	81	4.88636
novel_mir254	138	mature	mature	138	8.3249
novel_mir255	39	mature	mature	39	2.35269
novel_mir259	184	mature	mature	184	11.0999
novel_mir260	804	mature	mature	797	48.0793
novel_mir263	371	mature	mature	370	22.3204
novel_mir265	1699	mature	mature	1691	102.01
novel_mir267	1726	mature	mature	1715	103.458
novel_mir268	190	mature	mature	190	11.4618
novel_mir271	15	mature	mature	15	0.904881
novel_mir272	14	mature	mature	14	0.844555
novel_mir273	10	mature	mature	10	0.603254
novel_mir274	282	mature	mature	282	17.0118
novel_mir275	10	mature	mature	10	0.603254
novel_mir278	10	mature	mature	10	0.603254
novel_mir280	27894	mature	mature	25380	1531.06
novel_mir282	195	mature	mature	195	11.7635
novel_mir283	12	mature	mature	12	0.723905
novel_mir284	13	mature	mature	13	0.78423
novel_mir286	12	mature	mature	12	0.723905
novel_mir288	26	mature	mature	26	1.56846
novel_mir289	717	mature	mature	711	42.8913
novel_mir293	67	mature	mature	67	4.0418
novel_mir295	12	mature	mature	12	0.723905
novel_mir298	11	mature	mature	11	0.663579
novel_mir299	58	mature	mature	58	3.49887
novel_mir300	41	mature	mature	41	2.47334
novel_mir301	231	mature	mature	231	13.9352
novel_mir303	86	mature	mature	86	5.18798
novel_mir304	19	mature	mature	19	1.14618
novel_mir307	49	mature	mature	49	2.95594
novel_mir311	60	mature	mature	60	3.61952
novel_mir312	13	mature	mature	13	0.78423
novel_mir313	139	mature	mature	138	8.3249
novel_mir316	403	mature	mature	403	24.3111
novel_mir318	11	mature	mature	11	0.663579
novel_mir319	27	mature	mature	27	1.62879
novel_mir320	21	mature	mature	21	1.26683
novel_mir321	12	mature	mature	12	0.723905
novel_mir322	21	mature	mature	21	1.26683
novel_mir323	68	hairpin	hairpin	68	4.10213
novel_mir324	4758	mature	mature	4665	281.418
novel_mir325	27	mature	mature	27	1.62879
novel_mir326	36	mature	mature	36	2.17171
novel_mir332	101	mature	mature	101	6.09286
novel_mir340	185	mature	mature	184	11.0999
novel_mir341	76	mature	mature	76	4.58473
novel_mir342	46	mature	mature	46	2.77497
novel_mir344	653	mature	mature	642	38.7289
novel_mir345	12	mature	mature	12	0.723905
novel_mir347	13779	mature	mature	13139	792.615
novel_mir356	14	mature	mature	14	0.844555
novel_mir357	32	mature	mature	32	1.93041
novel_mir358	22	mature	mature	22	1.32716
novel_mir359	21	mature	mature	21	1.26683
novel_mir364	21	hairpin	hairpin	21	1.26683
novel_mir365	10	mature	mature	10	0.603254
novel_mir366	300	mature	mature	298	17.977
novel_mir367	11	mature	mature	11	0.663579
novel_mir368	377	mature	mature	375	22.622
novel_mir370	116	mature	mature	115	6.93742
novel_mir373	1175	mature	mature	1167	70.3997
novel_mir375	26	mature	mature	24	1.44781
novel_mir377	60	mature	mature	60	3.61952
novel_mir378	1294	mature	mature	1276	76.9752
novel_mir379	35	mature	mature	34	2.05106
novel_mir380	13	mature	mature	13	0.78423
novel_mir381	6027	mature	mature	5856	353.265
novel_mir382	151	mature	mature	151	9.10913
novel_mir383	17	mature	mature	17	1.02553
novel_mir384	19	mature	mature	19	1.14618
novel_mir386	27	mature	mature	27	1.62879
novel_mir387	11	mature	mature	11	0.663579
novel_mir392	30	mature	mature	30	1.80976
novel_mir394	23	mature	mature	22	1.32716
novel_mir395	104	mature	mature	104	6.27384
novel_mir397	192	mature	mature	192	11.5825
novel_mir398	12	mature	mature	12	0.723905
novel_mir401	8579	mature	mature	8047	485.438
novel_mir403	24	mature	mature	24	1.44781
novel_mir404	98	mature	mature	98	5.91189
novel_mir410	63	mature	mature	63	3.8005
novel_mir411	14	mature	mature	14	0.844555
novel_mir413	84	mature	mature	84	5.06733
novel_mir415	73	mature	mature	72	4.34343
novel_mir417	719	mature	mature	699	42.1674
novel_mir418	11	mature	mature	11	0.663579
novel_mir419	11	mature	mature	11	0.663579
novel_mir420	2152	mature	mature	2139	129.036
novel_mir421	119	mature	mature	119	7.17872
novel_mir425	52	mature	mature	52	3.13692
novel_mir426	806	mature	mature	806	48.6223
novel_mir427	37	mature	mature	37	2.23204
novel_mir428	213	mature	mature	213	12.8493
novel_mir429	163	mature	mature	162	9.77271
novel_mir434	13054	mature	mature	11645	702.489
novel_mir435	92	mature	mature	92	5.54994
novel_mir436	358	mature	mature	354	21.3552
novel_mir437	71	mature	mature	71	4.2831
novel_mir438	89	mature	mature	89	5.36896
novel_mir440	463	mature	mature	461	27.81
novel_mir442	11	mature	mature	11	0.663579
novel_mir444	94	mature	mature	94	5.67059
novel_mir445	15	mature	mature	15	0.904881
novel_mir448	11	mature	mature	11	0.663579
novel_mir449	20	mature	mature	20	1.20651
novel_mir450	37	mature	mature	37	2.23204
novel_mir451	46	mature	mature	46	2.77497
novel_mir453	596	mature	mature	595	35.8936
novel_mir456	90	mature	mature	90	5.42928
novel_mir457	19	mature	mature	18	1.08586
novel_mir458	89	mature	mature	89	5.36896
novel_mir459	267	mature	mature	267	16.1069
novel_mir461	34	mature	mature	34	2.05106
novel_mir462	34	mature	mature	34	2.05106
novel_mir464	455	mature	mature	450	27.1464
novel_mir467	34	mature	mature	33	1.99074
novel_mir470	5162	mature	mature	5068	305.729
novel_mir472	12	mature	mature	12	0.723905
novel_mir475	42	mature	mature	42	2.53367
novel_mir476	12	mature	mature	12	0.723905
novel_mir478	140	mature	mature	140	8.44555
novel_mir480	15	mature	mature	15	0.904881
oar-miR-27a	77099	mature	mir-27	47312	2854.11
oar-miR-1185-5p	89	hairpin	mir-154	89	5.36896
oar-miR-3956-3p	3	hairpin	mir-3956	3	0.180976
oar-miR-668-3p	31	hairpin	mir-668	31	1.87009
oar-let-7d	16984	hairpin	let-7	14868	896.918
oar-miR-376c-5p	135	hairpin	mir-368	135	8.14393
oar-miR-25	4027	mature	mir-25	3703	223.385
oar-miR-544-3p	10	mature	mir-544	10	0.603254
oar-miR-376c-3p	2049	hairpin	mir-368	2011	121.314
oar-miR-299-3p	4	hairpin	mir-299	4	0.241302
oar-let-7i	191410	hairpin	let-7	75287	4541.72
oar-miR-1197-3p	1	hairpin	mir-379	1	0.0603254
oar-miR-433-5p	1	hairpin	mir-433	1	0.0603254
oar-miR-485-3p	31	mature	mir-485	30	1.80976
oar-miR-493-3p	153	mature	mir-493	152	9.16946
oar-miR-19b	4560	mature	mir-19	4118	248.42
oar-miR-485-3p	13	hairpin	mir-485	13	0.78423
oar-miR-376e-5p,oar-miR-376b-5p	276	hairpin	mir-368	276	16.6498
oar-miR-411b-5p	285	mature	mir-379	284	17.1324
oar-miR-1185-5p	34	mature	mir-154	34	2.05106
oar-miR-221	16298	mature	mir-221	13870	836.713
oar-miR-323c	6	hairpin	mir-154	6	0.361952
oar-miR-758-5p	2	mature	mir-379	2	0.120651
oar-miR-432	517	hairpin	mir-432	514	31.0072
oar-miR-758-3p	11	mature	mir-379	11	0.663579
oar-miR-412-3p	52	hairpin	mir-412	52	3.13692
oar-miR-17-5p	769	mature	mir-17	765	46.1489
oar-miR-655-3p	31	hairpin	mir-154	31	1.87009
oar-miR-380-5p	20	mature	mir-379	20	1.20651
oar-let-7d	4592	mature	let-7	4373	263.803
oar-miR-431	6	hairpin	mir-431	6	0.361952
oar-miR-370-5p	2	hairpin	mir-370	2	0.120651
oar-miR-154a-3p	85	hairpin	mir-154	85	5.12766
oar-miR-3956-5p	5	mature	mir-3956	5	0.301627
oar-miR-376e-3p	88	hairpin	mir-368	88	5.30863
oar-miR-495-3p	68	mature	mir-329	68	4.10213
oar-miR-380-3p	3657	mature	mir-379	3544	213.793
oar-miR-26a	155502	hairpin	mir-26	66234	3995.59
oar-miR-362	4850	mature	mir-362	4617	278.522
oar-let-7f	64972	mature	let-7	43032	2595.92
oar-miR-30d	528	hairpin	mir-30	526	31.7312
oar-miR-376c-3p	3451	mature	mir-368	3336	201.245
oar-miR-10a	72497	hairpin	mir-10	38217	2305.46
oar-miR-133	356	mature	mir-133	356	21.4758
oar-miR-369-3p	473	hairpin	mir-154	470	28.3529
oar-miR-106a	11	mature	mir-17	11	0.663579
oar-miR-21	417960	hairpin	mir-21	94688	5712.09
oar-miR-99a	59179	mature	mir-10	33310	2009.44
oar-miR-496-3p	49	mature	mir-154	48	2.89562
oar-miR-544-3p	24	hairpin	mir-544	24	1.44781
oar-miR-30b	1938	mature	mir-30	1906	114.98
oar-miR-432	375	mature	mir-432	374	22.5617
oar-miR-543-3p	99	mature	mir-329	98	5.91189
oar-miR-23b	56044	hairpin	mir-23	37093	2237.65
oar-miR-154a-3p	262	mature	mir-154	262	15.8053
oar-miR-181a	65249	hairpin	mir-181	41625	2511.04
oar-miR-376d	45	mature	mir-368	45	2.71464
oar-miR-329a-3p	2	hairpin	mir-329	2	0.120651
oar-miR-431	7	mature	mir-431	7	0.422278
oar-miR-3958-3p	213	mature	mir-154	209	12.608
oar-miR-381-5p	1	mature	mir-154	1	0.0603254
oar-miR-655-5p	2	mature	mir-154	2	0.120651
oar-miR-409-5p	16	hairpin	mir-154	16	0.965206
oar-miR-152	7900	hairpin	mir-148	7401	446.468
oar-miR-27a	454014	hairpin	mir-27	85843	5178.51
oar-miR-411a-3p	376	hairpin	mir-379	376	22.6823
oar-miR-154b-3p	8	hairpin	mir-154	8	0.482603
oar-miR-494-5p	3	mature	mir-154	3	0.180976
oar-miR-380-5p	6	hairpin	mir-379	6	0.361952
oar-miR-380-3p	399	hairpin	mir-379	399	24.0698
oar-miR-329b-5p	3	hairpin	mir-329	3	0.180976
oar-miR-99a	677463	hairpin	mir-10	109694	6617.33
oar-let-7b	147502	mature	let-7	68799	4150.33
oar-miR-382-3p	95	mature	mir-154	93	5.61026
oar-miR-374b	696	hairpin	mir-374	690	41.6245
oar-miR-29b	10943	hairpin	mir-29	10039	605.607
oar-miR-19b	23645	hairpin	mir-19	19031	1148.05
oar-let-7c	167920	mature	let-7	69700	4204.68
oar-miR-136	40	mature	mir-136	40	2.41302
oar-miR-377-3p	9	hairpin	mir-154	9	0.542928
oar-miR-3959-3p	18	mature	mir-379	18	1.08586
oar-miR-150	2873	hairpin	mir-150	2797	168.73
oar-let-7i	328853	mature	let-7	90821	5478.81
oar-miR-148a	4016	mature	mir-148	3873	233.64
oar-miR-376b-3p	3111	mature	mir-368	3040	183.389
oar-miR-381-3p	3	hairpin	mir-154	3	0.180976
oar-miR-26b	39675	mature	mir-26	30150	1818.81
oar-miR-3956-3p	1	mature	mir-3956	1	0.0603254
oar-miR-655-3p	105	mature	mir-154	105	6.33417
oar-miR-379-3p	166	mature	mir-379	166	10.014
oar-miR-379-5p	1270	mature	mir-379	1252	75.5274
oar-miR-410-3p	172	mature	mir-154	171	10.3156
oar-miR-125b	33875	hairpin	mir-10	21762	1312.8
oar-miR-362	1008	hairpin	mir-362	988	59.6015
oar-miR-134-3p	1	hairpin	mir-134	1	0.0603254
oar-miR-23b	45002	mature	mir-23	32701	1972.7
oar-miR-544-5p	37	mature	mir-544	37	2.23204
oar-miR-26a	670850	mature	mir-26	95470	5759.26
oar-miR-23a	341706	hairpin	mir-23	81784	4933.65
oar-miR-494-3p	256	mature	mir-154	256	15.4433
oar-miR-16b	48419	mature	mir-15	35012	2112.11
oar-miR-323c	46	mature	mir-154	46	2.77497
oar-miR-154b-5p	1036	hairpin	mir-154	1020	61.5319
oar-miR-107	68	mature	mir-103	68	4.10213
oar-miR-329a-5p	1	mature	mir-329	1	0.0603254
oar-miR-22-3p	39448	mature	mir-22	28020	1690.32
oar-miR-106b	1379	mature	mir-17	1366	82.4045
oar-miR-411a-3p	232	mature	mir-379	231	13.9352
oar-miR-494-3p	85	hairpin	mir-154	85	5.12766
oar-miR-412-3p	97	mature	mir-412	97	5.85156
oar-miR-3956-5p	7	hairpin	mir-3956	7	0.422278
oar-miR-3959-5p	146	hairpin	mir-379	146	8.80751
oar-miR-377-5p	8	mature	mir-154	8	0.482603
oar-miR-539-5p	3	hairpin	mir-154	3	0.180976
oar-miR-539-3p	3	mature	mir-154	3	0.180976
oar-miR-143	487903	hairpin	mir-143	90772	5475.86
oar-miR-29a	76329	mature	mir-29	47444	2862.08
oar-miR-376a-3p	38	mature	mir-368	38	2.29236
oar-miR-181a	139334	mature	mir-181	66546	4014.41
oar-miR-30a-5p	8574	mature	mir-30	7985	481.698
oar-miR-493-5p	885	mature	mir-493	877	52.9054
oar-miR-3955-3p	3	mature	mir-3955	3	0.180976
oar-miR-665-3p	663	hairpin	mir-665	656	39.5735
oar-miR-487b-3p	711	mature	mir-154	709	42.7707
oar-miR-487a-5p	26	mature	mir-154	25	1.50813
oar-miR-1185-3p	2	mature	mir-154	2	0.120651
oar-miR-410-3p	38	hairpin	mir-154	38	2.29236
oar-miR-218a	3309	mature	mir-218	3229	194.791
oar-miR-30a-5p	41398	hairpin	mir-30	29026	1751
oar-miR-30b	29421	hairpin	mir-30	20834	1256.82
oar-miR-200b	45	hairpin	mir-8	45	2.71464
oar-miR-329b-5p	2	mature	mir-329	2	0.120651
oar-miR-152	939	mature	mir-148	929	56.0423
oar-miR-495-3p	180	hairpin	mir-329	178	10.7379
oar-miR-409-3p	578	mature	mir-154	574	34.6268
oar-miR-29b	2426	mature	mir-29	2361	142.428
oar-let-7a	251291	hairpin	let-7	83821	5056.53
oar-miR-3959-5p	522	mature	mir-379	520	31.3692
oar-miR-543-3p	115	hairpin	mir-329	115	6.93742
oar-miR-487b-3p	1173	hairpin	mir-154	1152	69.4948
oar-miR-10b	108096	hairpin	mir-10	58280	3515.76
oar-miR-107	138	hairpin	mir-103	137	8.26458
oar-miR-323a-3p	240	mature	mir-154	239	14.4178
oar-miR-411b-3p	14	mature	mir-379	14	0.844555
oar-miR-1185-3p	4	hairpin	mir-154	4	0.241302
oar-miR-200a	108	hairpin	mir-8	107	6.45482
oar-let-7g	84801	mature	let-7	50745	3061.21
oar-miR-376a-3p	26	hairpin	mir-368	26	1.56846
oar-let-7f	281070	hairpin	let-7	88954	5366.18
oar-miR-433-3p	51	hairpin	mir-433	51	3.07659
oar-miR-148a	3897	hairpin	mir-148	3748	226.1
oar-miR-369-5p	3147	mature	mir-154	2978	179.649
oar-miR-1197-3p	23	mature	mir-379	23	1.38748
oar-miR-433-3p	144	mature	mir-433	144	8.68686
oar-miR-30c	2404	hairpin	mir-30	2361	142.428
oar-miR-22-3p	1000977	hairpin	mir-22	116737	7042.2
oar-miR-377-3p	24	mature	mir-154	24	1.44781
oar-miR-29a	58578	hairpin	mir-29	38243	2307.02
oar-miR-323a-3p	295	hairpin	mir-154	293	17.6753
oar-miR-106b	3215	hairpin	mir-17	3017	182.002
oar-miR-200c	107	hairpin	mir-8	107	6.45482
oar-miR-377-5p	23	hairpin	mir-154	22	1.32716
oar-miR-25	14911	hairpin	mir-25	12921	779.464
oar-miR-200a	2	mature	mir-8	2	0.120651
oar-miR-329a-5p	1	hairpin	mir-329	1	0.0603254
oar-miR-665-3p	359	mature	mir-665	355	21.4155
oar-miR-369-3p	1497	mature	mir-154	1478	89.1609
oar-miR-382-3p	87	hairpin	mir-154	87	5.24831
oar-miR-23a	167457	mature	mir-23	43936	2650.46
oar-miR-154b-5p	1669	mature	mir-154	1610	97.1239
oar-miR-143	712563	mature	mir-143	105338	6354.56
oar-miR-30a-3p	2374	hairpin	mir-30	2324	140.196
oar-miR-539-3p	9	hairpin	mir-154	9	0.542928
oar-miR-200c	17	mature	mir-8	17	1.02553
oar-miR-299-5p	18	mature	mir-299	18	1.08586
oar-miR-136	293	hairpin	mir-136	288	17.3737
oar-miR-369-5p	379	hairpin	mir-154	379	22.8633
oar-miR-495-5p	63	hairpin	mir-329	63	3.8005
oar-let-7b	482416	hairpin	let-7	101089	6098.23
oar-let-7g	127892	hairpin	let-7	62100	3746.21
oar-miR-487b-5p	4	hairpin	mir-154	4	0.241302
oar-miR-191	37121	hairpin	mir-191	28252	1704.31
oar-miR-17-5p	1890	hairpin	mir-17	1852	111.723
oar-miR-496-3p	74	hairpin	mir-154	74	4.46408
oar-miR-10b	21287	mature	mir-10	17829	1075.54
oar-miR-199a-3p	202601	hairpin	mir-199	77561	4678.9
oar-miR-411a-5p	14391	mature	mir-379	12202	736.09
oar-miR-411a-5p	17122	hairpin	mir-379	14158	854.087
oar-miR-3959-3p	40	hairpin	mir-379	39	2.35269
oar-miR-106a	530	hairpin	mir-17	527	31.7915
oar-miR-323a-5p	17	hairpin	mir-154	17	1.02553
oar-miR-668-3p	14	mature	mir-668	14	0.844555
oar-miR-26b	53995	hairpin	mir-26	37900	2286.33
oar-miR-191	181027	mature	mir-191	64571	3895.27
oar-miR-199a-3p	326435	mature	mir-199	92428	5575.75
oar-miR-493-5p	314	hairpin	mir-493	314	18.9422
oar-miR-544-5p	6	hairpin	mir-544	6	0.361952
oar-miR-495-5p	2	mature	mir-329	2	0.120651
oar-miR-376d	225	hairpin	mir-368	225	13.5732
oar-miR-409-3p	422	hairpin	mir-154	418	25.216
oar-miR-485-5p	299	mature	mir-485	292	17.615
oar-miR-134-5p	7	mature	mir-134	7	0.422278
oar-miR-3958-3p	468	hairpin	mir-154	463	27.9307
oar-miR-487a-3p	9	hairpin	mir-154	9	0.542928
oar-miR-16b	259659	hairpin	mir-15	85498	5157.7
oar-miR-487a-5p	7	hairpin	mir-154	7	0.422278
oar-miR-150	12336	mature	mir-150	10931	659.417
oar-miR-370-3p	3	hairpin	mir-370	3	0.180976
oar-miR-493-3p	531	hairpin	mir-493	529	31.9121
oar-miR-376a-5p	1	hairpin	mir-368	1	0.0603254
oar-miR-218a	1208	hairpin	mir-218	1193	71.9682
oar-miR-3957-3p	6	mature	mir-3957	6	0.361952
oar-miR-376b-3p	6071	hairpin	mir-368	5773	348.258
oar-miR-3957-3p	2	hairpin	mir-3957	2	0.120651
oar-miR-127	21745	hairpin	mir-127	15753	950.306
oar-miR-374a	414	hairpin	mir-374	412	24.8541
oar-miR-379-5p	14426	hairpin	mir-379	12781	771.019
oar-miR-299-5p	39	hairpin	mir-299	39	2.35269
oar-miR-154b-3p	2	mature	mir-154	2	0.120651
oar-miR-374a	245	mature	mir-374	242	14.5987
oar-miR-329b-3p	29	hairpin	mir-329	29	1.74944
oar-miR-221	8538	hairpin	mir-221	7773	468.909
oar-miR-655-5p	4	hairpin	mir-154	4	0.241302
oar-miR-323b	1	mature	mir-154	1	0.0603254
oar-miR-412-5p	4	hairpin	mir-412	4	0.241302
oar-miR-194	954	mature	mir-194	934	56.3439
oar-miR-485-5p	127	hairpin	mir-485	127	7.66132
oar-miR-103	13821	hairpin	mir-103	12221	737.237
oar-miR-411b-3p	241	hairpin	mir-379	240	14.4781
oar-miR-541-5p	7	hairpin	mir-541	7	0.422278
oar-miR-133	454	hairpin	mir-133	453	27.3274
oar-miR-541-5p	9	mature	mir-541	9	0.542928
oar-miR-3955-5p	11	hairpin	mir-3955	11	0.663579
oar-miR-200b	61	mature	mir-8	61	3.67985
oar-miR-134-5p	9	hairpin	mir-134	9	0.542928
oar-miR-103	5128	mature	mir-103	4804	289.803
oar-miR-376e-5p,oar-miR-376b-5p	276	mature	mir-368	275	16.5895
oar-miR-154a-5p	25	hairpin	mir-154	25	1.50813
oar-miR-3958-5p	7	hairpin	mir-154	7	0.422278
oar-miR-376c-5p	91	mature	mir-368	91	5.48961
oar-miR-370-5p	1	mature	mir-370	1	0.0603254
oar-miR-21	1370147	mature	mir-21	120480	7268
oar-miR-194	747	hairpin	mir-194	742	44.7614
oar-miR-323a-5p	13	mature	mir-154	13	0.78423
oar-miR-30c	929	mature	mir-30	916	55.2581
oar-miR-10a	7113	mature	mir-10	6317	381.075
oar-miR-381-5p	1	hairpin	mir-154	1	0.0603254
oar-miR-3955-3p	1	hairpin	mir-3955	1	0.0603254
oar-miR-154a-5p	156	mature	mir-154	156	9.41076
oar-miR-379-3p	46	hairpin	mir-379	46	2.77497
oar-miR-409-5p	5	mature	mir-154	5	0.301627
oar-miR-382-5p	324	mature	mir-154	320	19.3041
oar-miR-494-5p	10	hairpin	mir-154	10	0.603254
oar-miR-125b	20954	mature	mir-10	18042	1088.39
oar-miR-329b-3p	3	mature	mir-329	3	0.180976
oar-miR-382-5p	152	hairpin	mir-154	152	9.16946
oar-miR-3955-5p	39	mature	mir-3955	39	2.35269
oar-miR-30d	2805	mature	mir-30	2685	161.974
oar-miR-30a-3p	1357	mature	mir-30	1338	80.7154
oar-miR-3957-5p	5	hairpin	mir-3957	5	0.301627
oar-miR-758-3p	50	hairpin	mir-379	50	3.01627
oar-miR-374b	3949	mature	mir-374	3799	229.176
oar-miR-376e-3p	551	mature	mir-368	550	33.179
oar-miR-411b-5p	240	hairpin	mir-379	240	14.4781
oar-miR-3958-5p	10	mature	mir-154	10	0.603254
oar-miR-3957-5p	1	mature	mir-3957	1	0.0603254
oar-let-7c	31697	hairpin	let-7	23877	1440.39
oar-let-7a	519163	mature	let-7	102935	6209.59
oar-miR-539-5p	3	mature	mir-154	3	0.180976
RF00942	12	precursor	microRNA mir-1224	12	0.723905
RF00051	6140	precursor	mir-17 microRNA precursor family	6033	363.943
RF00413	8	snoRNA	Small nucleolar RNA SNORA19	8	0.482603
RF00047	180	precursor	mir-2 microRNA precursor	180	10.8586
RF01144	3	snoRNA	Small nucleolar RNA sR17	3	0.180976
RF02475	17	snoRNA	Small nucleolar RNA GlsR6	17	1.02553
RF01370	1	Rfam other sncRNA	CRISPR RNA direct repeat element	1	0.0603254
RF01052	1	Rfam other sncRNA	Arthropod 7SK RNA	1	0.0603254
RF00018	2	Rfam other sncRNA	CsrB/RsmB RNA family	2	0.120651
RF01335	8	Rfam other sncRNA	CRISPR RNA direct repeat element	8	0.482603
RF00694	3	precursor	microRNA mir-137	3	0.180976
RF00608	92	snoRNA	Small nucleolar RNA SNORD99	92	5.54994
RF01118	233	rRNA	Pseudoknot of the domain G(G12) of 23S ribosomal RNA	233	14.0558
RF00708	1	precursor	microRNA mir-450	1	0.0603254
RF00658	1628	precursor	microRNA mir-21	1616	97.4858
RF00067	64	snoRNA	Small nucleolar RNA SNORD15	63	3.8005
RF00950	4	precursor	microRNA mir-927	4	0.241302
RF00840	3	precursor	microRNA mir-374	3	0.180976
RF00272	13	snoRNA	Small nucleolar RNA SNORA67	13	0.78423
RF02215	2	Rfam other sncRNA	ZNFX1 antisense RNA 1 conserved region 1	2	0.120651
RF00448	2	Rfam other sncRNA	Epstein-Barr virus nuclear antigen (EBNA) IRES	2	0.120651
RF00581	60	snoRNA	Small nucleolar SNORD12/SNORD106	60	3.61952
RF00752	546	precursor	microRNA mir-14	545	32.8773
RF01833	8	Rfam other sncRNA	ribosomal frameshift site	8	0.482603
RF00003	346	snRNA	U1 spliceosomal RNA	343	20.6916
RF01268	13	snoRNA	Small Cajal body-specific RNA 2	13	0.78423
RF00493	31	snoRNA	Small nucleolar RNA U2-30	30	1.80976
RF00604	8	snoRNA	Small nucleolar RNA SNORD88	8	0.482603
RF00375	414	Rfam other sncRNA	HIV primer binding site (PBS)	413	24.9144
RF00071	124	snoRNA	Small nucleolar RNA SNORD73	124	7.48035
RF00342	57	snoRNA	Small nucleolar RNA Z40	56	3.37822
RF02263	2	Rfam other sncRNA	MAT2A 3'UTR stem loop D	2	0.120651
RF00588	28	snoRNA	Small nucleolar RNA SNORD41	28	1.68911
RF00844	1	precursor	microRNA mir-67	1	0.0603254
RF02236	1	Rfam other sncRNA	Xanthomonas sRNA asX2	1	0.0603254
RF01192	7	snoRNA	Small nucleolar RNA SNORD11B	7	0.422278
RF00090	306	snoRNA	Small nucleolar RNA SNORA74	305	18.3992
RF02182	4	Rfam other sncRNA	ST7 antisense RNA 2 conserved region 2	4	0.241302
RF00706	58	precursor	microRNA mir-263	58	3.49887
RF00283	5	snoRNA	small Cajal body-specific RNA 18	5	0.301627
RF00891	316	precursor	microRNA mir-671	315	19.0025
RF01687	2	Rfam other sncRNA	Acido-Lenti-1 RNA	2	0.120651
RF00431	10	snoRNA	Small nucleolar RNA SNORA55	10	0.603254
RF00912	541	precursor	microRNA mir-877	540	32.5757
RF00674	624	precursor	microRNA mir-187	619	37.3414
RF00677	7	precursor	microRNA MIR168	7	0.422278
RF00266	1	snoRNA	Small nucleolar RNA Z17	1	0.0603254
RF00686	871	precursor	microRNA mir-338	869	52.4228
RF01186	2	snoRNA	Small nucleolar RNA SNORD127	2	0.120651
RF00657	267	precursor	microRNA mir-184	266	16.0466
RF01673	3	Rfam other sncRNA	PhrS	3	0.180976
RF00249	19	precursor	mir-46/mir-47/mir-281 microRNA precursor family	19	1.14618
RF00081	1	Rfam other sncRNA	ArcZ RNA	1	0.0603254
RF00593	83	snoRNA	Small nucleolar RNA U83B	79	4.76571
RF00517	1	Rfam other sncRNA	serC leader	1	0.0603254
RF01173	13	snoRNA	Small nucleolar RNA U105B	13	0.78423
RF01918	1	precursor	microRNA mir-1249	1	0.0603254
RF00350	1	snoRNA	Small nucleolar RNA Z152/R70/R12/	1	0.0603254
RF00226	7	Rfam other sncRNA	n-myc internal ribosome entry site (IRES)	7	0.422278
RF00567	30	snoRNA	Small nucleolar RNA SNORD17	30	1.80976
RF01226	2	snoRNA	Small nucleolar RNA Z5	2	0.120651
RF00007	3	snRNA	U12 minor spliceosomal RNA	3	0.180976
RF00133	45	snoRNA	Small nucleolar RNA Z195/SNORD33/SNORD32 family	45	2.71464
RF00172	1	Rfam other sncRNA	ctgf/hcs24 CAESAR	1	0.0603254
RF01852	14	tRNA	Selenocysteine transfer RNA	14	0.844555
RF01707	87	Rfam other sncRNA	JUMPstart RNA	87	5.24831
RF00502	2	Rfam other sncRNA	Turnip crinkle virus (TCV) core promoter hairpin (Pr)	2	0.120651
RF00163	1	Rfam other sncRNA	Hammerhead ribozyme (type I)	1	0.0603254
RF00085	5	snoRNA	Small nucleolar RNA SNORD28	5	0.301627
RF01855	3	Rfam other sncRNA	Plant signal recognition particle RNA	3	0.180976
RF00217	162	snoRNA	Small nucleolar RNA SNORD20	161	9.71239
RF00890	43	precursor	microRNA mir-668	43	2.59399
RF00180	43	Rfam other sncRNA	Renin stability regulatory element (REN-SRE)	43	2.59399
RF00666	3	precursor	microRNA mir-32	3	0.180976
RF00231	8	snoRNA	Small Cajal body specific RNA 13	8	0.482603
RF00137	60	snoRNA	Small nucleolar RNA SNORD83	60	3.61952
RF01124	4	snoRNA	Small nucleolar RNA sR36	4	0.241302
RF00568	3	snoRNA	Small nucleolar RNA SNORA26	3	0.180976
RF01108	1	Rfam other sncRNA	Pseudoknot of upstream pseudoknot domain (UPD) of the 3'UTR	1	0.0603254
RF01959	131	rRNA	Archaeal small subunit ribosomal RNA	130	7.8423
RF00744	372	precursor	microRNA mir-361	369	22.2601
RF01200	29	snoRNA	Small nucleolar RNA SNORD125	29	1.74944
RF01346	1	Rfam other sncRNA	CRISPR RNA direct repeat element	1	0.0603254
RF00379	1	Rfam other sncRNA	ydaO/yuaA leader	1	0.0603254
RF00870	1	precursor	microRNA mir-423	1	0.0603254
RF00151	131	snoRNA	Small nucleolar RNA SNORD58	131	7.90263
RF00075	3	precursor	mir-166 microRNA precursor	3	0.180976
RF02359	1	Rfam other sncRNA	Bacteriophage MS2 operator hairpin	1	0.0603254
RF00693	19	precursor	microRNA mir-147	19	1.14618
RF01303	1	snoRNA	Small nucleolar RNA sR49	1	0.0603254
RF00700	1965	precursor	microRNA mir-375	1919	115.764
RF00783	3433	precursor	microRNA mir-484	3379	203.839
RF00757	8	precursor	microRNA mir-275	8	0.482603
RF00408	2	snoRNA	Small nucleolar RNA SNORA1	2	0.120651
RF00181	1	snoRNA	Small nucleolar RNA SNORD113/SNORD114 family	1	0.0603254
RF00088	29	snoRNA	Small nucleolar RNA SNORD30	29	1.74944
RF00563	69	snoRNA	Small nucleolar RNA SNORA53	69	4.16245
RF00156	39	snoRNA	Small nucleolar RNA SNORA70	39	2.35269
RF00402	3	snoRNA	Small nucleolar RNA SNORA25	3	0.180976
RF00086	26	snoRNA	Small nucleolar RNA SNORD27	26	1.56846
RF01943	1	precursor	microRNA mir-999	1	0.0603254
RF00287	76	snoRNA	Small nucleolar RNA SNORD44	76	4.58473
RF01149	1	snoRNA	Small nucleolar RNA sR10	1	0.0603254
RF01315	1	Rfam other sncRNA	CRISPR RNA direct repeat element	1	0.0603254
RF00679	1153	precursor	microRNA mir-210	1144	69.0122
RF00662	642	precursor	microRNA mir-132	640	38.6082
RF00056	21	snoRNA	Small nucleolar RNA SNORA71	21	1.26683
RF00572	1218	snoRNA	Small nucleolar RNA SNORD66	1211	73.054
RF01813	1	Rfam other sncRNA	rdlD antitoxin	1	0.0603254
RF00076	12506	precursor	mir-181 microRNA precursor	12035	726.016
RF01277	33	snoRNA	Small nucleolar RNA U54	33	1.99074
RF01693	12	Rfam other sncRNA	Bacteroidales-1 RNA	12	0.723905
RF00072	30	snoRNA	Small nucleolar RNA SNORA75	30	1.80976
RF00341	8	snoRNA	Small nucleolar RNA Z39	8	0.482603
RF02223	5	Rfam other sncRNA	Proteobacterial sRNA sX4	5	0.301627
RF01843	3	Rfam other sncRNA	neiserria ribosomal frameshift element	3	0.180976
RF02127	1	Rfam other sncRNA	GNAS antisense RNA 1 conserved region 1	1	0.0603254
RF00276	12	snoRNA	Small nucleolar RNA SNORD52	12	0.723905
RF00412	56	snoRNA	Small nucleolar RNA SNORA21	56	3.37822
RF01111	15	Rfam other sncRNA	Pseudoknot of upstream pseudoknot domain (UPD) of the 3'UTR	15	0.904881
RF00899	1	precursor	microRNA mir-235	1	0.0603254
RF01844	4	snRNA	SmY spliceosomal RNA	4	0.241302
RF02162	1	Rfam other sncRNA	XIST RNA A repeat	1	0.0603254
RF00619	12	snRNA	U6atac minor spliceosomal RNA	12	0.723905
RF00409	19	snoRNA	Small nucleolar RNA SNORA7	18	1.08586
RF00416	47	snoRNA	Small nucleolar RNA SNORA43	46	2.77497
RF00656	15	precursor	microRNA mir-205	15	0.904881
RF00646	47095	precursor	microRNA mir-204	31271	1886.44
RF00438	3	snoRNA	Small nucleolar RNA SNORA33	3	0.180976
RF00582	14	snoRNA	Small Cajal body specific RNA 14	14	0.844555
RF00147	1	snoRNA	Small nucleolar RNA SNORD34	1	0.0603254
RF00001	80	rRNA	5S ribosomal RNA	80	4.82603
RF01837	1	Rfam other sncRNA	togavirus ribosomal frameshift element	1	0.0603254
RF01299	63	snoRNA	Small nucleolar RNA SNORD2	63	3.8005
RF00554	4	snoRNA	Small nucleolar RNA SNORA48	4	0.241302
RF01183	4	snoRNA	Small nucleolar RNA SNORD19B	4	0.241302
RF00414	3	snoRNA	Small nucleolar RNA SNORA22	3	0.180976
RF02194	25	Rfam other sncRNA	Bacterial antisense RNA HPnc0260	25	1.50813
RF00157	54	snoRNA	Small nucleolar RNA SNORD55/SNORD39	53	3.19725
RF01704	1	Rfam other sncRNA	Downstream peptide RNA	1	0.0603254
RF02543	13266	rRNA	Eukaryotic large subunit ribosomal RNA	13163	794.063
RF00614	2	snoRNA	Small nucleolar RNA SNORA11	2	0.120651
RF00592	887	snoRNA	Small nucleolar RNA SNORD78	880	53.0863
RF00382	3	Rfam other sncRNA	DnaX ribosomal frameshifting element	3	0.180976
RF00678	2	precursor	microRNA mir-140	2	0.120651
RF00649	6452	precursor	microRNA mir-128	6346	382.825
RF00190	30	snoRNA	Small nucleolar RNA SNORA16B/SNORA16A family	30	1.80976
RF00696	100	precursor	microRNA mir-203	100	6.03254
RF00578	3	snoRNA	Small nucleolar RNA SNORD89	3	0.180976
RF00100	736	Rfam other sncRNA	7SK RNA	734	44.2788
RF00245	223	precursor	mir-19 microRNA precursor family	223	13.4526
RF00177	2252	rRNA	Bacterial small subunit ribosomal RNA	2234	134.767
RF00575	6	snoRNA	Small nucleolar RNA SNORD70	6	0.361952
RF01851	78	Rfam other sncRNA	Cyanobacteria transfer-messenger RNA	77	4.64505
RF00711	92652	precursor	microRNA mir-449	61412	3704.7
RF00919	75	precursor	microRNA mir-874	75	4.5244
RF00004	486	snRNA	U2 spliceosomal RNA	483	29.1372
RF01071	1	Rfam other sncRNA	Ornate Large Extremophilic RNA	1	0.0603254
RF01193	1	snoRNA	Small nucleolar RNA snoR20a	1	0.0603254
RF01022	2	precursor	microRNA mir-611	2	0.120651
RF01716	33	Rfam other sncRNA	PhotoRC-I RNA	33	1.99074
RF00284	1411	snoRNA	Small nucleolar RNA SNORD74	1381	83.3094
RF00607	23	snoRNA	Small nucleolar RNA SNORD98	23	1.38748
RF00372	2	Rfam other sncRNA	sroH RNA	2	0.120651
RF00653	66	precursor	microRNA mir-22	66	3.98148
RF01747	1	Rfam other sncRNA	msiK RNA	1	0.0603254
RF01849	30	Rfam other sncRNA	Alphaproteobacteria transfer-messenger RNA	30	1.80976
RF02278	6	Rfam other sncRNA	Betaproteobacteria toxic small RNA	6	0.361952
RF01225	7	snoRNA	Small nucleolar RNA ACA64	7	0.422278
RF02540	33	rRNA	Archaeal large subunit ribosomal RNA	33	1.99074
RF00270	375	snoRNA	Small nucleolar RNA SNORD61	368	22.1997
RF01295	32	snoRNA	Small Cajal body-specific RNA 7	32	1.93041
RF00053	8520	precursor	mir-7 microRNA precursor	8190	494.065
RF01352	1	Rfam other sncRNA	CRISPR RNA direct repeat element	1	0.0603254
RF01753	2	Rfam other sncRNA	psbNH RNA	2	0.120651
RF01170	15	snoRNA	Small nucleolar RNA U61	14	0.844555
RF00277	8	snoRNA	Small nucleolar RNA SNORD49	8	0.482603
RF00675	2531	precursor	microRNA mir-145	2458	148.28
RF00751	23	precursor	microRNA mir-12	23	1.38748
RF00144	88083	precursor	mir-199 microRNA precursor	61250	3694.93
RF01306	13	snoRNA	Small nucleolar RNA sR52	13	0.78423
RF00429	11	snoRNA	Small nucleolar RNA SNORA29	11	0.663579
RF00282	69	snoRNA	Small nucleolar RNA SNORD48	69	4.16245
RF00289	3041	snoRNA	Small nucleolar RNA SNORD104	2983	179.951
RF01139	11	snoRNA	Small nucleolar RNA sR2	11	0.663579
RF00747	1	precursor	microRNA mir-283	1	0.0603254
RF00459	221	Rfam other sncRNA	Mason-Pfizer monkey virus packaging signal	217	13.0906
RF01135	11	snoRNA	Small nucleolar RNA sR24	11	0.663579
RF00637	243	precursor	microRNA mir-276	243	14.6591
RF00032	10	Rfam other sncRNA	Histone 3' UTR stem-loop	10	0.603254
RF00397	7	snoRNA	Small nucleolar RNA SNORA14	7	0.422278
RF00010	12	Rfam other sncRNA	Bacterial RNase P class A	12	0.723905
RF00052	11910	precursor	lin-4 microRNA precursor	10435	629.495
RF01668	8	Rfam other sncRNA	Pseudomonas sRNA P10	8	0.482603
RF00257	117	precursor	mir-194 microRNA precursor family	117	7.05807
RF01229	53	snoRNA	Small nucleolar RNA SNORA84	52	3.13692
RF01291	3	snoRNA	Small nucleolar RNA SNORD97	3	0.180976
RF00136	15	snoRNA	Small nucleolar RNA SNORD81	15	0.904881
RF01811	1	Rfam other sncRNA	Plasmid transferred anti-sense RNA	1	0.0603254
RF02061	1038	precursor	microRNA mir-301	1025	61.8335
RF00682	3	precursor	microRNA mir-144	3	0.180976
RF00381	1	Rfam other sncRNA	Antizyme RNA frameshifting stimulation element	1	0.0603254
RF01867	2	Rfam other sncRNA	caulobacter sRNA CC2171	2	0.120651
RF00655	179	precursor	microRNA mir-28	179	10.7982
RF00486	4	precursor	mir-129 microRNA precursor family	4	0.241302
RF00188	1	snoRNA	Small nucleolar RNA SNORD103/SNORD85	1	0.0603254
RF00553	2	snoRNA	Small Cajal body specific RNA 1	2	0.120651
RF00569	5	snoRNA	Small nucleolar RNA SNORD19	5	0.301627
RF01866	1	snoRNA	C. elegans snoRNA ceN33	1	0.0603254
RF02553	16	Rfam other sncRNA	Y RNA-like	16	0.965206
RF00089	531	snoRNA	Small nucleolar RNA SNORD31	530	31.9725
RF00191	22	snoRNA	Small nucleolar RNA SNORA57	22	1.32716
RF00671	352	precursor	microRNA mir-138	350	21.1139
RF00401	1	snoRNA	Small nucleolar RNA SNORA20	1	0.0603254
RF00467	1	Rfam other sncRNA	Rous sarcoma virus (RSV) primer binding site (PBS)	1	0.0603254
RF01278	4	snoRNA	Small nucleolar RNA SNORD109A	4	0.241302
RF00392	34	snoRNA	Small nucleolar RNA SNORA5	34	2.05106
RF01423	1	snoRNA	small nucleolar RNA snoR117	1	0.0603254
RF02566	1	Rfam other sncRNA	Mycobacterium smegmatis small RNA 1	1	0.0603254
RF00602	1	snoRNA	Small Cajal body specific RNA 21	1	0.0603254
RF01414	2	Rfam other sncRNA	Class I RNA	2	0.120651
RF00525	5	Rfam other sncRNA	Flavivirus DB element	5	0.301627
RF00264	2	snoRNA	Small nucleolar RNA SNORA64/SNORA10 family	2	0.120651
RF01330	1	Rfam other sncRNA	CRISPR RNA direct repeat element	1	0.0603254
RF00715	32	precursor	microRNA mir-383	32	1.93041
RF00439	11	snoRNA	Small nucleolar RNA SNORD87	11	0.663579
RF00644	320355	precursor	microRNA mir-27	240535	14510.4
RF00422	5	snoRNA	Small Cajal body specific RNA 24	5	0.301627
RF01159	9	snoRNA	Small nucleolar RNA U18	9	0.542928
RF00104	434176	precursor	mir-10 microRNA precursor family	277289	16727.6
RF00562	19	snoRNA	Small nucleolar RNA SNORA49	19	1.14618
RF00324	31	snoRNA	Small nucleolar RNA MBII-202	31	1.87009
RF00068	101	snoRNA	Small nucleolar RNA SNORD21	101	6.09286
RF00251	110	precursor	mir-219 microRNA precursor family	110	6.63579
RF00756	61	precursor	microRNA mir-299	61	3.67985
RF00045	214	snoRNA	Small nucleolar RNA SNORA73 family	214	12.9096
RF02218	1	Rfam other sncRNA	ZNRD1 antisense RNA 1 conserved region 1	1	0.0603254
RF01151	2	snoRNA	Small nucleolar RNA U82P	2	0.120651
RF01960	87505	rRNA	Eukaryotic small subunit ribosomal RNA	82146	4955.49
RF01905	1	Rfam other sncRNA	HOTAIR conserved region 2	1	0.0603254
RF00150	37	snoRNA	Small nucleolar RNA SNORD42	36	2.17171
RF00411	21	snoRNA	Small nucleolar RNA SNORA9	21	1.26683
RF00405	121	snoRNA	Small nucleolar RNA SNORA44	119	7.17872
RF00189	281	snoRNA	Small nucleolar RNA SNORD95	275	16.5895
RF00223	1	Rfam other sncRNA	bip internal ribosome entry site (IRES)	1	0.0603254
RF00017	819	Rfam other sncRNA	Metazoan signal recognition particle RNA	813	49.0445
RF00256	546	precursor	mir-196 microRNA precursor family	544	32.817
RF01232	129	snoRNA	Small nucleolar RNA R442	128	7.72165
RF00377	12	snoRNA	Small nucleolar RNA U6-53/MBII-28	12	0.723905
RF01506	9	snoRNA	A. fumigatus snoRNA Afu_294	9	0.542928
RF01942	67	precursor	microRNA mir-1937	67	4.0418
RF01382	4	Rfam other sncRNA	HIV-1 stem-loop 4 packaging signal	4	0.241302
RF00703	27507	precursor	microRNA mir-139	24154	1457.1
RF02126	5	Rfam other sncRNA	Ghrelin opposite strand RNA conserved region	4	0.241302
RF00241	2934	precursor	mir-8/mir-141/mir-200 microRNA precursor family	2900	174.944
RF00612	14	snoRNA	Small nucleolar RNA SNORD75	14	0.844555
RF00425	30	snoRNA	Small nucleolar RNA SNORA18	30	1.80976
RF01121	1	snoRNA	Small nucleolar RNA sR38	1	0.0603254
RF01914	9	precursor	microRNA mir-932	9	0.542928
RF01184	5	snoRNA	Small nucleolar RNA snR79	5	0.301627
RF00278	442	snoRNA	Small nucleolar RNA SNORD50	441	26.6035
RF01304	4	snoRNA	Small nucleolar RNA sR5	4	0.241302
RF00415	1	snoRNA	Small nucleolar RNA SNORA30/SNORA37 family	1	0.0603254
RF00131	66647	precursor	mir-30 microRNA precursor	58121	3506.17
RF00702	130	precursor	microRNA mir-182	130	7.8423
RF00598	7	snoRNA	Small nucleolar RNA SNORA76	7	0.422278
RF00571	34	snoRNA	Small nucleolar RNA SNORD65	34	2.05106
RF00489	8	Rfam other sncRNA	ctRNA	8	0.482603
RF00325	54	snoRNA	Small nucleolar RNA SNORD53/SNORD92	53	3.19725
RF00478	4	snoRNA	Small Cajal body specific RNA 6	4	0.241302
RF00221	1507	snoRNA	Small nucleolar RNA SNORD43	1486	89.6435
RF00498	1	Rfam other sncRNA	Equine arteritis virus leader TRS hairpin (LTH)	1	0.0603254
RF01322	1	Rfam other sncRNA	CRISPR RNA direct repeat element	1	0.0603254
RF00638	3	precursor	microRNA MIR159	3	0.180976
RF00661	1366	precursor	microRNA mir-31	1353	81.6202
RF00403	14	snoRNA	Small nucleolar RNA SNORA41	14	0.844555
RF00784	18	precursor	microRNA mir-486	18	1.08586
RF00254	128207	precursor	mir-16 microRNA precursor family	88470	5336.99
RF00037	44	Rfam other sncRNA	Iron response element I	44	2.65432
RF01850	1073	Rfam other sncRNA	Betaproteobacteria transfer-messenger RNA	1064	64.1862
RF00158	24	snoRNA	Small nucleolar RNA SNORD82	24	1.44781
RF00237	808	precursor	mir-9/mir-79 microRNA precursor family	805	48.5619
RF00016	334	snoRNA	Small nucleolar RNA SNORD14	333	20.0884
RF00600	1	snoRNA	Small nucleolar RNA SNORA79	1	0.0603254
RF00099	25	snoRNA	Small nucleolar RNA SNORD22	25	1.50813
RF02129	23	Rfam other sncRNA	GNAS antisense RNA 1 conserved region 3	23	1.38748
RF01792	33	Rfam other sncRNA	ribosomal frameshift site	33	1.99074
RF00212	108	snoRNA	Small nucleolar RNA SNORD38	103	6.21351
RF01675	3	Rfam other sncRNA	Pseudomonas sRNA CrcZ	3	0.180976
RF00244	41325	precursor	mir-26 microRNA precursor family	40025	2414.52
RF01762	7	Rfam other sncRNA	Whalefall-1 RNA	7	0.422278
RF02539	1	snoRNA	Plant small nucleolar RNA SNOR75	1	0.0603254
RF00258	3	precursor	mir-130 microRNA precursor family	3	0.180976
RF00746	737	precursor	microRNA mir-454	733	44.2185
RF00005	5841	tRNA	tRNA	5815	350.792
RF00153	68	snoRNA	Small nucleolar RNA SNORD62	68	4.10213
RF02066	1	Rfam other sncRNA	Salmonella enterica sRNA STnc320	1	0.0603254
RF02255	1	Rfam other sncRNA	Adaptive response 33 conserved region 1	1	0.0603254
RF00691	4741	precursor	microRNA mir-146	4686	282.685
RF00092	87	snoRNA	Small nucleolar RNA SNORA63	87	5.24831
RF01072	25	Rfam other sncRNA	Pseudoknot of upstream pseudoknot domain (UPD) of the 3'UTR	25	1.50813
RF00218	35	snoRNA	Small nucleolar RNA SNORD46	34	2.05106
RF00668	316	precursor	microRNA mir-302	315	19.0025
RF00945	1	precursor	microRNA mir-1226	1	0.0603254
RF00443	3	snoRNA	Small nucleolar RNA SNORA27	3	0.180976
RF00565	12	snoRNA	Small Cajal body specific RNA 3	12	0.723905
RF00273	25	snoRNA	Small nucleolar RNA SNORD59	25	1.50813
RF00011	1	Rfam other sncRNA	Bacterial RNase P class B	1	0.0603254
RF00424	14	snoRNA	Small Cajal body specific RNA 16	14	0.844555
RF00027	4974	precursor	let-7 microRNA precursor	4949	298.55
RF00664	122	precursor	microRNA mir-223	122	7.3597
RF02564	1	Rfam other sncRNA	Nucleoid-associated noncoding RNA 4	1	0.0603254
RF00129	5417	precursor	mir-103/107 microRNA precursor	5222	315.019
RF01519	2	Rfam other sncRNA	Caulobacter sRNA CC0196	2	0.120651
RF00165	1	Rfam other sncRNA	Coronavirus 3' UTR pseudoknot	1	0.0603254
RF01338	3	Rfam other sncRNA	CRISPR RNA direct repeat element	3	0.180976
RF00396	96	snoRNA	Small nucleolar RNA SNORA13	96	5.79124
RF00871	220	precursor	microRNA mir-689	218	13.1509
RF00574	14	snoRNA	Small nucleolar RNA SNORD69	14	0.844555
RF00630	2	Rfam other sncRNA	Pseudomonas sRNA P26	2	0.120651
RF02346	1	Rfam other sncRNA	Alphaproteobacterial sRNA ar35	1	0.0603254
RF00743	2	precursor	microRNA mir-308	2	0.120651
RF01319	1	Rfam other sncRNA	CRISPR RNA direct repeat element	1	0.0603254
RF02032	1	Rfam other sncRNA	Giant, ornate, lake- and Lactobacillales-derived (GOLLD) RNA	1	0.0603254
RF01164	13	snoRNA	Small nucleolar RNA SNORD107	12	0.723905
RF01344	1	Rfam other sncRNA	CRISPR RNA direct repeat element	1	0.0603254
RF00108	4	snoRNA	Small nucleolar RNA SNORD116	4	0.241302
RF00111	2	Rfam other sncRNA	RyeB RNA	2	0.120651
RF00410	11	snoRNA	Small nucleolar RNA SNORA2/SNORA34 family	11	0.663579
RF01684	2903	Rfam other sncRNA	MALAT1-associated small cytoplasmic RNA/MEN beta RNA	2876	173.496
RF00645	3	precursor	microRNA MIR169_2	3	0.180976
RF00009	89	Rfam other sncRNA	Nuclear RNase P	89	5.36896
RF00418	5	snoRNA	Small nucleolar RNA SNORA58	5	0.301627
RF00049	4	snoRNA	Small nucleolar RNA SNORD36	4	0.241302
RF00729	6	precursor	microRNA mir-278	6	0.361952
RF00601	8	snoRNA	Small Cajal body specific RNA 20	8	0.482603
RF00187	19	snoRNA	Small nucleolar RNA SNORD102	19	1.14618
RF00495	1	Rfam other sncRNA	Heat shock protein 70 (Hsp70) internal ribosome entry site (IRES)	1	0.0603254
RF00683	821	precursor	microRNA mir-143	810	48.8636
RF00302	6	snoRNA	Small nucleolar RNA SNORA65	6	0.361952
RF02541	4501	rRNA	Bacterial large subunit ribosomal RNA	4472	269.775
RF01136	1	snoRNA	Small nucleolar RNA sR28	1	0.0603254
RF01290	188	snoRNA	Small nucleolar RNA SNORD10	188	11.3412
RF01125	1	snoRNA	Small nucleolar RNA sR4	1	0.0603254
RF02348	14	Rfam other sncRNA	Trans-activating crRNA	14	0.844555
RF00093	4	snoRNA	Small nucleolar RNA SNORD18	4	0.241302
RF00103	839	precursor	mir-1 microRNA precursor family	838	50.5527
RF00730	4	precursor	microRNA mir-277	4	0.241302
RF00421	3	snoRNA	Small nucleolar RNA SNORA32	3	0.180976
RF00281	45	snoRNA	Small nucleolar RNA SNORD47	45	2.71464
RF00722	1533061	precursor	microRNA mir-451	413865	24966.6
RF00406	14	snoRNA	Small nucleolar RNA SNORA42/SNORA80 family	14	0.844555
RF00069	10	snoRNA	Small nucleolar RNA SNORD24	10	0.603254
RF02219	2	Rfam other sncRNA	ZNRD1 antisense RNA 1 conserved region 2	2	0.120651
RF00669	53	precursor	microRNA mir-96	53	3.19725
RF00140	1	Rfam other sncRNA	Alpha operon ribosome binding site	1	0.0603254
RF00255	44	precursor	mir-218 microRNA precursor family	44	2.65432
RF01156	137	snoRNA	Small nucleolar RNA SNORD123	137	8.26458
RF00155	20	snoRNA	Small nucleolar RNA SNORA66	20	1.20651
RF01172	1	snoRNA	Small nucleolar RNA sn2343	1	0.0603254
RF01381	5	Rfam other sncRNA	HIV-1 stem-loop 3 Psi packaging signal	5	0.301627
RF01296	36	snoRNA	Small nucleolar RNA U85	36	2.17171
RF01046	1	Rfam other sncRNA	Wingless localisation element 3 (WLE3)	1	0.0603254
RF00610	286	snoRNA	Small nucleolar RNA SNORD110	285	17.1927
RF01191	3	snoRNA	Small nucleolar RNA SNORD121A	3	0.180976
RF01161	1	snoRNA	Small nucleolar RNA SNORD5	1	0.0603254
RF01895	145769	precursor	microRNA mir-193	115578	6972.29
RF01926	1	precursor	microRNA mir-981	1	0.0603254
RF01834	8	Rfam other sncRNA	ribosomal frameshift site	8	0.482603
RF00330	1	snoRNA	Small nucleolar RNA Z43	1	0.0603254
RF01804	1	Rfam other sncRNA	Lambda phage CIII thermoregulator element	1	0.0603254
RF00400	1	snoRNA	Small nucleolar RNA SNORA28	1	0.0603254
RF00705	16	precursor	microRNA mir-202	16	0.965206
RF01360	1	Rfam other sncRNA	CRISPR RNA direct repeat element	1	0.0603254
RF01727	4	Rfam other sncRNA	SAM/SAH riboswitch	4	0.241302
RF00253	1353	precursor	mir-101 microRNA precursor family	1342	80.9567
RF00803	8691	precursor	microRNA mir-425	8323	502.088
RF00753	150	precursor	microRNA mir-503	149	8.98848
RF00741	3276	precursor	microRNA mir-378	3240	195.454
RF00070	21	snoRNA	Small nucleolar RNA SNORD29	20	1.20651
RF02044	1	Rfam other sncRNA	CDKN2B antisense RNA 1 convserved region 2	1	0.0603254
RF00573	33	snoRNA	Small nucleolar RNA SNORD67	33	1.99074
RF00012	275	snoRNA	Small nucleolar RNA U3	275	16.5895
RF00446	260	precursor	mir-133 microRNA precursor family	260	15.6846
RF00015	11	snRNA	U4 spliceosomal RNA	11	0.663579
RF00428	51	snoRNA	Small nucleolar RNA SNORA38	51	3.07659
RF00576	4	snoRNA	Small nucleolar RNA SNORD71	4	0.241302
RF00138	14	snoRNA	Small nucleolar RNA SNORD16	14	0.844555
RF00271	12	snoRNA	Small nucleolar RNA SNORD60	12	0.723905
RF00613	78	snoRNA	Small nucleolar RNA SNORD94	77	4.64505
RF02342	1	Rfam other sncRNA	Alphaproteobacterial sRNA ar7	1	0.0603254
RF01113	1	Rfam other sncRNA	Pseudoknot of upstream pseudoknot domain (UPD) of the 3'UTR	1	0.0603254
RF01134	7	snoRNA	Small nucleolar RNA sR30	7	0.422278
RF01241	51	snoRNA	Small nucleolar RNA SNORA81	50	3.01627
RF00164	1	Rfam other sncRNA	Coronavirus 3' stem-loop II-like motif (s2m)	1	0.0603254
RF00651	45850	precursor	microRNA mir-221	42347	2554.6
RF00286	7	snoRNA	Small Cajal body specific RNA 8	7	0.422278
RF01014	336	precursor	microRNA mir-1306	333	20.0884
RF00002	69813	rRNA	5.8S ribosomal RNA	65126	3928.75
RF00548	3	snRNA	U11 spliceosomal RNA	3	0.180976
RF00599	2	snoRNA	Small nucleolar RNA SNORA77	2	0.120651
RF00211	9	snoRNA	Small nucleolar RNA SNORD35	9	0.542928
RF01903	158	precursor	microRNA mir-500	156	9.41076
RF00019	91995	Rfam other sncRNA	Y RNA	84669	5107.69
RF00066	44	snRNA	U7 small nuclear RNA	44	2.65432
RF00080	1	Rfam other sncRNA	yybP-ykoY leader	1	0.0603254
RF00030	74	Rfam other sncRNA	RNase MRP	73	4.40375
RF01234	1	snoRNA	Small nucleolar RNA SNORA47	1	0.0603254
RF01317	1	Rfam other sncRNA	CRISPR RNA direct repeat element	1	0.0603254
RF00006	1300	Rfam other sncRNA	Vault RNA	1291	77.8801
RF00420	4	snoRNA	Small nucleolar RNA SNORA61	4	0.241302
RF01087	1	Rfam other sncRNA	Pseudoknot of the regulatory region of the repZ gene	1	0.0603254
RF00580	1	snoRNA	Small nucleolar RNA SNORD91 family	1	0.0603254
RF01337	1	Rfam other sncRNA	CRISPR RNA direct repeat element	1	0.0603254
RF00399	40	snoRNA	Small nucleolar RNA SNORA24	40	2.41302
RF00084	1	Rfam other sncRNA	CsrC RNA family	1	0.0603254
RF00603	14	snoRNA	Small nucleolar RNA SNORD23	14	0.844555
RF00654	6	precursor	microRNA mir-216	6	0.361952
RF00279	45	snoRNA	Small nucleolar RNA SNORD45	45	2.71464
RF00178	501440	precursor	mir-24 microRNA precursor family	291438	17581.1
RF00109	2	Rfam other sncRNA	Vimentin 3' UTR protein-binding region	2	0.120651
RF00432	19	snoRNA	Small nucleolar RNA SNORA51	19	1.14618
RF00322	2	snoRNA	Small nucleolar RNA SNORA31	2	0.120651
RF00246	2485	precursor	mir-135 microRNA precursor family	2413	145.565
RF01294	36	snoRNA	Small nucleolar RNA U89	36	2.17171
RF00659	1	precursor	microRNA mir-365	1	0.0603254
RF00274	1407	snoRNA	Small nucleolar RNA SNORD57	1398	84.3349
RF02147	3	Rfam other sncRNA	Maternally expressed 8 exon 3	3	0.180976
RF00074	24474	precursor	mir-29 microRNA precursor	21819	1316.24
RF00832	185	precursor	microRNA mir-71	185	11.1602
RF00736	2468	precursor	microRNA mir-320	2401	144.841
RF00130	694	precursor	mir-192/215 microRNA precursor	689	41.5642
RF00419	7	snoRNA	Small nucleolar RNA SNORA52	7	0.422278
RF00617	1	Rfam other sncRNA	flavivirus capsid hairpin cHP	1	0.0603254
RF00609	6	snoRNA	Small nucleolar RNA SNORD100	6	0.361952
RF01371	1	Rfam other sncRNA	CRISPR RNA direct repeat element	1	0.0603254
RF00584	5	snoRNA	Small nucleolar RNA SNORD105	5	0.301627
RF00319	9	snoRNA	Small nucleolar RNA SNORA23	9	0.542928
RF00280	120	snoRNA	Small nucleolar RNA SNORD51	117	7.05807
RF01073	6	Rfam other sncRNA	Gag/pol translational readthrough site	6	0.361952
RF00026	1437	snRNA	U6 spliceosomal RNA	1434	86.5066
RF00667	13517	precursor	microRNA mir-33	12662	763.84
RF00494	11	snoRNA	Small nucleolar RNA U2-19	11	0.663579
RF00994	1	precursor	microRNA mir-1255	1	0.0603254
RF02117	2	Rfam other sncRNA	FMR1 antisense RNA 1 conserved region 1	2	0.120651
RF02542	7	rRNA	Microsporidia small subunit ribosomal RNA	7	0.422278
RF00039	2	Rfam other sncRNA	DicF RNA	2	0.120651
RF00023	46042	Rfam other sncRNA	transfer-messenger RNA	44280	2671.21
RF01380	4	Rfam other sncRNA	Human immunodeficiency virus type 1 major splice donor	4	0.241302
RF00020	19	snRNA	U5 spliceosomal RNA	19	1.14618
RF01702	1	Rfam other sncRNA	Cyano-2 RNA	1	0.0603254
RF00564	68	snoRNA	Small Cajal body specific RNA 11	67	4.0418
RF01307	1	snoRNA	Small nucleolar RNA sR55	1	0.0603254
RF00684	12	precursor	mir-122 microRNA precursor	12	0.723905
RF00813	41	precursor	microRNA mir-11	41	2.47334
RF00606	24	snoRNA	Small nucleolar RNA SNORD93	24	1.44781
RF01145	328	snoRNA	Small nucleolar RNA sR14	324	19.5454
RF00642	245970	precursor	microRNA mir-23	174377	10519.4
RF00663	74	precursor	microRNA mir-183	74	4.46408
RF00469	1	Rfam other sncRNA	Hepatitis C stem-loop IV	1	0.0603254
RF00096	14	snoRNA	U8 small nucleolar RNA	14	0.844555
RF00169	29	Rfam other sncRNA	Bacterial small signal recognition particle RNA	29	1.74944
RF01210	16	snoRNA	Small nucleolar RNA U13	16	0.965206
RF00745	559	precursor	microRNA mir-499	552	33.2996
RF00749	2	precursor	microRNA mir-208	2	0.120651
RF00275	34	snoRNA	Small nucleolar RNA SNORD56	34	2.05106
RF00087	7	snoRNA	Small nucleolar RNA SNORD26	7	0.422278
RF00440	9	snoRNA	Small nucleolar RNA SNORD37	9	0.542928
RF00239	75	precursor	mir-124 microRNA precursor family	75	4.5244
RF01790	1	Rfam other sncRNA	ribosomal frameshift site	1	0.0603254
RF00423	4	snoRNA	Small Cajal body specific RNA 4	4	0.241302
RF00701	1238915	precursor	microRNA mir-126	290784	17541.7
RF01182	4	snoRNA	Small nucleolar RNA SNORD11	3	0.180976
RF00464	89712	precursor	mir-92 microRNA precursor family	73930	4459.86
RF00186	43	snoRNA	Small nucleolar RNA SNORD101	43	2.59399
RF00731	7593	precursor	microRNA mir-155	7475	450.932
intron	303044	intron	intron	303044	18281.2
exon	211765	exon	exon	211765	12774.8
intergenic	7811078	intergenic	intergenic	7811078	471206

## Sheet: HZ2
sRNA id	Count(28982139)	Type	Description	UMI_count(13031480)	UMI_TPM
novel_mir1	11557	mature	mature	10978	789.81
novel_mir2	213101	mature	mature	116539	8384.38
novel_mir3	250047	mature	mature	146534	10542.4
novel_mir4	306376	mature	mature	153528	11045.5
novel_mir5	89714	mature	mature	67559	4860.52
novel_mir6	65832	mature	mature	40215	2893.26
novel_mir7	118974	mature	mature	88776	6386.97
novel_mir8	79126	mature	mature	59202	4259.28
novel_mir9	29613	mature	mature	27449	1974.81
novel_mir10	40317	mature	mature	35771	2573.54
novel_mir11	69888	mature	mature	52979	3811.56
novel_mir12	51716	mature	mature	44700	3215.93
novel_mir13	46787	mature	mature	39035	2808.37
novel_mir14	26411	mature	mature	24304	1748.55
novel_mir15	32642	mature	mature	29533	2124.75
novel_mir16	27203	mature	mature	25165	1810.49
novel_mir17	42534	mature	mature	33929	2441.02
novel_mir18	12800	mature	mature	12184	876.576
novel_mir19	669	mature	mature	665	47.8433
novel_mir20	35942	mature	mature	29613	2130.5
novel_mir21	1477	mature	mature	1470	105.759
novel_mir22	18197	mature	mature	15997	1150.9
novel_mir23	14831	mature	mature	14054	1011.11
novel_mir24	11823	mature	mature	11420	821.61
novel_mir25	7419	mature	mature	7339	528.003
novel_mir26	10211	mature	mature	9879	710.743
novel_mir27	17922	mature	mature	15833	1139.1
novel_mir28	25154	mature	mature	22904	1647.82
novel_mir29	1114	mature	mature	1108	79.7148
novel_mir30	4836	mature	mature	4691	337.493
novel_mir31	4671	mature	mature	4534	326.198
novel_mir32	5842	mature	mature	5601	402.963
novel_mir33	10277	mature	mature	9661	695.059
novel_mir34	13043	mature	mature	12179	876.216
novel_mir35	10433	mature	mature	10008	720.024
novel_mir37	747	mature	mature	741	53.3111
novel_mir38	3101	mature	mature	3064	220.439
novel_mir39	6971	mature	mature	6661	479.224
novel_mir40	2673	mature	mature	2610	187.776
novel_mir41	732	mature	mature	731	52.5917
novel_mir42	1773	mature	mature	1765	126.983
novel_mir43	1817	mature	mature	1816	130.652
novel_mir44	6078	mature	mature	5852	421.021
novel_mir45	2821	mature	mature	2800	201.445
novel_mir46	385	mature	mature	384	27.6268
novel_mir47	3116	mature	mature	3046	219.144
novel_mir48	504	mature	mature	501	36.0443
novel_mir49	221	mature	mature	220	15.8279
novel_mir50	2054	mature	mature	2021	145.4
novel_mir51	1111	mature	mature	1107	79.6429
novel_mir52	1538	mature	mature	1529	110.004
novel_mir53	1841	mature	mature	1816	130.652
novel_mir54	1776	mature	mature	1769	127.27
novel_mir55	1224	mature	mature	1213	87.269
novel_mir56	175	mature	mature	174	12.5184
novel_mir57	149	mature	mature	149	10.7198
novel_mir58	1715	mature	mature	1709	122.954
novel_mir59	10	mature	mature	10	0.719448
novel_mir60	1825	mature	mature	1812	130.364
novel_mir61	914	mature	mature	907	65.2539
novel_mir62	669	mature	mature	668	48.0591
novel_mir63	367	mature	mature	367	26.4037
novel_mir64	2227	mature	mature	2210	158.998
novel_mir65	54	mature	mature	54	3.88502
novel_mir66	817	mature	mature	810	58.2753
novel_mir67	181	mature	mature	181	13.022
novel_mir68	18	mature	mature	18	1.29501
novel_mir70	407	mature	mature	402	28.9218
novel_mir71	585	mature	mature	582	41.8719
novel_mir73	31	mature	mature	31	2.23029
novel_mir74	331	mature	mature	330	23.7418
novel_mir75	671	mature	mature	670	48.203
novel_mir76	841	mature	mature	838	60.2897
novel_mir77	271	mature	mature	267	19.2093
novel_mir78	686	mature	mature	683	49.1383
novel_mir79	131	mature	mature	131	9.42477
novel_mir80	147	mature	mature	147	10.5759
novel_mir81	269	mature	mature	269	19.3532
novel_mir82	673	mature	mature	672	48.3469
novel_mir83	71	mature	mature	71	5.10808
novel_mir86	215	mature	mature	215	15.4681
novel_mir87	166	mature	mature	165	11.8709
novel_mir89	232	mature	mature	232	16.6912
novel_mir90	65	mature	mature	64	4.60447
novel_mir92	146	mature	mature	146	10.5039
novel_mir93	66	mature	mature	65	4.67641
novel_mir94	140	mature	mature	140	10.0723
novel_mir95	235	mature	mature	235	16.907
novel_mir96	243	mature	mature	241	17.3387
novel_mir97	187	mature	mature	187	13.4537
novel_mir98	55	mature	mature	55	3.95696
novel_mir100	25	mature	mature	25	1.79862
novel_mir101	22	mature	mature	22	1.58279
novel_mir103	52	mature	mature	52	3.74113
novel_mir104	181	mature	mature	180	12.9501
novel_mir106	64	mature	mature	63	4.53252
novel_mir107	60	mature	mature	60	4.31669
novel_mir108	55	mature	mature	55	3.95696
novel_mir109	38	mature	mature	38	2.7339
novel_mir110	53	mature	mature	53	3.81307
novel_mir111	162	mature	mature	162	11.6551
novel_mir114	14	mature	mature	14	1.00723
novel_mir115	42	mature	mature	42	3.02168
novel_mir116	34	mature	mature	34	2.44612
novel_mir117	46	mature	mature	46	3.30946
novel_mir118	26	mature	mature	26	1.87056
novel_mir119	56	mature	mature	55	3.95696
novel_mir120	28	mature	mature	28	2.01445
novel_mir123	12	mature	mature	12	0.863338
novel_mir128	137	mature	mature	137	9.85644
novel_mir129	73	mature	mature	73	5.25197
novel_mir130	1619	mature	mature	1610	115.831
novel_mir132	76801	mature	mature	58033	4175.17
novel_mir133	18	mature	mature	18	1.29501
novel_mir134	10	mature	mature	10	0.719448
novel_mir135	21	mature	mature	20	1.4389
novel_mir136	468	mature	mature	467	33.5982
novel_mir137	22	mature	mature	21	1.51084
novel_mir138	18062	mature	mature	17234	1239.9
novel_mir140	13	mature	mature	13	0.935282
novel_mir141	199	mature	mature	199	14.317
novel_mir143	16	mature	mature	16	1.15112
novel_mir147	194	mature	mature	193	13.8853
novel_mir148	12	mature	mature	12	0.863338
novel_mir149	96	mature	mature	95	6.83476
novel_mir150	15162	mature	mature	14254	1025.5
novel_mir152	33	mature	mature	33	2.37418
novel_mir154	12	mature	mature	12	0.863338
novel_mir155	24	mature	mature	24	1.72668
novel_mir156	210	mature	mature	208	14.9645
novel_mir158	172	mature	mature	172	12.3745
novel_mir159	10	mature	mature	10	0.719448
novel_mir161	47	mature	mature	47	3.38141
novel_mir162	353	mature	mature	352	25.3246
novel_mir163	21	mature	mature	21	1.51084
novel_mir164	35	mature	mature	35	2.51807
novel_mir165	5484	mature	mature	5321	382.818
novel_mir166	16	mature	mature	16	1.15112
novel_mir167	28	mature	mature	28	2.01445
novel_mir169	55	mature	mature	55	3.95696
novel_mir173	11	mature	mature	11	0.791393
novel_mir174	26	mature	mature	26	1.87056
novel_mir183	28	mature	mature	28	2.01445
novel_mir184	11810	mature	mature	10901	784.27
novel_mir186	299	mature	mature	299	21.5115
novel_mir187	26195	mature	mature	23545	1693.94
novel_mir188	25	mature	mature	25	1.79862
novel_mir190	24	mature	mature	24	1.72668
novel_mir194	62	mature	mature	62	4.46058
novel_mir197	45	mature	mature	45	3.23752
novel_mir198	25	mature	mature	25	1.79862
novel_mir199	2554	mature	mature	2519	181.229
novel_mir200	36	mature	mature	36	2.59001
novel_mir203	392	mature	mature	389	27.9865
novel_mir204	35	mature	mature	35	2.51807
novel_mir208	39	mature	mature	39	2.80585
novel_mir209	195	mature	mature	195	14.0292
novel_mir211	569	mature	mature	566	40.7208
novel_mir213	51	mature	mature	50	3.59724
novel_mir214	230	mature	mature	230	16.5473
novel_mir215	45	mature	mature	45	3.23752
novel_mir219	50	mature	mature	50	3.59724
novel_mir222	161	mature	mature	161	11.5831
novel_mir223	93	mature	mature	93	6.69087
novel_mir224	69	mature	mature	69	4.96419
novel_mir228	31	mature	mature	31	2.23029
novel_mir230	47	mature	mature	47	3.38141
novel_mir233	8442	mature	mature	7975	573.76
novel_mir234	173	mature	mature	173	12.4465
novel_mir238	12	mature	mature	12	0.863338
novel_mir241	28	mature	mature	28	2.01445
novel_mir243	15	mature	mature	15	1.07917
novel_mir244	148	mature	mature	146	10.5039
novel_mir248	10	mature	mature	10	0.719448
novel_mir250	11	mature	mature	11	0.791393
novel_mir251	11	mature	mature	11	0.791393
novel_mir254	53	mature	mature	53	3.81307
novel_mir255	76	mature	mature	76	5.46781
novel_mir259	69	mature	mature	69	4.96419
novel_mir260	382	mature	mature	379	27.2671
novel_mir263	274	mature	mature	272	19.569
novel_mir265	2383	mature	mature	2349	168.998
novel_mir267	785	mature	mature	783	56.3328
novel_mir268	62	mature	mature	61	4.38863
novel_mir269	49	mature	mature	49	3.5253
novel_mir271	35	mature	mature	35	2.51807
novel_mir272	20	mature	mature	20	1.4389
novel_mir273	45	mature	mature	45	3.23752
novel_mir275	10	mature	mature	10	0.719448
novel_mir276	10	mature	mature	10	0.719448
novel_mir278	14	mature	mature	14	1.00723
novel_mir280	22989	mature	mature	21893	1575.09
novel_mir282	332	mature	mature	332	23.8857
novel_mir283	15	mature	mature	15	1.07917
novel_mir288	22	mature	mature	22	1.58279
novel_mir289	682	mature	mature	676	48.6347
novel_mir290	16	mature	mature	16	1.15112
novel_mir293	18	mature	mature	18	1.29501
novel_mir295	19	mature	mature	19	1.36695
novel_mir298	16	mature	mature	16	1.15112
novel_mir300	82	mature	mature	82	5.89947
novel_mir301	13	mature	mature	13	0.935282
novel_mir308	10	mature	mature	10	0.719448
novel_mir311	121	mature	mature	121	8.70532
novel_mir312	30	mature	mature	30	2.15834
novel_mir313	101	mature	mature	99	7.12254
novel_mir314	11	mature	mature	11	0.791393
novel_mir316	965	mature	mature	961	69.139
novel_mir318	29	mature	mature	29	2.0864
novel_mir320	23	mature	mature	23	1.65473
novel_mir322	75	mature	mature	75	5.39586
novel_mir323	13	hairpin	hairpin	13	0.935282
novel_mir324	985	mature	mature	980	70.5059
novel_mir326	67	mature	mature	65	4.67641
novel_mir328	11	mature	mature	11	0.791393
novel_mir329	11	mature	mature	11	0.791393
novel_mir332	178	mature	mature	178	12.8062
novel_mir335	10	mature	mature	10	0.719448
novel_mir338	11	mature	mature	10	0.719448
novel_mir340	105	mature	mature	105	7.5542
novel_mir344	264	mature	mature	259	18.6337
novel_mir345	14	mature	mature	14	1.00723
novel_mir346	16	mature	mature	16	1.15112
novel_mir347	12989	mature	mature	12370	889.957
novel_mir351	796	mature	mature	792	56.9803
novel_mir357	58	mature	mature	58	4.1728
novel_mir358	79	mature	mature	79	5.68364
novel_mir363	11	mature	mature	11	0.791393
novel_mir365	24	mature	mature	24	1.72668
novel_mir366	102	mature	mature	102	7.33837
novel_mir368	298	mature	mature	297	21.3676
novel_mir370	234	mature	mature	233	16.7631
novel_mir371	43	mature	mature	43	3.09363
novel_mir373	2003	mature	mature	1992	143.314
novel_mir374	17	mature	mature	17	1.22306
novel_mir377	35	mature	mature	35	2.51807
novel_mir378	799	mature	mature	795	57.1961
novel_mir379	81	mature	mature	80	5.75558
novel_mir381	6982	mature	mature	6756	486.059
novel_mir382	467	mature	mature	466	33.5263
novel_mir384	37	mature	mature	37	2.66196
novel_mir386	57	mature	mature	57	4.10085
novel_mir390	19	mature	mature	19	1.36695
novel_mir392	66	mature	mature	66	4.74836
novel_mir394	10	mature	mature	10	0.719448
novel_mir395	115	mature	mature	115	8.27365
novel_mir397	15	mature	mature	15	1.07917
novel_mir401	7212	mature	mature	6827	491.167
novel_mir404	39	mature	mature	39	2.80585
novel_mir411	16	mature	mature	16	1.15112
novel_mir414	28	mature	mature	28	2.01445
novel_mir415	146	mature	mature	146	10.5039
novel_mir416	33	mature	mature	33	2.37418
novel_mir417	83	mature	mature	82	5.89947
novel_mir418	110	mature	mature	110	7.91393
novel_mir420	4642	mature	mature	4606	331.378
novel_mir421	235	mature	mature	235	16.907
novel_mir424	12	mature	mature	12	0.863338
novel_mir426	28	mature	mature	28	2.01445
novel_mir427	11	mature	mature	11	0.791393
novel_mir428	57	mature	mature	57	4.10085
novel_mir429	68	mature	mature	67	4.8203
novel_mir434	1804	mature	mature	1774	127.63
novel_mir435	360	mature	mature	357	25.6843
novel_mir436	375	mature	mature	373	26.8354
novel_mir437	13	mature	mature	13	0.935282
novel_mir438	114	mature	mature	114	8.20171
novel_mir439	11	mature	mature	11	0.791393
novel_mir440	11	mature	mature	11	0.791393
novel_mir442	33	mature	mature	33	2.37418
novel_mir446	10	mature	mature	10	0.719448
novel_mir448	29	mature	mature	29	2.0864
novel_mir451	34	mature	mature	34	2.44612
novel_mir453	606	mature	mature	604	43.4547
novel_mir456	94	mature	mature	94	6.76281
novel_mir457	11	mature	mature	11	0.791393
novel_mir458	25	mature	mature	25	1.79862
novel_mir464	72	mature	mature	72	5.18003
novel_mir467	53	mature	mature	53	3.81307
novel_mir470	2183	mature	mature	2154	154.969
novel_mir472	17	mature	mature	17	1.22306
novel_mir474	75	mature	mature	75	5.39586
novel_mir478	177	mature	mature	176	12.6623
oar-miR-27a	107966	mature	mir-27	60375	4343.67
oar-miR-1185-5p	54	hairpin	mir-154	54	3.88502
oar-miR-3956-3p	5	hairpin	mir-3956	5	0.359724
oar-miR-668-3p	36	hairpin	mir-668	36	2.59001
oar-let-7d	39571	hairpin	let-7	30762	2213.17
oar-miR-376c-5p	171	hairpin	mir-368	171	12.3026
oar-miR-25	3700	mature	mir-25	3420	246.051
oar-miR-544-3p	8	mature	mir-544	8	0.575558
oar-miR-376c-3p	2240	hairpin	mir-368	2201	158.351
oar-let-7i	288998	hairpin	let-7	95665	6882.6
oar-miR-1197-3p	1	hairpin	mir-379	1	0.0719448
oar-miR-433-5p	3	hairpin	mir-433	3	0.215834
oar-miR-485-3p	28	mature	mir-485	28	2.01445
oar-miR-493-3p	276	mature	mir-493	274	19.7129
oar-miR-19b	4225	mature	mir-19	3858	277.563
oar-miR-485-3p	1	hairpin	mir-485	1	0.0719448
oar-miR-376e-5p,oar-miR-376b-5p	255	hairpin	mir-368	255	18.3459
oar-miR-411b-5p	235	mature	mir-379	234	16.8351
oar-miR-1185-5p	36	mature	mir-154	36	2.59001
oar-miR-221	11962	mature	mir-221	10607	763.119
oar-miR-323c	11	hairpin	mir-154	11	0.791393
oar-miR-432	309	hairpin	mir-432	309	22.2309
oar-miR-758-3p	8	mature	mir-379	8	0.575558
oar-miR-412-3p	22	hairpin	mir-412	22	1.58279
oar-miR-17-5p	567	mature	mir-17	563	40.5049
oar-miR-655-3p	32	hairpin	mir-154	32	2.30223
oar-miR-380-5p	7	mature	mir-379	7	0.503614
oar-let-7d	7468	mature	let-7	6947	499.801
oar-miR-431	2	hairpin	mir-431	2	0.14389
oar-miR-154a-3p	31	hairpin	mir-154	31	2.23029
oar-miR-3956-5p	2	mature	mir-3956	2	0.14389
oar-miR-376e-3p	70	hairpin	mir-368	70	5.03614
oar-miR-127	2	mature	mir-127	2	0.14389
oar-miR-495-3p	100	mature	mir-329	100	7.19448
oar-miR-380-3p	3790	mature	mir-379	3639	261.807
oar-miR-26a	200483	hairpin	mir-26	77794	5596.87
oar-miR-362	6324	mature	mir-362	6003	431.885
oar-let-7f	139440	mature	let-7	70278	5056.14
oar-miR-30d	276	hairpin	mir-30	276	19.8568
oar-miR-376c-3p	5106	mature	mir-368	4919	353.897
oar-miR-10a	119443	hairpin	mir-10	61683	4437.77
oar-miR-133	419	mature	mir-133	417	30.001
oar-miR-369-3p	408	hairpin	mir-154	407	29.2815
oar-miR-106a	4	mature	mir-17	4	0.287779
oar-miR-21	210970	hairpin	mir-21	77676	5588.38
oar-miR-412-5p	1	mature	mir-412	1	0.0719448
oar-miR-99a	60656	mature	mir-10	36005	2590.37
oar-miR-496-3p	11	mature	mir-154	11	0.791393
oar-miR-544-3p	24	hairpin	mir-544	24	1.72668
oar-miR-30b	1359	mature	mir-30	1343	96.6219
oar-miR-432	331	mature	mir-432	330	23.7418
oar-miR-543-3p	151	mature	mir-329	150	10.7917
oar-miR-23b	21249	hairpin	mir-23	17810	1281.34
oar-miR-154a-3p	253	mature	mir-154	253	18.202
oar-miR-181a	65971	hairpin	mir-181	43390	3121.69
oar-miR-376d	64	mature	mir-368	64	4.60447
oar-miR-431	11	mature	mir-431	11	0.791393
oar-miR-3958-3p	129	mature	mir-154	129	9.28088
oar-miR-381-5p	9	mature	mir-154	9	0.647503
oar-miR-655-5p	6	mature	mir-154	6	0.431669
oar-miR-409-5p	14	hairpin	mir-154	13	0.935282
oar-miR-152	13177	hairpin	mir-148	11908	856.719
oar-miR-27a	349970	hairpin	mir-27	89140	6413.16
oar-miR-411a-3p	342	hairpin	mir-379	341	24.5332
oar-miR-154b-3p	10	hairpin	mir-154	10	0.719448
oar-miR-494-5p	9	mature	mir-154	9	0.647503
oar-miR-380-3p	356	hairpin	mir-379	355	25.5404
oar-miR-329b-5p	2	hairpin	mir-329	2	0.14389
oar-miR-99a	976440	hairpin	mir-10	128268	9228.22
oar-let-7b	268932	mature	let-7	94407	6792.09
oar-miR-382-3p	61	mature	mir-154	61	4.38863
oar-miR-374b	538	hairpin	mir-374	534	38.4185
oar-miR-29b	16208	hairpin	mir-29	14361	1033.2
oar-miR-19b	23314	hairpin	mir-19	19109	1374.79
oar-let-7c	257287	mature	let-7	88046	6334.45
oar-miR-136	13	mature	mir-136	13	0.935282
oar-miR-377-3p	5	hairpin	mir-154	5	0.359724
oar-miR-3959-3p	10	mature	mir-379	10	0.719448
oar-miR-150	3059	hairpin	mir-150	2991	215.187
oar-let-7i	541643	mature	let-7	112268	8077.1
oar-miR-148a	3406	mature	mir-148	3313	238.353
oar-miR-376b-3p	3314	mature	mir-368	3228	232.238
oar-miR-381-3p	3	hairpin	mir-154	3	0.215834
oar-miR-26b	55487	mature	mir-26	39437	2837.29
oar-miR-379-3p	247	mature	mir-379	247	17.7704
oar-miR-655-3p	128	mature	mir-154	127	9.13699
oar-miR-379-5p	1203	mature	mir-379	1192	85.7582
oar-miR-665-5p	1	mature	mir-665	1	0.0719448
oar-miR-410-3p	116	mature	mir-154	116	8.3456
oar-miR-125b	25326	hairpin	mir-10	19178	1379.76
oar-miR-362	1398	hairpin	mir-362	1375	98.9241
oar-miR-134-3p	4	hairpin	mir-134	4	0.287779
oar-miR-23b	12780	mature	mir-23	11622	836.143
oar-miR-544-5p	22	mature	mir-544	22	1.58279
oar-miR-26a	945026	mature	mir-26	107568	7738.96
oar-miR-23a	417984	hairpin	mir-23	91346	6571.87
oar-miR-494-3p	172	mature	mir-154	171	12.3026
oar-miR-16b	61146	mature	mir-15	42067	3026.5
oar-miR-323c	49	mature	mir-154	49	3.5253
oar-miR-154b-5p	733	hairpin	mir-154	725	52.16
oar-miR-107	82	mature	mir-103	82	5.89947
oar-miR-329a-5p	4	mature	mir-329	4	0.287779
oar-miR-22-3p	50418	mature	mir-22	33915	2440.01
oar-miR-106b	1248	mature	mir-17	1234	88.7799
oar-miR-411a-3p	410	mature	mir-379	409	29.4254
oar-miR-412-3p	41	mature	mir-412	41	2.94974
oar-miR-494-3p	65	hairpin	mir-154	65	4.67641
oar-miR-3956-5p	13	hairpin	mir-3956	13	0.935282
oar-miR-377-5p	9	mature	mir-154	9	0.647503
oar-miR-3959-5p	172	hairpin	mir-379	170	12.2306
oar-miR-539-5p	4	hairpin	mir-154	4	0.287779
oar-miR-539-3p	2	mature	mir-154	2	0.14389
oar-miR-143	540298	hairpin	mir-143	98726	7102.82
oar-miR-29a	50091	mature	mir-29	36611	2633.97
oar-miR-376a-3p	47	mature	mir-368	47	3.38141
oar-miR-181a	168053	mature	mir-181	77042	5542.77
oar-miR-30a-5p	11043	mature	mir-30	10190	733.118
oar-miR-493-5p	1506	mature	mir-493	1490	107.198
oar-miR-3955-3p	1	mature	mir-3955	1	0.0719448
oar-miR-665-3p	862	hairpin	mir-665	854	61.4409
oar-miR-487b-3p	679	mature	mir-154	674	48.4908
oar-miR-1185-3p	1	mature	mir-154	1	0.0719448
oar-miR-487a-5p	28	mature	mir-154	28	2.01445
oar-miR-410-3p	32	hairpin	mir-154	32	2.30223
oar-miR-218a	2580	mature	mir-218	2536	182.452
oar-miR-30b	29897	hairpin	mir-30	21331	1534.65
oar-miR-30a-5p	59738	hairpin	mir-30	37352	2687.28
oar-miR-200b	10	hairpin	mir-8	10	0.719448
oar-miR-152	1207	mature	mir-148	1188	85.4704
oar-miR-495-3p	136	hairpin	mir-329	136	9.78449
oar-miR-409-3p	495	mature	mir-154	489	35.181
oar-miR-29b	3355	mature	mir-29	3250	233.821
oar-let-7a	125132	hairpin	let-7	63084	4538.57
oar-miR-3959-5p	716	mature	mir-379	714	51.3686
oar-miR-543-3p	242	hairpin	mir-329	241	17.3387
oar-miR-487a-3p	6	mature	mir-154	6	0.431669
oar-miR-487b-3p	726	hairpin	mir-154	721	51.8722
oar-miR-10b	291149	hairpin	mir-10	96888	6970.59
oar-miR-107	112	hairpin	mir-103	112	8.05782
oar-miR-1185-3p	1	hairpin	mir-154	1	0.0719448
oar-miR-323a-3p	109	mature	mir-154	109	7.84198
oar-miR-411b-3p	10	mature	mir-379	10	0.719448
oar-miR-200a	6	hairpin	mir-8	6	0.431669
oar-let-7g	164365	mature	let-7	76213	5483.13
oar-miR-376a-3p	15	hairpin	mir-368	15	1.07917
oar-let-7f	897000	hairpin	let-7	127809	9195.19
oar-miR-433-3p	32	hairpin	mir-433	32	2.30223
oar-miR-148a	6397	hairpin	mir-148	6130	441.022
oar-miR-369-5p	2533	mature	mir-154	2406	173.099
oar-miR-1197-3p	19	mature	mir-379	19	1.36695
oar-miR-433-3p	124	mature	mir-433	123	8.84921
oar-miR-30c	1923	hairpin	mir-30	1882	135.4
oar-miR-22-3p	1694487	hairpin	mir-22	136036	9787.08
oar-miR-377-3p	16	mature	mir-154	16	1.15112
oar-miR-29a	61292	hairpin	mir-29	41772	3005.28
oar-miR-323a-3p	128	hairpin	mir-154	128	9.20894
oar-miR-200c	96	hairpin	mir-8	96	6.9067
oar-miR-106b	2816	hairpin	mir-17	2671	192.165
oar-miR-377-5p	14	hairpin	mir-154	14	1.00723
oar-miR-25	14905	hairpin	mir-25	13071	940.391
oar-miR-665-5p	1	hairpin	mir-665	1	0.0719448
oar-miR-329a-5p	3	hairpin	mir-329	3	0.215834
oar-miR-369-3p	1260	mature	mir-154	1252	90.0749
oar-miR-665-3p	465	mature	mir-665	463	33.3104
oar-miR-382-3p	50	hairpin	mir-154	50	3.59724
oar-miR-23a	169930	mature	mir-23	46550	3349.03
oar-miR-154b-5p	1561	mature	mir-154	1495	107.557
oar-miR-143	792454	mature	mir-143	117514	8454.52
oar-miR-30a-3p	4249	hairpin	mir-30	4113	295.909
oar-miR-539-3p	7	hairpin	mir-154	7	0.503614
oar-miR-200c	10	mature	mir-8	10	0.719448
oar-miR-299-5p	26	mature	mir-299	26	1.87056
oar-miR-136	174	hairpin	mir-136	174	12.5184
oar-miR-369-5p	498	hairpin	mir-154	496	35.6846
oar-miR-495-5p	48	hairpin	mir-329	48	3.45335
oar-miR-668-5p	1	hairpin	mir-668	1	0.0719448
oar-let-7b	164796	hairpin	let-7	74588	5366.22
oar-let-7g	239000	hairpin	let-7	86524	6224.95
oar-miR-487b-5p	2	hairpin	mir-154	2	0.14389
oar-miR-191	36877	hairpin	mir-191	28531	2052.66
oar-miR-17-5p	1563	hairpin	mir-17	1534	110.363
oar-miR-496-3p	55	hairpin	mir-154	55	3.95696
oar-miR-10b	49429	mature	mir-10	34942	2513.9
oar-miR-199a-3p	327429	hairpin	mir-199	99815	7181.17
oar-miR-376a-5p	1	mature	mir-368	1	0.0719448
oar-miR-411a-5p	11061	mature	mir-379	9827	707.002
oar-miR-411a-5p	11879	hairpin	mir-379	10443	751.32
oar-miR-3959-3p	15	hairpin	mir-379	15	1.07917
oar-miR-106a	437	hairpin	mir-17	436	31.3679
oar-miR-323a-5p	6	hairpin	mir-154	6	0.431669
oar-miR-668-3p	2	mature	mir-668	2	0.14389
oar-miR-26b	69484	hairpin	mir-26	46288	3330.18
oar-miR-191	191873	mature	mir-191	68512	4929.08
oar-miR-199a-3p	533439	mature	mir-199	114853	8263.08
oar-miR-493-5p	428	hairpin	mir-493	426	30.6485
oar-miR-544-5p	3	hairpin	mir-544	3	0.215834
oar-miR-495-5p	2	mature	mir-329	2	0.14389
oar-miR-376d	248	hairpin	mir-368	247	17.7704
oar-miR-409-3p	307	hairpin	mir-154	304	21.8712
oar-miR-485-5p	335	mature	mir-485	329	23.6698
oar-miR-134-5p	14	mature	mir-134	14	1.00723
oar-miR-3958-3p	270	hairpin	mir-154	270	19.4251
oar-miR-487a-3p	7	hairpin	mir-154	7	0.503614
oar-miR-16b	311920	hairpin	mir-15	96824	6965.98
oar-miR-487a-5p	3	hairpin	mir-154	3	0.215834
oar-miR-150	13409	mature	mir-150	11897	855.927
oar-miR-370-3p	6	hairpin	mir-370	6	0.431669
oar-miR-493-3p	787	hairpin	mir-493	784	56.4047
oar-miR-376a-5p	1	hairpin	mir-368	1	0.0719448
oar-miR-218a	635	hairpin	mir-218	632	45.4691
oar-miR-3957-3p	6	mature	mir-3957	6	0.431669
oar-miR-376b-3p	5370	hairpin	mir-368	5164	371.523
oar-miR-3957-3p	3	hairpin	mir-3957	3	0.215834
oar-miR-127	17990	hairpin	mir-127	13898	999.889
oar-miR-374a	342	hairpin	mir-374	340	24.4612
oar-miR-379-5p	11898	hairpin	mir-379	10811	777.795
oar-miR-299-5p	31	hairpin	mir-299	31	2.23029
oar-miR-374a	206	mature	mir-374	206	14.8206
oar-miR-154b-3p	5	mature	mir-154	5	0.359724
oar-miR-329b-3p	5	hairpin	mir-329	5	0.359724
oar-miR-221	5577	hairpin	mir-221	5259	378.358
oar-miR-655-5p	2	hairpin	mir-154	2	0.14389
oar-miR-323b	1	mature	mir-154	1	0.0719448
oar-miR-412-5p	3	hairpin	mir-412	3	0.215834
oar-miR-194	2081	mature	mir-194	1995	143.53
oar-miR-485-5p	129	hairpin	mir-485	128	9.20894
oar-miR-103	20688	hairpin	mir-103	17705	1273.78
oar-miR-411b-3p	267	hairpin	mir-379	267	19.2093
oar-miR-541-5p	2	hairpin	mir-541	2	0.14389
oar-miR-133	464	hairpin	mir-133	462	33.2385
oar-miR-541-5p	2	mature	mir-541	2	0.14389
oar-miR-3955-5p	9	hairpin	mir-3955	9	0.647503
oar-miR-200b	19	mature	mir-8	19	1.36695
oar-miR-134-5p	10	hairpin	mir-134	10	0.719448
oar-miR-103	6579	mature	mir-103	6049	435.194
oar-miR-376e-5p,oar-miR-376b-5p	429	mature	mir-368	428	30.7924
oar-miR-154a-5p	11	hairpin	mir-154	11	0.791393
oar-miR-3958-5p	6	hairpin	mir-154	6	0.431669
oar-miR-376c-5p	147	mature	mir-368	147	10.5759
oar-miR-21	698452	mature	mir-21	122470	8811.08
oar-miR-370-5p	2	mature	mir-370	2	0.14389
oar-miR-194	1639	hairpin	mir-194	1614	116.119
oar-miR-323a-5p	10	mature	mir-154	10	0.719448
oar-miR-30c	565	mature	mir-30	558	40.1452
oar-miR-10a	9431	mature	mir-10	8305	597.502
oar-miR-379-3p	175	hairpin	mir-379	174	12.5184
oar-miR-154a-5p	90	mature	mir-154	90	6.47503
oar-miR-3955-3p	1	hairpin	mir-3955	1	0.0719448
oar-miR-409-5p	7	mature	mir-154	7	0.503614
oar-miR-382-5p	99	mature	mir-154	99	7.12254
oar-miR-494-5p	21	hairpin	mir-154	21	1.51084
oar-miR-329b-3p	2	mature	mir-329	2	0.14389
oar-miR-125b	24661	mature	mir-10	21015	1511.92
oar-miR-382-5p	46	hairpin	mir-154	45	3.23752
oar-miR-3955-5p	20	mature	mir-3955	20	1.4389
oar-miR-30d	1029	mature	mir-30	1009	72.5923
oar-miR-30a-3p	2787	mature	mir-30	2685	193.172
oar-miR-758-3p	37	hairpin	mir-379	37	2.66196
oar-miR-3957-5p	1	hairpin	mir-3957	1	0.0719448
oar-miR-376e-3p	576	mature	mir-368	575	41.3683
oar-miR-374b	3296	mature	mir-374	3221	231.734
oar-miR-411b-5p	112	hairpin	mir-379	111	7.98587
oar-miR-3958-5p	9	mature	mir-154	9	0.647503
oar-miR-3957-5p	4	mature	mir-3957	4	0.287779
oar-let-7c	751449	hairpin	let-7	119433	8592.58
oar-let-7a	1032915	mature	let-7	127973	9206.99
oar-miR-539-5p	3	mature	mir-154	3	0.215834
RF00942	14	precursor	microRNA mir-1224	14	1.00723
RF00051	8672	precursor	mir-17 microRNA precursor family	8505	611.891
RF00413	1	snoRNA	Small nucleolar RNA SNORA19	1	0.0719448
RF00047	36	precursor	mir-2 microRNA precursor	31	2.23029
RF02475	6	snoRNA	Small nucleolar RNA GlsR6	6	0.431669
RF01370	1	Rfam other sncRNA	CRISPR RNA direct repeat element	1	0.0719448
RF00660	3	precursor	microRNA mir-214	3	0.215834
RF02552	1	Rfam other sncRNA	RcsR1 sRNA	1	0.0719448
RF01335	7	Rfam other sncRNA	CRISPR RNA direct repeat element	6	0.431669
RF00445	7	precursor	mir-399 microRNA precursor family	7	0.503614
RF00694	11	precursor	microRNA mir-137	11	0.791393
RF00608	40	snoRNA	Small nucleolar RNA SNORD99	40	2.87779
RF01118	63	rRNA	Pseudoknot of the domain G(G12) of 23S ribosomal RNA	63	4.53252
RF01768	1	Rfam other sncRNA	ribosomal frameshift site	1	0.0719448
RF00658	1743	precursor	microRNA mir-21	1734	124.752
RF00067	9	snoRNA	Small nucleolar RNA SNORD15	9	0.647503
RF00950	1	precursor	microRNA mir-927	1	0.0719448
RF00840	44	precursor	microRNA mir-374	43	3.09363
RF00272	2	snoRNA	Small nucleolar RNA SNORA67	2	0.14389
RF00581	61	snoRNA	Small nucleolar SNORD12/SNORD106	60	4.31669
RF00752	9	precursor	microRNA mir-14	9	0.647503
RF01833	11	Rfam other sncRNA	ribosomal frameshift site	11	0.791393
RF00003	34	snRNA	U1 spliceosomal RNA	34	2.44612
RF01268	2	snoRNA	Small Cajal body-specific RNA 2	2	0.14389
RF00493	9	snoRNA	Small nucleolar RNA U2-30	9	0.647503
RF00375	738	Rfam other sncRNA	HIV primer binding site (PBS)	737	53.0233
RF00071	46	snoRNA	Small nucleolar RNA SNORD73	46	3.30946
RF01737	1	Rfam other sncRNA	flpD RNA	1	0.0719448
RF00342	19	snoRNA	Small nucleolar RNA Z40	19	1.36695
RF00588	8	snoRNA	Small nucleolar RNA SNORD41	7	0.503614
RF02263	15	Rfam other sncRNA	MAT2A 3'UTR stem loop D	15	1.07917
RF01425	1	snoRNA	small nucleolar RNA snoR121	1	0.0719448
RF01192	1	snoRNA	Small nucleolar RNA SNORD11B	1	0.0719448
RF00090	49	snoRNA	Small nucleolar RNA SNORA74	49	3.5253
RF02182	11	Rfam other sncRNA	ST7 antisense RNA 2 conserved region 2	11	0.791393
RF00706	2	precursor	microRNA mir-263	2	0.14389
RF01687	1	Rfam other sncRNA	Acido-Lenti-1 RNA	1	0.0719448
RF00283	4	snoRNA	small Cajal body-specific RNA 18	3	0.215834
RF00891	326	precursor	microRNA mir-671	325	23.3821
RF01847	6	snoRNA	Plant small nucleolar RNA U3	6	0.431669
RF00431	5	snoRNA	Small nucleolar RNA SNORA55	5	0.359724
RF00912	595	precursor	microRNA mir-877	595	42.8072
RF00674	371	precursor	microRNA mir-187	369	26.5476
RF00704	4	precursor	microRNA MIR397	4	0.287779
RF00677	122	precursor	microRNA MIR168	122	8.77727
RF00686	681	precursor	microRNA mir-338	679	48.8505
RF00657	31	precursor	microRNA mir-184	31	2.23029
RF01186	4	snoRNA	Small nucleolar RNA SNORD127	4	0.287779
RF00593	39	snoRNA	Small nucleolar RNA U83B	39	2.80585
RF00517	1	Rfam other sncRNA	serC leader	1	0.0719448
RF01173	4	snoRNA	Small nucleolar RNA U105B	4	0.287779
RF00647	5	precursor	microRNA MIR164	5	0.359724
RF00226	4	Rfam other sncRNA	n-myc internal ribosome entry site (IRES)	4	0.287779
RF00567	34	snoRNA	Small nucleolar RNA SNORD17	34	2.44612
RF00007	3	snRNA	U12 minor spliceosomal RNA	3	0.215834
RF00133	16	snoRNA	Small nucleolar RNA Z195/SNORD33/SNORD32 family	16	1.15112
RF01852	5	tRNA	Selenocysteine transfer RNA	5	0.359724
RF01707	81	Rfam other sncRNA	JUMPstart RNA	81	5.82753
RF00502	2	Rfam other sncRNA	Turnip crinkle virus (TCV) core promoter hairpin (Pr)	2	0.14389
RF02020	1	precursor	microRNA mir-25	1	0.0719448
RF01883	1	Rfam other sncRNA	Taurine upregulated gene 1 conserved region 2	1	0.0719448
RF00085	1	snoRNA	Small nucleolar RNA SNORD28	1	0.0719448
RF01855	3	Rfam other sncRNA	Plant signal recognition particle RNA	3	0.215834
RF01497	1	Rfam other sncRNA	ALIL pseudoknot	1	0.0719448
RF00217	182	snoRNA	Small nucleolar RNA SNORD20	181	13.022
RF00890	35	precursor	microRNA mir-668	35	2.51807
RF00180	46	Rfam other sncRNA	Renin stability regulatory element (REN-SRE)	45	3.23752
RF00022	1	Rfam other sncRNA	GcvB RNA	1	0.0719448
RF00666	1	precursor	microRNA mir-32	1	0.0719448
RF00137	37	snoRNA	Small nucleolar RNA SNORD83	37	2.66196
RF00231	11	snoRNA	Small Cajal body specific RNA 13	11	0.791393
RF02465	1	Rfam other sncRNA	Mycobacterium sRNA Ms_AS-5	1	0.0719448
RF01108	1	Rfam other sncRNA	Pseudoknot of upstream pseudoknot domain (UPD) of the 3'UTR	1	0.0719448
RF01959	193	rRNA	Archaeal small subunit ribosomal RNA	192	13.8134
RF01977	1	Rfam other sncRNA	HOX antisense intergenic RNA myeloid 1 conserved region 3	1	0.0719448
RF00744	4819	precursor	microRNA mir-361	4689	337.349
RF02227	1	Rfam other sncRNA	Proteobacterial sRNA sX8	1	0.0719448
RF00560	1	snoRNA	Small nucleolar RNA SNORA17	1	0.0719448
RF01200	10	snoRNA	Small nucleolar RNA SNORD125	10	0.719448
RF01346	3	Rfam other sncRNA	CRISPR RNA direct repeat element	3	0.215834
RF01336	1	Rfam other sncRNA	CRISPR RNA direct repeat element	1	0.0719448
RF00870	1	precursor	microRNA mir-423	1	0.0719448
RF01130	8	snoRNA	Small nucleolar RNA sR46	8	0.575558
RF00151	36	snoRNA	Small nucleolar RNA SNORD58	36	2.59001
RF00075	390	precursor	mir-166 microRNA precursor	389	27.9865
RF02359	3	Rfam other sncRNA	Bacteriophage MS2 operator hairpin	3	0.215834
RF00693	24	precursor	microRNA mir-147	24	1.72668
RF00700	1081	precursor	microRNA mir-375	1067	76.7651
RF00783	10237	precursor	microRNA mir-484	9952	715.995
RF00757	4	precursor	microRNA mir-275	4	0.287779
RF00181	1	snoRNA	Small nucleolar RNA SNORD113/SNORD114 family	1	0.0719448
RF00695	154	precursor	microRNA MIR398	153	11.0076
RF01759	2	Rfam other sncRNA	sucC RNA	2	0.14389
RF00088	23	snoRNA	Small nucleolar RNA SNORD30	22	1.58279
RF00563	11	snoRNA	Small nucleolar RNA SNORA53	11	0.791393
RF00156	23	snoRNA	Small nucleolar RNA SNORA70	23	1.65473
RF00086	5	snoRNA	Small nucleolar RNA SNORD27	5	0.359724
RF00287	36	snoRNA	Small nucleolar RNA SNORD44	36	2.59001
RF00175	1	Rfam other sncRNA	Human immunodeficiency virus type 1 dimerisation initiation site	1	0.0719448
RF00662	839	precursor	microRNA mir-132	837	60.2178
RF00679	456	precursor	microRNA mir-210	452	32.5191
RF00056	7	snoRNA	Small nucleolar RNA SNORA71	7	0.503614
RF00572	581	snoRNA	Small nucleolar RNA SNORD66	580	41.728
RF00076	17573	precursor	mir-181 microRNA precursor	17115	1231.34
RF01277	2	snoRNA	Small nucleolar RNA U54	2	0.14389
RF00072	24	snoRNA	Small nucleolar RNA SNORA75	23	1.65473
RF01843	2	Rfam other sncRNA	neiserria ribosomal frameshift element	2	0.14389
RF02223	3	Rfam other sncRNA	Proteobacterial sRNA sX4	3	0.215834
RF00276	1	snoRNA	Small nucleolar RNA SNORD52	1	0.0719448
RF00412	13	snoRNA	Small nucleolar RNA SNORA21	13	0.935282
RF01111	6	Rfam other sncRNA	Pseudoknot of upstream pseudoknot domain (UPD) of the 3'UTR	6	0.431669
RF01844	1	snRNA	SmY spliceosomal RNA	1	0.0719448
RF00416	3	snoRNA	Small nucleolar RNA SNORA43	3	0.215834
RF00619	9	snRNA	U6atac minor spliceosomal RNA	9	0.647503
RF00409	4	snoRNA	Small nucleolar RNA SNORA7	4	0.287779
RF00646	36115	precursor	microRNA mir-204	27904	2007.55
RF00582	4	snoRNA	Small Cajal body specific RNA 14	4	0.287779
RF02350	1	Rfam other sncRNA	Nitrosomonas sRNA psRNA6	1	0.0719448
RF00001	17	rRNA	5S ribosomal RNA	17	1.22306
RF01299	24	snoRNA	Small nucleolar RNA SNORD2	24	1.72668
RF00554	1	snoRNA	Small nucleolar RNA SNORA48	1	0.0719448
RF01183	2	snoRNA	Small nucleolar RNA SNORD19B	2	0.14389
RF02194	21	Rfam other sncRNA	Bacterial antisense RNA HPnc0260	21	1.51084
RF01830	1	Rfam other sncRNA	Salmonella enterica Typhi npcRNA 44	1	0.0719448
RF00157	7	snoRNA	Small nucleolar RNA SNORD55/SNORD39	7	0.503614
RF01704	1	Rfam other sncRNA	Downstream peptide RNA	1	0.0719448
RF02543	1665	rRNA	Eukaryotic large subunit ribosomal RNA	1653	118.925
RF02089	1	Rfam other sncRNA	CLRN1 antisense RNA 1 conserved region	1	0.0719448
RF01782	1	Rfam other sncRNA	ASpks TB sRNA	1	0.0719448
RF00592	360	snoRNA	Small nucleolar RNA SNORD78	358	25.7562
RF00382	3	Rfam other sncRNA	DnaX ribosomal frameshifting element	3	0.215834
RF00678	91	precursor	microRNA mir-140	91	6.54698
RF00649	5181	precursor	microRNA mir-128	5103	367.134
RF00190	6	snoRNA	Small nucleolar RNA SNORA16B/SNORA16A family	6	0.431669
RF00696	149	precursor	microRNA mir-203	149	10.7198
RF00578	1	snoRNA	Small nucleolar RNA SNORD89	1	0.0719448
RF00100	144	Rfam other sncRNA	7SK RNA	143	10.2881
RF00245	325	precursor	mir-19 microRNA precursor family	324	23.3101
RF00248	1	precursor	mir-148/mir-152 microRNA precursor family	1	0.0719448
RF00177	1340	rRNA	Bacterial small subunit ribosomal RNA	1331	95.7585
RF00575	4	snoRNA	Small nucleolar RNA SNORD70	4	0.287779
RF02471	2	Rfam other sncRNA	Actinobacteria sRNA Ms_IGR-5	2	0.14389
RF01851	22	Rfam other sncRNA	Cyanobacteria transfer-messenger RNA	22	1.58279
RF00711	53443	precursor	microRNA mir-449	41473	2983.77
RF00919	155	precursor	microRNA mir-874	155	11.1514
RF00004	157	snRNA	U2 spliceosomal RNA	157	11.2953
RF01022	2	precursor	microRNA mir-611	2	0.14389
RF01716	21	Rfam other sncRNA	PhotoRC-I RNA	21	1.51084
RF01308	2	snoRNA	Small nucleolar RNA sR58	2	0.14389
RF00284	969	snoRNA	Small nucleolar RNA SNORD74	956	68.7792
RF00607	8	snoRNA	Small nucleolar RNA SNORD98	8	0.575558
RF00653	90	precursor	microRNA mir-22	90	6.47503
RF02109	1	Rfam other sncRNA	Deleted in lymphocytic leukemia 2 conserved region 5	1	0.0719448
RF02278	3	Rfam other sncRNA	Betaproteobacteria toxic small RNA	3	0.215834
RF01849	29	Rfam other sncRNA	Alphaproteobacteria transfer-messenger RNA	29	2.0864
RF01225	1	snoRNA	Small nucleolar RNA ACA64	1	0.0719448
RF02540	12	rRNA	Archaeal large subunit ribosomal RNA	12	0.863338
RF00270	191	snoRNA	Small nucleolar RNA SNORD61	190	13.6695
RF01295	11	snoRNA	Small Cajal body-specific RNA 7	10	0.719448
RF00053	16347	precursor	mir-7 microRNA precursor	15137	1089.03
RF01753	2	Rfam other sncRNA	psbNH RNA	2	0.14389
RF00048	1	Rfam other sncRNA	Enterovirus cis-acting replication element	1	0.0719448
RF01170	5	snoRNA	Small nucleolar RNA U61	5	0.359724
RF00277	3	snoRNA	Small nucleolar RNA SNORD49	3	0.215834
RF01068	1	Rfam other sncRNA	mini-ykkC RNA motif	1	0.0719448
RF00675	12920	precursor	microRNA mir-145	10928	786.213
RF00144	152670	precursor	mir-199 microRNA precursor	106651	7672.99
RF01306	3	snoRNA	Small nucleolar RNA sR52	3	0.215834
RF00282	7	snoRNA	Small nucleolar RNA SNORD48	7	0.503614
RF00289	1795	snoRNA	Small nucleolar RNA SNORD104	1773	127.558
RF00690	25	precursor	microRNA MIR408	25	1.79862
RF00459	607	Rfam other sncRNA	Mason-Pfizer monkey virus packaging signal	605	43.5266
RF00637	62	precursor	microRNA mir-276	57	4.10085
RF01135	5	snoRNA	Small nucleolar RNA sR24	5	0.359724
RF00032	3	Rfam other sncRNA	Histone 3' UTR stem-loop	3	0.215834
RF00010	2	Rfam other sncRNA	Bacterial RNase P class A	2	0.14389
RF00052	13316	precursor	lin-4 microRNA precursor	11715	842.833
RF01952	1	Rfam other sncRNA	SOX2 overlapping transcript exon 2	1	0.0719448
RF01668	35	Rfam other sncRNA	Pseudomonas sRNA P10	35	2.51807
RF00257	209	precursor	mir-194 microRNA precursor family	209	15.0365
RF01229	54	snoRNA	Small nucleolar RNA SNORA84	53	3.81307
RF00136	9	snoRNA	Small nucleolar RNA SNORD81	9	0.647503
RF02061	965	precursor	microRNA mir-301	960	69.067
RF00682	5	precursor	microRNA mir-144	5	0.359724
RF00381	1	Rfam other sncRNA	Antizyme RNA frameshifting stimulation element	1	0.0719448
RF01867	54	Rfam other sncRNA	caulobacter sRNA CC2171	54	3.88502
RF00655	50	precursor	microRNA mir-28	50	3.59724
RF00486	1	precursor	mir-129 microRNA precursor family	1	0.0719448
RF00188	1	snoRNA	Small nucleolar RNA SNORD103/SNORD85	1	0.0719448
RF00569	2	snoRNA	Small nucleolar RNA SNORD19	2	0.14389
RF01866	2	snoRNA	C. elegans snoRNA ceN33	2	0.14389
RF01748	1	Rfam other sncRNA	nuoG RNA	1	0.0719448
RF00089	326	snoRNA	Small nucleolar RNA SNORD31	326	23.454
RF02553	15	Rfam other sncRNA	Y RNA-like	15	1.07917
RF00191	6	snoRNA	Small nucleolar RNA SNORA57	6	0.431669
RF00671	287	precursor	microRNA mir-138	287	20.6482
RF00392	6	snoRNA	Small nucleolar RNA SNORA5	6	0.431669
RF00602	1	snoRNA	Small Cajal body specific RNA 21	1	0.0719448
RF01423	1	snoRNA	small nucleolar RNA snoR117	1	0.0719448
RF01414	4	Rfam other sncRNA	Class I RNA	4	0.287779
RF00264	1	snoRNA	Small nucleolar RNA SNORA64/SNORA10 family	1	0.0719448
RF01449	1	snoRNA	small nucleolar RNA snR100	1	0.0719448
RF01330	1	Rfam other sncRNA	CRISPR RNA direct repeat element	1	0.0719448
RF00689	1	precursor	microRNA MIR390	1	0.0719448
RF00439	2	snoRNA	Small nucleolar RNA SNORD87	2	0.14389
RF00715	67	precursor	microRNA mir-383	66	4.74836
RF00644	316700	precursor	microRNA mir-27	240899	17331.4
RF00422	2	snoRNA	Small Cajal body specific RNA 24	2	0.14389
RF00562	1	snoRNA	Small nucleolar RNA SNORA49	1	0.0719448
RF00104	629241	precursor	mir-10 microRNA precursor family	388543	27953.7
RF00068	40	snoRNA	Small nucleolar RNA SNORD21	40	2.87779
RF00324	16	snoRNA	Small nucleolar RNA MBII-202	15	1.07917
RF00251	102	precursor	mir-219 microRNA precursor family	101	7.26643
RF00045	72	snoRNA	Small nucleolar RNA SNORA73 family	72	5.18003
RF00756	71	precursor	microRNA mir-299	71	5.10808
RF01367	1	Rfam other sncRNA	CRISPR RNA direct repeat element	1	0.0719448
RF02218	2	Rfam other sncRNA	ZNRD1 antisense RNA 1 conserved region 1	2	0.14389
RF01151	1	snoRNA	Small nucleolar RNA U82P	1	0.0719448
RF00334	61	snoRNA	Small nucleolar RNA SNORA3/SNORA45 family	61	4.38863
RF01960	14524	rRNA	Eukaryotic small subunit ribosomal RNA	14325	1030.61
RF00150	1	snoRNA	Small nucleolar RNA SNORD42	1	0.0719448
RF00411	5	snoRNA	Small nucleolar RNA SNORA9	5	0.359724
RF00405	43	snoRNA	Small nucleolar RNA SNORA44	42	3.02168
RF00189	198	snoRNA	Small nucleolar RNA SNORD95	197	14.1731
RF01131	1	snoRNA	Small nucleolar RNA sR47	1	0.0719448
RF00017	83	Rfam other sncRNA	Metazoan signal recognition particle RNA	83	5.97142
RF00223	2	Rfam other sncRNA	bip internal ribosome entry site (IRES)	2	0.14389
RF00256	31613	precursor	mir-196 microRNA precursor family	24897	1791.21
RF00377	2	snoRNA	Small nucleolar RNA U6-53/MBII-28	2	0.14389
RF01232	21	snoRNA	Small nucleolar RNA R442	21	1.51084
RF01506	8	snoRNA	A. fumigatus snoRNA Afu_294	8	0.575558
RF01942	105	precursor	microRNA mir-1937	103	7.41032
RF01382	1	Rfam other sncRNA	HIV-1 stem-loop 4 packaging signal	1	0.0719448
RF00703	26656	precursor	microRNA mir-139	24453	1759.27
RF00612	1	snoRNA	Small nucleolar RNA SNORD75	1	0.0719448
RF00241	298	precursor	mir-8/mir-141/mir-200 microRNA precursor family	280	20.1445
RF00425	3	snoRNA	Small nucleolar RNA SNORA18	3	0.215834
RF01914	3	precursor	microRNA mir-932	3	0.215834
RF01184	3	snoRNA	Small nucleolar RNA snR79	3	0.215834
RF00278	114	snoRNA	Small nucleolar RNA SNORD50	114	8.20171
RF01304	14	snoRNA	Small nucleolar RNA sR5	14	1.00723
RF00415	2	snoRNA	Small nucleolar RNA SNORA30/SNORA37 family	2	0.14389
RF01340	1	Rfam other sncRNA	CRISPR RNA direct repeat element	1	0.0719448
RF01133	2	snoRNA	Small nucleolar RNA sR3	2	0.14389
RF00131	76104	precursor	mir-30 microRNA precursor	63233	4549.29
RF00702	103	precursor	microRNA mir-182	103	7.41032
RF00335	1	snoRNA	Small nucleolar RNA Z13/snr52	1	0.0719448
RF00598	11	snoRNA	Small nucleolar RNA SNORA76	11	0.791393
RF00571	2	snoRNA	Small nucleolar RNA SNORD65	2	0.14389
RF00456	1	precursor	mir-34 microRNA precursor family	1	0.0719448
RF00489	5	Rfam other sncRNA	ctRNA	5	0.359724
RF00325	17	snoRNA	Small nucleolar RNA SNORD53/SNORD92	17	1.22306
RF01114	1	Rfam other sncRNA	Pseudoknot of upstream pseudoknot domain (UPD) of the 3'UTR	1	0.0719448
RF00478	7	snoRNA	Small Cajal body specific RNA 6	7	0.503614
RF00221	642	snoRNA	Small nucleolar RNA SNORD43	636	45.7569
RF01322	1	Rfam other sncRNA	CRISPR RNA direct repeat element	1	0.0719448
RF00640	573	precursor	microRNA MIR167_1	570	41.0085
RF00638	135	precursor	microRNA MIR159	133	9.56866
RF01549	1	snoRNA	Trypanosomatid snoRNA TB8Cs2H1	1	0.0719448
RF00661	1457	precursor	microRNA mir-31	1410	101.442
RF00784	227	precursor	microRNA mir-486	226	16.2595
RF00403	17	snoRNA	Small nucleolar RNA SNORA41	17	1.22306
RF00254	139111	precursor	mir-16 microRNA precursor family	96408	6936.05
RF00037	13	Rfam other sncRNA	Iron response element I	13	0.935282
RF01850	398	Rfam other sncRNA	Betaproteobacteria transfer-messenger RNA	397	28.5621
RF00158	8	snoRNA	Small nucleolar RNA SNORD82	8	0.575558
RF01305	1	snoRNA	Small nucleolar RNA sR51	1	0.0719448
RF01546	2	snoRNA	Trypanosomatid snoRNA TB6Cs1H1	2	0.14389
RF00237	1223	precursor	mir-9/mir-79 microRNA precursor family	1207	86.8374
RF00016	116	snoRNA	Small nucleolar RNA SNORD14	114	8.20171
RF00600	1	snoRNA	Small nucleolar RNA SNORA79	1	0.0719448
RF02129	15	Rfam other sncRNA	GNAS antisense RNA 1 conserved region 3	15	1.07917
RF01792	20	Rfam other sncRNA	ribosomal frameshift site	19	1.36695
RF00212	635	snoRNA	Small nucleolar RNA SNORD38	633	45.5411
RF01675	1	Rfam other sncRNA	Pseudomonas sRNA CrcZ	1	0.0719448
RF00244	46814	precursor	mir-26 microRNA precursor family	45501	3273.56
RF01762	3	Rfam other sncRNA	Whalefall-1 RNA	3	0.215834
RF00258	2	precursor	mir-130 microRNA precursor family	2	0.14389
RF00746	676	precursor	microRNA mir-454	674	48.4908
RF00672	170	precursor	microRNA mir-190	169	12.1587
RF00153	16	snoRNA	Small nucleolar RNA SNORD62	16	1.15112
RF00005	3392	tRNA	tRNA	3386	243.605
RF00691	5106	precursor	microRNA mir-146	5038	362.458
RF00092	18	snoRNA	Small nucleolar RNA SNORA63	18	1.29501
RF01072	18	Rfam other sncRNA	Pseudoknot of upstream pseudoknot domain (UPD) of the 3'UTR	18	1.29501
RF00591	1	snoRNA	Small nucleolar RNA SNORD77	1	0.0719448
RF00218	3	snoRNA	Small nucleolar RNA SNORD46	3	0.215834
RF00668	381	precursor	microRNA mir-302	380	27.339
RF00443	1	snoRNA	Small nucleolar RNA SNORA27	1	0.0719448
RF00565	2	snoRNA	Small Cajal body specific RNA 3	2	0.14389
RF00273	5	snoRNA	Small nucleolar RNA SNORD59	5	0.359724
RF00011	1	Rfam other sncRNA	Bacterial RNase P class B	1	0.0719448
RF00309	2	snoRNA	Small nucleolar RNA snR60/Z15/Z230/Z193/J17	2	0.14389
RF00424	26	snoRNA	Small Cajal body specific RNA 16	26	1.87056
RF00027	27031	precursor	let-7 microRNA precursor	25804	1856.46
RF00664	385	precursor	microRNA mir-223	384	27.6268
RF00129	7300	precursor	mir-103/107 microRNA precursor	7038	506.348
RF01420	2	snoRNA	Small nucleolar RNA snoR113	2	0.14389
RF00165	1	Rfam other sncRNA	Coronavirus 3' UTR pseudoknot	1	0.0719448
RF01519	3	Rfam other sncRNA	Caulobacter sRNA CC0196	3	0.215834
RF00396	87	snoRNA	Small nucleolar RNA SNORA13	87	6.2592
RF00247	3	precursor	mir-160 microRNA precursor family	3	0.215834
RF00871	23	precursor	microRNA mir-689	23	1.65473
RF00574	5	snoRNA	Small nucleolar RNA SNORD69	5	0.359724
RF00343	1	snoRNA	Small nucleolar RNA Z122	1	0.0719448
RF00917	1	precursor	microRNA mir-708	1	0.0719448
RF00648	58	precursor	microRNA MIR396	58	4.1728
RF01164	9	snoRNA	Small nucleolar RNA SNORD107	9	0.647503
RF01344	1	Rfam other sncRNA	CRISPR RNA direct repeat element	1	0.0719448
RF00108	2	snoRNA	Small nucleolar RNA SNORD116	2	0.14389
RF01684	1627	Rfam other sncRNA	MALAT1-associated small cytoplasmic RNA/MEN beta RNA	1617	116.335
RF00645	5	precursor	microRNA MIR169_2	5	0.359724
RF00009	26	Rfam other sncRNA	Nuclear RNase P	26	1.87056
RF02275	1	Rfam other sncRNA	Hammerhead ribozyme HH9	1	0.0719448
RF00418	2	snoRNA	Small nucleolar RNA SNORA58	2	0.14389
RF00601	1	snoRNA	Small Cajal body specific RNA 20	1	0.0719448
RF00187	4	snoRNA	Small nucleolar RNA SNORD102	4	0.287779
RF02480	2	snoRNA	Small nucleolar RNA GlsR14	2	0.14389
RF00683	30177	precursor	microRNA mir-143	25577	1840.13
RF00302	2	snoRNA	Small nucleolar RNA SNORA65	2	0.14389
RF02541	814	rRNA	Bacterial large subunit ribosomal RNA	812	58.4192
RF01136	2	snoRNA	Small nucleolar RNA sR28	2	0.14389
RF01290	65	snoRNA	Small nucleolar RNA SNORD10	64	4.60447
RF02348	2	Rfam other sncRNA	Trans-activating crRNA	2	0.14389
RF00103	861	precursor	mir-1 microRNA precursor family	859	61.8006
RF00281	9	snoRNA	Small nucleolar RNA SNORD47	9	0.647503
RF00722	1036742	precursor	microRNA mir-451	381993	27482.4
RF00069	9	snoRNA	Small nucleolar RNA SNORD24	9	0.647503
RF02219	1	Rfam other sncRNA	ZNRD1 antisense RNA 1 conserved region 2	1	0.0719448
RF00669	60	precursor	microRNA mir-96	60	4.31669
RF00140	2	Rfam other sncRNA	Alpha operon ribosome binding site	2	0.14389
RF00688	1	precursor	microRNA MIR394	1	0.0719448
RF00255	24	precursor	mir-218 microRNA precursor family	24	1.72668
RF01156	290	snoRNA	Small nucleolar RNA SNORD123	290	20.864
RF01126	1	snoRNA	Small nucleolar RNA sR41	1	0.0719448
RF00676	1	precursor	microRNA mir-127	1	0.0719448
RF02444	3	Rfam other sncRNA	Streptococcus sRNA SpR10	3	0.215834
RF00155	5	snoRNA	Small nucleolar RNA SNORA66	5	0.359724
RF01296	19	snoRNA	Small nucleolar RNA U85	19	1.36695
RF01381	5	Rfam other sncRNA	HIV-1 stem-loop 3 Psi packaging signal	5	0.359724
RF01046	1	Rfam other sncRNA	Wingless localisation element 3 (WLE3)	1	0.0719448
RF02024	1	precursor	microRNA mir-1180	1	0.0719448
RF00610	149	snoRNA	Small nucleolar RNA SNORD110	149	10.7198
RF01191	3	snoRNA	Small nucleolar RNA SNORD121A	3	0.215834
RF02448	2	Rfam other sncRNA	Streptococcus sRNA SpR20	2	0.14389
RF01895	208315	precursor	microRNA mir-193	161326	11606.6
RF01834	3	Rfam other sncRNA	ribosomal frameshift site	3	0.215834
RF01804	1	Rfam other sncRNA	Lambda phage CIII thermoregulator element	1	0.0719448
RF01138	2	snoRNA	Small nucleolar RNA sR23	2	0.14389
RF00705	6	precursor	microRNA mir-202	6	0.431669
RF01360	1	Rfam other sncRNA	CRISPR RNA direct repeat element	1	0.0719448
RF00253	2200	precursor	mir-101 microRNA precursor family	2174	156.408
RF00803	13376	precursor	microRNA mir-425	12707	914.203
RF00753	326	precursor	microRNA mir-503	325	23.3821
RF00741	286974	precursor	microRNA mir-378	127221	9152.89
RF00070	9	snoRNA	Small nucleolar RNA SNORD29	9	0.647503
RF02044	1	Rfam other sncRNA	CDKN2B antisense RNA 1 convserved region 2	1	0.0719448
RF02266	2	Rfam other sncRNA	XIST 3' intron conserved motif	2	0.14389
RF00573	8	snoRNA	Small nucleolar RNA SNORD67	7	0.503614
RF00012	170	snoRNA	Small nucleolar RNA U3	170	12.2306
RF00446	263	precursor	mir-133 microRNA precursor family	263	18.9215
RF00015	6	snRNA	U4 spliceosomal RNA	6	0.431669
RF00428	7	snoRNA	Small nucleolar RNA SNORA38	7	0.503614
RF00271	4	snoRNA	Small nucleolar RNA SNORD60	4	0.287779
RF00138	7	snoRNA	Small nucleolar RNA SNORD16	7	0.503614
RF00613	13	snoRNA	Small nucleolar RNA SNORD94	13	0.935282
RF01134	1	snoRNA	Small nucleolar RNA sR30	1	0.0719448
RF01241	14	snoRNA	Small nucleolar RNA SNORA81	14	1.00723
RF00286	2	snoRNA	Small Cajal body specific RNA 8	2	0.14389
RF00164	20	Rfam other sncRNA	Coronavirus 3' stem-loop II-like motif (s2m)	20	1.4389
RF00651	30773	precursor	microRNA mir-221	28867	2076.83
RF01014	804	precursor	microRNA mir-1306	800	57.5558
RF00002	10342	rRNA	5.8S ribosomal RNA	10199	733.765
RF00211	1	snoRNA	Small nucleolar RNA SNORD35	1	0.0719448
RF00599	5	snoRNA	Small nucleolar RNA SNORA77	5	0.359724
RF00643	54	precursor	microRNA MIR171_1	54	3.88502
RF00358	3	snoRNA	Small nucleolar RNA Z101	3	0.215834
RF00019	74891	Rfam other sncRNA	Y RNA	68491	4927.57
RF01903	236	precursor	microRNA mir-500	236	16.979
RF00066	15	snRNA	U7 small nuclear RNA	15	1.07917
RF00080	1	Rfam other sncRNA	yybP-ykoY leader	1	0.0719448
RF00030	8	Rfam other sncRNA	RNase MRP	8	0.575558
RF00006	2737	Rfam other sncRNA	Vault RNA	2722	195.834
RF00420	2	snoRNA	Small nucleolar RNA SNORA61	2	0.14389
RF00580	2	snoRNA	Small nucleolar RNA SNORD91 family	2	0.14389
RF00399	24	snoRNA	Small nucleolar RNA SNORA24	24	1.72668
RF00603	1	snoRNA	Small nucleolar RNA SNORD23	1	0.0719448
RF00279	14	snoRNA	Small nucleolar RNA SNORD45	14	1.00723
RF00654	30	precursor	microRNA mir-216	30	2.15834
RF00432	6	snoRNA	Small nucleolar RNA SNORA51	6	0.431669
RF00178	392855	precursor	mir-24 microRNA precursor family	235720	16958.8
RF01294	15	snoRNA	Small nucleolar RNA U89	15	1.07917
RF00246	1593	precursor	mir-135 microRNA precursor family	1574	113.241
RF00274	229	snoRNA	Small nucleolar RNA SNORD57	229	16.4754
RF00659	6	precursor	microRNA mir-365	6	0.431669
RF01100	2	Rfam other sncRNA	3'-terminal pseudoknot in BYV	2	0.14389
RF00736	10799	precursor	microRNA mir-320	10347	744.413
RF00074	28481	precursor	mir-29 microRNA precursor	25714	1849.99
RF00130	2991	precursor	mir-192/215 microRNA precursor	2932	210.942
RF00832	22	precursor	microRNA mir-71	19	1.36695
RF00419	1	snoRNA	Small nucleolar RNA SNORA52	1	0.0719448
RF00609	1	snoRNA	Small nucleolar RNA SNORD100	1	0.0719448
RF00519	1	Rfam other sncRNA	suhB	1	0.0719448
RF01325	2	Rfam other sncRNA	CRISPR RNA direct repeat element	2	0.14389
RF00319	2	snoRNA	Small nucleolar RNA SNORA23	2	0.14389
RF00584	1	snoRNA	Small nucleolar RNA SNORD105	1	0.0719448
RF00280	33	snoRNA	Small nucleolar RNA SNORD51	33	2.37418
RF01323	3	Rfam other sncRNA	CRISPR RNA direct repeat element	3	0.215834
RF01073	3	Rfam other sncRNA	Gag/pol translational readthrough site	3	0.215834
RF00026	335	snRNA	U6 spliceosomal RNA	333	23.9576
RF00667	22129	precursor	microRNA mir-33	19941	1434.65
RF00494	4	snoRNA	Small nucleolar RNA U2-19	4	0.287779
RF02117	2	Rfam other sncRNA	FMR1 antisense RNA 1 conserved region 1	2	0.14389
RF02542	22	rRNA	Microsporidia small subunit ribosomal RNA	22	1.58279
RF00023	21408	Rfam other sncRNA	transfer-messenger RNA	21039	1513.65
RF00039	1	Rfam other sncRNA	DicF RNA	1	0.0719448
RF00020	3	snRNA	U5 spliceosomal RNA	3	0.215834
RF01702	2	Rfam other sncRNA	Cyano-2 RNA	2	0.14389
RF00564	16	snoRNA	Small Cajal body specific RNA 11	16	1.15112
RF02556	1	Rfam other sncRNA	snaR-A sRNA	1	0.0719448
RF01307	2	snoRNA	Small nucleolar RNA sR55	2	0.14389
RF00684	6032	precursor	mir-122 microRNA precursor	5917	425.697
RF01419	1	Rfam other sncRNA	Antisense RNA which regulates isiA expression	1	0.0719448
RF00606	4	snoRNA	Small nucleolar RNA SNORD93	4	0.287779
RF00642	237991	precursor	microRNA mir-23	177784	12790.6
RF02003	1	Rfam other sncRNA	Group II catalytic intron D1-D4-4	1	0.0719448
RF00663	92	precursor	microRNA mir-183	92	6.61892
RF02108	1	Rfam other sncRNA	Deleted in lymphocytic leukemia 2 conserved region 4	1	0.0719448
RF00096	15	snoRNA	U8 small nucleolar RNA	15	1.07917
RF00469	4	Rfam other sncRNA	Hepatitis C stem-loop IV	4	0.287779
RF00628	1	Rfam other sncRNA	Pseudomonas sRNA P16	1	0.0719448
RF00169	1	Rfam other sncRNA	Bacterial small signal recognition particle RNA	1	0.0719448
RF00360	2	snoRNA	Small nucleolar RNA Z107/R87	2	0.14389
RF01210	4	snoRNA	Small nucleolar RNA U13	4	0.287779
RF00745	5395	precursor	microRNA mir-499	5234	376.559
RF00749	3	precursor	microRNA mir-208	3	0.215834
RF00275	8	snoRNA	Small nucleolar RNA SNORD56	8	0.575558
RF02534	1	Rfam other sncRNA	Norovirus cis-acting replication element (CRE)	1	0.0719448
RF00087	5	snoRNA	Small nucleolar RNA SNORD26	5	0.359724
RF00440	2	snoRNA	Small nucleolar RNA SNORD37	2	0.14389
RF01350	2	Rfam other sncRNA	CRISPR RNA direct repeat element	2	0.14389
RF01790	2	Rfam other sncRNA	ribosomal frameshift site	2	0.14389
RF00650	5	precursor	microRNA mir-153	5	0.359724
RF00239	20	precursor	mir-124 microRNA precursor family	20	1.4389
RF00423	1	snoRNA	Small Cajal body specific RNA 4	1	0.0719448
RF00523	4	Rfam other sncRNA	Prion pseudoknot	4	0.287779
RF00701	1449609	precursor	microRNA mir-126	362929	26110.9
RF01182	1	snoRNA	Small nucleolar RNA SNORD11	1	0.0719448
RF00464	105970	precursor	mir-92 microRNA precursor family	85157	6126.6
RF00186	8	snoRNA	Small nucleolar RNA SNORD101	8	0.575558
RF00731	5992	precursor	microRNA mir-155	5918	425.769
RF00340	2	snoRNA	Small nucleolar RNA SNORA36 family	2	0.14389
intron	386755	intron	intron	386755	27825
exon	122003	exon	exon	122003	8777.48
intergenic	5773474	intergenic	intergenic	5773474	415371

## Sheet: HZ3
sRNA id	Count(27267241)	Type	Description	UMI_count(11850980)	UMI_TPM
novel_mir1	10089	mature	mature	9606	752.883
novel_mir2	166618	mature	mature	100131	7847.9
novel_mir3	302327	mature	mature	167270	13110
novel_mir4	305611	mature	mature	158098	12391.1
novel_mir5	85389	mature	mature	65828	5159.36
novel_mir6	169972	mature	mature	70687	5540.19
novel_mir7	86107	mature	mature	70568	5530.86
novel_mir8	61836	mature	mature	48525	3803.21
novel_mir9	26947	mature	mature	25266	1980.26
novel_mir10	48881	mature	mature	42488	3330.05
novel_mir11	50348	mature	mature	41171	3226.83
novel_mir12	55527	mature	mature	47897	3753.99
novel_mir13	50287	mature	mature	41971	3289.53
novel_mir14	25301	mature	mature	23205	1818.72
novel_mir15	25294	mature	mature	23397	1833.77
novel_mir16	21987	mature	mature	20670	1620.04
novel_mir17	32875	mature	mature	27439	2150.57
novel_mir18	16332	mature	mature	15334	1201.82
novel_mir19	167	mature	mature	167	13.0888
novel_mir20	22675	mature	mature	20036	1570.35
novel_mir21	1213	mature	mature	1206	94.5218
novel_mir22	23029	mature	mature	19851	1555.85
novel_mir23	7522	mature	mature	7337	575.047
novel_mir24	8119	mature	mature	7949	623.013
novel_mir25	8064	mature	mature	7985	625.835
novel_mir26	8267	mature	mature	8071	632.575
novel_mir27	26845	mature	mature	22530	1765.82
novel_mir28	23797	mature	mature	21562	1689.95
novel_mir29	4072	mature	mature	3986	312.408
novel_mir30	7500	mature	mature	7164	561.488
novel_mir31	4065	mature	mature	3989	312.643
novel_mir32	9388	mature	mature	8954	701.781
novel_mir33	10336	mature	mature	9704	760.564
novel_mir34	11442	mature	mature	10801	846.542
novel_mir35	12800	mature	mature	12079	946.707
novel_mir36	24	mature	mature	24	1.88103
novel_mir37	1357	mature	mature	1346	105.494
novel_mir38	4318	mature	mature	4243	332.551
novel_mir39	8800	mature	mature	8321	652.169
novel_mir40	3087	mature	mature	3013	236.148
novel_mir41	945	mature	mature	941	73.7521
novel_mir42	1378	mature	mature	1371	107.454
novel_mir43	1112	mature	mature	1111	87.0761
novel_mir44	8589	mature	mature	8174	640.648
novel_mir45	9720	mature	mature	9482	743.164
novel_mir46	402	mature	mature	402	31.5073
novel_mir47	2543	mature	mature	2513	196.96
novel_mir48	544	mature	mature	538	42.1664
novel_mir49	25	mature	mature	25	1.95941
novel_mir50	1996	mature	mature	1979	155.107
novel_mir51	886	mature	mature	869	68.109
novel_mir53	1834	mature	mature	1812	142.018
novel_mir54	3247	mature	mature	3216	252.058
novel_mir55	1619	mature	mature	1605	125.794
novel_mir56	77	mature	mature	77	6.03498
novel_mir57	217	mature	mature	216	16.9293
novel_mir58	135	mature	mature	135	10.5808
novel_mir60	2963	mature	mature	2929	229.564
novel_mir61	1501	mature	mature	1489	116.702
novel_mir62	596	mature	mature	595	46.6339
novel_mir63	560	mature	mature	560	43.8907
novel_mir64	179	mature	mature	178	13.951
novel_mir65	106	mature	mature	106	8.30789
novel_mir66	1014	mature	mature	1004	78.6898
novel_mir68	16	mature	mature	16	1.25402
novel_mir69	29	mature	mature	29	2.27291
novel_mir70	440	mature	mature	437	34.2504
novel_mir71	565	mature	mature	564	44.2042
novel_mir73	74	mature	mature	74	5.79985
novel_mir74	220	mature	mature	220	17.2428
novel_mir76	501	mature	mature	498	39.0314
novel_mir77	829	mature	mature	817	64.0334
novel_mir78	353	mature	mature	351	27.5101
novel_mir79	95	mature	mature	94	7.36737
novel_mir80	156	mature	mature	156	12.2267
novel_mir81	260	mature	mature	260	20.3778
novel_mir82	188	mature	mature	188	14.7347
novel_mir83	65	mature	mature	65	5.09446
novel_mir86	582	mature	mature	577	45.2231
novel_mir87	153	mature	mature	153	11.9916
novel_mir89	113	mature	mature	113	8.85652
novel_mir90	205	mature	mature	203	15.9104
novel_mir92	84	mature	mature	84	6.58361
novel_mir93	37	mature	mature	37	2.89992
novel_mir95	136	mature	mature	136	10.6592
novel_mir96	124	mature	mature	124	9.71866
novel_mir97	589	mature	mature	588	46.0853
novel_mir98	31	mature	mature	31	2.42967
novel_mir100	183	mature	mature	182	14.2645
novel_mir101	77	mature	mature	77	6.03498
novel_mir104	157	mature	mature	157	12.3051
novel_mir105	11	mature	mature	11	0.862139
novel_mir106	19	mature	mature	19	1.48915
novel_mir107	137	mature	mature	137	10.7376
novel_mir108	16	mature	mature	16	1.25402
novel_mir109	28	mature	mature	28	2.19454
novel_mir110	129	mature	mature	129	10.1105
novel_mir111	185	mature	mature	184	14.4212
novel_mir112	17	mature	mature	17	1.3324
novel_mir114	11	mature	mature	11	0.862139
novel_mir115	85	mature	mature	85	6.66199
novel_mir116	24	mature	mature	24	1.88103
novel_mir117	81	mature	mature	81	6.34848
novel_mir118	34	mature	mature	34	2.66479
novel_mir119	13	mature	mature	13	1.01889
novel_mir120	58	mature	mature	58	4.54583
novel_mir124	15	mature	mature	15	1.17564
novel_mir128	95	mature	mature	95	7.44575
novel_mir129	81	mature	mature	81	6.34848
novel_mir130	1413	mature	mature	1405	110.119
novel_mir132	46336	mature	mature	39311	3081.05
novel_mir133	11	mature	mature	11	0.862139
novel_mir135	23	mature	mature	23	1.80265
novel_mir136	447	mature	mature	446	34.9558
novel_mir138	13818	mature	mature	13292	1041.78
novel_mir140	14	mature	mature	14	1.09727
novel_mir141	228	mature	mature	228	17.8698
novel_mir142	36	mature	mature	36	2.82155
novel_mir143	24	mature	mature	24	1.88103
novel_mir147	209	mature	mature	206	16.1455
novel_mir149	50	mature	mature	50	3.91882
novel_mir150	15773	mature	mature	14882	1166.4
novel_mir152	39	mature	mature	39	3.05668
novel_mir154	24	mature	mature	24	1.88103
novel_mir155	42	mature	mature	42	3.2918
novel_mir156	600	mature	mature	600	47.0258
novel_mir158	546	mature	mature	546	42.7935
novel_mir159	17	mature	mature	17	1.3324
novel_mir161	40	mature	mature	40	3.13505
novel_mir162	628	mature	mature	625	48.9852
novel_mir163	43	mature	mature	43	3.37018
novel_mir164	34	mature	mature	34	2.66479
novel_mir165	5855	mature	mature	5712	447.685
novel_mir166	12	mature	mature	12	0.940516
novel_mir167	14	mature	mature	14	1.09727
novel_mir168	12	mature	mature	12	0.940516
novel_mir169	40	mature	mature	40	3.13505
novel_mir170	34	mature	mature	34	2.66479
novel_mir171	240	mature	mature	238	18.6536
novel_mir173	22	mature	mature	22	1.72428
novel_mir177	41	mature	mature	41	3.21343
novel_mir179	16	mature	mature	16	1.25402
novel_mir182	12	mature	mature	12	0.940516
novel_mir183	22	mature	mature	22	1.72428
novel_mir184	13625	mature	mature	11963	937.616
novel_mir186	357	mature	mature	356	27.902
novel_mir187	13094	mature	mature	12264	961.207
novel_mir190	50	mature	mature	50	3.91882
novel_mir194	69	mature	mature	69	5.40796
novel_mir198	35	mature	mature	35	2.74317
novel_mir199	3586	mature	mature	3519	275.806
novel_mir200	54	mature	mature	54	4.23232
novel_mir203	612	mature	mature	604	47.3393
novel_mir208	10	mature	mature	10	0.783763
novel_mir209	158	mature	mature	158	12.3835
novel_mir210	12	mature	mature	12	0.940516
novel_mir211	765	mature	mature	761	59.6444
novel_mir213	54	mature	mature	54	4.23232
novel_mir214	208	mature	mature	208	16.3023
novel_mir215	166	mature	mature	166	13.0105
novel_mir222	115	mature	mature	115	9.01327
novel_mir223	158	mature	mature	157	12.3051
novel_mir224	10	mature	mature	10	0.783763
novel_mir228	61	mature	mature	61	4.78095
novel_mir230	50	mature	mature	50	3.91882
novel_mir233	15025	mature	mature	12612	988.482
novel_mir234	250	mature	mature	248	19.4373
novel_mir238	10	mature	mature	10	0.783763
novel_mir241	20	mature	mature	20	1.56753
novel_mir242	19	mature	mature	19	1.48915
novel_mir243	400	mature	mature	399	31.2721
novel_mir244	219	mature	mature	219	17.1644
novel_mir250	11	mature	mature	11	0.862139
novel_mir251	11	mature	mature	11	0.862139
novel_mir253	14	mature	mature	14	1.09727
novel_mir254	49	mature	mature	49	3.84044
novel_mir255	57	mature	mature	57	4.46745
novel_mir256	21	mature	mature	21	1.6459
novel_mir257	11	mature	mature	11	0.862139
novel_mir260	571	mature	mature	566	44.361
novel_mir261	12	mature	mature	12	0.940516
novel_mir263	267	mature	mature	267	20.9265
novel_mir264	10	mature	mature	10	0.783763
novel_mir265	3342	mature	mature	3286	257.545
novel_mir267	2196	mature	mature	2173	170.312
novel_mir268	46	mature	mature	46	3.60531
novel_mir269	49	mature	mature	49	3.84044
novel_mir271	39	mature	mature	39	3.05668
novel_mir272	18	mature	mature	18	1.41077
novel_mir273	10	mature	mature	10	0.783763
novel_mir275	16	mature	mature	16	1.25402
novel_mir276	15	mature	mature	15	1.17564
novel_mir280	16526	mature	mature	15932	1248.69
novel_mir282	366	mature	mature	366	28.6857
novel_mir283	10	mature	mature	10	0.783763
novel_mir287	16	mature	mature	16	1.25402
novel_mir288	17	mature	mature	17	1.3324
novel_mir289	839	mature	mature	834	65.3658
novel_mir294	12	mature	mature	12	0.940516
novel_mir295	10	mature	mature	10	0.783763
novel_mir298	21	mature	mature	21	1.6459
novel_mir300	246	mature	mature	246	19.2806
novel_mir301	40	mature	mature	40	3.13505
novel_mir303	10	mature	mature	10	0.783763
novel_mir307	134	mature	mature	134	10.5024
novel_mir311	154	mature	mature	154	12.07
novel_mir312	22	mature	mature	22	1.72428
novel_mir313	109	mature	mature	109	8.54302
novel_mir314	14	mature	mature	14	1.09727
novel_mir316	595	mature	mature	594	46.5555
novel_mir318	42	mature	mature	42	3.2918
novel_mir320	32	mature	mature	32	2.50804
novel_mir321	38	mature	mature	38	2.9783
novel_mir322	22	mature	mature	22	1.72428
novel_mir324	3076	mature	mature	3036	237.95
novel_mir326	51	mature	mature	51	3.99719
novel_mir328	15	mature	mature	15	1.17564
novel_mir329	12	mature	mature	12	0.940516
novel_mir332	246	mature	mature	246	19.2806
novel_mir333	12	hairpin	hairpin	12	0.940516
novel_mir335	12	mature	mature	12	0.940516
novel_mir338	18	mature	mature	18	1.41077
novel_mir340	102	mature	mature	102	7.99438
novel_mir343	22	mature	mature	22	1.72428
novel_mir344	311	mature	mature	305	23.9048
novel_mir345	25	mature	mature	25	1.95941
novel_mir346	13	mature	mature	13	1.01889
novel_mir347	12178	mature	mature	11614	910.262
novel_mir351	3202	mature	mature	3163	247.904
novel_mir353	12	mature	mature	12	0.940516
novel_mir357	82	mature	mature	82	6.42686
novel_mir363	16	mature	mature	16	1.25402
novel_mir368	117	mature	mature	117	9.17003
novel_mir369	11	mature	mature	11	0.862139
novel_mir370	190	mature	mature	189	14.8131
novel_mir371	12	mature	mature	12	0.940516
novel_mir373	886	mature	mature	881	69.0495
novel_mir377	31	mature	mature	31	2.42967
novel_mir379	89	mature	mature	89	6.97549
novel_mir381	6046	mature	mature	5884	461.166
novel_mir382	483	mature	mature	478	37.4639
novel_mir384	32	mature	mature	32	2.50804
novel_mir385	12	mature	mature	12	0.940516
novel_mir386	106	mature	mature	106	8.30789
novel_mir387	12	mature	mature	12	0.940516
novel_mir390	15	mature	mature	15	1.17564
novel_mir392	30	mature	mature	30	2.35129
novel_mir395	146	mature	mature	146	11.4429
novel_mir396	21	mature	mature	20	1.56753
novel_mir397	37	mature	mature	36	2.82155
novel_mir401	9788	mature	mature	8430	660.712
novel_mir402	10	mature	mature	10	0.783763
novel_mir410	12	mature	mature	12	0.940516
novel_mir413	60	mature	mature	60	4.70258
novel_mir414	27	mature	mature	27	2.11616
novel_mir415	185	mature	mature	185	14.4996
novel_mir416	45	mature	mature	45	3.52693
novel_mir417	185	mature	mature	182	14.2645
novel_mir418	88	mature	mature	88	6.89711
novel_mir420	5387	mature	mature	5323	417.197
novel_mir421	205	mature	mature	205	16.0671
novel_mir423	11	mature	mature	11	0.862139
novel_mir424	122	mature	mature	121	9.48353
novel_mir426	22	mature	mature	22	1.72428
novel_mir429	126	mature	mature	126	9.87541
novel_mir434	1994	mature	mature	1941	152.128
novel_mir435	357	mature	mature	356	27.902
novel_mir436	313	mature	mature	312	24.4534
novel_mir438	160	mature	mature	160	12.5402
novel_mir439	10	mature	mature	10	0.783763
novel_mir440	43	mature	mature	43	3.37018
novel_mir442	34	mature	mature	34	2.66479
novel_mir444	27	mature	mature	27	2.11616
novel_mir446	13	mature	mature	13	1.01889
novel_mir448	30	mature	mature	30	2.35129
novel_mir451	28	mature	mature	28	2.19454
novel_mir453	1004	mature	mature	999	78.2979
novel_mir454	15	mature	mature	15	1.17564
novel_mir456	96	mature	mature	96	7.52412
novel_mir458	53	mature	mature	53	4.15394
novel_mir459	10	mature	mature	10	0.783763
novel_mir460	13	mature	mature	13	1.01889
novel_mir461	69	mature	mature	69	5.40796
novel_mir467	148	mature	mature	148	11.5997
novel_mir470	2218	mature	mature	2186	171.331
novel_mir472	19	mature	mature	19	1.48915
novel_mir474	21	mature	mature	21	1.6459
novel_mir478	406	mature	mature	404	31.664
novel_mir480	12	mature	mature	12	0.940516
oar-miR-27a	59264	mature	mir-27	41425	3246.74
oar-miR-1185-5p	80	hairpin	mir-154	80	6.2701
oar-miR-3956-3p	5	hairpin	mir-3956	5	0.391882
oar-miR-668-3p	20	hairpin	mir-668	20	1.56753
oar-let-7d	34651	hairpin	let-7	27862	2183.72
oar-miR-376c-5p	111	hairpin	mir-368	111	8.69977
oar-miR-25	3153	mature	mir-25	2959	231.915
oar-miR-544-3p	7	mature	mir-544	7	0.548634
oar-miR-376c-3p	2322	hairpin	mir-368	2278	178.541
oar-miR-299-3p	3	hairpin	mir-299	3	0.235129
oar-let-7i	162819	hairpin	let-7	75768	5938.42
oar-miR-433-5p	1	hairpin	mir-433	1	0.0783763
oar-miR-329a-3p	1	mature	mir-329	1	0.0783763
oar-miR-485-3p	18	mature	mir-485	18	1.41077
oar-miR-493-3p	438	mature	mir-493	434	34.0153
oar-miR-19b	3404	mature	mir-19	3148	246.729
oar-miR-485-3p	6	hairpin	mir-485	6	0.470258
oar-miR-411b-5p	235	mature	mir-379	234	18.3401
oar-miR-376e-5p,oar-miR-376b-5p	200	hairpin	mir-368	200	15.6753
oar-miR-1185-5p	33	mature	mir-154	33	2.58642
oar-miR-221	5705	mature	mir-221	5335	418.138
oar-miR-323c	15	hairpin	mir-154	15	1.17564
oar-miR-758-5p	4	mature	mir-379	4	0.313505
oar-miR-432	428	hairpin	mir-432	428	33.5451
oar-miR-758-3p	7	mature	mir-379	7	0.548634
oar-miR-412-3p	30	hairpin	mir-412	29	2.27291
oar-miR-17-5p	856	mature	mir-17	847	66.3847
oar-miR-655-3p	29	hairpin	mir-154	29	2.27291
oar-miR-487b-5p	2	mature	mir-154	2	0.156753
oar-miR-380-5p	17	mature	mir-379	17	1.3324
oar-let-7d	7316	mature	let-7	6835	535.702
oar-miR-431	10	hairpin	mir-431	10	0.783763
oar-miR-370-5p	1	hairpin	mir-370	1	0.0783763
oar-miR-154a-3p	81	hairpin	mir-154	80	6.2701
oar-miR-3956-5p	12	mature	mir-3956	12	0.940516
oar-miR-376e-3p	124	hairpin	mir-368	124	9.71866
oar-miR-127	2	mature	mir-127	2	0.156753
oar-miR-495-3p	240	mature	mir-329	238	18.6536
oar-miR-380-3p	4154	mature	mir-379	4028	315.7
oar-miR-26a	139546	hairpin	mir-26	65671	5147.05
oar-miR-362	6574	mature	mir-362	6220	487.501
oar-let-7f	150862	mature	let-7	73856	5788.56
oar-miR-30d	372	hairpin	mir-30	371	29.0776
oar-miR-376c-3p	5321	mature	mir-368	5085	398.543
oar-miR-10a	51260	hairpin	mir-10	34745	2723.18
oar-miR-133	3054	mature	mir-133	2999	235.051
oar-miR-369-3p	584	hairpin	mir-154	581	45.5366
oar-miR-106a	5	mature	mir-17	5	0.391882
oar-miR-21	677710	hairpin	mir-21	114960	9010.14
oar-miR-412-5p	3	mature	mir-412	3	0.235129
oar-miR-99a	38302	mature	mir-10	26163	2050.56
oar-miR-544-3p	24	hairpin	mir-544	24	1.88103
oar-miR-496-3p	31	mature	mir-154	31	2.42967
oar-miR-30b	1518	mature	mir-30	1510	118.348
oar-miR-432	422	mature	mir-432	421	32.9964
oar-miR-543-3p	254	mature	mir-329	252	19.7508
oar-miR-23b	18107	hairpin	mir-23	15604	1222.98
oar-miR-154a-3p	517	mature	mir-154	514	40.2854
oar-miR-181a	42951	hairpin	mir-181	31848	2496.13
oar-miR-376d	95	mature	mir-368	95	7.44575
oar-miR-431	44	mature	mir-431	44	3.44856
oar-miR-3958-3p	248	mature	mir-154	247	19.3589
oar-miR-381-5p	8	mature	mir-154	8	0.62701
oar-miR-655-5p	3	mature	mir-154	3	0.235129
oar-miR-409-5p	17	hairpin	mir-154	17	1.3324
oar-miR-27a	240123	hairpin	mir-27	77631	6084.43
oar-miR-152	6210	hairpin	mir-148	5922	464.144
oar-miR-411a-3p	453	hairpin	mir-379	450	35.2693
oar-miR-154b-3p	12	hairpin	mir-154	12	0.940516
oar-miR-494-5p	5	mature	mir-154	5	0.391882
oar-miR-380-3p	303	hairpin	mir-379	302	23.6696
oar-miR-329b-5p	1	hairpin	mir-329	1	0.0783763
oar-miR-99a	552377	hairpin	mir-10	117486	9208.12
oar-let-7b	166479	mature	let-7	78209	6129.73
oar-miR-382-3p	47	mature	mir-154	47	3.68369
oar-miR-374b	989	hairpin	mir-374	980	76.8088
oar-miR-29b	22014	hairpin	mir-29	18860	1478.18
oar-miR-19b	21075	hairpin	mir-19	17508	1372.21
oar-let-7c	165047	mature	let-7	73334	5747.65
oar-miR-136	37	mature	mir-136	37	2.89992
oar-miR-377-3p	10	hairpin	mir-154	10	0.783763
oar-miR-3959-3p	23	mature	mir-379	23	1.80265
oar-miR-150	2698	hairpin	mir-150	2639	206.835
oar-let-7i	297508	mature	let-7	95657	7497.24
oar-miR-148a	3093	mature	mir-148	3012	236.069
oar-miR-376b-3p	5126	mature	mir-368	4930	386.395
oar-miR-381-3p	8	hairpin	mir-154	8	0.62701
oar-miR-26b	63945	mature	mir-26	44001	3448.64
oar-miR-3956-3p	1	mature	mir-3956	1	0.0783763
oar-miR-655-3p	153	mature	mir-154	153	11.9916
oar-miR-379-3p	225	mature	mir-379	222	17.3995
oar-miR-379-5p	1561	mature	mir-379	1542	120.856
oar-miR-410-3p	251	mature	mir-154	251	19.6725
oar-miR-125b	18778	hairpin	mir-10	14726	1154.17
oar-miR-362	1519	hairpin	mir-362	1496	117.251
oar-miR-134-3p	7	hairpin	mir-134	7	0.548634
oar-miR-23b	13789	mature	mir-23	12419	973.355
oar-miR-544-5p	55	mature	mir-544	55	4.3107
oar-miR-26a	675126	mature	mir-26	100099	7845.39
oar-miR-23a	212585	hairpin	mir-23	70442	5520.98
oar-miR-494-3p	338	mature	mir-154	336	26.3344
oar-miR-16b	48399	mature	mir-15	35843	2809.24
oar-miR-323c	86	mature	mir-154	86	6.74036
oar-miR-154b-5p	913	hairpin	mir-154	906	71.0089
oar-miR-107	102	mature	mir-103	102	7.99438
oar-miR-329a-5p	2	mature	mir-329	2	0.156753
oar-miR-22-3p	50238	mature	mir-22	34202	2680.63
oar-miR-106b	2096	mature	mir-17	2071	162.317
oar-miR-411a-3p	680	mature	mir-379	673	52.7472
oar-miR-494-3p	87	hairpin	mir-154	87	6.81874
oar-miR-412-3p	85	mature	mir-412	84	6.58361
oar-miR-3956-5p	5	hairpin	mir-3956	5	0.391882
oar-miR-377-5p	8	mature	mir-154	8	0.62701
oar-miR-3959-5p	193	hairpin	mir-379	193	15.1266
oar-miR-539-5p	3	hairpin	mir-154	3	0.235129
oar-miR-539-3p	13	mature	mir-154	13	1.01889
oar-miR-143	578721	hairpin	mir-143	102478	8031.85
oar-miR-29a	67785	mature	mir-29	45229	3544.88
oar-miR-376a-3p	96	mature	mir-368	96	7.52412
oar-miR-181a	101356	mature	mir-181	59387	4654.53
oar-miR-30a-5p	11167	mature	mir-30	10309	807.981
oar-miR-493-5p	1350	mature	mir-493	1345	105.416
oar-miR-665-3p	1009	hairpin	mir-665	1001	78.4547
oar-miR-487b-3p	880	mature	mir-154	875	68.5793
oar-miR-410-3p	52	hairpin	mir-154	52	4.07557
oar-miR-1185-3p	10	mature	mir-154	10	0.783763
oar-miR-487a-5p	36	mature	mir-154	36	2.82155
oar-miR-218a	4236	mature	mir-218	4095	320.951
oar-miR-30a-5p	52119	hairpin	mir-30	35221	2760.49
oar-miR-30b	26117	hairpin	mir-30	19446	1524.11
oar-miR-200b	29	hairpin	mir-8	29	2.27291
oar-miR-329b-5p	2	mature	mir-329	2	0.156753
oar-miR-152	890	mature	mir-148	881	69.0495
oar-miR-495-3p	290	hairpin	mir-329	290	22.7291
oar-miR-409-3p	1150	mature	mir-154	1114	87.3112
oar-miR-29b	6389	mature	mir-29	6084	476.841
oar-let-7a	111899	hairpin	let-7	59553	4667.54
oar-miR-3959-5p	854	mature	mir-379	847	66.3847
oar-miR-543-3p	394	hairpin	mir-329	393	30.8019
oar-miR-487a-3p	4	mature	mir-154	4	0.313505
oar-miR-487b-3p	827	hairpin	mir-154	816	63.9551
oar-miR-10b	149747	hairpin	mir-10	73894	5791.54
oar-miR-107	116	hairpin	mir-103	116	9.09165
oar-miR-411b-3p	20	mature	mir-379	20	1.56753
oar-miR-323a-3p	27	mature	mir-154	27	2.11616
oar-miR-1185-3p	5	hairpin	mir-154	5	0.391882
oar-miR-200a	19	hairpin	mir-8	19	1.48915
oar-let-7g	138378	mature	let-7	70605	5533.76
oar-miR-376a-3p	42	hairpin	mir-368	42	3.2918
oar-let-7f	853837	hairpin	let-7	128949	10106.5
oar-miR-433-3p	46	hairpin	mir-433	46	3.60531
oar-miR-148a	4414	hairpin	mir-148	4266	334.353
oar-miR-369-5p	2517	mature	mir-154	2397	187.868
oar-miR-1197-3p	4	mature	mir-379	4	0.313505
oar-miR-433-3p	132	mature	mir-433	132	10.3457
oar-miR-30c	2129	hairpin	mir-30	2092	163.963
oar-miR-22-3p	1696500	hairpin	mir-22	138214	10832.7
oar-miR-377-3p	25	mature	mir-154	25	1.95941
oar-miR-29a	95511	hairpin	mir-29	55800	4373.4
oar-miR-323a-3p	38	hairpin	mir-154	38	2.9783
oar-miR-106b	4475	hairpin	mir-17	4145	324.87
oar-miR-200c	126	hairpin	mir-8	126	9.87541
oar-miR-377-5p	13	hairpin	mir-154	13	1.01889
oar-miR-25	13799	hairpin	mir-25	12280	962.461
oar-miR-665-5p	2	hairpin	mir-665	2	0.156753
oar-miR-329a-5p	4	hairpin	mir-329	4	0.313505
oar-miR-369-3p	1887	mature	mir-154	1860	145.78
oar-miR-665-3p	551	mature	mir-665	548	42.9502
oar-miR-382-3p	71	hairpin	mir-154	71	5.56472
oar-miR-23a	102966	mature	mir-23	37910	2971.25
oar-miR-154b-5p	2059	mature	mir-154	1974	154.715
oar-miR-143	1047188	mature	mir-143	124021	9720.31
oar-miR-30a-3p	2357	hairpin	mir-30	2322	181.99
oar-miR-539-3p	10	hairpin	mir-154	10	0.783763
oar-miR-200c	8	mature	mir-8	8	0.62701
oar-miR-299-5p	19	mature	mir-299	19	1.48915
oar-miR-136	249	hairpin	mir-136	248	19.4373
oar-miR-369-5p	554	hairpin	mir-154	547	42.8718
oar-miR-495-5p	69	hairpin	mir-329	69	5.40796
oar-let-7b	92797	hairpin	let-7	55215	4327.55
oar-miR-487b-5p	2	hairpin	mir-154	2	0.156753
oar-let-7g	190142	hairpin	let-7	79162	6204.42
oar-miR-191	41808	hairpin	mir-191	31716	2485.78
oar-miR-17-5p	2056	hairpin	mir-17	2028	158.947
oar-miR-496-3p	123	hairpin	mir-154	123	9.64028
oar-miR-381-3p	2	mature	mir-154	2	0.156753
oar-miR-10b	26093	mature	mir-10	21520	1686.66
oar-miR-199a-3p	169759	hairpin	mir-199	77546	6077.77
oar-miR-411a-5p	10469	mature	mir-379	9373	734.621
oar-miR-411a-5p	12851	hairpin	mir-379	11241	881.028
oar-miR-3959-3p	30	hairpin	mir-379	30	2.35129
oar-miR-106a	758	hairpin	mir-17	756	59.2525
oar-miR-668-3p	4	mature	mir-668	4	0.313505
oar-miR-26b	84303	hairpin	mir-26	53020	4155.51
oar-miR-191	213932	mature	mir-191	71193	5579.84
oar-miR-199a-3p	275036	mature	mir-199	95153	7457.74
oar-miR-493-5p	386	hairpin	mir-493	385	30.1749
oar-miR-544-5p	5	hairpin	mir-544	5	0.391882
oar-miR-495-5p	2	mature	mir-329	2	0.156753
oar-miR-376d	206	hairpin	mir-368	206	16.1455
oar-miR-409-3p	673	hairpin	mir-154	670	52.5121
oar-miR-485-5p	316	mature	mir-485	308	24.1399
oar-miR-134-5p	11	mature	mir-134	11	0.862139
oar-miR-3958-3p	316	hairpin	mir-154	316	24.7669
oar-miR-487a-3p	13	hairpin	mir-154	13	1.01889
oar-miR-16b	260393	hairpin	mir-15	91879	7201.14
oar-miR-487a-5p	10	hairpin	mir-154	10	0.783763
oar-miR-150	10966	mature	mir-150	9962	780.785
oar-miR-370-3p	8	hairpin	mir-370	8	0.62701
oar-miR-493-3p	794	hairpin	mir-493	787	61.6821
oar-miR-376a-5p	1	hairpin	mir-368	1	0.0783763
oar-miR-218a	984	hairpin	mir-218	972	76.1818
oar-miR-3957-3p	9	mature	mir-3957	9	0.705387
oar-miR-376b-3p	7706	hairpin	mir-368	7293	571.598
oar-miR-3957-3p	7	hairpin	mir-3957	7	0.548634
oar-miR-127	19393	hairpin	mir-127	14725	1154.09
oar-miR-374a	564	hairpin	mir-374	561	43.9691
oar-miR-379-5p	12623	hairpin	mir-379	11398	893.333
oar-miR-299-5p	25	hairpin	mir-299	25	1.95941
oar-miR-374a	306	mature	mir-374	306	23.9831
oar-miR-154b-3p	13	mature	mir-154	13	1.01889
oar-miR-329b-3p	24	hairpin	mir-329	24	1.88103
oar-miR-221	2995	hairpin	mir-221	2900	227.291
oar-miR-655-5p	6	hairpin	mir-154	6	0.470258
oar-miR-412-5p	5	hairpin	mir-412	5	0.391882
oar-miR-194	1476	mature	mir-194	1429	112
oar-miR-485-5p	99	hairpin	mir-485	98	7.68088
oar-miR-103	17521	hairpin	mir-103	15394	1206.52
oar-miR-411b-3p	267	hairpin	mir-379	267	20.9265
oar-miR-541-5p	11	hairpin	mir-541	11	0.862139
oar-miR-133	3272	hairpin	mir-133	3200	250.804
oar-miR-541-5p	9	mature	mir-541	9	0.705387
oar-miR-3955-5p	10	hairpin	mir-3955	10	0.783763
oar-miR-200b	37	mature	mir-8	37	2.89992
oar-miR-134-5p	7	hairpin	mir-134	7	0.548634
oar-miR-103	5747	mature	mir-103	5333	417.981
oar-miR-376e-5p,oar-miR-376b-5p	314	mature	mir-368	314	24.6102
oar-miR-154a-5p	33	hairpin	mir-154	33	2.58642
oar-miR-3958-5p	8	hairpin	mir-154	8	0.62701
oar-miR-376c-5p	92	mature	mir-368	92	7.21062
oar-miR-21	2238965	mature	mir-21	140380	11002.5
oar-miR-370-5p	2	mature	mir-370	2	0.156753
oar-miR-194	1166	hairpin	mir-194	1156	90.603
oar-miR-323a-5p	3	mature	mir-154	3	0.235129
oar-miR-30c	674	mature	mir-30	667	52.277
oar-miR-10a	3554	mature	mir-10	3379	264.834
oar-miR-3955-3p	3	hairpin	mir-3955	3	0.235129
oar-miR-154a-5p	82	mature	mir-154	82	6.42686
oar-miR-379-3p	182	hairpin	mir-379	182	14.2645
oar-miR-381-5p	3	hairpin	mir-154	3	0.235129
oar-miR-409-5p	14	mature	mir-154	14	1.09727
oar-miR-382-5p	300	mature	mir-154	298	23.3561
oar-miR-494-5p	23	hairpin	mir-154	23	1.80265
oar-miR-125b	14927	mature	mir-10	13494	1057.61
oar-miR-329b-3p	3	mature	mir-329	3	0.235129
oar-miR-382-5p	93	hairpin	mir-154	93	7.289
oar-miR-3955-5p	26	mature	mir-3955	26	2.03778
oar-miR-30d	1605	mature	mir-30	1556	121.954
oar-miR-30a-3p	1333	mature	mir-30	1312	102.83
oar-miR-3957-5p	1	hairpin	mir-3957	1	0.0783763
oar-miR-758-3p	58	hairpin	mir-379	58	4.54583
oar-miR-376e-3p	604	mature	mir-368	602	47.1825
oar-miR-374b	6892	mature	mir-374	6507	509.995
oar-miR-411b-5p	93	hairpin	mir-379	93	7.289
oar-miR-3958-5p	16	mature	mir-154	16	1.25402
oar-miR-433-5p	1	mature	mir-433	1	0.0783763
oar-miR-3957-5p	6	mature	mir-3957	6	0.470258
oar-let-7c	479757	hairpin	let-7	109696	8597.57
oar-let-7a	883672	mature	let-7	126829	9940.39
oar-miR-539-5p	9	mature	mir-154	9	0.705387
RF00942	18	precursor	microRNA mir-1224	18	1.41077
RF00051	10982	precursor	mir-17 microRNA precursor family	10762	843.486
RF00413	5	snoRNA	Small nucleolar RNA SNORA19	4	0.313505
RF00047	8	precursor	mir-2 microRNA precursor	8	0.62701
RF00660	27	precursor	microRNA mir-214	27	2.11616
RF01335	3	Rfam other sncRNA	CRISPR RNA direct repeat element	3	0.235129
RF00694	124	precursor	microRNA mir-137	124	9.71866
RF00445	10	precursor	mir-399 microRNA precursor family	10	0.783763
RF01118	52	rRNA	Pseudoknot of the domain G(G12) of 23S ribosomal RNA	52	4.07557
RF00608	71	snoRNA	Small nucleolar RNA SNORD99	71	5.56472
RF00708	2	precursor	microRNA mir-450	2	0.156753
RF00658	357400	precursor	microRNA mir-21	75313	5902.75
RF00067	16	snoRNA	Small nucleolar RNA SNORD15	16	1.25402
RF01141	1	snoRNA	Small nucleolar RNA sR18	1	0.0783763
RF00840	92	precursor	microRNA mir-374	90	7.05387
RF00272	15	snoRNA	Small nucleolar RNA SNORA67	15	1.17564
RF00581	67	snoRNA	Small nucleolar SNORD12/SNORD106	65	5.09446
RF02375	1	Rfam other sncRNA	Aar sRNA	1	0.0783763
RF01833	4	Rfam other sncRNA	ribosomal frameshift site	4	0.313505
RF00752	23	precursor	microRNA mir-14	23	1.80265
RF00003	126	snRNA	U1 spliceosomal RNA	125	9.79704
RF00493	20	snoRNA	Small nucleolar RNA U2-30	20	1.56753
RF01268	2	snoRNA	Small Cajal body-specific RNA 2	2	0.156753
RF00375	1396	Rfam other sncRNA	HIV primer binding site (PBS)	1390	108.943
RF00071	53	snoRNA	Small nucleolar RNA SNORD73	53	4.15394
RF00342	27	snoRNA	Small nucleolar RNA Z40	27	2.11616
RF00588	34	snoRNA	Small nucleolar RNA SNORD41	33	2.58642
RF00090	141	snoRNA	Small nucleolar RNA SNORA74	140	10.9727
RF02182	9	Rfam other sncRNA	ST7 antisense RNA 2 conserved region 2	9	0.705387
RF00706	4	precursor	microRNA mir-263	4	0.313505
RF00283	5	snoRNA	small Cajal body-specific RNA 18	5	0.391882
RF00891	920	precursor	microRNA mir-671	918	71.9494
RF01847	5	snoRNA	Plant small nucleolar RNA U3	5	0.391882
RF01687	1	Rfam other sncRNA	Acido-Lenti-1 RNA	1	0.0783763
RF00431	11	snoRNA	Small nucleolar RNA SNORA55	11	0.862139
RF00912	629	precursor	microRNA mir-877	629	49.2987
RF00427	1	snoRNA	Small Cajal body specific RNA 23	1	0.0783763
RF00674	84	precursor	microRNA mir-187	84	6.58361
RF00704	6	precursor	microRNA MIR397	6	0.470258
RF00677	295	precursor	microRNA MIR168	295	23.121
RF00686	2400	precursor	microRNA mir-338	2384	186.849
RF00657	9	precursor	microRNA mir-184	9	0.705387
RF01186	5	snoRNA	Small nucleolar RNA SNORD127	5	0.391882
RF00249	3	precursor	mir-46/mir-47/mir-281 microRNA precursor family	3	0.235129
RF00593	89	snoRNA	Small nucleolar RNA U83B	89	6.97549
RF01173	6	snoRNA	Small nucleolar RNA U105B	6	0.470258
RF00517	1	Rfam other sncRNA	serC leader	1	0.0783763
RF01871	1	Rfam other sncRNA	Metastasis associated lung adenocarcinoma transcript 1	1	0.0783763
RF00647	10	precursor	microRNA MIR164	10	0.783763
RF01918	1	precursor	microRNA mir-1249	1	0.0783763
RF00567	62	snoRNA	Small nucleolar RNA SNORD17	62	4.85933
RF00007	6	snRNA	U12 minor spliceosomal RNA	6	0.470258
RF00133	29	snoRNA	Small nucleolar RNA Z195/SNORD33/SNORD32 family	29	2.27291
RF01852	5	tRNA	Selenocysteine transfer RNA	5	0.391882
RF02253	1	Rfam other sncRNA	Iron response element II	1	0.0783763
RF01707	6	Rfam other sncRNA	JUMPstart RNA	6	0.470258
RF00502	5	Rfam other sncRNA	Turnip crinkle virus (TCV) core promoter hairpin (Pr)	5	0.391882
RF01855	2	Rfam other sncRNA	Plant signal recognition particle RNA	2	0.156753
RF01497	1	Rfam other sncRNA	ALIL pseudoknot	1	0.0783763
RF00085	8	snoRNA	Small nucleolar RNA SNORD28	8	0.62701
RF00217	338	snoRNA	Small nucleolar RNA SNORD20	336	26.3344
RF00890	29	precursor	microRNA mir-668	29	2.27291
RF00180	6	Rfam other sncRNA	Renin stability regulatory element (REN-SRE)	6	0.470258
RF00666	8	precursor	microRNA mir-32	8	0.62701
RF00137	30	snoRNA	Small nucleolar RNA SNORD83	30	2.35129
RF00231	6	snoRNA	Small Cajal body specific RNA 13	6	0.470258
RF00022	2	Rfam other sncRNA	GcvB RNA	2	0.156753
RF01124	2	snoRNA	Small nucleolar RNA sR36	2	0.156753
RF00568	1	snoRNA	Small nucleolar RNA SNORA26	1	0.0783763
RF02224	1	Rfam other sncRNA	Xanthomonadaceae sRNA sX5	1	0.0783763
RF01959	136	rRNA	Archaeal small subunit ribosomal RNA	136	10.6592
RF00744	4933	precursor	microRNA mir-361	4828	378.401
RF01985	1	Rfam other sncRNA	ZEB2 antisense RNA 1 conserved region 2	1	0.0783763
RF01200	20	snoRNA	Small nucleolar RNA SNORD125	20	1.56753
RF01346	2	Rfam other sncRNA	CRISPR RNA direct repeat element	2	0.156753
RF00870	3	precursor	microRNA mir-423	3	0.235129
RF01130	13	snoRNA	Small nucleolar RNA sR46	13	1.01889
RF00151	46	snoRNA	Small nucleolar RNA SNORD58	46	3.60531
RF00075	777	precursor	mir-166 microRNA precursor	767	60.1146
RF02359	2	Rfam other sncRNA	Bacteriophage MS2 operator hairpin	2	0.156753
RF01535	1	snoRNA	Trypanosomatid snoRNA TB10Cs5H2	1	0.0783763
RF00693	41	precursor	microRNA mir-147	41	3.21343
RF00700	87	precursor	microRNA mir-375	87	6.81874
RF00349	1	snoRNA	Small nucleolar RNA R11/Z151	1	0.0783763
RF00783	14406	precursor	microRNA mir-484	13940	1092.57
RF00408	1	snoRNA	Small nucleolar RNA SNORA1	1	0.0783763
RF00695	265	precursor	microRNA MIR398	264	20.6913
RF01297	1	snoRNA	Small nucleolar RNA sR40	1	0.0783763
RF01861	3	snoRNA	Trypanosomatid snoRNA TB9Cs1H1	3	0.235129
RF01759	2	Rfam other sncRNA	sucC RNA	2	0.156753
RF00088	88	snoRNA	Small nucleolar RNA SNORD30	88	6.89711
RF00563	41	snoRNA	Small nucleolar RNA SNORA53	41	3.21343
RF00156	17	snoRNA	Small nucleolar RNA SNORA70	17	1.3324
RF00953	1	precursor	microRNA mir-1497	1	0.0783763
RF00402	3	snoRNA	Small nucleolar RNA SNORA25	3	0.235129
RF00086	10	snoRNA	Small nucleolar RNA SNORD27	10	0.783763
RF00287	54	snoRNA	Small nucleolar RNA SNORD44	54	4.23232
RF01149	1	snoRNA	Small nucleolar RNA sR10	1	0.0783763
RF00679	503	precursor	microRNA mir-210	502	39.3449
RF00662	1161	precursor	microRNA mir-132	1160	90.9165
RF00056	11	snoRNA	Small nucleolar RNA SNORA71	11	0.862139
RF00572	1141	snoRNA	Small nucleolar RNA SNORD66	1124	88.095
RF01813	1	Rfam other sncRNA	rdlD antitoxin	1	0.0783763
RF00076	15208	precursor	mir-181 microRNA precursor	14883	1166.47
RF00072	29	snoRNA	Small nucleolar RNA SNORA75	27	2.11616
RF01277	8	snoRNA	Small nucleolar RNA U54	8	0.62701
RF00341	5	snoRNA	Small nucleolar RNA Z39	5	0.391882
RF02223	5	Rfam other sncRNA	Proteobacterial sRNA sX4	5	0.391882
RF00276	14	snoRNA	Small nucleolar RNA SNORD52	14	1.09727
RF00412	27	snoRNA	Small nucleolar RNA SNORA21	27	2.11616
RF01111	4	Rfam other sncRNA	Pseudoknot of upstream pseudoknot domain (UPD) of the 3'UTR	4	0.313505
RF00416	8	snoRNA	Small nucleolar RNA SNORA43	8	0.62701
RF00619	4	snRNA	U6atac minor spliceosomal RNA	4	0.313505
RF01844	2	snRNA	SmY spliceosomal RNA	2	0.156753
RF00409	8	snoRNA	Small nucleolar RNA SNORA7	8	0.62701
RF02162	10	Rfam other sncRNA	XIST RNA A repeat	10	0.783763
RF00656	6	precursor	microRNA mir-205	6	0.470258
RF00522	1	Rfam other sncRNA	PreQ1 riboswitch	1	0.0783763
RF00646	29703	precursor	microRNA mir-204	24356	1908.93
RF02350	1	Rfam other sncRNA	Nitrosomonas sRNA psRNA6	1	0.0783763
RF00582	3	snoRNA	Small Cajal body specific RNA 14	3	0.235129
RF00001	41	rRNA	5S ribosomal RNA	41	3.21343
RF01327	24	Rfam other sncRNA	CRISPR RNA direct repeat element	24	1.88103
RF01837	1	Rfam other sncRNA	togavirus ribosomal frameshift element	1	0.0783763
RF01299	129	snoRNA	Small nucleolar RNA SNORD2	128	10.0322
RF00554	2	snoRNA	Small nucleolar RNA SNORA48	2	0.156753
RF00951	2	precursor	microRNA mir-1302	2	0.156753
RF01183	1	snoRNA	Small nucleolar RNA SNORD19B	1	0.0783763
RF00414	3	snoRNA	Small nucleolar RNA SNORA22	3	0.235129
RF02194	13	Rfam other sncRNA	Bacterial antisense RNA HPnc0260	13	1.01889
RF00157	14	snoRNA	Small nucleolar RNA SNORD55/SNORD39	14	1.09727
RF02543	3451	rRNA	Eukaryotic large subunit ribosomal RNA	3436	269.301
RF00767	1	precursor	microRNA mir-150	1	0.0783763
RF00592	1289	snoRNA	Small nucleolar RNA SNORD78	1268	99.3811
RF00382	1	Rfam other sncRNA	DnaX ribosomal frameshifting element	1	0.0783763
RF00678	84	precursor	microRNA mir-140	83	6.50523
RF00649	6409	precursor	microRNA mir-128	6281	492.282
RF00190	18	snoRNA	Small nucleolar RNA SNORA16B/SNORA16A family	18	1.41077
RF00696	1053	precursor	microRNA mir-203	1051	82.3735
RF00426	1	snoRNA	Small Cajal body specific RNA 15	1	0.0783763
RF00195	2	Rfam other sncRNA	RsmY RNA family	2	0.156753
RF00100	160	Rfam other sncRNA	7SK RNA	159	12.4618
RF00245	2964	precursor	mir-19 microRNA precursor family	2932	229.799
RF00248	2	precursor	mir-148/mir-152 microRNA precursor family	2	0.156753
RF00177	699	rRNA	Bacterial small subunit ribosomal RNA	699	54.785
RF00575	8	snoRNA	Small nucleolar RNA SNORD70	8	0.62701
RF01851	33	Rfam other sncRNA	Cyanobacteria transfer-messenger RNA	33	2.58642
RF00711	801	precursor	microRNA mir-449	797	62.4659
RF00586	1	snoRNA	Small nucleolar RNA SNORA12	1	0.0783763
RF00919	250	precursor	microRNA mir-874	250	19.5941
RF00004	138	snRNA	U2 spliceosomal RNA	138	10.8159
RF01502	1	Rfam other sncRNA	Fungal signal recognition particle RNA	1	0.0783763
RF01716	29	Rfam other sncRNA	PhotoRC-I RNA	29	2.27291
RF01308	1	snoRNA	Small nucleolar RNA sR58	1	0.0783763
RF00284	1545	snoRNA	Small nucleolar RNA SNORD74	1512	118.505
RF00372	1	Rfam other sncRNA	sroH RNA	1	0.0783763
RF00607	15	snoRNA	Small nucleolar RNA SNORD98	15	1.17564
RF00653	99	precursor	microRNA mir-22	99	7.75925
RF01274	2	snoRNA	Small nucleolar RNA sR45	2	0.156753
RF01849	31	Rfam other sncRNA	Alphaproteobacteria transfer-messenger RNA	31	2.42967
RF02278	5	Rfam other sncRNA	Betaproteobacteria toxic small RNA	5	0.391882
RF01225	2	snoRNA	Small nucleolar RNA ACA64	2	0.156753
RF02540	26	rRNA	Archaeal large subunit ribosomal RNA	26	2.03778
RF00270	260	snoRNA	Small nucleolar RNA SNORD61	257	20.1427
RF02028	3	precursor	microRNA mir-1827	3	0.235129
RF00452	2	precursor	mir-172 microRNA precursor family	2	0.156753
RF01295	47	snoRNA	Small Cajal body-specific RNA 7	46	3.60531
RF01140	1	snoRNA	Small nucleolar RNA sR20	1	0.0783763
RF00053	22356	precursor	mir-7 microRNA precursor	20004	1567.84
RF01170	3	snoRNA	Small nucleolar RNA U61	3	0.235129
RF01753	7	Rfam other sncRNA	psbNH RNA	7	0.548634
RF00277	6	snoRNA	Small nucleolar RNA SNORD49	6	0.470258
RF01068	2	Rfam other sncRNA	mini-ykkC RNA motif	2	0.156753
RF00675	18764	precursor	microRNA mir-145	15573	1220.55
RF00144	95446	precursor	mir-199 microRNA precursor	72974	5719.43
RF01128	1	snoRNA	Small nucleolar RNA sR42	1	0.0783763
RF01306	3	snoRNA	Small nucleolar RNA sR52	3	0.235129
RF00282	27	snoRNA	Small nucleolar RNA SNORD48	27	2.11616
RF00289	1267	snoRNA	Small nucleolar RNA SNORD104	1245	97.5785
RF00459	749	Rfam other sncRNA	Mason-Pfizer monkey virus packaging signal	748	58.6255
RF00690	27	precursor	microRNA MIR408	27	2.11616
RF01135	3	snoRNA	Small nucleolar RNA sR24	3	0.235129
RF00637	83	precursor	microRNA mir-276	82	6.42686
RF00032	8	Rfam other sncRNA	Histone 3' UTR stem-loop	8	0.62701
RF00397	7	snoRNA	Small nucleolar RNA SNORA14	7	0.548634
RF00010	3	Rfam other sncRNA	Bacterial RNase P class A	3	0.235129
RF00303	1	snoRNA	Small nucleolar RNA snoR86	1	0.0783763
RF01074	7	Rfam other sncRNA	Putative RNA-dependent RNA polymerase ribosomal frameshift site	7	0.548634
RF00052	7456	precursor	lin-4 microRNA precursor	6987	547.615
RF01668	47	Rfam other sncRNA	Pseudomonas sRNA P10	47	3.68369
RF00257	216	precursor	mir-194 microRNA precursor family	216	16.9293
RF01229	61	snoRNA	Small nucleolar RNA SNORA84	60	4.70258
RF01291	7	snoRNA	Small nucleolar RNA SNORD97	7	0.548634
RF00136	50	snoRNA	Small nucleolar RNA SNORD81	50	3.91882
RF02061	1249	precursor	microRNA mir-301	1240	97.1866
RF00682	22	precursor	microRNA mir-144	22	1.72428
RF00381	1	Rfam other sncRNA	Antizyme RNA frameshifting stimulation element	1	0.0783763
RF01867	21	Rfam other sncRNA	caulobacter sRNA CC2171	21	1.6459
RF00655	27	precursor	microRNA mir-28	27	2.11616
RF00569	5	snoRNA	Small nucleolar RNA SNORD19	5	0.391882
RF00553	1	snoRNA	Small Cajal body specific RNA 1	1	0.0783763
RF00486	14	precursor	mir-129 microRNA precursor family	14	1.09727
RF00455	12	precursor	mir-15 microRNA precursor family	12	0.940516
RF01748	3	Rfam other sncRNA	nuoG RNA	3	0.235129
RF01866	3	snoRNA	C. elegans snoRNA ceN33	3	0.235129
RF02553	20	Rfam other sncRNA	Y RNA-like	20	1.56753
RF00089	415	snoRNA	Small nucleolar RNA SNORD31	415	32.5262
RF00191	22	snoRNA	Small nucleolar RNA SNORA57	22	1.72428
RF00671	514	precursor	microRNA mir-138	511	40.0503
RF01278	5	snoRNA	Small nucleolar RNA SNORD109A	5	0.391882
RF01511	1	snoRNA	A. fumigatus snoRNA Afu_304	1	0.0783763
RF00392	10	snoRNA	Small nucleolar RNA SNORA5	10	0.783763
RF01414	4	Rfam other sncRNA	Class I RNA	4	0.313505
RF00264	5	snoRNA	Small nucleolar RNA SNORA64/SNORA10 family	5	0.391882
RF01330	1	Rfam other sncRNA	CRISPR RNA direct repeat element	1	0.0783763
RF00689	6	precursor	microRNA MIR390	6	0.470258
RF01092	2	Rfam other sncRNA	Gag/pol translational readthrough site	2	0.156753
RF00715	93	precursor	microRNA mir-383	93	7.289
RF00439	9	snoRNA	Small nucleolar RNA SNORD87	9	0.705387
RF00644	242343	precursor	microRNA mir-27	189604	14860.5
RF01904	1	Rfam other sncRNA	HOTAIR conserved region 1	1	0.0783763
RF00562	3	snoRNA	Small nucleolar RNA SNORA49	3	0.235129
RF00104	372352	precursor	mir-10 microRNA precursor family	269743	21141.5
RF00324	27	snoRNA	Small nucleolar RNA MBII-202	27	2.11616
RF00251	191	precursor	mir-219 microRNA precursor family	189	14.8131
RF00068	215	snoRNA	Small nucleolar RNA SNORD21	215	16.8509
RF00045	62	snoRNA	Small nucleolar RNA SNORA73 family	61	4.78095
RF00756	163	precursor	microRNA mir-299	162	12.697
RF01151	1	snoRNA	Small nucleolar RNA U82P	1	0.0783763
RF00334	90	snoRNA	Small nucleolar RNA SNORA3/SNORA45 family	89	6.97549
RF01960	23714	rRNA	Eukaryotic small subunit ribosomal RNA	23314	1827.27
RF01905	1	Rfam other sncRNA	HOTAIR conserved region 2	1	0.0783763
RF00150	12	snoRNA	Small nucleolar RNA SNORD42	11	0.862139
RF00411	15	snoRNA	Small nucleolar RNA SNORA9	15	1.17564
RF00405	100	snoRNA	Small nucleolar RNA SNORA44	100	7.83763
RF00189	198	snoRNA	Small nucleolar RNA SNORD95	196	15.3618
RF01309	1	snoRNA	Small nucleolar RNA sR60	1	0.0783763
RF00223	1	Rfam other sncRNA	bip internal ribosome entry site (IRES)	1	0.0783763
RF01131	1	snoRNA	Small nucleolar RNA sR47	1	0.0783763
RF00017	155	Rfam other sncRNA	Metazoan signal recognition particle RNA	155	12.1483
RF00430	24	snoRNA	Small nucleolar RNA SNORA54	22	1.72428
RF00256	27352	precursor	mir-196 microRNA precursor family	22642	1774.6
RF00377	6	snoRNA	Small nucleolar RNA U6-53/MBII-28	5	0.391882
RF01232	18	snoRNA	Small nucleolar RNA R442	18	1.41077
RF01506	149	snoRNA	A. fumigatus snoRNA Afu_294	147	11.5213
RF01942	361	precursor	microRNA mir-1937	359	28.1371
RF00727	2	precursor	microRNA bantam	2	0.156753
RF01382	9	Rfam other sncRNA	HIV-1 stem-loop 4 packaging signal	9	0.705387
RF00703	26986	precursor	microRNA mir-139	25085	1966.07
RF02126	2	Rfam other sncRNA	Ghrelin opposite strand RNA conserved region	2	0.156753
RF00612	7	snoRNA	Small nucleolar RNA SNORD75	7	0.548634
RF00241	355	precursor	mir-8/mir-141/mir-200 microRNA precursor family	354	27.7452
RF00425	3	snoRNA	Small nucleolar RNA SNORA18	3	0.235129
RF00622	1	Rfam other sncRNA	Mammalian CPEB3 ribozyme	1	0.0783763
RF01184	12	snoRNA	Small nucleolar RNA snR79	12	0.940516
RF00278	165	snoRNA	Small nucleolar RNA SNORD50	165	12.9321
RF00139	1	snoRNA	Small nucleolar RNA SNORA72	1	0.0783763
RF01304	3	snoRNA	Small nucleolar RNA sR5	3	0.235129
RF01340	2	Rfam other sncRNA	CRISPR RNA direct repeat element	2	0.156753
RF00415	12	snoRNA	Small nucleolar RNA SNORA30/SNORA37 family	11	0.862139
RF00131	77686	precursor	mir-30 microRNA precursor	64078	5022.2
RF01133	2	snoRNA	Small nucleolar RNA sR3	2	0.156753
RF00702	194	precursor	microRNA mir-182	194	15.205
RF00598	10	snoRNA	Small nucleolar RNA SNORA76	10	0.783763
RF00571	7	snoRNA	Small nucleolar RNA SNORD65	7	0.548634
RF00325	29	snoRNA	Small nucleolar RNA SNORD53/SNORD92	29	2.27291
RF00577	2	snoRNA	Small nucleolar RNA SNORD72	2	0.156753
RF01114	1	Rfam other sncRNA	Pseudoknot of upstream pseudoknot domain (UPD) of the 3'UTR	1	0.0783763
RF00478	10	snoRNA	Small Cajal body specific RNA 6	10	0.783763
RF00221	1035	snoRNA	Small nucleolar RNA SNORD43	1026	80.4141
RF01322	2	Rfam other sncRNA	CRISPR RNA direct repeat element	2	0.156753
RF00638	249	precursor	microRNA MIR159	249	19.5157
RF00640	1049	precursor	microRNA MIR167_1	1042	81.6681
RF00661	533	precursor	microRNA mir-31	531	41.6178
RF00784	1115	precursor	microRNA mir-486	1108	86.8409
RF00073	14	precursor	mir-156 microRNA precursor	14	1.09727
RF00403	15	snoRNA	Small nucleolar RNA SNORA41	15	1.17564
RF00037	1	Rfam other sncRNA	Iron response element I	1	0.0783763
RF00254	133960	precursor	mir-16 microRNA precursor family	95458	7481.64
RF01850	1058	Rfam other sncRNA	Betaproteobacteria transfer-messenger RNA	1052	82.4519
RF00158	18	snoRNA	Small nucleolar RNA SNORD82	18	1.41077
RF00842	1	precursor	microRNA MIR403	1	0.0783763
RF00237	1381	precursor	mir-9/mir-79 microRNA precursor family	1375	107.767
RF00016	207	snoRNA	Small nucleolar RNA SNORD14	207	16.2239
RF01101	1	Rfam other sncRNA	Pseudoknot of tRNA-like structure	1	0.0783763
RF00600	4	snoRNA	Small nucleolar RNA SNORA79	4	0.313505
RF00099	6	snoRNA	Small nucleolar RNA SNORD22	6	0.470258
RF01792	8	Rfam other sncRNA	ribosomal frameshift site	8	0.62701
RF00265	1	snoRNA	Small nucleolar RNA SNORA69	1	0.0783763
RF00212	1350	snoRNA	Small nucleolar RNA SNORD38	1337	104.789
RF01675	1	Rfam other sncRNA	Pseudomonas sRNA CrcZ	1	0.0783763
RF00244	51090	precursor	mir-26 microRNA precursor family	49189	3855.25
RF01762	2	Rfam other sncRNA	Whalefall-1 RNA	2	0.156753
RF00258	1	precursor	mir-130 microRNA precursor family	1	0.0783763
RF00921	1	precursor	microRNA mir-665	1	0.0783763
RF00746	1551	precursor	microRNA mir-454	1539	120.621
RF00672	143	precursor	microRNA mir-190	143	11.2078
RF00005	7823	tRNA	tRNA	7778	609.611
RF00153	28	snoRNA	Small nucleolar RNA SNORD62	28	2.19454
RF00092	24	snoRNA	Small nucleolar RNA SNORA63	24	1.88103
RF00691	5964	precursor	microRNA mir-146	5858	459.128
RF01072	7	Rfam other sncRNA	Pseudoknot of upstream pseudoknot domain (UPD) of the 3'UTR	7	0.548634
RF02519	7	Rfam other sncRNA	ToxI antitoxin	7	0.548634
RF00218	3	snoRNA	Small nucleolar RNA SNORD46	3	0.235129
RF00668	2364	precursor	microRNA mir-302	2355	184.576
RF00443	1	snoRNA	Small nucleolar RNA SNORA27	1	0.0783763
RF00565	3	snoRNA	Small Cajal body specific RNA 3	3	0.235129
RF00735	1	precursor	microRNA mir-367	1	0.0783763
RF00273	20	snoRNA	Small nucleolar RNA SNORD59	20	1.56753
RF00424	37	snoRNA	Small Cajal body specific RNA 16	37	2.89992
RF00309	14	snoRNA	Small nucleolar RNA snR60/Z15/Z230/Z193/J17	14	1.09727
RF00027	216586	precursor	let-7 microRNA precursor	105438	8263.84
RF00618	1	snRNA	U4atac minor spliceosomal RNA	1	0.0783763
RF00664	1520	precursor	microRNA mir-223	1510	118.348
RF00556	2	Rfam other sncRNA	Ribosomal protein L19 leader	2	0.156753
RF01420	1	snoRNA	Small nucleolar RNA snoR113	1	0.0783763
RF00129	6963	precursor	mir-103/107 microRNA precursor	6811	533.821
RF01519	2	Rfam other sncRNA	Caulobacter sRNA CC0196	2	0.156753
RF00396	114	snoRNA	Small nucleolar RNA SNORA13	114	8.9349
RF00368	1	Rfam other sncRNA	sroB RNA	1	0.0783763
RF00247	10	precursor	mir-160 microRNA precursor family	10	0.783763
RF00871	62	precursor	microRNA mir-689	62	4.85933
RF00574	10	snoRNA	Small nucleolar RNA SNORD69	10	0.783763
RF00917	2	precursor	microRNA mir-708	2	0.156753
RF00648	105	precursor	microRNA MIR396	105	8.22951
RF00630	2	Rfam other sncRNA	Pseudomonas sRNA P26	2	0.156753
RF01745	1	Rfam other sncRNA	manA RNA	1	0.0783763
RF01164	10	snoRNA	Small nucleolar RNA SNORD107	10	0.783763
RF01344	4	Rfam other sncRNA	CRISPR RNA direct repeat element	4	0.313505
RF00108	7	snoRNA	Small nucleolar RNA SNORD116	7	0.548634
RF00410	3	snoRNA	Small nucleolar RNA SNORA2/SNORA34 family	3	0.235129
RF01684	3406	Rfam other sncRNA	MALAT1-associated small cytoplasmic RNA/MEN beta RNA	3384	265.225
RF00645	3	precursor	microRNA MIR169_2	3	0.235129
RF00009	46	Rfam other sncRNA	Nuclear RNase P	45	3.52693
RF00390	1	Rfam other sncRNA	UPSK RNA	1	0.0783763
RF00049	10	snoRNA	Small nucleolar RNA SNORD36	10	0.783763
RF00418	2	snoRNA	Small nucleolar RNA SNORA58	2	0.156753
RF01553	1	snoRNA	Trypanosomatid snoRNA TB9Cs1H3	1	0.0783763
RF00601	10	snoRNA	Small Cajal body specific RNA 20	10	0.783763
RF00187	25	snoRNA	Small nucleolar RNA SNORD102	25	1.95941
RF00683	31344	precursor	microRNA mir-143	26990	2115.38
RF00302	6	snoRNA	Small nucleolar RNA SNORA65	6	0.470258
RF02541	830	rRNA	Bacterial large subunit ribosomal RNA	827	64.8172
RF01290	134	snoRNA	Small nucleolar RNA SNORD10	134	10.5024
RF02348	13	Rfam other sncRNA	Trans-activating crRNA	13	1.01889
RF00103	5936	precursor	mir-1 microRNA precursor family	5873	460.304
RF00281	17	snoRNA	Small nucleolar RNA SNORD47	17	1.3324
RF00722	1145179	precursor	microRNA mir-451	416463	32640.8
RF00406	8	snoRNA	Small nucleolar RNA SNORA42/SNORA80 family	8	0.62701
RF00069	25	snoRNA	Small nucleolar RNA SNORD24	25	1.95941
RF00669	97	precursor	microRNA mir-96	97	7.6025
RF00688	1	precursor	microRNA MIR394	1	0.0783763
RF01156	467	snoRNA	Small nucleolar RNA SNORD123	467	36.6017
RF00255	56	precursor	mir-218 microRNA precursor family	56	4.38907
RF00140	3	Rfam other sncRNA	Alpha operon ribosome binding site	3	0.235129
RF00676	1	precursor	microRNA mir-127	1	0.0783763
RF02444	2	Rfam other sncRNA	Streptococcus sRNA SpR10	2	0.156753
RF00709	1	precursor	microRNA mir-455	1	0.0783763
RF00155	6	snoRNA	Small nucleolar RNA SNORA66	6	0.470258
RF01381	59	Rfam other sncRNA	HIV-1 stem-loop 3 Psi packaging signal	59	4.6242
RF01296	5	snoRNA	Small nucleolar RNA U85	5	0.391882
RF01046	1	Rfam other sncRNA	Wingless localisation element 3 (WLE3)	1	0.0783763
RF02024	1	precursor	microRNA mir-1180	1	0.0783763
RF00610	178	snoRNA	Small nucleolar RNA SNORD110	178	13.951
RF01191	1	snoRNA	Small nucleolar RNA SNORD121A	1	0.0783763
RF02448	4	Rfam other sncRNA	Streptococcus sRNA SpR20	4	0.313505
RF01161	1	snoRNA	Small nucleolar RNA SNORD5	1	0.0783763
RF01895	257373	precursor	microRNA mir-193	196820	15426
RF00128	1	Rfam other sncRNA	Glm Y RNA activator of glmS mRNA	1	0.0783763
RF01834	4	Rfam other sncRNA	ribosomal frameshift site	4	0.313505
RF02482	1	snoRNA	Small nucleolar RNA GlsR19	1	0.0783763
RF01804	1	Rfam other sncRNA	Lambda phage CIII thermoregulator element	1	0.0783763
RF00705	2	precursor	microRNA mir-202	2	0.156753
RF01727	1	Rfam other sncRNA	SAM/SAH riboswitch	1	0.0783763
RF01360	1	Rfam other sncRNA	CRISPR RNA direct repeat element	1	0.0783763
RF00253	2684	precursor	mir-101 microRNA precursor family	2665	208.873
RF00803	15909	precursor	microRNA mir-425	15160	1188.18
RF00753	1646	precursor	microRNA mir-503	1637	128.302
RF00594	1	snoRNA	Small nucleolar RNA SNORD86	1	0.0783763
RF00741	225288	precursor	microRNA mir-378	112490	8816.55
RF00070	9	snoRNA	Small nucleolar RNA SNORD29	9	0.705387
RF02266	4	Rfam other sncRNA	XIST 3' intron conserved motif	4	0.313505
RF00573	11	snoRNA	Small nucleolar RNA SNORD67	11	0.862139
RF00012	311	snoRNA	Small nucleolar RNA U3	311	24.375
RF00015	17	snRNA	U4 spliceosomal RNA	17	1.3324
RF00446	2136	precursor	mir-133 microRNA precursor family	2125	166.55
RF00428	9	snoRNA	Small nucleolar RNA SNORA38	9	0.705387
RF00271	7	snoRNA	Small nucleolar RNA SNORD60	7	0.548634
RF00138	20	snoRNA	Small nucleolar RNA SNORD16	20	1.56753
RF00613	32	snoRNA	Small nucleolar RNA SNORD94	32	2.50804
RF01134	2	snoRNA	Small nucleolar RNA sR30	2	0.156753
RF01241	19	snoRNA	Small nucleolar RNA SNORA81	19	1.48915
RF00651	22654	precursor	microRNA mir-221	21729	1703.04
RF00164	29	Rfam other sncRNA	Coronavirus 3' stem-loop II-like motif (s2m)	29	2.27291
RF01014	1254	precursor	microRNA mir-1306	1249	97.892
RF00002	10578	rRNA	5.8S ribosomal RNA	10464	820.13
RF00548	1	snRNA	U11 spliceosomal RNA	1	0.0783763
RF00211	4	snoRNA	Small nucleolar RNA SNORD35	4	0.313505
RF00643	117	precursor	microRNA MIR171_1	117	9.17003
RF00066	10	snRNA	U7 small nuclear RNA	10	0.783763
RF00019	68390	Rfam other sncRNA	Y RNA	62962	4934.73
RF01903	501	precursor	microRNA mir-500	497	38.953
RF00030	24	Rfam other sncRNA	RNase MRP	24	1.88103
RF01860	1	snoRNA	A. fumigatus snoRNA Afu_455	1	0.0783763
RF01317	1	Rfam other sncRNA	CRISPR RNA direct repeat element	1	0.0783763
RF00006	1950	Rfam other sncRNA	Vault RNA	1944	152.364
RF00420	1	snoRNA	Small nucleolar RNA SNORA61	1	0.0783763
RF01163	1	snoRNA	Small nucleolar RNA snoR64a	1	0.0783763
RF01696	1	Rfam other sncRNA	Chlorobi-1 RNA	1	0.0783763
RF00451	1	precursor	mir-395 microRNA precursor family	1	0.0783763
RF00399	24	snoRNA	Small nucleolar RNA SNORA24	24	1.88103
RF00603	2	snoRNA	Small nucleolar RNA SNORD23	2	0.156753
RF01343	1	Rfam other sncRNA	CRISPR RNA direct repeat element	1	0.0783763
RF00279	8	snoRNA	Small nucleolar RNA SNORD45	8	0.62701
RF01354	1	Rfam other sncRNA	CRISPR RNA direct repeat element	1	0.0783763
RF00432	8	snoRNA	Small nucleolar RNA SNORA51	8	0.62701
RF00178	439026	precursor	mir-24 microRNA precursor family	266399	20879.4
RF00322	8	snoRNA	Small nucleolar RNA SNORA31	8	0.62701
RF00246	400	precursor	mir-135 microRNA precursor family	397	31.1154
RF01294	26	snoRNA	Small nucleolar RNA U89	26	2.03778
RF00274	529	snoRNA	Small nucleolar RNA SNORD57	528	41.3827
RF00659	43	precursor	microRNA mir-365	43	3.37018
RF00130	6168	precursor	mir-192/215 microRNA precursor	6045	473.785
RF00074	52076	precursor	mir-29 microRNA precursor	45130	3537.12
RF00736	6278	precursor	microRNA mir-320	6140	481.23
RF00832	12	precursor	microRNA mir-71	12	0.940516
RF00419	2	snoRNA	Small nucleolar RNA SNORA52	2	0.156753
RF00617	2	Rfam other sncRNA	flavivirus capsid hairpin cHP	2	0.156753
RF00319	1	snoRNA	Small nucleolar RNA SNORA23	1	0.0783763
RF00280	152	snoRNA	Small nucleolar RNA SNORD51	152	11.9132
RF00584	8	snoRNA	Small nucleolar RNA SNORD105	8	0.62701
RF01323	1	Rfam other sncRNA	CRISPR RNA direct repeat element	1	0.0783763
RF01333	2	Rfam other sncRNA	CRISPR RNA direct repeat element	2	0.156753
RF00667	23479	precursor	microRNA mir-33	21294	1668.94
RF00026	496	snRNA	U6 spliceosomal RNA	495	38.7963
RF00494	28	snoRNA	Small nucleolar RNA U2-19	28	2.19454
RF02117	3	Rfam other sncRNA	FMR1 antisense RNA 1 conserved region 1	3	0.235129
RF02399	1	Rfam other sncRNA	Nitrogen stress-induced RNA 1	1	0.0783763
RF02542	5	rRNA	Microsporidia small subunit ribosomal RNA	5	0.391882
RF01380	2	Rfam other sncRNA	Human immunodeficiency virus type 1 major splice donor	2	0.156753
RF00023	33676	Rfam other sncRNA	transfer-messenger RNA	32199	2523.64
RF00020	1	snRNA	U5 spliceosomal RNA	1	0.0783763
RF01702	2	Rfam other sncRNA	Cyano-2 RNA	2	0.156753
RF00564	33	snoRNA	Small Cajal body specific RNA 11	33	2.58642
RF02556	1	Rfam other sncRNA	snaR-A sRNA	1	0.0783763
RF00684	13101	precursor	mir-122 microRNA precursor	12558	984.25
RF00449	1	Rfam other sncRNA	HIF-1 alpha IRES	1	0.0783763
RF00606	43	snoRNA	Small nucleolar RNA SNORD93	43	3.37018
RF00642	168191	precursor	microRNA mir-23	132748	10404.3
RF00663	169	precursor	microRNA mir-183	168	13.1672
RF00469	2	Rfam other sncRNA	Hepatitis C stem-loop IV	2	0.156753
RF00096	134	snoRNA	U8 small nucleolar RNA	131	10.2673
RF00169	7	Rfam other sncRNA	Bacterial small signal recognition particle RNA	7	0.548634
RF00360	4	snoRNA	Small nucleolar RNA Z107/R87	4	0.313505
RF01210	22	snoRNA	Small nucleolar RNA U13	22	1.72428
RF00745	4225	precursor	microRNA mir-499	4145	324.87
RF00749	4	precursor	microRNA mir-208	4	0.313505
RF00118	1	Rfam other sncRNA	rydB RNA	1	0.0783763
RF02534	1	Rfam other sncRNA	Norovirus cis-acting replication element (CRE)	1	0.0783763
RF00275	19	snoRNA	Small nucleolar RNA SNORD56	19	1.48915
RF00087	6	snoRNA	Small nucleolar RNA SNORD26	6	0.470258
RF00440	29	snoRNA	Small nucleolar RNA SNORD37	29	2.27291
RF00650	48	precursor	microRNA mir-153	48	3.76206
RF01790	3	Rfam other sncRNA	ribosomal frameshift site	3	0.235129
RF00239	84	precursor	mir-124 microRNA precursor family	84	6.58361
RF01697	1	Rfam other sncRNA	Chlorobi-RRM RNA	1	0.0783763
RF00423	3	snoRNA	Small Cajal body specific RNA 4	3	0.235129
RF00701	1259780	precursor	microRNA mir-126	371801	29140.4
RF00464	100643	precursor	mir-92 microRNA precursor family	83167	6518.32
RF01182	1	snoRNA	Small nucleolar RNA SNORD11	1	0.0783763
RF01119	1	snoRNA	Small nucleolar RNA sR32	1	0.0783763
RF00186	16	snoRNA	Small nucleolar RNA SNORD101	16	1.25402
RF00731	8316	precursor	microRNA mir-155	8153	639.002
RF00340	2	snoRNA	Small nucleolar RNA SNORA36 family	2	0.156753
intron	380574	intron	intron	380574	29828
exon	81520	exon	exon	81520	6389.24
intergenic	4866937	intergenic	intergenic	4866937	381453

## Sheet: ZZ1
sRNA id	Count(25257460)	Type	Description	UMI_count(11677238)	UMI_TPM
novel_mir1	13739	mature	mature	13143	744.825
novel_mir2	219045	mature	mature	122880	6963.72
novel_mir3	80783	mature	mature	64687	3665.87
novel_mir4	40256	mature	mature	35171	1993.17
novel_mir5	57453	mature	mature	47137	2671.29
novel_mir6	57533	mature	mature	38423	2177.46
novel_mir7	72419	mature	mature	59804	3389.14
novel_mir8	70651	mature	mature	52641	2983.21
novel_mir9	30006	mature	mature	27717	1570.75
novel_mir10	29984	mature	mature	27492	1558
novel_mir11	35146	mature	mature	30297	1716.96
novel_mir12	19128	mature	mature	18162	1029.26
novel_mir13	25344	mature	mature	22865	1295.78
novel_mir14	38914	mature	mature	35165	1992.83
novel_mir15	23954	mature	mature	22314	1264.55
novel_mir16	24937	mature	mature	23247	1317.43
novel_mir17	41165	mature	mature	33040	1872.41
novel_mir18	27075	mature	mature	24447	1385.43
novel_mir19	631	mature	mature	630	35.7026
novel_mir20	20581	mature	mature	18641	1056.4
novel_mir21	1978	mature	mature	1963	111.245
novel_mir22	8345	mature	mature	7913	448.437
novel_mir23	20139	mature	mature	18799	1065.36
novel_mir24	23449	mature	mature	21996	1246.53
novel_mir25	7881	mature	mature	7789	441.409
novel_mir26	11429	mature	mature	10920	618.846
novel_mir27	9454	mature	mature	8831	500.46
novel_mir28	7793	mature	mature	7537	427.128
novel_mir29	1919	mature	mature	1899	107.618
novel_mir30	3019	mature	mature	2969	168.256
novel_mir31	10921	mature	mature	10321	584.9
novel_mir32	6376	mature	mature	6134	347.619
novel_mir33	7582	mature	mature	7293	413.301
novel_mir34	3840	mature	mature	3760	213.082
novel_mir35	5899	mature	mature	5724	324.384
novel_mir36	30	mature	mature	30	1.70013
novel_mir37	719	mature	mature	717	40.633
novel_mir38	2726	mature	mature	2701	153.068
novel_mir39	1488	mature	mature	1473	83.4762
novel_mir40	3731	mature	mature	3613	204.752
novel_mir41	577	mature	mature	574	32.5291
novel_mir42	880	mature	mature	876	49.6437
novel_mir43	4014	mature	mature	4009	227.193
novel_mir44	842	mature	mature	838	47.4902
novel_mir45	891	mature	mature	888	50.3237
novel_mir46	3208	mature	mature	3185	180.497
novel_mir47	2881	mature	mature	2821	159.868
novel_mir48	1249	mature	mature	1238	70.1585
novel_mir49	16970	mature	mature	15508	878.852
novel_mir50	1635	mature	mature	1620	91.8068
novel_mir51	1512	mature	mature	1500	85.0063
novel_mir53	1746	mature	mature	1734	98.2673
novel_mir54	721	mature	mature	720	40.803
novel_mir55	859	mature	mature	853	48.3402
novel_mir56	6226	mature	mature	6002	340.139
novel_mir57	749	mature	mature	747	42.3331
novel_mir58	79	mature	mature	79	4.477
novel_mir60	1129	mature	mature	1127	63.8681
novel_mir61	295	mature	mature	295	16.7179
novel_mir62	520	mature	mature	519	29.4122
novel_mir63	73	mature	mature	73	4.13697
novel_mir64	49	mature	mature	49	2.77687
novel_mir65	2068	mature	mature	2056	116.515
novel_mir66	1006	mature	mature	1001	56.7275
novel_mir68	17	mature	mature	17	0.963405
novel_mir69	17	mature	mature	17	0.963405
novel_mir70	324	mature	mature	324	18.3614
novel_mir71	648	mature	mature	648	36.7227
novel_mir73	451	mature	mature	449	25.4452
novel_mir74	311	mature	mature	310	17.568
novel_mir76	249	mature	mature	249	14.111
novel_mir77	88	mature	mature	88	4.98704
novel_mir78	222	mature	mature	221	12.5243
novel_mir79	31	mature	mature	31	1.7568
novel_mir80	206	mature	mature	205	11.6175
novel_mir81	65	mature	mature	65	3.68361
novel_mir82	17	mature	mature	17	0.963405
novel_mir83	542	mature	mature	540	30.6023
novel_mir86	20	mature	mature	20	1.13342
novel_mir87	50	mature	mature	50	2.83354
novel_mir89	92	mature	mature	92	5.21372
novel_mir90	105	mature	mature	105	5.95044
novel_mir92	42	mature	mature	42	2.38018
novel_mir93	22	mature	mature	22	1.24676
novel_mir95	35	mature	mature	35	1.98348
novel_mir96	42	mature	mature	42	2.38018
novel_mir97	108	mature	mature	108	6.12045
novel_mir98	36	mature	mature	36	2.04015
novel_mir99	513	mature	mature	513	29.0722
novel_mir100	28	mature	mature	28	1.58678
novel_mir101	12	mature	mature	12	0.68005
novel_mir104	51	mature	mature	51	2.89021
novel_mir105	33	mature	mature	33	1.87014
novel_mir106	109	mature	mature	109	6.17712
novel_mir107	55	mature	mature	55	3.1169
novel_mir109	14	mature	mature	14	0.793392
novel_mir110	11	mature	mature	11	0.623379
novel_mir111	11	mature	mature	11	0.623379
novel_mir112	15	mature	mature	15	0.850063
novel_mir114	28	mature	mature	28	1.58678
novel_mir115	21	mature	mature	21	1.19009
novel_mir116	12	mature	mature	12	0.68005
novel_mir117	17	mature	mature	17	0.963405
novel_mir123	15	mature	mature	15	0.850063
novel_mir128	413	mature	mature	411	23.2917
novel_mir129	22	mature	mature	22	1.24676
novel_mir130	2997	mature	mature	2989	169.389
novel_mir132	71845	mature	mature	56275	3189.15
novel_mir133	141	mature	mature	141	7.99059
novel_mir134	433	mature	mature	433	24.5385
novel_mir136	484	mature	mature	483	27.372
novel_mir138	26824	mature	mature	25300	1433.77
novel_mir141	117	mature	mature	117	6.63049
novel_mir143	22	mature	mature	22	1.24676
novel_mir147	113	mature	mature	113	6.40381
novel_mir149	33	mature	mature	33	1.87014
novel_mir150	4669	mature	mature	4594	260.346
novel_mir152	32	mature	mature	32	1.81347
novel_mir155	15	mature	mature	15	0.850063
novel_mir158	596	mature	mature	592	33.5491
novel_mir162	70	mature	mature	70	3.96696
novel_mir164	105	mature	mature	105	5.95044
novel_mir165	9046	mature	mature	8678	491.79
novel_mir167	20	mature	mature	20	1.13342
novel_mir169	67	mature	mature	67	3.79695
novel_mir183	18	mature	mature	18	1.02008
novel_mir184	13733	mature	mature	12788	724.707
novel_mir186	152	mature	mature	152	8.61397
novel_mir187	33730	mature	mature	30950	1753.96
novel_mir188	31	mature	mature	31	1.7568
novel_mir190	67	mature	mature	67	3.79695
novel_mir194	72	mature	mature	72	4.0803
novel_mir198	19	mature	mature	19	1.07675
novel_mir199	507	mature	mature	503	28.5054
novel_mir203	335	mature	mature	334	18.9281
novel_mir209	92	mature	mature	91	5.15705
novel_mir211	335	mature	mature	334	18.9281
novel_mir213	45	mature	mature	45	2.55019
novel_mir214	4989	mature	mature	4815	272.87
novel_mir215	30	mature	mature	30	1.70013
novel_mir220	16	mature	mature	16	0.906734
novel_mir222	376	mature	mature	375	21.2516
novel_mir223	195	mature	mature	194	10.9941
novel_mir224	12	mature	mature	12	0.68005
novel_mir228	27	mature	mature	27	1.53011
novel_mir230	12	mature	mature	12	0.68005
novel_mir232	45	mature	mature	45	2.55019
novel_mir233	2555	mature	mature	2498	141.564
novel_mir234	135	mature	mature	135	7.65057
novel_mir241	10	mature	mature	10	0.566709
novel_mir243	70	mature	mature	70	3.96696
novel_mir244	185	mature	mature	184	10.4274
novel_mir247	135	mature	mature	135	7.65057
novel_mir248	10	mature	mature	10	0.566709
novel_mir255	64	mature	mature	64	3.62694
novel_mir256	377	mature	mature	376	21.3082
novel_mir260	310	mature	mature	307	17.398
novel_mir262	13	mature	mature	13	0.736721
novel_mir263	432	mature	mature	429	24.3118
novel_mir265	1284	mature	mature	1281	72.5954
novel_mir266	30	mature	mature	30	1.70013
novel_mir267	1285	mature	mature	1278	72.4254
novel_mir268	153	mature	mature	153	8.67064
novel_mir269	128	mature	mature	128	7.25387
novel_mir271	22	mature	mature	22	1.24676
novel_mir272	56	mature	mature	56	3.17357
novel_mir274	27	mature	mature	27	1.53011
novel_mir278	10	mature	mature	10	0.566709
novel_mir280	18725	mature	mature	17978	1018.83
novel_mir282	54	mature	mature	54	3.06023
novel_mir283	11	mature	mature	11	0.623379
novel_mir288	30	mature	mature	30	1.70013
novel_mir289	345	mature	mature	341	19.3248
novel_mir291	58	mature	mature	58	3.28691
novel_mir295	18	mature	mature	18	1.02008
novel_mir296	58	mature	mature	58	3.28691
novel_mir298	50	mature	mature	50	2.83354
novel_mir300	31	mature	mature	31	1.7568
novel_mir311	341	mature	mature	341	19.3248
novel_mir312	12	mature	mature	12	0.68005
novel_mir313	376	mature	mature	374	21.1949
novel_mir316	1172	mature	mature	1165	66.0216
novel_mir319	10	mature	mature	10	0.566709
novel_mir320	15	mature	mature	15	0.850063
novel_mir321	54	mature	mature	54	3.06023
novel_mir322	57	mature	mature	57	3.23024
novel_mir324	1556	mature	mature	1546	87.6131
novel_mir326	13	mature	mature	13	0.736721
novel_mir329	10	mature	mature	10	0.566709
novel_mir332	124	mature	mature	124	7.02719
novel_mir333	11	hairpin	hairpin	11	0.623379
novel_mir340	57	mature	mature	57	3.23024
novel_mir341	42	mature	mature	42	2.38018
novel_mir344	232	mature	mature	229	12.9776
novel_mir345	38	mature	mature	38	2.15349
novel_mir347	14947	mature	mature	14097	798.889
novel_mir350	19	mature	mature	19	1.07675
novel_mir351	7119	mature	mature	6847	388.025
novel_mir357	11	mature	mature	11	0.623379
novel_mir358	107	mature	mature	107	6.06378
novel_mir366	113	mature	mature	113	6.40381
novel_mir368	78	mature	mature	78	4.42033
novel_mir370	81	mature	mature	81	4.59034
novel_mir373	326	mature	mature	326	18.4747
novel_mir377	49	mature	mature	49	2.77687
novel_mir381	3357	mature	mature	3305	187.297
novel_mir382	38	mature	mature	38	2.15349
novel_mir392	54	mature	mature	54	3.06023
novel_mir394	148	mature	mature	147	8.33062
novel_mir395	705	mature	mature	701	39.7263
novel_mir400	173	mature	mature	173	9.80406
novel_mir401	808	mature	mature	802	45.45
novel_mir407	11	mature	mature	11	0.623379
novel_mir413	12	mature	mature	12	0.68005
novel_mir415	118	mature	mature	118	6.68716
novel_mir417	33	mature	mature	33	1.87014
novel_mir418	55	mature	mature	55	3.1169
novel_mir420	1868	mature	mature	1862	105.521
novel_mir421	78	mature	mature	78	4.42033
novel_mir427	1240	mature	mature	1232	69.8185
novel_mir429	44	mature	mature	44	2.49352
novel_mir430	12	mature	mature	12	0.68005
novel_mir434	435	mature	mature	433	24.5385
novel_mir435	70	mature	mature	69	3.91029
novel_mir436	435	mature	mature	435	24.6518
novel_mir438	13	mature	mature	13	0.736721
novel_mir440	491	mature	mature	489	27.7121
novel_mir448	30	mature	mature	30	1.70013
novel_mir451	65	mature	mature	65	3.68361
novel_mir453	1151	mature	mature	1144	64.8315
novel_mir455	52	mature	mature	52	2.94688
novel_mir456	271	mature	mature	271	15.3578
novel_mir458	520	mature	mature	520	29.4688
novel_mir466	293	mature	mature	291	16.4912
novel_mir467	23	mature	mature	23	1.30343
novel_mir468	12	mature	mature	12	0.68005
novel_mir469	253	mature	mature	252	14.2811
novel_mir470	2920	mature	mature	2873	162.815
novel_mir472	10	mature	mature	10	0.566709
novel_mir477	108	mature	mature	108	6.12045
novel_mir478	541	mature	mature	539	30.5456
novel_mir481	68	mature	mature	68	3.85362
oar-miR-27a	113881	mature	mir-27	62039	3515.8
oar-miR-1185-5p	378	hairpin	mir-154	376	21.3082
oar-miR-3956-3p	3	hairpin	mir-3956	3	0.170013
oar-miR-668-3p	175	hairpin	mir-668	175	9.9174
oar-let-7d	29729	hairpin	let-7	24418	1383.79
oar-miR-376c-5p	820	hairpin	mir-368	815	46.1868
oar-miR-25	10730	mature	mir-25	8731	494.793
oar-miR-544-3p	37	mature	mir-544	37	2.09682
oar-miR-376c-3p	11003	hairpin	mir-368	10129	574.019
oar-miR-299-3p	15	hairpin	mir-299	15	0.850063
oar-let-7i	188652	hairpin	let-7	80541	4564.33
oar-miR-1197-3p	18	hairpin	mir-379	18	1.02008
oar-miR-433-5p	13	hairpin	mir-433	13	0.736721
oar-miR-329a-3p	4	mature	mir-329	4	0.226683
oar-miR-485-3p	232	mature	mir-485	231	13.091
oar-miR-493-3p	3030	mature	mir-493	2957	167.576
oar-miR-19b	6249	mature	mir-19	5478	310.443
oar-miR-485-3p	73	hairpin	mir-485	73	4.13697
oar-miR-376e-5p,oar-miR-376b-5p	1095	hairpin	mir-368	1082	61.3179
oar-miR-411b-5p	1659	mature	mir-379	1636	92.7135
oar-miR-1185-5p	418	mature	mir-154	416	23.5751
oar-miR-221	16482	mature	mir-221	13929	789.368
oar-miR-323c	128	hairpin	mir-154	127	7.1972
oar-miR-758-5p	7	mature	mir-379	7	0.396696
oar-miR-432	1131	hairpin	mir-432	1124	63.698
oar-miR-758-3p	32	mature	mir-379	32	1.81347
oar-miR-412-3p	168	hairpin	mir-412	168	9.5207
oar-miR-17-5p	331	mature	mir-17	330	18.7014
oar-miR-655-3p	188	hairpin	mir-154	188	10.6541
oar-miR-487b-5p	17	mature	mir-154	17	0.963405
oar-miR-380-5p	138	mature	mir-379	138	7.82058
oar-let-7d	7567	mature	let-7	7019	397.773
oar-miR-431	59	hairpin	mir-431	59	3.34358
oar-miR-370-5p	26	hairpin	mir-370	26	1.47344
oar-miR-154a-3p	377	hairpin	mir-154	376	21.3082
oar-miR-3956-5p	18	mature	mir-3956	18	1.02008
oar-miR-376e-3p	615	hairpin	mir-368	612	34.6826
oar-miR-127	12	mature	mir-127	12	0.68005
oar-miR-495-3p	1028	mature	mir-329	1020	57.8043
oar-miR-380-3p	29367	mature	mir-379	23492	1331.31
oar-miR-26a	454305	hairpin	mir-26	105700	5990.11
oar-miR-362	5158	mature	mir-362	4979	282.164
oar-let-7f	116047	mature	let-7	63601	3604.32
oar-miR-30d	659	hairpin	mir-30	654	37.0627
oar-miR-10a	126838	hairpin	mir-10	65391	3705.76
oar-miR-376c-3p	29872	mature	mir-368	24224	1372.79
oar-miR-133	4525	mature	mir-133	4372	247.765
oar-miR-369-3p	3115	hairpin	mir-154	3027	171.543
oar-miR-106a	13	mature	mir-17	13	0.736721
oar-miR-21	255658	hairpin	mir-21	75159	4259.33
oar-miR-412-5p	13	mature	mir-412	13	0.736721
oar-miR-99a	113946	mature	mir-10	51819	2936.63
oar-miR-544-3p	138	hairpin	mir-544	138	7.82058
oar-miR-496-3p	174	mature	mir-154	174	9.86073
oar-miR-30b	2526	mature	mir-30	2478	140.43
oar-miR-432	963	mature	mir-432	952	53.9507
oar-miR-543-3p	640	mature	mir-329	637	36.0993
oar-miR-23b	17643	hairpin	mir-23	14979	848.873
oar-miR-154a-3p	2879	mature	mir-154	2813	159.415
oar-miR-181a	83050	hairpin	mir-181	49622	2812.12
oar-miR-376d	519	mature	mir-368	517	29.2988
oar-miR-329a-3p	6	hairpin	mir-329	6	0.340025
oar-miR-3958-3p	760	mature	mir-154	751	42.5598
oar-miR-431	195	mature	mir-431	195	11.0508
oar-miR-381-5p	47	mature	mir-154	47	2.66353
oar-miR-655-5p	43	mature	mir-154	43	2.43685
oar-miR-409-5p	184	hairpin	mir-154	183	10.3708
oar-miR-152	13085	hairpin	mir-148	11838	670.87
oar-miR-27a	299773	hairpin	mir-27	89480	5070.91
oar-miR-411a-3p	5543	hairpin	mir-379	5300	300.356
oar-miR-154b-3p	73	hairpin	mir-154	73	4.13697
oar-miR-494-5p	42	mature	mir-154	42	2.38018
oar-miR-380-5p	24	hairpin	mir-379	24	1.3601
oar-miR-380-3p	2249	hairpin	mir-379	2197	124.506
oar-miR-329b-5p	15	hairpin	mir-329	15	0.850063
oar-miR-99a	1096936	hairpin	mir-10	130878	7416.97
oar-let-7b	160990	mature	let-7	75945	4303.87
oar-miR-382-3p	561	mature	mir-154	557	31.5657
oar-miR-374b	879	hairpin	mir-374	876	49.6437
oar-miR-29b	12695	hairpin	mir-29	11621	658.572
oar-miR-19b	26209	hairpin	mir-19	21090	1195.19
oar-let-7c	262355	mature	let-7	89034	5045.63
oar-miR-136	20	mature	mir-136	20	1.13342
oar-miR-377-3p	93	hairpin	mir-154	93	5.27039
oar-miR-3959-3p	417	mature	mir-379	417	23.6317
oar-miR-150	8465	hairpin	mir-150	7937	449.797
oar-let-7i	363502	mature	let-7	101061	5727.21
oar-miR-148a	5284	mature	mir-148	5075	287.605
oar-miR-376b-3p	12337	mature	mir-368	11322	641.627
oar-miR-381-3p	26	hairpin	mir-154	26	1.47344
oar-miR-26b	92377	mature	mir-26	55310	3134.47
oar-miR-3956-3p	2	mature	mir-3956	2	0.113342
oar-miR-655-3p	818	mature	mir-154	808	45.7901
oar-miR-379-3p	2086	mature	mir-379	2025	114.758
oar-miR-379-5p	8635	mature	mir-379	8092	458.581
oar-miR-665-5p	4	mature	mir-665	4	0.226683
oar-miR-410-3p	3549	mature	mir-154	3450	195.514
oar-miR-362	968	hairpin	mir-362	962	54.5174
oar-miR-125b	36601	hairpin	mir-10	25863	1465.68
oar-miR-134-3p	7	hairpin	mir-134	7	0.396696
oar-miR-23b	11715	mature	mir-23	10733	608.248
oar-miR-544-5p	169	mature	mir-544	168	9.5207
oar-miR-26a	1826775	mature	mir-26	120819	6846.92
oar-miR-23a	357319	hairpin	mir-23	85204	4828.58
oar-miR-494-3p	824	mature	mir-154	815	46.1868
oar-miR-16b	44919	mature	mir-15	34018	1927.83
oar-miR-496-5p	1	mature	mir-154	1	0.0566709
oar-miR-323c	589	mature	mir-154	585	33.1525
oar-miR-154b-5p	4513	hairpin	mir-154	4293	243.288
oar-miR-758-5p	2	hairpin	mir-379	2	0.113342
oar-miR-107	31	mature	mir-103	31	1.7568
oar-miR-329a-5p	30	mature	mir-329	30	1.70013
oar-miR-22-3p	18850	mature	mir-22	15682	888.712
oar-miR-106b	262	mature	mir-17	261	14.7911
oar-miR-411a-3p	7409	mature	mir-379	7018	397.716
oar-miR-494-3p	311	hairpin	mir-154	309	17.5113
oar-miR-412-3p	596	mature	mir-412	592	33.5491
oar-miR-3956-5p	12	hairpin	mir-3956	12	0.68005
oar-miR-377-5p	103	mature	mir-154	103	5.8371
oar-miR-3959-5p	959	hairpin	mir-379	947	53.6673
oar-miR-539-5p	16	hairpin	mir-154	16	0.906734
oar-miR-539-3p	15	mature	mir-154	15	0.850063
oar-miR-143	698025	hairpin	mir-143	106739	6048.99
oar-miR-29a	80955	mature	mir-29	50713	2873.95
oar-miR-376a-3p	714	mature	mir-368	713	40.4063
oar-miR-181a	221150	mature	mir-181	87130	4937.73
oar-miR-493-5p	12458	mature	mir-493	11417	647.011
oar-miR-30a-5p	4338	mature	mir-30	4197	237.848
oar-miR-3955-3p	3	mature	mir-3955	3	0.170013
oar-miR-665-3p	2238	hairpin	mir-665	2187	123.939
oar-miR-487b-3p	6532	mature	mir-154	6169	349.603
oar-miR-1185-3p	4	mature	mir-154	4	0.226683
oar-miR-487a-5p	275	mature	mir-154	274	15.5278
oar-miR-410-3p	745	hairpin	mir-154	741	41.9931
oar-miR-218a	38391	mature	mir-218	29990	1699.56
oar-miR-30b	33825	hairpin	mir-30	23402	1326.21
oar-miR-30a-5p	22577	hairpin	mir-30	18516	1049.32
oar-miR-200b	475	hairpin	mir-8	474	26.862
oar-miR-329b-5p	10	mature	mir-329	10	0.566709
oar-miR-152	1286	mature	mir-148	1277	72.3687
oar-miR-495-3p	936	hairpin	mir-329	930	52.7039
oar-miR-409-3p	6555	mature	mir-154	5796	328.464
oar-miR-29b	722	mature	mir-29	718	40.6897
oar-let-7a	117194	hairpin	let-7	60206	3411.93
oar-miR-3959-5p	5199	mature	mir-379	5021	284.544
oar-miR-543-3p	933	hairpin	mir-329	927	52.5339
oar-miR-487a-3p	25	mature	mir-154	25	1.41677
oar-miR-487b-3p	5762	hairpin	mir-154	5376	304.663
oar-miR-10b	184565	hairpin	mir-10	80643	4570.11
oar-miR-107	29	hairpin	mir-103	29	1.64345
oar-miR-1185-3p	4	hairpin	mir-154	4	0.226683
oar-miR-323a-3p	544	mature	mir-154	537	30.4323
oar-miR-411b-3p	122	mature	mir-379	122	6.91384
oar-miR-200a	185	hairpin	mir-8	185	10.4841
oar-let-7g	122699	mature	let-7	65653	3720.61
oar-miR-376a-3p	216	hairpin	mir-368	215	12.1842
oar-miR-1193-3p	1	hairpin	mir-1193	1	0.0566709
oar-let-7f	614516	hairpin	let-7	120489	6828.22
oar-miR-433-3p	283	hairpin	mir-433	281	15.9245
oar-miR-148a	3750	hairpin	mir-148	3635	205.999
oar-miR-369-5p	17212	mature	mir-154	13205	748.339
oar-miR-1197-3p	151	mature	mir-379	151	8.5573
oar-miR-433-3p	1013	mature	mir-433	1006	57.0109
oar-miR-30c	3040	hairpin	mir-30	2982	168.993
oar-miR-22-3p	441713	hairpin	mir-22	111073	6294.6
oar-miR-377-3p	150	mature	mir-154	150	8.50063
oar-miR-29a	47682	hairpin	mir-29	34564	1958.77
oar-miR-323a-3p	1047	hairpin	mir-154	1030	58.371
oar-miR-200c	235	hairpin	mir-8	233	13.2043
oar-miR-106b	648	hairpin	mir-17	635	35.986
oar-miR-377-5p	127	hairpin	mir-154	127	7.1972
oar-miR-25	18801	hairpin	mir-25	16199	918.011
oar-miR-200a	7	mature	mir-8	7	0.396696
oar-miR-665-5p	10	hairpin	mir-665	10	0.566709
oar-miR-329a-5p	70	hairpin	mir-329	69	3.91029
oar-miR-369-3p	11630	mature	mir-154	10704	606.605
oar-miR-665-3p	1325	mature	mir-665	1305	73.9555
oar-miR-382-3p	550	hairpin	mir-154	548	31.0556
oar-miR-23a	153043	mature	mir-23	44639	2529.73
oar-miR-370-3p	1	mature	mir-370	1	0.0566709
oar-miR-496-5p	1	hairpin	mir-154	1	0.0566709
oar-miR-154b-5p	9602	mature	mir-154	8181	463.624
oar-miR-143	923571	mature	mir-143	120061	6803.96
oar-miR-30a-3p	8899	hairpin	mir-30	8323	471.672
oar-miR-539-3p	17	hairpin	mir-154	17	0.963405
oar-miR-200c	55	mature	mir-8	55	3.1169
oar-miR-299-5p	226	mature	mir-299	226	12.8076
oar-miR-136	438	hairpin	mir-136	436	24.7085
oar-miR-369-5p	2806	hairpin	mir-154	2737	155.108
oar-miR-495-5p	360	hairpin	mir-329	359	20.3448
oar-let-7b	148775	hairpin	let-7	70864	4015.92
oar-let-7g	168113	hairpin	let-7	74997	4250.14
oar-miR-487b-5p	38	hairpin	mir-154	38	2.15349
oar-miR-381-3p	2	mature	mir-154	2	0.113342
oar-miR-191	36543	hairpin	mir-191	28318	1604.81
oar-miR-17-5p	786	hairpin	mir-17	781	44.2599
oar-miR-496-3p	946	hairpin	mir-154	931	52.7606
oar-miR-10b	20084	mature	mir-10	17112	969.752
oar-miR-199a-3p	328657	hairpin	mir-199	99180	5620.62
oar-miR-376a-5p	7	mature	mir-368	7	0.396696
oar-miR-411a-5p	102984	mature	mir-379	50550	2864.71
oar-miR-411a-5p	101377	hairpin	mir-379	50274	2849.07
oar-miR-3959-3p	214	hairpin	mir-379	214	12.1276
oar-miR-106a	165	hairpin	mir-17	165	9.35069
oar-miR-668-3p	49	mature	mir-668	49	2.77687
oar-miR-323a-5p	73	hairpin	mir-154	72	4.0803
oar-miR-191	134450	mature	mir-191	56115	3180.09
oar-miR-26b	163015	hairpin	mir-26	76071	4311.01
oar-miR-199a-3p	459925	mature	mir-199	110591	6267.29
oar-miR-544-5p	12	hairpin	mir-544	12	0.68005
oar-miR-493-5p	3148	hairpin	mir-493	3084	174.773
oar-miR-495-5p	19	mature	mir-329	19	1.07675
oar-miR-376d	866	hairpin	mir-368	857	48.5669
oar-miR-409-3p	3603	hairpin	mir-154	3440	194.948
oar-miR-485-5p	2900	mature	mir-485	2806	159.018
oar-miR-134-5p	83	mature	mir-134	83	4.70368
oar-miR-3958-3p	1626	hairpin	mir-154	1604	90.9001
oar-miR-487a-3p	106	hairpin	mir-154	106	6.00711
oar-miR-16b	217702	hairpin	mir-15	81183	4600.71
oar-miR-487a-5p	143	hairpin	mir-154	141	7.99059
oar-miR-150	33464	mature	mir-150	25697	1456.27
oar-miR-370-3p	20	hairpin	mir-370	20	1.13342
oar-miR-493-3p	5231	hairpin	mir-493	5038	285.508
oar-miR-410-5p	1	hairpin	mir-154	1	0.0566709
oar-miR-376a-5p	7	hairpin	mir-368	7	0.396696
oar-miR-218a	11241	hairpin	mir-218	10291	583.2
oar-miR-3957-3p	11	mature	mir-3957	11	0.623379
oar-miR-376b-3p	18456	hairpin	mir-368	16183	917.105
oar-miR-3957-3p	14	hairpin	mir-3957	14	0.793392
oar-miR-127	155060	hairpin	mir-127	52123	2953.86
oar-miR-374a	551	hairpin	mir-374	549	31.1123
oar-miR-379-5p	95183	hairpin	mir-379	54826	3107.04
oar-miR-299-5p	203	hairpin	mir-299	202	11.4475
oar-miR-374a	563	mature	mir-374	560	31.7357
oar-miR-154b-3p	81	mature	mir-154	81	4.59034
oar-miR-329b-3p	150	hairpin	mir-329	150	8.50063
oar-miR-221	8901	hairpin	mir-221	8058	456.654
oar-miR-655-5p	17	hairpin	mir-154	17	0.963405
oar-miR-412-5p	26	hairpin	mir-412	26	1.47344
oar-miR-194	4310	mature	mir-194	3897	220.846
oar-miR-485-5p	1045	hairpin	mir-485	1034	58.5977
oar-miR-103	12445	hairpin	mir-103	11292	639.927
oar-miR-411b-3p	1251	hairpin	mir-379	1238	70.1585
oar-miR-541-5p	39	hairpin	mir-541	39	2.21016
oar-miR-133	4942	hairpin	mir-133	4759	269.697
oar-miR-541-5p	78	mature	mir-541	77	4.36366
oar-miR-3955-5p	28	hairpin	mir-3955	28	1.58678
oar-miR-200b	687	mature	mir-8	684	38.7629
oar-miR-134-5p	67	hairpin	mir-134	67	3.79695
oar-miR-103	4492	mature	mir-103	4225	239.434
oar-miR-376e-5p,oar-miR-376b-5p	2204	mature	mir-368	2159	122.352
oar-miR-154a-5p	101	hairpin	mir-154	101	5.72376
oar-miR-3958-5p	45	hairpin	mir-154	45	2.55019
oar-miR-376c-5p	581	mature	mir-368	577	32.6991
oar-miR-21	496922	mature	mir-21	114204	6472.04
oar-miR-370-5p	15	mature	mir-370	15	0.850063
oar-miR-194	5028	hairpin	mir-194	4781	270.943
oar-miR-323a-5p	96	mature	mir-154	95	5.38373
oar-miR-30c	610	mature	mir-30	602	34.1159
oar-miR-10a	12719	mature	mir-10	10700	606.378
oar-miR-381-5p	1	hairpin	mir-154	1	0.0566709
oar-miR-3955-3p	4	hairpin	mir-3955	4	0.226683
oar-miR-379-3p	767	hairpin	mir-379	762	43.1832
oar-miR-154a-5p	398	mature	mir-154	398	22.555
oar-miR-409-5p	84	mature	mir-154	84	4.76035
oar-miR-382-5p	3375	mature	mir-154	3158	178.967
oar-miR-494-5p	89	hairpin	mir-154	88	4.98704
oar-miR-125b	38166	mature	mir-10	29797	1688.62
oar-miR-329b-3p	34	mature	mir-329	34	1.92681
oar-miR-382-5p	1225	hairpin	mir-154	1205	68.2884
oar-miR-3955-5p	95	mature	mir-3955	94	5.32706
oar-miR-30d	1461	mature	mir-30	1415	80.1893
oar-miR-30a-3p	4292	mature	mir-30	4085	231.5
oar-miR-758-3p	229	hairpin	mir-379	229	12.9776
oar-miR-3957-5p	19	hairpin	mir-3957	19	1.07675
oar-miR-376e-3p	2958	mature	mir-368	2885	163.495
oar-miR-374b	4641	mature	mir-374	4490	254.452
oar-miR-411b-5p	541	hairpin	mir-379	534	30.2622
oar-miR-3958-5p	125	mature	mir-154	125	7.08386
oar-miR-433-5p	1	mature	mir-433	1	0.0566709
oar-miR-3957-5p	37	mature	mir-3957	37	2.09682
oar-let-7c	463868	hairpin	let-7	107511	6092.74
oar-let-7a	685397	mature	let-7	120050	6803.34
oar-miR-539-5p	37	mature	mir-154	37	2.09682
RF00051	3891	precursor	mir-17 microRNA precursor family	3848	218.069
RF00942	36	precursor	microRNA mir-1224	36	2.04015
RF00413	3	snoRNA	Small nucleolar RNA SNORA19	3	0.170013
RF01362	2	Rfam other sncRNA	CRISPR RNA direct repeat element	2	0.113342
RF00047	4	precursor	mir-2 microRNA precursor	4	0.226683
RF02475	1	snoRNA	Small nucleolar RNA GlsR6	1	0.0566709
RF00660	2	precursor	microRNA mir-214	2	0.113342
RF01328	1	Rfam other sncRNA	CRISPR RNA direct repeat element	1	0.0566709
RF01335	3	Rfam other sncRNA	CRISPR RNA direct repeat element	3	0.170013
RF00101	1	Rfam other sncRNA	SraC/RyeA RNA	1	0.0566709
RF00608	25	snoRNA	Small nucleolar RNA SNORD99	25	1.41677
RF00694	1835	precursor	microRNA mir-137	1820	103.141
RF01118	215	rRNA	Pseudoknot of the domain G(G12) of 23S ribosomal RNA	215	12.1842
RF01768	2	Rfam other sncRNA	ribosomal frameshift site	2	0.113342
RF00658	991	precursor	microRNA mir-21	990	56.1042
RF00067	17	snoRNA	Small nucleolar RNA SNORD15	16	0.906734
RF01219	2	snoRNA	Small nucleolar RNA snoR100	2	0.113342
RF00840	6	precursor	microRNA mir-374	6	0.340025
RF00272	2	snoRNA	Small nucleolar RNA SNORA67	2	0.113342
RF00581	18	snoRNA	Small nucleolar SNORD12/SNORD106	18	1.02008
RF00752	9	precursor	microRNA mir-14	9	0.510038
RF01833	41	Rfam other sncRNA	ribosomal frameshift site	41	2.32351
RF00003	23	snRNA	U1 spliceosomal RNA	23	1.30343
RF02375	1	Rfam other sncRNA	Aar sRNA	1	0.0566709
RF01268	2	snoRNA	Small Cajal body-specific RNA 2	2	0.113342
RF00493	7	snoRNA	Small nucleolar RNA U2-30	7	0.396696
RF00375	141	Rfam other sncRNA	HIV primer binding site (PBS)	141	7.99059
RF00604	2	snoRNA	Small nucleolar RNA SNORD88	2	0.113342
RF00071	37	snoRNA	Small nucleolar RNA SNORD73	37	2.09682
RF00342	13	snoRNA	Small nucleolar RNA Z40	13	0.736721
RF00588	4	snoRNA	Small nucleolar RNA SNORD41	4	0.226683
RF00090	47	snoRNA	Small nucleolar RNA SNORA74	47	2.66353
RF02182	3	Rfam other sncRNA	ST7 antisense RNA 2 conserved region 2	3	0.170013
RF00706	10	precursor	microRNA mir-263	10	0.566709
RF00283	1	snoRNA	small Cajal body-specific RNA 18	1	0.0566709
RF01847	1	snoRNA	Plant small nucleolar RNA U3	1	0.0566709
RF00891	227	precursor	microRNA mir-671	227	12.8643
RF01687	1	Rfam other sncRNA	Acido-Lenti-1 RNA	1	0.0566709
RF00431	1	snoRNA	Small nucleolar RNA SNORA55	1	0.0566709
RF00912	255	precursor	microRNA mir-877	255	14.4511
RF00674	323	precursor	microRNA mir-187	323	18.3047
RF00704	6	precursor	microRNA MIR397	6	0.340025
RF00677	174	precursor	microRNA MIR168	174	9.86073
RF00686	29400	precursor	microRNA mir-338	26030	1475.14
RF01186	4	snoRNA	Small nucleolar RNA SNORD127	4	0.226683
RF00657	46	precursor	microRNA mir-184	46	2.60686
RF01673	1	Rfam other sncRNA	PhrS	1	0.0566709
RF00593	18	snoRNA	Small nucleolar RNA U83B	18	1.02008
RF01173	1	snoRNA	Small nucleolar RNA U105B	1	0.0566709
RF00647	16	precursor	microRNA MIR164	16	0.906734
RF00350	1	snoRNA	Small nucleolar RNA Z152/R70/R12/	1	0.0566709
RF00567	28	snoRNA	Small nucleolar RNA SNORD17	28	1.58678
RF00133	6	snoRNA	Small nucleolar RNA Z195/SNORD33/SNORD32 family	6	0.340025
RF01852	9	tRNA	Selenocysteine transfer RNA	9	0.510038
RF01707	2	Rfam other sncRNA	JUMPstart RNA	2	0.113342
RF00502	1	Rfam other sncRNA	Turnip crinkle virus (TCV) core promoter hairpin (Pr)	1	0.0566709
RF00163	1	Rfam other sncRNA	Hammerhead ribozyme (type I)	1	0.0566709
RF01855	5	Rfam other sncRNA	Plant signal recognition particle RNA	5	0.283354
RF00217	222	snoRNA	Small nucleolar RNA SNORD20	222	12.5809
RF00890	88	precursor	microRNA mir-668	88	4.98704
RF00180	4	Rfam other sncRNA	Renin stability regulatory element (REN-SRE)	4	0.226683
RF00231	5	snoRNA	Small Cajal body specific RNA 13	5	0.283354
RF00137	19	snoRNA	Small nucleolar RNA SNORD83	19	1.07675
RF02465	1	Rfam other sncRNA	Mycobacterium sRNA Ms_AS-5	1	0.0566709
RF01124	1	snoRNA	Small nucleolar RNA sR36	1	0.0566709
RF01513	6	snoRNA	A. fumigatus snoRNA Afu_335	6	0.340025
RF01959	150	rRNA	Archaeal small subunit ribosomal RNA	149	8.44396
RF02403	6	snoRNA	A. fumigatus snoRNA Afu_328	6	0.340025
RF00744	6136	precursor	microRNA mir-361	5908	334.811
RF01200	5	snoRNA	Small nucleolar RNA SNORD125	5	0.283354
RF00055	1	snoRNA	Small nucleolar RNA SNORD96 family	1	0.0566709
RF01507	4	snoRNA	A. fimigatus snoRNA Afu_298	4	0.226683
RF00472	1	snoRNA	Small nucleolar RNA snR55/Z10	1	0.0566709
RF01346	1	Rfam other sncRNA	CRISPR RNA direct repeat element	1	0.0566709
RF01130	5	snoRNA	Small nucleolar RNA sR46	5	0.283354
RF00379	1	Rfam other sncRNA	ydaO/yuaA leader	1	0.0566709
RF00151	33	snoRNA	Small nucleolar RNA SNORD58	33	1.87014
RF00075	461	precursor	mir-166 microRNA precursor	458	25.9553
RF02359	3	Rfam other sncRNA	Bacteriophage MS2 operator hairpin	3	0.170013
RF01512	63	Rfam other sncRNA	A. fumigatus sRNA Afu_309	63	3.57026
RF00693	22	precursor	microRNA mir-147	22	1.24676
RF00700	257	precursor	microRNA mir-375	255	14.4511
RF00783	4470	precursor	microRNA mir-484	4407	249.748
RF00757	1	precursor	microRNA mir-275	1	0.0566709
RF00408	1	snoRNA	Small nucleolar RNA SNORA1	1	0.0566709
RF00181	2	snoRNA	Small nucleolar RNA SNORD113/SNORD114 family	2	0.113342
RF00695	202	precursor	microRNA MIR398	201	11.3908
RF00088	94	snoRNA	Small nucleolar RNA SNORD30	94	5.32706
RF00563	12	snoRNA	Small nucleolar RNA SNORA53	12	0.68005
RF00156	5	snoRNA	Small nucleolar RNA SNORA70	5	0.283354
RF00402	4	snoRNA	Small nucleolar RNA SNORA25	4	0.226683
RF00953	2	precursor	microRNA mir-1497	2	0.113342
RF00086	1	snoRNA	Small nucleolar RNA SNORD27	1	0.0566709
RF01781	1	Rfam other sncRNA	ASdes TB sRNA	1	0.0566709
RF00287	38	snoRNA	Small nucleolar RNA SNORD44	38	2.15349
RF00679	161	precursor	microRNA mir-210	161	9.12401
RF00662	1097	precursor	microRNA mir-132	1087	61.6012
RF00056	9	snoRNA	Small nucleolar RNA SNORA71	9	0.510038
RF00572	1441	snoRNA	Small nucleolar RNA SNORD66	1434	81.266
RF00076	15491	precursor	mir-181 microRNA precursor	14978	848.816
RF01277	1	snoRNA	Small nucleolar RNA U54	1	0.0566709
RF01693	7	Rfam other sncRNA	Bacteroidales-1 RNA	7	0.396696
RF00072	9	snoRNA	Small nucleolar RNA SNORA75	9	0.510038
RF00341	1	snoRNA	Small nucleolar RNA Z39	1	0.0566709
RF01843	2	Rfam other sncRNA	neiserria ribosomal frameshift element	2	0.113342
RF02223	3	Rfam other sncRNA	Proteobacterial sRNA sX4	3	0.170013
RF00276	6	snoRNA	Small nucleolar RNA SNORD52	6	0.340025
RF00412	11	snoRNA	Small nucleolar RNA SNORA21	11	0.623379
RF01177	1	snoRNA	Small nucleolar RNA snR67	1	0.0566709
RF01111	1	Rfam other sncRNA	Pseudoknot of upstream pseudoknot domain (UPD) of the 3'UTR	1	0.0566709
RF00416	3	snoRNA	Small nucleolar RNA SNORA43	3	0.170013
RF00619	7	snRNA	U6atac minor spliceosomal RNA	7	0.396696
RF02162	16	Rfam other sncRNA	XIST RNA A repeat	16	0.906734
RF00656	37	precursor	microRNA mir-205	37	2.09682
RF00646	32505	precursor	microRNA mir-204	25170	1426.41
RF00582	4	snoRNA	Small Cajal body specific RNA 14	4	0.226683
RF00001	6	rRNA	5S ribosomal RNA	6	0.340025
RF01299	145	snoRNA	Small nucleolar RNA SNORD2	145	8.21727
RF00951	2	precursor	microRNA mir-1302	2	0.113342
RF02194	11	Rfam other sncRNA	Bacterial antisense RNA HPnc0260	11	0.623379
RF00157	8	snoRNA	Small nucleolar RNA SNORD55/SNORD39	8	0.453367
RF02543	100911	rRNA	Eukaryotic large subunit ribosomal RNA	100383	5688.79
RF00767	1	precursor	microRNA mir-150	1	0.0566709
RF00592	640	snoRNA	Small nucleolar RNA SNORD78	632	35.816
RF00678	73	precursor	microRNA mir-140	72	4.0803
RF00649	5327	precursor	microRNA mir-128	5259	298.032
RF00190	3	snoRNA	Small nucleolar RNA SNORA16B/SNORA16A family	3	0.170013
RF00696	353	precursor	microRNA mir-203	352	19.9481
RF00100	85	Rfam other sncRNA	7SK RNA	85	4.81702
RF02476	4	snoRNA	Small nucleolar RNA GlsR7	4	0.226683
RF00245	200	precursor	mir-19 microRNA precursor family	200	11.3342
RF00248	2	precursor	mir-148/mir-152 microRNA precursor family	2	0.113342
RF01500	6	snoRNA	A. fumigatus snoRNA Afu_198	6	0.340025
RF00177	2039	rRNA	Bacterial small subunit ribosomal RNA	2036	115.382
RF00575	3	snoRNA	Small nucleolar RNA SNORD70	3	0.170013
RF02471	1	Rfam other sncRNA	Actinobacteria sRNA Ms_IGR-5	1	0.0566709
RF01851	146	Rfam other sncRNA	Cyanobacteria transfer-messenger RNA	146	8.27395
RF00711	259	precursor	microRNA mir-449	257	14.5644
RF00919	194	precursor	microRNA mir-874	193	10.9375
RF00004	315	snRNA	U2 spliceosomal RNA	315	17.8513
RF01502	3	Rfam other sncRNA	Fungal signal recognition particle RNA	3	0.170013
RF01716	30	Rfam other sncRNA	PhotoRC-I RNA	30	1.70013
RF00284	1298	snoRNA	Small nucleolar RNA SNORD74	1287	72.9354
RF00764	2	precursor	microRNA mir-191	2	0.113342
RF00607	5	snoRNA	Small nucleolar RNA SNORD98	5	0.283354
RF00653	29	precursor	microRNA mir-22	29	1.64345
RF01185	38	snoRNA	Small nucleolar RNA snR75	38	2.15349
RF02278	2	Rfam other sncRNA	Betaproteobacteria toxic small RNA	2	0.113342
RF01849	29	Rfam other sncRNA	Alphaproteobacteria transfer-messenger RNA	29	1.64345
RF02540	1302	rRNA	Archaeal large subunit ribosomal RNA	1294	73.3321
RF00270	97	snoRNA	Small nucleolar RNA SNORD61	97	5.49707
RF01295	4	snoRNA	Small Cajal body-specific RNA 7	4	0.226683
RF00053	57912	precursor	mir-7 microRNA precursor	48840	2767.8
RF01352	11	Rfam other sncRNA	CRISPR RNA direct repeat element	11	0.623379
RF01170	3	snoRNA	Small nucleolar RNA U61	3	0.170013
RF00216	1	Rfam other sncRNA	c-myc internal ribosome entry site (IRES)	1	0.0566709
RF00277	1	snoRNA	Small nucleolar RNA SNORD49	1	0.0566709
RF01068	1	Rfam other sncRNA	mini-ykkC RNA motif	1	0.0566709
RF00675	21789	precursor	microRNA mir-145	16509	935.579
RF00144	105625	precursor	mir-199 microRNA precursor	77007	4364.05
RF01306	2	snoRNA	Small nucleolar RNA sR52	2	0.113342
RF00282	66	snoRNA	Small nucleolar RNA SNORD48	66	3.74028
RF00289	2013	snoRNA	Small nucleolar RNA SNORD104	1995	113.058
RF00690	18	precursor	microRNA MIR408	18	1.02008
RF00459	51	Rfam other sncRNA	Mason-Pfizer monkey virus packaging signal	51	2.89021
RF00637	30	precursor	microRNA mir-276	30	1.70013
RF00032	7	Rfam other sncRNA	Histone 3' UTR stem-loop	7	0.396696
RF00397	1	snoRNA	Small nucleolar RNA SNORA14	1	0.0566709
RF00010	3	Rfam other sncRNA	Bacterial RNase P class A	3	0.170013
RF00303	1	snoRNA	Small nucleolar RNA snoR86	1	0.0566709
RF00052	15952	precursor	lin-4 microRNA precursor	13476	763.697
RF01668	9	Rfam other sncRNA	Pseudomonas sRNA P10	9	0.510038
RF00257	323	precursor	mir-194 microRNA precursor family	323	18.3047
RF01291	2	snoRNA	Small nucleolar RNA SNORD97	2	0.113342
RF01229	33	snoRNA	Small nucleolar RNA SNORA84	33	1.87014
RF00136	16	snoRNA	Small nucleolar RNA SNORD81	16	0.906734
RF02061	1211	precursor	microRNA mir-301	1203	68.175
RF00682	3	precursor	microRNA mir-144	3	0.170013
RF00655	6	precursor	microRNA mir-28	6	0.340025
RF00486	2	precursor	mir-129 microRNA precursor family	2	0.113342
RF00569	4	snoRNA	Small nucleolar RNA SNORD19	4	0.226683
RF02553	13	Rfam other sncRNA	Y RNA-like	13	0.736721
RF00089	313	snoRNA	Small nucleolar RNA SNORD31	313	17.738
RF00191	3	snoRNA	Small nucleolar RNA SNORA57	3	0.170013
RF00671	36312	precursor	microRNA mir-138	33146	1878.41
RF01278	2	snoRNA	Small nucleolar RNA SNORD109A	2	0.113342
RF01511	4	snoRNA	A. fumigatus snoRNA Afu_304	4	0.226683
RF00392	16	snoRNA	Small nucleolar RNA SNORA5	16	0.906734
RF01803	1	Rfam other sncRNA	Editing element of GABA-3 exon 9	1	0.0566709
RF00602	4	snoRNA	Small Cajal body specific RNA 21	4	0.226683
RF00264	1	snoRNA	Small nucleolar RNA SNORA64/SNORA10 family	1	0.0566709
RF01330	2	Rfam other sncRNA	CRISPR RNA direct repeat element	2	0.113342
RF00689	5	precursor	microRNA MIR390	5	0.283354
RF00439	11	snoRNA	Small nucleolar RNA SNORD87	11	0.623379
RF00644	327661	precursor	microRNA mir-27	234997	13317.5
RF00715	93	precursor	microRNA mir-383	93	5.27039
RF00422	1	snoRNA	Small Cajal body specific RNA 24	1	0.0566709
RF01159	4	snoRNA	Small nucleolar RNA U18	4	0.226683
RF00562	2	snoRNA	Small nucleolar RNA SNORA49	2	0.113342
RF01904	1	Rfam other sncRNA	HOTAIR conserved region 1	1	0.0566709
RF00104	657727	precursor	mir-10 microRNA precursor family	389226	22057.8
RF00068	30	snoRNA	Small nucleolar RNA SNORD21	30	1.70013
RF00251	69	precursor	mir-219 microRNA precursor family	69	3.91029
RF00324	11	snoRNA	Small nucleolar RNA MBII-202	11	0.623379
RF01496	1	Rfam other sncRNA	A. fumigatus sRNA Afu_182	1	0.0566709
RF00045	50	snoRNA	Small nucleolar RNA SNORA73 family	50	2.83354
RF00756	685	precursor	microRNA mir-299	682	38.6495
RF00334	4	snoRNA	Small nucleolar RNA SNORA3/SNORA45 family	4	0.226683
RF01960	175535	rRNA	Eukaryotic small subunit ribosomal RNA	171194	9701.71
RF00150	3	snoRNA	Small nucleolar RNA SNORD42	3	0.170013
RF00411	7	snoRNA	Small nucleolar RNA SNORA9	7	0.396696
RF00405	10	snoRNA	Small nucleolar RNA SNORA44	10	0.566709
RF00189	138	snoRNA	Small nucleolar RNA SNORD95	138	7.82058
RF01309	1	snoRNA	Small nucleolar RNA sR60	1	0.0566709
RF00017	76	Rfam other sncRNA	Metazoan signal recognition particle RNA	76	4.30699
RF00256	11928	precursor	mir-196 microRNA precursor family	10546	597.651
RF01232	25	snoRNA	Small nucleolar RNA R442	25	1.41677
RF00377	7	snoRNA	Small nucleolar RNA U6-53/MBII-28	7	0.396696
RF01506	234	snoRNA	A. fumigatus snoRNA Afu_294	233	13.2043
RF01942	5	precursor	microRNA mir-1937	5	0.283354
RF01382	1	Rfam other sncRNA	HIV-1 stem-loop 4 packaging signal	1	0.0566709
RF00703	31944	precursor	microRNA mir-139	29014	1644.25
RF02126	1	Rfam other sncRNA	Ghrelin opposite strand RNA conserved region	1	0.0566709
RF00612	1	snoRNA	Small nucleolar RNA SNORD75	1	0.0566709
RF00241	3766	precursor	mir-8/mir-141/mir-200 microRNA precursor family	3718	210.702
RF00425	11	snoRNA	Small nucleolar RNA SNORA18	11	0.623379
RF01184	1658	snoRNA	Small nucleolar RNA snR79	1655	93.7903
RF00278	169	snoRNA	Small nucleolar RNA SNORD50	169	9.57738
RF00139	1	snoRNA	Small nucleolar RNA SNORA72	1	0.0566709
RF01304	1	snoRNA	Small nucleolar RNA sR5	1	0.0566709
RF00415	2	snoRNA	Small nucleolar RNA SNORA30/SNORA37 family	2	0.113342
RF01133	1	snoRNA	Small nucleolar RNA sR3	1	0.0566709
RF00131	50086	precursor	mir-30 microRNA precursor	44871	2542.88
RF00702	786	precursor	microRNA mir-182	782	44.3166
RF00598	12	snoRNA	Small nucleolar RNA SNORA76	12	0.68005
RF00335	163	snoRNA	Small nucleolar RNA Z13/snr52	163	9.23735
RF00571	13	snoRNA	Small nucleolar RNA SNORD65	13	0.736721
RF00325	11	snoRNA	Small nucleolar RNA SNORD53/SNORD92	11	0.623379
RF01551	1	snoRNA	Trypanosomatid snoRNA TB8Cs4H2	1	0.0566709
RF00577	1	snoRNA	Small nucleolar RNA SNORD72	1	0.0566709
RF00478	7	snoRNA	Small Cajal body specific RNA 6	7	0.396696
RF00221	1039	snoRNA	Small nucleolar RNA SNORD43	1032	58.4843
RF00498	1	Rfam other sncRNA	Equine arteritis virus leader TRS hairpin (LTH)	1	0.0566709
RF01322	3	Rfam other sncRNA	CRISPR RNA direct repeat element	3	0.170013
RF00640	662	precursor	microRNA MIR167_1	659	37.3461
RF00638	130	precursor	microRNA MIR159	130	7.36721
RF00661	1564	precursor	microRNA mir-31	1553	88.0098
RF00073	1	precursor	mir-156 microRNA precursor	1	0.0566709
RF00784	299	precursor	microRNA mir-486	298	16.8879
RF00403	9	snoRNA	Small nucleolar RNA SNORA41	9	0.510038
RF00037	6	Rfam other sncRNA	Iron response element I	6	0.340025
RF00254	132827	precursor	mir-16 microRNA precursor family	90435	5125.03
RF01529	1	Rfam other sncRNA	Cauldobacter sRNA CC3552	1	0.0566709
RF01850	383	Rfam other sncRNA	Betaproteobacteria transfer-messenger RNA	383	21.7049
RF00158	1	snoRNA	Small nucleolar RNA SNORD82	1	0.0566709
RF01101	1	Rfam other sncRNA	Pseudoknot of tRNA-like structure	1	0.0566709
RF00237	52875	precursor	mir-9/mir-79 microRNA precursor family	43659	2474.19
RF00016	87	snoRNA	Small nucleolar RNA SNORD14	87	4.93036
RF00099	2	snoRNA	Small nucleolar RNA SNORD22	2	0.113342
RF01792	6	Rfam other sncRNA	ribosomal frameshift site	6	0.340025
RF00265	1	snoRNA	Small nucleolar RNA SNORA69	1	0.0566709
RF00212	142	snoRNA	Small nucleolar RNA SNORD38	142	8.04726
RF01675	2	Rfam other sncRNA	Pseudomonas sRNA CrcZ	2	0.113342
RF00244	93243	precursor	mir-26 microRNA precursor family	87106	4936.37
RF01762	1	Rfam other sncRNA	Whalefall-1 RNA	1	0.0566709
RF00258	4	precursor	mir-130 microRNA precursor family	4	0.226683
RF01501	20	snoRNA	A. fimigatus snoRNA Afu_199	20	1.13342
RF00746	484	precursor	microRNA mir-454	484	27.4287
RF00672	1	precursor	microRNA mir-190	1	0.0566709
RF00005	2706	tRNA	tRNA	2705	153.295
RF00153	40	snoRNA	Small nucleolar RNA SNORD62	40	2.26683
RF00691	7044	precursor	microRNA mir-146	6910	391.596
RF00092	13	snoRNA	Small nucleolar RNA SNORA63	13	0.736721
RF01095	1	Rfam other sncRNA	3'-terminal pseudoknot of CuYV/BPYV	1	0.0566709
RF01072	10	Rfam other sncRNA	Pseudoknot of upstream pseudoknot domain (UPD) of the 3'UTR	10	0.566709
RF00668	16	precursor	microRNA mir-302	16	0.906734
RF00218	19	snoRNA	Small nucleolar RNA SNORD46	19	1.07675
RF00443	1	snoRNA	Small nucleolar RNA SNORA27	1	0.0566709
RF00945	1	precursor	microRNA mir-1226	1	0.0566709
RF01515	8	snoRNA	A. fumigatus snoRNA Afu_514	8	0.453367
RF01081	2	Rfam other sncRNA	Pseudoknot of upstream pseudoknot domain (UPD) of the 3'UTR	2	0.113342
RF00273	9	snoRNA	Small nucleolar RNA SNORD59	9	0.510038
RF00424	2	snoRNA	Small Cajal body specific RNA 16	2	0.113342
RF00309	1	snoRNA	Small nucleolar RNA snR60/Z15/Z230/Z193/J17	1	0.0566709
RF00027	7705	precursor	let-7 microRNA precursor	7657	433.929
RF00664	1497	precursor	microRNA mir-223	1473	83.4762
RF00129	3784	precursor	mir-103/107 microRNA precursor	3739	211.892
RF00476	2	snoRNA	Small nucleolar RNA snR61/Z1/Z11	2	0.113342
RF01613	1	snoRNA	Nematode snoRNA ceN109	1	0.0566709
RF01519	1	Rfam other sncRNA	Caulobacter sRNA CC0196	1	0.0566709
RF00396	63	snoRNA	Small nucleolar RNA SNORA13	63	3.57026
RF00247	5	precursor	mir-160 microRNA precursor family	5	0.283354
RF00871	15	precursor	microRNA mir-689	15	0.850063
RF00574	3	snoRNA	Small nucleolar RNA SNORD69	3	0.170013
RF00917	1	precursor	microRNA mir-708	1	0.0566709
RF00648	69	precursor	microRNA MIR396	69	3.91029
RF01164	28	snoRNA	Small nucleolar RNA SNORD107	28	1.58678
RF00108	1	snoRNA	Small nucleolar RNA SNORD116	1	0.0566709
RF00410	1	snoRNA	Small nucleolar RNA SNORA2/SNORA34 family	1	0.0566709
RF01684	392	Rfam other sncRNA	MALAT1-associated small cytoplasmic RNA/MEN beta RNA	392	22.215
RF00645	7	precursor	microRNA MIR169_2	7	0.396696
RF00009	13	Rfam other sncRNA	Nuclear RNase P	13	0.736721
RF00946	4	precursor	microRNA mir-1225	4	0.226683
RF00049	1	snoRNA	Small nucleolar RNA SNORD36	1	0.0566709
RF01218	5	snoRNA	Small nucleolar RNA snR41	5	0.283354
RF00601	6	snoRNA	Small Cajal body specific RNA 20	6	0.340025
RF00187	13	snoRNA	Small nucleolar RNA SNORD102	13	0.736721
RF00683	725	precursor	microRNA mir-143	724	41.0297
RF00302	2	snoRNA	Small nucleolar RNA SNORA65	2	0.113342
RF02541	2328	rRNA	Bacterial large subunit ribosomal RNA	2328	131.93
RF00091	1	snoRNA	Small nucleolar RNA SNORA62/SNORA6 family	1	0.0566709
RF01290	70	snoRNA	Small nucleolar RNA SNORD10	70	3.96696
RF01125	2	snoRNA	Small nucleolar RNA sR4	2	0.113342
RF01504	4	Rfam other sncRNA	A. fumigatus sRNA Afu_254	4	0.226683
RF02470	2	Rfam other sncRNA	Mycobacterium sRNA Ms_IGR-8	2	0.113342
RF02348	3	Rfam other sncRNA	Trans-activating crRNA	3	0.170013
RF00103	22119	precursor	mir-1 microRNA precursor family	21240	1203.69
RF00421	1	snoRNA	Small nucleolar RNA SNORA32	1	0.0566709
RF01505	34	snoRNA	A. fumigatus snoRNA Afu_264	34	1.92681
RF00281	7	snoRNA	Small nucleolar RNA SNORD47	7	0.396696
RF00722	968581	precursor	microRNA mir-451	386347	21894.6
RF00069	9	snoRNA	Small nucleolar RNA SNORD24	9	0.510038
RF00406	10	snoRNA	Small nucleolar RNA SNORA42/SNORA80 family	10	0.566709
RF00669	240	precursor	microRNA mir-96	240	13.601
RF00255	197	precursor	mir-218 microRNA precursor family	197	11.1642
RF01156	203	snoRNA	Small nucleolar RNA SNORD123	203	11.5042
RF00676	3	precursor	microRNA mir-127	3	0.170013
RF00155	5	snoRNA	Small nucleolar RNA SNORA66	5	0.283354
RF01296	3	snoRNA	Small nucleolar RNA U85	3	0.170013
RF01381	1	Rfam other sncRNA	HIV-1 stem-loop 3 Psi packaging signal	1	0.0566709
RF00610	198	snoRNA	Small nucleolar RNA SNORD110	198	11.2208
RF02448	5	Rfam other sncRNA	Streptococcus sRNA SpR20	5	0.283354
RF01895	24588	precursor	microRNA mir-193	23385	1325.25
RF01647	4	snoRNA	Caenorhabditis snoRNA ceN61	4	0.226683
RF01834	18	Rfam other sncRNA	ribosomal frameshift site	18	1.02008
RF01791	1	Rfam other sncRNA	F6 TB sRNA	1	0.0566709
RF01727	1	Rfam other sncRNA	SAM/SAH riboswitch	1	0.0566709
RF00253	994	precursor	mir-101 microRNA precursor family	989	56.0475
RF00803	5208	precursor	microRNA mir-425	5075	287.605
RF00753	160	precursor	microRNA mir-503	160	9.06734
RF00741	3426	precursor	microRNA mir-378	3388	192.001
RF00070	7	snoRNA	Small nucleolar RNA SNORD29	7	0.396696
RF01856	1	Rfam other sncRNA	Protozoan signal recognition particle RNA	1	0.0566709
RF00573	4	snoRNA	Small nucleolar RNA SNORD67	4	0.226683
RF02266	8	Rfam other sncRNA	XIST 3' intron conserved motif	8	0.453367
RF00012	174	snoRNA	Small nucleolar RNA U3	174	9.86073
RF00446	3483	precursor	mir-133 microRNA precursor family	3471	196.705
RF00015	37	snRNA	U4 spliceosomal RNA	37	2.09682
RF00428	2	snoRNA	Small nucleolar RNA SNORA38	2	0.113342
RF00271	3	snoRNA	Small nucleolar RNA SNORD60	3	0.170013
RF00576	2	snoRNA	Small nucleolar RNA SNORD71	2	0.113342
RF00138	38	snoRNA	Small nucleolar RNA SNORD16	38	2.15349
RF00613	14	snoRNA	Small nucleolar RNA SNORD94	14	0.793392
RF01134	1	snoRNA	Small nucleolar RNA sR30	1	0.0566709
RF01241	6	snoRNA	Small nucleolar RNA SNORA81	6	0.340025
RF00286	2	snoRNA	Small Cajal body specific RNA 8	2	0.113342
RF00651	39996	precursor	microRNA mir-221	37744	2138.98
RF00164	5	Rfam other sncRNA	Coronavirus 3' stem-loop II-like motif (s2m)	5	0.283354
RF01014	133	precursor	microRNA mir-1306	133	7.53722
RF00002	84132	rRNA	5.8S ribosomal RNA	81812	4636.36
RF00643	60	precursor	microRNA MIR171_1	60	3.40025
RF00066	12	snRNA	U7 small nuclear RNA	12	0.68005
RF00019	95551	Rfam other sncRNA	Y RNA	79085	4481.81
RF01903	76	precursor	microRNA mir-500	76	4.30699
RF00358	11	snoRNA	Small nucleolar RNA Z101	11	0.623379
RF00030	7	Rfam other sncRNA	RNase MRP	7	0.396696
RF01860	12	snoRNA	A. fumigatus snoRNA Afu_455	12	0.68005
RF00006	818	Rfam other sncRNA	Vault RNA	817	46.3001
RF01163	1	snoRNA	Small nucleolar RNA snoR64a	1	0.0566709
RF00580	1	snoRNA	Small nucleolar RNA SNORD91 family	1	0.0566709
RF00399	4	snoRNA	Small nucleolar RNA SNORA24	4	0.226683
RF01846	6	snoRNA	Fungal small nucleolar RNA U3	6	0.340025
RF00603	2	snoRNA	Small nucleolar RNA SNORD23	2	0.113342
RF00279	7	snoRNA	Small nucleolar RNA SNORD45	7	0.396696
RF00654	106	precursor	microRNA mir-216	106	6.00711
RF00432	1	snoRNA	Small nucleolar RNA SNORA51	1	0.0566709
RF00178	348116	precursor	mir-24 microRNA precursor family	214278	12143.3
RF01514	22	snoRNA	A. fumigatus snoRNA Afu_513	22	1.24676
RF01294	14	snoRNA	Small nucleolar RNA U89	14	0.793392
RF00246	410	precursor	mir-135 microRNA precursor family	407	23.065
RF00659	2	precursor	microRNA mir-365	2	0.113342
RF00274	6481	snoRNA	Small nucleolar RNA SNORD57	6456	365.867
RF01100	1	Rfam other sncRNA	3'-terminal pseudoknot in BYV	1	0.0566709
RF01123	1	snoRNA	Small nucleolar RNA sR35	1	0.0566709
RF00736	1789	precursor	microRNA mir-320	1769	100.251
RF00832	14	precursor	microRNA mir-71	14	0.793392
RF00074	18833	precursor	mir-29 microRNA precursor	18290	1036.51
RF00130	2468	precursor	mir-192/215 microRNA precursor	2428	137.597
RF00609	1	snoRNA	Small nucleolar RNA SNORD100	1	0.0566709
RF00280	168	snoRNA	Small nucleolar RNA SNORD51	168	9.5207
RF00584	1	snoRNA	Small nucleolar RNA SNORD105	1	0.0566709
RF01333	3	Rfam other sncRNA	CRISPR RNA direct repeat element	3	0.170013
RF00667	10346	precursor	microRNA mir-33	9784	554.468
RF00026	651	snRNA	U6 spliceosomal RNA	651	36.8927
RF00494	41	snoRNA	Small nucleolar RNA U2-19	41	2.32351
RF02542	110	rRNA	Microsporidia small subunit ribosomal RNA	110	6.23379
RF01380	2	Rfam other sncRNA	Human immunodeficiency virus type 1 major splice donor	2	0.113342
RF00023	10208	Rfam other sncRNA	transfer-messenger RNA	10175	576.626
RF00020	20	snRNA	U5 spliceosomal RNA	20	1.13342
RF01702	1	Rfam other sncRNA	Cyano-2 RNA	1	0.0566709
RF00564	12	snoRNA	Small Cajal body specific RNA 11	12	0.68005
RF00684	8917	precursor	mir-122 microRNA precursor	8535	483.686
RF00606	10	snoRNA	Small nucleolar RNA SNORD93	10	0.566709
RF01145	142	snoRNA	Small nucleolar RNA sR14	142	8.04726
RF01857	2	Rfam other sncRNA	Archaeal signal recognition particle RNA	2	0.113342
RF00642	347474	precursor	microRNA mir-23	225841	12798.6
RF00663	633	precursor	microRNA mir-183	629	35.646
RF00096	4	snoRNA	U8 small nucleolar RNA	4	0.226683
RF00469	1	Rfam other sncRNA	Hepatitis C stem-loop IV	1	0.0566709
RF00169	12	Rfam other sncRNA	Bacterial small signal recognition particle RNA	12	0.68005
RF00360	1	snoRNA	Small nucleolar RNA Z107/R87	1	0.0566709
RF01210	3	snoRNA	Small nucleolar RNA U13	3	0.170013
RF00745	2954	precursor	microRNA mir-499	2807	159.075
RF00749	47	precursor	microRNA mir-208	47	2.66353
RF00275	15	snoRNA	Small nucleolar RNA SNORD56	15	0.850063
RF01498	1	snoRNA	A. fumigatus snoRNA Afu_190	1	0.0566709
RF00087	6	snoRNA	Small nucleolar RNA SNORD26	6	0.340025
RF01350	1	Rfam other sncRNA	CRISPR RNA direct repeat element	1	0.0566709
RF00650	46	precursor	microRNA mir-153	46	2.60686
RF01790	2	Rfam other sncRNA	ribosomal frameshift site	2	0.113342
RF00239	3262	precursor	mir-124 microRNA precursor family	3231	183.104
RF00701	1070288	precursor	microRNA mir-126	307348	17417.7
RF00464	100778	precursor	mir-92 microRNA precursor family	79276	4492.64
RF01509	58	snoRNA	A. fumigatus snoRNA Afu_300	58	3.28691
RF00186	18	snoRNA	Small nucleolar RNA SNORD101	18	1.02008
RF00731	13317	precursor	microRNA mir-155	12940	733.321
RF00340	2	snoRNA	Small nucleolar RNA SNORA36 family	2	0.113342
intron	121489	intron	intron	121489	6884.89
exon	207518	exon	exon	207518	11760.2
intergenic	4183161	intergenic	intergenic	4183161	237063

## Sheet: ZZ2
sRNA id	Count(23942442)	Type	Description	UMI_count(10900779)	UMI_TPM
novel_mir1	7749	mature	mature	7532	487.671
novel_mir2	206312	mature	mature	116953	7572.31
novel_mir3	75122	mature	mature	61246	3965.47
novel_mir4	37165	mature	mature	32739	2119.74
novel_mir5	48112	mature	mature	40946	2651.11
novel_mir6	47592	mature	mature	33898	2194.78
novel_mir7	36569	mature	mature	31984	2070.86
novel_mir8	62232	mature	mature	47279	3061.15
novel_mir9	26767	mature	mature	25103	1625.33
novel_mir10	21010	mature	mature	19890	1287.81
novel_mir11	25602	mature	mature	22937	1485.09
novel_mir12	19427	mature	mature	18529	1199.69
novel_mir13	29242	mature	mature	26100	1689.89
novel_mir14	36159	mature	mature	32832	2125.76
novel_mir15	21023	mature	mature	19775	1280.36
novel_mir16	17136	mature	mature	16477	1066.83
novel_mir17	30874	mature	mature	26478	1714.36
novel_mir18	16734	mature	mature	15797	1022.8
novel_mir19	319	mature	mature	319	20.6542
novel_mir20	21442	mature	mature	19817	1283.08
novel_mir21	1211	mature	mature	1202	77.8254
novel_mir22	6535	mature	mature	6256	405.055
novel_mir23	21514	mature	mature	19967	1292.8
novel_mir24	21471	mature	mature	20355	1317.92
novel_mir25	7408	mature	mature	7352	476.017
novel_mir26	8347	mature	mature	8034	520.174
novel_mir27	6649	mature	mature	6360	411.788
novel_mir28	8241	mature	mature	8037	520.368
novel_mir29	1047	mature	mature	1042	67.466
novel_mir30	1470	mature	mature	1468	95.048
novel_mir31	7655	mature	mature	7388	478.348
novel_mir32	3994	mature	mature	3883	251.411
novel_mir33	6962	mature	mature	6793	439.824
novel_mir34	4098	mature	mature	4037	261.382
novel_mir35	3680	mature	mature	3607	233.541
novel_mir37	465	mature	mature	465	30.1072
novel_mir38	1550	mature	mature	1540	99.7098
novel_mir39	1709	mature	mature	1688	109.292
novel_mir40	2522	mature	mature	2478	160.442
novel_mir41	329	mature	mature	329	21.3016
novel_mir42	740	mature	mature	737	47.7182
novel_mir43	1876	mature	mature	1871	121.141
novel_mir44	890	mature	mature	884	57.236
novel_mir45	899	mature	mature	898	58.1424
novel_mir46	3592	mature	mature	3573	231.34
novel_mir47	1920	mature	mature	1899	122.954
novel_mir48	355	mature	mature	354	22.9203
novel_mir49	12009	mature	mature	11207	725.615
novel_mir50	1341	mature	mature	1332	86.2425
novel_mir51	1405	mature	mature	1397	90.451
novel_mir53	1635	mature	mature	1631	105.602
novel_mir54	721	mature	mature	721	46.6823
novel_mir55	1014	mature	mature	1004	65.0056
novel_mir56	3715	mature	mature	3644	235.937
novel_mir57	574	mature	mature	571	36.9703
novel_mir58	94	mature	mature	94	6.08618
novel_mir60	616	mature	mature	613	39.6897
novel_mir61	200	mature	mature	200	12.9493
novel_mir62	215	mature	mature	215	13.9205
novel_mir63	28	mature	mature	28	1.8129
novel_mir64	83	mature	mature	83	5.37397
novel_mir65	1047	mature	mature	1045	67.6602
novel_mir66	763	mature	mature	761	49.2722
novel_mir68	13	mature	mature	13	0.841706
novel_mir69	15	mature	mature	15	0.971199
novel_mir70	296	mature	mature	296	19.165
novel_mir71	268	mature	mature	268	17.3521
novel_mir73	329	mature	mature	329	21.3016
novel_mir74	258	mature	mature	257	16.6399
novel_mir76	206	mature	mature	206	13.3378
novel_mir77	56	mature	mature	56	3.62581
novel_mir78	303	mature	mature	303	19.6182
novel_mir79	35	mature	mature	35	2.26613
novel_mir80	10	mature	mature	10	0.647466
novel_mir81	44	mature	mature	44	2.84885
novel_mir82	51	mature	mature	51	3.30208
novel_mir83	385	mature	mature	385	24.9274
novel_mir86	10	mature	mature	10	0.647466
novel_mir87	57	mature	mature	57	3.69056
novel_mir89	115	mature	mature	115	7.44586
novel_mir90	66	mature	mature	66	4.27328
novel_mir92	32	mature	mature	32	2.07189
novel_mir93	21	mature	mature	21	1.35968
novel_mir95	39	mature	mature	39	2.52512
novel_mir96	52	mature	mature	52	3.36682
novel_mir97	82	mature	mature	82	5.30922
novel_mir98	63	mature	mature	63	4.07904
novel_mir99	276	mature	mature	276	17.8701
novel_mir100	17	mature	mature	17	1.10069
novel_mir101	11	mature	mature	11	0.712213
novel_mir104	14	mature	mature	14	0.906452
novel_mir105	17	mature	mature	17	1.10069
novel_mir106	137	mature	mature	136	8.80554
novel_mir107	18	mature	mature	18	1.16544
novel_mir108	10	mature	mature	10	0.647466
novel_mir109	16	mature	mature	16	1.03595
novel_mir110	14	mature	mature	14	0.906452
novel_mir114	21	mature	mature	21	1.35968
novel_mir115	14	mature	mature	14	0.906452
novel_mir117	23	mature	mature	23	1.48917
novel_mir128	298	mature	mature	298	19.2945
novel_mir129	21	mature	mature	21	1.35968
novel_mir130	1289	mature	mature	1289	83.4584
novel_mir132	56815	mature	mature	47348	3065.62
novel_mir133	52	mature	mature	52	3.36682
novel_mir134	274	mature	mature	273	17.6758
novel_mir135	21	mature	mature	21	1.35968
novel_mir136	544	mature	mature	543	35.1574
novel_mir138	21404	mature	mature	20489	1326.59
novel_mir141	106	mature	mature	106	6.86314
novel_mir143	10	mature	mature	10	0.647466
novel_mir147	49	mature	mature	49	3.17258
novel_mir149	30	mature	mature	30	1.9424
novel_mir150	4544	mature	mature	4481	290.13
novel_mir152	41	mature	mature	41	2.65461
novel_mir158	243	mature	mature	243	15.7334
novel_mir161	13	mature	mature	13	0.841706
novel_mir162	69	mature	mature	69	4.46752
novel_mir163	26	mature	mature	26	1.68341
novel_mir164	37	mature	mature	37	2.39562
novel_mir165	5708	mature	mature	5561	360.056
novel_mir167	35	mature	mature	35	2.26613
novel_mir169	82	mature	mature	82	5.30922
novel_mir171	11	mature	mature	11	0.712213
novel_mir183	25	mature	mature	25	1.61867
novel_mir184	9289	mature	mature	8846	572.748
novel_mir186	155	mature	mature	155	10.0357
novel_mir187	33142	mature	mature	30774	1992.51
novel_mir188	20	mature	mature	20	1.29493
novel_mir190	21	mature	mature	21	1.35968
novel_mir194	50	mature	mature	50	3.23733
novel_mir198	12	mature	mature	12	0.776959
novel_mir199	420	mature	mature	420	27.1936
novel_mir203	203	mature	mature	203	13.1436
novel_mir209	71	mature	mature	71	4.59701
novel_mir211	297	mature	mature	297	19.2297
novel_mir213	31	mature	mature	31	2.00714
novel_mir214	12763	mature	mature	11866	768.283
novel_mir222	302	mature	mature	302	19.5535
novel_mir223	145	mature	mature	145	9.38826
novel_mir228	29	mature	mature	29	1.87765
novel_mir230	11	mature	mature	11	0.712213
novel_mir232	15	mature	mature	15	0.971199
novel_mir233	598	mature	mature	594	38.4595
novel_mir234	210	mature	mature	210	13.5968
novel_mir243	142	mature	mature	142	9.19402
novel_mir244	155	mature	mature	155	10.0357
novel_mir247	74	mature	mature	73	4.7265
novel_mir248	26	mature	mature	26	1.68341
novel_mir255	104	mature	mature	104	6.73365
novel_mir256	136	mature	mature	136	8.80554
novel_mir260	248	mature	mature	248	16.0572
novel_mir263	360	mature	mature	358	23.1793
novel_mir265	577	mature	mature	576	37.294
novel_mir267	1224	mature	mature	1220	78.9909
novel_mir268	57	mature	mature	57	3.69056
novel_mir269	48	mature	mature	48	3.10784
novel_mir271	19	mature	mature	19	1.23019
novel_mir272	21	mature	mature	21	1.35968
novel_mir273	13	mature	mature	13	0.841706
novel_mir280	28382	mature	mature	26629	1724.14
novel_mir282	76	mature	mature	76	4.92074
novel_mir288	13	mature	mature	13	0.841706
novel_mir289	394	mature	mature	393	25.4454
novel_mir291	24	mature	mature	24	1.55392
novel_mir295	12	mature	mature	12	0.776959
novel_mir296	170	mature	mature	170	11.0069
novel_mir298	36	mature	mature	36	2.33088
novel_mir300	34	mature	mature	34	2.20138
novel_mir311	136	mature	mature	136	8.80554
novel_mir313	248	mature	mature	248	16.0572
novel_mir316	938	mature	mature	937	60.6676
novel_mir320	10	mature	mature	10	0.647466
novel_mir321	16	mature	mature	16	1.03595
novel_mir322	37	mature	mature	37	2.39562
novel_mir324	1859	mature	mature	1842	119.263
novel_mir326	14	mature	mature	14	0.906452
novel_mir332	55	mature	mature	55	3.56106
novel_mir340	14	mature	mature	14	0.906452
novel_mir341	32	mature	mature	32	2.07189
novel_mir344	258	mature	mature	256	16.5751
novel_mir345	26	mature	mature	26	1.68341
novel_mir347	12145	mature	mature	11682	756.37
novel_mir348	12	mature	mature	12	0.776959
novel_mir350	23	mature	mature	23	1.48917
novel_mir351	222	mature	mature	222	14.3737
novel_mir358	62	mature	mature	62	4.01429
novel_mir360	10	mature	mature	10	0.647466
novel_mir366	55	mature	mature	55	3.56106
novel_mir367	11	mature	mature	11	0.712213
novel_mir368	117	mature	mature	117	7.57535
novel_mir370	38	mature	mature	38	2.46037
novel_mir373	201	mature	mature	201	13.0141
novel_mir379	13	mature	mature	13	0.841706
novel_mir381	2147	mature	mature	2131	137.975
novel_mir382	42	mature	mature	42	2.71936
novel_mir384	12	mature	mature	12	0.776959
novel_mir386	12	mature	mature	12	0.776959
novel_mir392	66	mature	mature	66	4.27328
novel_mir394	85	mature	mature	85	5.50346
novel_mir395	420	mature	mature	420	27.1936
novel_mir400	36	mature	mature	36	2.33088
novel_mir401	585	mature	mature	583	37.7473
novel_mir413	36	mature	mature	36	2.33088
novel_mir415	79	mature	mature	78	5.05023
novel_mir417	58	mature	mature	58	3.7553
novel_mir420	1821	mature	mature	1816	117.58
novel_mir421	55	mature	mature	55	3.56106
novel_mir427	590	mature	mature	586	37.9415
novel_mir429	54	mature	mature	54	3.49632
novel_mir433	11	mature	mature	11	0.712213
novel_mir434	607	mature	mature	604	39.1069
novel_mir435	61	mature	mature	61	3.94954
novel_mir436	393	mature	mature	391	25.3159
novel_mir438	48	mature	mature	48	3.10784
novel_mir440	107	mature	mature	107	6.92789
novel_mir442	14	mature	mature	14	0.906452
novel_mir451	27	mature	mature	27	1.74816
novel_mir453	520	mature	mature	520	33.6682
novel_mir455	17	mature	mature	17	1.10069
novel_mir456	157	mature	mature	157	10.1652
novel_mir458	207	mature	mature	207	13.4025
novel_mir461	16	mature	mature	16	1.03595
novel_mir466	134	mature	mature	133	8.6113
novel_mir467	16	mature	mature	16	1.03595
novel_mir469	32	mature	mature	32	2.07189
novel_mir470	2240	mature	mature	2221	143.802
novel_mir477	57	mature	mature	57	3.69056
novel_mir478	309	mature	mature	308	19.942
novel_mir479	11	mature	mature	11	0.712213
novel_mir481	10	mature	mature	10	0.647466
oar-miR-27a	103661	mature	mir-27	60033	3886.93
oar-miR-1185-5p	276	hairpin	mir-154	276	17.8701
oar-miR-3956-3p	5	hairpin	mir-3956	5	0.323733
oar-miR-668-3p	106	hairpin	mir-668	106	6.86314
oar-let-7d	28391	hairpin	let-7	23656	1531.65
oar-miR-376c-5p	574	hairpin	mir-368	572	37.0351
oar-miR-25	9006	mature	mir-25	7582	490.909
oar-miR-544-3p	17	mature	mir-544	17	1.10069
oar-miR-376c-3p	8445	hairpin	mir-368	7963	515.577
oar-miR-299-3p	12	hairpin	mir-299	12	0.776959
oar-let-7i	194627	hairpin	let-7	83226	5388.6
oar-miR-1197-3p	11	hairpin	mir-379	11	0.712213
oar-miR-433-5p	14	hairpin	mir-433	14	0.906452
oar-miR-329a-3p	4	mature	mir-329	4	0.258986
oar-miR-485-3p	173	mature	mir-485	171	11.0717
oar-miR-19b	4423	mature	mir-19	4068	263.389
oar-miR-493-3p	2644	mature	mir-493	2586	167.435
oar-miR-485-3p	64	hairpin	mir-485	64	4.14378
oar-miR-376e-5p,oar-miR-376b-5p	787	hairpin	mir-368	780	50.5023
oar-miR-411b-5p	877	mature	mir-379	873	56.5238
oar-miR-1185-5p	369	mature	mir-154	368	23.8267
oar-miR-221	9527	mature	mir-221	8712	564.072
oar-miR-323c	97	hairpin	mir-154	97	6.28042
oar-miR-758-5p	5	mature	mir-379	5	0.323733
oar-miR-432	3979	hairpin	mir-432	3870	250.569
oar-miR-758-3p	14	mature	mir-379	14	0.906452
oar-miR-323b	1	hairpin	mir-154	1	0.0647466
oar-miR-412-3p	139	hairpin	mir-412	139	8.99978
oar-miR-17-5p	316	mature	mir-17	315	20.3952
oar-miR-655-3p	94	hairpin	mir-154	94	6.08618
oar-miR-380-5p	109	mature	mir-379	109	7.05738
oar-miR-487b-5p	11	mature	mir-154	11	0.712213
oar-let-7d	8443	mature	let-7	7820	506.318
oar-miR-431	37	hairpin	mir-431	37	2.39562
oar-miR-370-5p	15	hairpin	mir-370	15	0.971199
oar-miR-154a-3p	182	hairpin	mir-154	180	11.6544
oar-miR-3956-5p	13	mature	mir-3956	13	0.841706
oar-miR-376e-3p	384	hairpin	mir-368	383	24.7979
oar-miR-127	4	mature	mir-127	4	0.258986
oar-miR-495-3p	472	mature	mir-329	470	30.4309
oar-miR-1193-3p	1	mature	mir-1193	1	0.0647466
oar-miR-380-3p	27822	mature	mir-379	21603	1398.72
oar-miR-26a	421925	hairpin	mir-26	109590	7095.58
oar-miR-362	5188	mature	mir-362	5011	324.445
oar-let-7f	118413	mature	let-7	65374	4232.74
oar-miR-30d	530	hairpin	mir-30	526	34.0567
oar-miR-10a	86974	hairpin	mir-10	53145	3440.96
oar-miR-376c-3p	21930	mature	mir-368	18925	1225.33
oar-miR-133	8177	mature	mir-133	7758	502.304
oar-miR-369-3p	2263	hairpin	mir-154	2244	145.291
oar-miR-106a	2	mature	mir-17	2	0.129493
oar-miR-21	212318	hairpin	mir-21	69713	4513.68
oar-miR-412-5p	8	mature	mir-412	8	0.517973
oar-miR-99a	82988	mature	mir-10	43813	2836.74
oar-miR-496-3p	101	mature	mir-154	101	6.53941
oar-miR-544-3p	110	hairpin	mir-544	110	7.12213
oar-miR-30b	1602	mature	mir-30	1581	102.364
oar-miR-432	3906	mature	mir-432	3784	245.001
oar-miR-543-3p	483	mature	mir-329	482	31.2079
oar-miR-23b	12790	hairpin	mir-23	11506	744.974
oar-miR-154a-3p	1558	mature	mir-154	1540	99.7098
oar-miR-181a	68356	hairpin	mir-181	44288	2867.5
oar-miR-376d	313	mature	mir-368	312	20.2009
oar-miR-329a-3p	2	hairpin	mir-329	2	0.129493
oar-miR-3958-3p	586	mature	mir-154	574	37.1645
oar-miR-431	90	mature	mir-431	89	5.76245
oar-miR-1197-5p	1	mature	mir-379	1	0.0647466
oar-miR-381-5p	44	mature	mir-154	44	2.84885
oar-miR-655-5p	37	mature	mir-154	37	2.39562
oar-miR-409-5p	115	hairpin	mir-154	115	7.44586
oar-miR-152	10128	hairpin	mir-148	9404	608.877
oar-miR-27a	226004	hairpin	mir-27	83965	5436.45
oar-miR-411a-3p	3637	hairpin	mir-379	3542	229.332
oar-miR-154b-3p	40	hairpin	mir-154	40	2.58986
oar-miR-494-5p	23	mature	mir-154	23	1.48917
oar-miR-380-5p	29	hairpin	mir-379	29	1.87765
oar-miR-380-3p	1764	hairpin	mir-379	1733	112.206
oar-miR-329b-5p	19	hairpin	mir-329	19	1.23019
oar-miR-99a	916986	hairpin	mir-10	130884	8474.29
oar-let-7b	214727	mature	let-7	87706	5678.67
oar-miR-374b	666	hairpin	mir-374	662	42.8623
oar-miR-382-3p	353	mature	mir-154	352	22.7908
oar-miR-29b	8177	hairpin	mir-29	7751	501.851
oar-miR-19b	19514	hairpin	mir-19	16977	1099.2
oar-let-7c	343623	mature	let-7	101953	6601.11
oar-miR-136	10	mature	mir-136	10	0.647466
oar-miR-377-3p	57	hairpin	mir-154	57	3.69056
oar-miR-3959-3p	2138	mature	mir-379	2115	136.939
oar-miR-150	5744	hairpin	mir-150	5494	355.718
oar-let-7i	378695	mature	let-7	105802	6850.32
oar-miR-148a	6233	mature	mir-148	5964	386.149
oar-miR-376b-3p	11084	mature	mir-368	10267	664.753
oar-miR-381-3p	11	hairpin	mir-154	11	0.712213
oar-miR-26b	76812	mature	mir-26	50092	3243.29
oar-miR-655-3p	506	mature	mir-154	502	32.5028
oar-miR-379-3p	1499	mature	mir-379	1467	94.9833
oar-miR-379-5p	8159	mature	mir-379	7709	499.132
oar-miR-665-5p	2	mature	mir-665	2	0.129493
oar-miR-410-3p	2370	mature	mir-154	2331	150.924
oar-miR-362	1077	hairpin	mir-362	1068	69.1494
oar-miR-125b	30773	hairpin	mir-10	22662	1467.29
oar-miR-134-3p	8	hairpin	mir-134	8	0.517973
oar-miR-23b	7179	mature	mir-23	6810	440.924
oar-miR-544-5p	130	mature	mir-544	130	8.41706
oar-miR-26a	1869360	mature	mir-26	125833	8147.26
oar-miR-23a	255787	hairpin	mir-23	80790	5230.88
oar-miR-494-3p	627	mature	mir-154	623	40.3371
oar-miR-16b	44357	mature	mir-15	33797	2188.24
oar-miR-323c	451	mature	mir-154	445	28.8122
oar-miR-154b-5p	4062	hairpin	mir-154	3923	254.001
oar-miR-107	25	mature	mir-103	25	1.61867
oar-miR-329a-5p	24	mature	mir-329	24	1.55392
oar-miR-22-3p	16378	mature	mir-22	14293	925.423
oar-miR-106b	228	mature	mir-17	228	14.7622
oar-miR-411a-3p	4942	mature	mir-379	4769	308.777
oar-miR-494-3p	210	hairpin	mir-154	209	13.532
oar-miR-412-3p	385	mature	mir-412	385	24.9274
oar-miR-3956-5p	8	hairpin	mir-3956	8	0.517973
oar-miR-377-5p	101	mature	mir-154	101	6.53941
oar-miR-3959-5p	714	hairpin	mir-379	711	46.0348
oar-miR-539-5p	12	hairpin	mir-154	12	0.776959
oar-miR-539-3p	12	mature	mir-154	12	0.776959
oar-miR-143	852043	hairpin	mir-143	115843	7500.44
oar-miR-1193-5p	1	mature	mir-1193	1	0.0647466
oar-miR-29a	55296	mature	mir-29	39945	2586.3
oar-miR-376a-3p	397	mature	mir-368	395	25.5749
oar-miR-654-3p	1	hairpin	mir-654	1	0.0647466
oar-miR-181a	171740	mature	mir-181	78962	5112.52
oar-miR-30a-5p	3259	mature	mir-30	3200	207.189
oar-miR-493-5p	9046	mature	mir-493	8501	550.411
oar-miR-665-3p	2011	hairpin	mir-665	1987	128.651
oar-miR-487b-3p	4075	mature	mir-154	3936	254.843
oar-miR-1185-3p	2	mature	mir-154	2	0.129493
oar-miR-487a-5p	271	mature	mir-154	270	17.4816
oar-miR-410-3p	491	hairpin	mir-154	489	31.6611
oar-miR-218a	27737	mature	mir-218	23049	1492.34
oar-miR-30a-5p	17987	hairpin	mir-30	15259	987.968
oar-miR-30b	26532	hairpin	mir-30	19724	1277.06
oar-miR-200b	270	hairpin	mir-8	268	17.3521
oar-miR-329b-5p	8	mature	mir-329	8	0.517973
oar-miR-152	1269	mature	mir-148	1259	81.516
oar-miR-495-3p	517	hairpin	mir-329	515	33.3445
oar-miR-409-3p	5542	mature	mir-154	5120	331.503
oar-miR-29b	493	mature	mir-29	493	31.9201
oar-let-7a	141019	hairpin	let-7	68256	4419.34
oar-miR-3959-5p	3588	mature	mir-379	3502	226.743
oar-miR-543-3p	718	hairpin	mir-329	716	46.3586
oar-miR-487a-3p	26	mature	mir-154	26	1.68341
oar-miR-487b-3p	4049	hairpin	mir-154	3896	252.253
oar-miR-10b	180940	hairpin	mir-10	81841	5298.93
oar-miR-107	23	hairpin	mir-103	23	1.48917
oar-miR-1185-3p	2	hairpin	mir-154	2	0.129493
oar-miR-411b-3p	56	mature	mir-379	55	3.56106
oar-miR-323a-3p	235	mature	mir-154	235	15.2155
oar-miR-200a	103	hairpin	mir-8	103	6.6689
oar-let-7g	118345	mature	let-7	65186	4220.57
oar-miR-376a-3p	134	hairpin	mir-368	134	8.67604
oar-miR-1193-3p	1	hairpin	mir-1193	1	0.0647466
oar-let-7f	650205	hairpin	let-7	124734	8076.1
oar-miR-433-3p	171	hairpin	mir-433	170	11.0069
oar-miR-148a	3348	hairpin	mir-148	3263	211.268
oar-miR-369-5p	12732	mature	mir-154	10988	711.436
oar-miR-1197-3p	71	mature	mir-379	71	4.59701
oar-miR-433-3p	650	mature	mir-433	645	41.7616
oar-miR-30c	2417	hairpin	mir-30	2376	153.838
oar-miR-22-3p	364750	hairpin	mir-22	107250	6944.07
oar-miR-377-3p	96	mature	mir-154	96	6.21567
oar-miR-29a	33812	hairpin	mir-29	26941	1744.34
oar-miR-323a-3p	559	hairpin	mir-154	559	36.1934
oar-miR-106b	583	hairpin	mir-17	574	37.1645
oar-miR-377-5p	117	hairpin	mir-154	117	7.57535
oar-miR-200c	283	hairpin	mir-8	281	18.1938
oar-miR-25	13949	hairpin	mir-25	12588	815.03
oar-miR-200a	2	mature	mir-8	2	0.129493
oar-miR-665-5p	7	hairpin	mir-665	7	0.453226
oar-miR-329a-5p	40	hairpin	mir-329	40	2.58986
oar-miR-369-3p	8137	mature	mir-154	7718	499.714
oar-miR-665-3p	1293	mature	mir-665	1274	82.4872
oar-miR-382-3p	299	hairpin	mir-154	297	19.2297
oar-miR-23a	113432	mature	mir-23	41137	2663.48
oar-miR-370-3p	3	mature	mir-370	3	0.19424
oar-miR-496-5p	1	hairpin	mir-154	1	0.0647466
oar-miR-154b-5p	8787	mature	mir-154	7764	502.693
oar-miR-143	1008918	mature	mir-143	131689	8526.42
oar-miR-30a-3p	9274	hairpin	mir-30	8647	559.864
oar-miR-539-3p	15	hairpin	mir-154	15	0.971199
oar-miR-200c	56	mature	mir-8	56	3.62581
oar-miR-299-5p	98	mature	mir-299	98	6.34517
oar-miR-136	202	hairpin	mir-136	202	13.0788
oar-miR-369-5p	2003	hairpin	mir-154	1966	127.292
oar-miR-495-5p	287	hairpin	mir-329	286	18.5175
oar-miR-668-5p	2	hairpin	mir-668	2	0.129493
oar-let-7b	725322	hairpin	let-7	124823	8081.87
oar-let-7g	178480	hairpin	let-7	79366	5138.68
oar-miR-487b-5p	30	hairpin	mir-154	30	1.9424
oar-miR-381-3p	1	mature	mir-154	1	0.0647466
oar-miR-17-5p	760	hairpin	mir-17	755	48.8837
oar-miR-191	26971	hairpin	mir-191	22678	1468.32
oar-miR-496-3p	472	hairpin	mir-154	470	30.4309
oar-miR-10b	18605	mature	mir-10	16291	1054.79
oar-miR-199a-3p	341238	hairpin	mir-199	102723	6650.97
oar-miR-376a-5p	3	mature	mir-368	3	0.19424
oar-miR-411a-5p	92300	mature	mir-379	45523	2947.46
oar-miR-411a-5p	85197	hairpin	mir-379	44138	2857.79
oar-miR-3959-3p	242	hairpin	mir-379	241	15.6039
oar-miR-106a	108	hairpin	mir-17	108	6.99263
oar-miR-668-3p	27	mature	mir-668	27	1.74816
oar-miR-323a-5p	62	hairpin	mir-154	62	4.01429
oar-miR-26b	164140	hairpin	mir-26	77795	5036.96
oar-miR-191	117931	mature	mir-191	58206	3768.64
oar-miR-199a-3p	430162	mature	mir-199	111050	7190.11
oar-miR-544-5p	8	hairpin	mir-544	8	0.517973
oar-miR-493-5p	2415	hairpin	mir-493	2368	153.32
oar-miR-495-5p	19	mature	mir-329	19	1.23019
oar-miR-376d	564	hairpin	mir-368	561	36.3228
oar-miR-409-3p	2639	hairpin	mir-154	2570	166.399
oar-miR-485-5p	2524	mature	mir-485	2441	158.046
oar-miR-134-5p	71	mature	mir-134	71	4.59701
oar-miR-3958-3p	1112	hairpin	mir-154	1104	71.4802
oar-miR-487a-3p	58	hairpin	mir-154	58	3.7553
oar-miR-16b	266555	hairpin	mir-15	91171	5903.01
oar-miR-487a-5p	120	hairpin	mir-154	120	7.76959
oar-miR-150	21871	mature	mir-150	18261	1182.34
oar-miR-370-3p	27	hairpin	mir-370	27	1.74816
oar-miR-493-3p	4849	hairpin	mir-493	4680	303.014
oar-miR-410-5p	1	hairpin	mir-154	1	0.0647466
oar-miR-376a-5p	2	hairpin	mir-368	2	0.129493
oar-miR-218a	8103	hairpin	mir-218	7594	491.686
oar-miR-3957-3p	3	mature	mir-3957	3	0.19424
oar-miR-376b-3p	15997	hairpin	mir-368	14366	930.15
oar-miR-3957-3p	9	hairpin	mir-3957	9	0.582719
oar-miR-127	106636	hairpin	mir-127	45806	2965.78
oar-miR-379-5p	91550	hairpin	mir-379	53962	3493.86
oar-miR-374a	504	hairpin	mir-374	503	32.5675
oar-miR-299-5p	111	hairpin	mir-299	109	7.05738
oar-miR-374a	914	mature	mir-374	908	58.7899
oar-miR-154b-3p	25	mature	mir-154	25	1.61867
oar-miR-329b-3p	79	hairpin	mir-329	79	5.11498
oar-miR-221	5509	hairpin	mir-221	5250	339.92
oar-miR-655-5p	23	hairpin	mir-154	23	1.48917
oar-miR-323b	2	mature	mir-154	2	0.129493
oar-miR-412-5p	19	hairpin	mir-412	19	1.23019
oar-miR-194	3470	mature	mir-194	3211	207.901
oar-miR-485-5p	875	hairpin	mir-485	870	56.3295
oar-miR-103	12623	hairpin	mir-103	11513	745.428
oar-miR-411b-3p	933	hairpin	mir-379	924	59.8259
oar-miR-541-5p	28	hairpin	mir-541	28	1.8129
oar-miR-133	10113	hairpin	mir-133	9423	610.107
oar-miR-541-5p	65	mature	mir-541	65	4.20853
oar-miR-3955-5p	19	hairpin	mir-3955	19	1.23019
oar-miR-200b	461	mature	mir-8	461	29.8482
oar-miR-134-5p	56	hairpin	mir-134	56	3.62581
oar-miR-103	4353	mature	mir-103	4108	265.979
oar-miR-376e-5p,oar-miR-376b-5p	1528	mature	mir-368	1510	97.7674
oar-miR-154a-5p	98	hairpin	mir-154	98	6.34517
oar-miR-3958-5p	41	hairpin	mir-154	41	2.65461
oar-miR-376c-5p	521	mature	mir-368	520	33.6682
oar-miR-21	409891	mature	mir-21	111256	7203.45
oar-miR-370-5p	15	mature	mir-370	15	0.971199
oar-miR-194	4195	hairpin	mir-194	4060	262.871
oar-miR-323a-5p	66	mature	mir-154	66	4.27328
oar-miR-30c	489	mature	mir-30	487	31.5316
oar-miR-10a	8481	mature	mir-10	7550	488.837
oar-miR-3955-3p	8	hairpin	mir-3955	8	0.517973
oar-miR-154a-5p	370	mature	mir-154	370	23.9562
oar-miR-379-3p	1167	hairpin	mir-379	1146	74.1996
oar-miR-381-5p	2	hairpin	mir-154	2	0.129493
oar-miR-409-5p	51	mature	mir-154	51	3.30208
oar-miR-494-5p	53	hairpin	mir-154	53	3.43157
oar-miR-382-5p	2977	mature	mir-154	2849	184.463
oar-miR-329b-3p	11	mature	mir-329	11	0.712213
oar-miR-125b	29751	mature	mir-10	24554	1589.79
oar-miR-382-5p	1137	hairpin	mir-154	1121	72.5809
oar-miR-3955-5p	65	mature	mir-3955	65	4.20853
oar-miR-30d	849	mature	mir-30	838	54.2577
oar-miR-30a-3p	3733	mature	mir-30	3609	233.67
oar-miR-3957-5p	17	hairpin	mir-3957	17	1.10069
oar-miR-758-3p	134	hairpin	mir-379	134	8.67604
oar-miR-374b	3159	mature	mir-374	3075	199.096
oar-miR-376e-3p	2003	mature	mir-368	1974	127.81
oar-miR-411b-5p	256	hairpin	mir-379	255	16.5104
oar-miR-3958-5p	96	mature	mir-154	96	6.21567
oar-miR-433-5p	1	mature	mir-433	1	0.0647466
oar-miR-3957-5p	28	mature	mir-3957	28	1.8129
oar-let-7c	54266	hairpin	let-7	37256	2412.2
oar-let-7a	872350	mature	let-7	129931	8412.59
oar-miR-539-5p	31	mature	mir-154	31	2.00714
RF00942	16	precursor	microRNA mir-1224	16	1.03595
RF00051	3774	precursor	mir-17 microRNA precursor family	3750	242.8
RF01362	2	Rfam other sncRNA	CRISPR RNA direct repeat element	2	0.129493
RF00413	6	snoRNA	Small nucleolar RNA SNORA19	6	0.38848
RF00047	113	precursor	mir-2 microRNA precursor	113	7.31637
RF01144	1	snoRNA	Small nucleolar RNA sR17	1	0.0647466
RF02475	7	snoRNA	Small nucleolar RNA GlsR6	7	0.453226
RF01280	2	snoRNA	Small nucleolar RNA snoR14	2	0.129493
RF00660	21	precursor	microRNA mir-214	21	1.35968
RF01335	5	Rfam other sncRNA	CRISPR RNA direct repeat element	5	0.323733
RF00018	2	Rfam other sncRNA	CsrB/RsmB RNA family	2	0.129493
RF00445	5	precursor	mir-399 microRNA precursor family	5	0.323733
RF00694	1083	precursor	microRNA mir-137	1079	69.8616
RF00608	27	snoRNA	Small nucleolar RNA SNORD99	27	1.74816
RF01118	378	rRNA	Pseudoknot of the domain G(G12) of 23S ribosomal RNA	378	24.4742
RF00263	1	snoRNA	Small nucleolar RNA SNORA68	1	0.0647466
RF01768	2	Rfam other sncRNA	ribosomal frameshift site	2	0.129493
RF00658	1384	precursor	microRNA mir-21	1384	89.6093
RF00067	19	snoRNA	Small nucleolar RNA SNORD15	19	1.23019
RF00840	62	precursor	microRNA mir-374	62	4.01429
RF00272	1	snoRNA	Small nucleolar RNA SNORA67	1	0.0647466
RF00448	1	Rfam other sncRNA	Epstein-Barr virus nuclear antigen (EBNA) IRES	1	0.0647466
RF00581	53	snoRNA	Small nucleolar SNORD12/SNORD106	53	3.43157
RF00752	54	precursor	microRNA mir-14	54	3.49632
RF01833	30	Rfam other sncRNA	ribosomal frameshift site	30	1.9424
RF00003	174	snRNA	U1 spliceosomal RNA	174	11.2659
RF00493	9	snoRNA	Small nucleolar RNA U2-30	9	0.582719
RF01268	5	snoRNA	Small Cajal body-specific RNA 2	5	0.323733
RF00604	14	snoRNA	Small nucleolar RNA SNORD88	14	0.906452
RF00375	1362	Rfam other sncRNA	HIV primer binding site (PBS)	1361	88.1201
RF00071	35	snoRNA	Small nucleolar RNA SNORD73	34	2.20138
RF00342	18	snoRNA	Small nucleolar RNA Z40	18	1.16544
RF02263	1	Rfam other sncRNA	MAT2A 3'UTR stem loop D	1	0.0647466
RF00588	2	snoRNA	Small nucleolar RNA SNORD41	2	0.129493
RF00844	2	precursor	microRNA mir-67	2	0.129493
RF01192	1	snoRNA	Small nucleolar RNA SNORD11B	1	0.0647466
RF00876	1	precursor	microRNA mir-684	1	0.0647466
RF00090	80	snoRNA	Small nucleolar RNA SNORA74	80	5.17973
RF02182	9	Rfam other sncRNA	ST7 antisense RNA 2 conserved region 2	9	0.582719
RF00706	28	precursor	microRNA mir-263	28	1.8129
RF00891	179	precursor	microRNA mir-671	179	11.5896
RF00283	8	snoRNA	small Cajal body-specific RNA 18	8	0.517973
RF00431	1	snoRNA	Small nucleolar RNA SNORA55	1	0.0647466
RF00912	275	precursor	microRNA mir-877	275	17.8053
RF00674	279	precursor	microRNA mir-187	279	18.0643
RF00704	3	precursor	microRNA MIR397	3	0.19424
RF00677	589	precursor	microRNA MIR168	588	38.071
RF00686	20352	precursor	microRNA mir-338	18697	1210.57
RF01186	20	snoRNA	Small nucleolar RNA SNORD127	20	1.29493
RF00657	43	precursor	microRNA mir-184	43	2.7841
RF00249	7	precursor	mir-46/mir-47/mir-281 microRNA precursor family	7	0.453226
RF00593	38	snoRNA	Small nucleolar RNA U83B	38	2.46037
RF01173	2	snoRNA	Small nucleolar RNA U105B	2	0.129493
RF00517	2	Rfam other sncRNA	serC leader	2	0.129493
RF00647	32	precursor	microRNA MIR164	32	2.07189
RF00371	1	Rfam other sncRNA	sroE RNA	1	0.0647466
RF00567	54	snoRNA	Small nucleolar RNA SNORD17	54	3.49632
RF00007	1	snRNA	U12 minor spliceosomal RNA	1	0.0647466
RF00133	7	snoRNA	Small nucleolar RNA Z195/SNORD33/SNORD32 family	7	0.453226
RF00549	1	Rfam other sncRNA	c-sis internal ribosome entry site (IRES)	1	0.0647466
RF01211	2	snoRNA	Small nucleolar RNA SNORD124	2	0.129493
RF01852	197	tRNA	Selenocysteine transfer RNA	197	12.7551
RF01955	1	Rfam other sncRNA	Nuclear enriched abundant transcript 1 conserved region 1	1	0.0647466
RF01707	13	Rfam other sncRNA	JUMPstart RNA	13	0.841706
RF01656	3	Rfam other sncRNA	Nematode sRNA ceN72-3_ceN74-2	3	0.19424
RF00163	1	Rfam other sncRNA	Hammerhead ribozyme (type I)	1	0.0647466
RF02020	4	precursor	microRNA mir-25	4	0.258986
RF01855	4	Rfam other sncRNA	Plant signal recognition particle RNA	4	0.258986
RF00217	366	snoRNA	Small nucleolar RNA SNORD20	366	23.6973
RF01051	1	Rfam other sncRNA	Cyclic di-GMP-I riboswitch	1	0.0647466
RF00890	84	precursor	microRNA mir-668	84	5.43871
RF00180	2	Rfam other sncRNA	Renin stability regulatory element (REN-SRE)	2	0.129493
RF00231	8	snoRNA	Small Cajal body specific RNA 13	8	0.517973
RF00137	15	snoRNA	Small nucleolar RNA SNORD83	15	0.971199
RF00666	3	precursor	microRNA mir-32	3	0.19424
RF00454	2	Rfam other sncRNA	p27 cis-regulatory element	2	0.129493
RF01513	1	snoRNA	A. fumigatus snoRNA Afu_335	1	0.0647466
RF02224	1	Rfam other sncRNA	Xanthomonadaceae sRNA sX5	1	0.0647466
RF01959	154	rRNA	Archaeal small subunit ribosomal RNA	154	9.97098
RF00149	1	snoRNA	Small nucleolar RNA Z103	1	0.0647466
RF02403	1	snoRNA	A. fumigatus snoRNA Afu_328	1	0.0647466
RF00744	4873	precursor	microRNA mir-361	4730	306.251
RF02227	1	Rfam other sncRNA	Proteobacterial sRNA sX8	1	0.0647466
RF00560	4	snoRNA	Small nucleolar RNA SNORA17	4	0.258986
RF01200	7	snoRNA	Small nucleolar RNA SNORD125	7	0.453226
RF00055	2	snoRNA	Small nucleolar RNA SNORD96 family	2	0.129493
RF01507	9	snoRNA	A. fimigatus snoRNA Afu_298	9	0.582719
RF01346	5	Rfam other sncRNA	CRISPR RNA direct repeat element	5	0.323733
RF01130	2	snoRNA	Small nucleolar RNA sR46	2	0.129493
RF00870	3	precursor	microRNA mir-423	3	0.19424
RF00151	31	snoRNA	Small nucleolar RNA SNORD58	31	2.00714
RF00075	1253	precursor	mir-166 microRNA precursor	1244	80.5448
RF02359	4	Rfam other sncRNA	Bacteriophage MS2 operator hairpin	4	0.258986
RF01512	53	Rfam other sncRNA	A. fumigatus sRNA Afu_309	53	3.43157
RF00693	18	precursor	microRNA mir-147	18	1.16544
RF00700	199	precursor	microRNA mir-375	197	12.7551
RF00777	3	precursor	microRNA mir-541	3	0.19424
RF00783	4031	precursor	microRNA mir-484	3997	258.792
RF00757	19	precursor	microRNA mir-275	19	1.23019
RF00095	1	snoRNA	Pyrococcus C/D box small nucleolar RNA	1	0.0647466
RF00181	10	snoRNA	Small nucleolar RNA SNORD113/SNORD114 family	10	0.647466
RF00695	92	precursor	microRNA MIR398	92	5.95669
RF01759	1	Rfam other sncRNA	sucC RNA	1	0.0647466
RF00088	405	snoRNA	Small nucleolar RNA SNORD30	403	26.0929
RF00563	32	snoRNA	Small nucleolar RNA SNORA53	32	2.07189
RF00156	15	snoRNA	Small nucleolar RNA SNORA70	15	0.971199
RF00288	1	snoRNA	Z30 small nucleolar RNA	1	0.0647466
RF00953	6	precursor	microRNA mir-1497	6	0.38848
RF00402	10	snoRNA	Small nucleolar RNA SNORA25	10	0.647466
RF00086	8	snoRNA	Small nucleolar RNA SNORD27	8	0.517973
RF00287	45	snoRNA	Small nucleolar RNA SNORD44	45	2.9136
RF01695	1	Rfam other sncRNA	C4 antisense RNA	1	0.0647466
RF00662	950	precursor	microRNA mir-132	948	61.3798
RF00679	181	precursor	microRNA mir-210	181	11.7191
RF00056	22	snoRNA	Small nucleolar RNA SNORA71	22	1.42443
RF00572	2787	snoRNA	Small nucleolar RNA SNORD66	2759	178.636
RF00076	15356	precursor	mir-181 microRNA precursor	14861	962.199
RF00072	25	snoRNA	Small nucleolar RNA SNORA75	25	1.61867
RF01693	10	Rfam other sncRNA	Bacteroidales-1 RNA	10	0.647466
RF01277	5	snoRNA	Small nucleolar RNA U54	5	0.323733
RF00341	1	snoRNA	Small nucleolar RNA Z39	1	0.0647466
RF02223	4	Rfam other sncRNA	Proteobacterial sRNA sX4	4	0.258986
RF00521	1	Rfam other sncRNA	SAM riboswitch (alpha-proteobacteria)	1	0.0647466
RF00276	15	snoRNA	Small nucleolar RNA SNORD52	15	0.971199
RF00412	28	snoRNA	Small nucleolar RNA SNORA21	28	1.8129
RF00619	5	snRNA	U6atac minor spliceosomal RNA	5	0.323733
RF00409	3	snoRNA	Small nucleolar RNA SNORA7	3	0.19424
RF02162	14	Rfam other sncRNA	XIST RNA A repeat	14	0.906452
RF00416	12	snoRNA	Small nucleolar RNA SNORA43	12	0.776959
RF00656	38	precursor	microRNA mir-205	38	2.46037
RF00646	21726	precursor	microRNA mir-204	18406	1191.73
RF00582	5	snoRNA	Small Cajal body specific RNA 14	5	0.323733
RF02214	3	precursor	microRNA mir-56	3	0.19424
RF00001	82	rRNA	5S ribosomal RNA	82	5.30922
RF01299	633	snoRNA	Small nucleolar RNA SNORD2	630	40.7904
RF00554	1	snoRNA	Small nucleolar RNA SNORA48	1	0.0647466
RF00951	2	precursor	microRNA mir-1302	2	0.129493
RF01183	3	snoRNA	Small nucleolar RNA SNORD19B	3	0.19424
RF01840	1	Rfam other sncRNA	ribosomal frameshift element	1	0.0647466
RF02194	36	Rfam other sncRNA	Bacterial antisense RNA HPnc0260	36	2.33088
RF00157	18	snoRNA	Small nucleolar RNA SNORD55/SNORD39	18	1.16544
RF00699	1	precursor	microRNA mir-134	1	0.0647466
RF02543	145048	rRNA	Eukaryotic large subunit ribosomal RNA	144495	9355.56
RF00767	18	precursor	microRNA mir-150	18	1.16544
RF00592	1672	snoRNA	Small nucleolar RNA SNORD78	1655	107.156
RF00678	80	precursor	microRNA mir-140	80	5.17973
RF00649	4649	precursor	microRNA mir-128	4593	297.381
RF00696	279	precursor	microRNA mir-203	279	18.0643
RF00578	1	snoRNA	Small nucleolar RNA SNORD89	1	0.0647466
RF00195	2	Rfam other sncRNA	RsmY RNA family	2	0.129493
RF00100	128	Rfam other sncRNA	7SK RNA	128	8.28757
RF02476	1	snoRNA	Small nucleolar RNA GlsR7	1	0.0647466
RF00245	321	precursor	mir-19 microRNA precursor family	321	20.7837
RF01500	3	snoRNA	A. fumigatus snoRNA Afu_198	3	0.19424
RF00248	8	precursor	mir-148/mir-152 microRNA precursor family	8	0.517973
RF00177	3269	rRNA	Bacterial small subunit ribosomal RNA	3269	211.657
RF00575	1	snoRNA	Small nucleolar RNA SNORD70	1	0.0647466
RF02471	1	Rfam other sncRNA	Actinobacteria sRNA Ms_IGR-5	1	0.0647466
RF01851	177	Rfam other sncRNA	Cyanobacteria transfer-messenger RNA	177	11.4601
RF00711	260	precursor	microRNA mir-449	260	16.8341
RF00919	124	precursor	microRNA mir-874	124	8.02858
RF00004	234	snRNA	U2 spliceosomal RNA	234	15.1507
RF01071	1	Rfam other sncRNA	Ornate Large Extremophilic RNA	1	0.0647466
RF01502	3	Rfam other sncRNA	Fungal signal recognition particle RNA	3	0.19424
RF01716	29	Rfam other sncRNA	PhotoRC-I RNA	29	1.87765
RF01302	1	snoRNA	SnoRNA U36a	1	0.0647466
RF00284	3081	snoRNA	Small nucleolar RNA SNORD74	3036	196.571
RF00720	1	precursor	microRNA mir-317	1	0.0647466
RF00607	8	snoRNA	Small nucleolar RNA SNORD98	8	0.517973
RF00372	1	Rfam other sncRNA	sroH RNA	1	0.0647466
RF00653	67	precursor	microRNA mir-22	67	4.33802
RF02516	16	precursor	mir-393 microRNA precursor family	16	1.03595
RF01185	11	snoRNA	Small nucleolar RNA snR75	11	0.712213
RF02278	4	Rfam other sncRNA	Betaproteobacteria toxic small RNA	4	0.258986
RF01849	32	Rfam other sncRNA	Alphaproteobacteria transfer-messenger RNA	32	2.07189
RF02137	1	Rfam other sncRNA	HOXA11 antisense RNA 1 conserved region 1	1	0.0647466
RF00270	108	snoRNA	Small nucleolar RNA SNORD61	108	6.99263
RF02540	1537	rRNA	Archaeal large subunit ribosomal RNA	1529	98.9976
RF02028	1	precursor	microRNA mir-1827	1	0.0647466
RF01796	1	Rfam other sncRNA	Fumarate/nitrate reductase regulator sRNA	1	0.0647466
RF00452	1	precursor	mir-172 microRNA precursor family	1	0.0647466
RF01295	10	snoRNA	Small Cajal body-specific RNA 7	10	0.647466
RF00053	41051	precursor	mir-7 microRNA precursor	36168	2341.76
RF01352	6	Rfam other sncRNA	CRISPR RNA direct repeat element	6	0.38848
RF01170	3	snoRNA	Small nucleolar RNA U61	3	0.19424
RF01753	4	Rfam other sncRNA	psbNH RNA	4	0.258986
RF00159	1	snoRNA	Small nucleolar RNA Z168/Z174	1	0.0647466
RF00216	1	Rfam other sncRNA	c-myc internal ribosome entry site (IRES)	1	0.0647466
RF00277	21	snoRNA	Small nucleolar RNA SNORD49	21	1.35968
RF00611	1	snoRNA	Small nucleolar RNA SNORD111	1	0.0647466
RF00675	17265	precursor	microRNA mir-145	14257	923.092
RF00144	125390	precursor	mir-199 microRNA precursor	98456	6374.69
RF02353	1	Rfam other sncRNA	Bradyrhizobiaceae sRNA BjrC68	1	0.0647466
RF00282	64	snoRNA	Small nucleolar RNA SNORD48	64	4.14378
RF00289	3729	snoRNA	Small nucleolar RNA SNORD104	3663	237.167
RF00459	366	Rfam other sncRNA	Mason-Pfizer monkey virus packaging signal	366	23.6973
RF00690	35	precursor	microRNA MIR408	35	2.26613
RF00637	310	precursor	microRNA mir-276	307	19.8772
RF01135	1	snoRNA	Small nucleolar RNA sR24	1	0.0647466
RF00032	12	Rfam other sncRNA	Histone 3' UTR stem-loop	12	0.776959
RF00760	3	precursor	microRNA mir-342	3	0.19424
RF00397	5	snoRNA	Small nucleolar RNA SNORA14	5	0.323733
RF00010	7	Rfam other sncRNA	Bacterial RNase P class A	7	0.453226
RF00755	1	precursor	microRNA mir-542	1	0.0647466
RF01074	1	Rfam other sncRNA	Putative RNA-dependent RNA polymerase ribosomal frameshift site	1	0.0647466
RF00052	11102	precursor	lin-4 microRNA precursor	10060	651.351
RF01668	13	Rfam other sncRNA	Pseudomonas sRNA P10	13	0.841706
RF00257	246	precursor	mir-194 microRNA precursor family	246	15.9277
RF01229	76	snoRNA	Small nucleolar RNA SNORA84	76	4.92074
RF01291	4	snoRNA	Small nucleolar RNA SNORD97	4	0.258986
RF00136	53	snoRNA	Small nucleolar RNA SNORD81	53	3.43157
RF02061	1095	precursor	microRNA mir-301	1094	70.8328
RF00682	2	precursor	microRNA mir-144	2	0.129493
RF01867	4	Rfam other sncRNA	caulobacter sRNA CC2171	4	0.258986
RF00655	128	precursor	microRNA mir-28	128	8.28757
RF00569	1	snoRNA	Small nucleolar RNA SNORD19	1	0.0647466
RF00486	1	precursor	mir-129 microRNA precursor family	1	0.0647466
RF00455	8	precursor	mir-15 microRNA precursor family	8	0.517973
RF01313	1	Rfam other sncRNA	Avian HBV RNA encapsidation signal epsilon	1	0.0647466
RF02553	26	Rfam other sncRNA	Y RNA-like	26	1.68341
RF00089	206	snoRNA	Small nucleolar RNA SNORD31	206	13.3378
RF01355	1	Rfam other sncRNA	CRISPR RNA direct repeat element	1	0.0647466
RF00191	11	snoRNA	Small nucleolar RNA SNORA57	11	0.712213
RF00671	24658	precursor	microRNA mir-138	23381	1513.84
RF01278	3	snoRNA	Small nucleolar RNA SNORD109A	3	0.19424
RF01511	4	snoRNA	A. fumigatus snoRNA Afu_304	4	0.258986
RF00392	31	snoRNA	Small nucleolar RNA SNORA5	31	2.00714
RF00602	1	snoRNA	Small Cajal body specific RNA 21	1	0.0647466
RF00264	1	snoRNA	Small nucleolar RNA SNORA64/SNORA10 family	1	0.0647466
RF00689	2	precursor	microRNA MIR390	2	0.129493
RF01330	1	Rfam other sncRNA	CRISPR RNA direct repeat element	1	0.0647466
RF00439	26	snoRNA	Small nucleolar RNA SNORD87	26	1.68341
RF00715	118	precursor	microRNA mir-383	118	7.6401
RF00644	277593	precursor	microRNA mir-27	212735	13773.9
RF00422	8	snoRNA	Small Cajal body specific RNA 24	8	0.517973
RF00562	2	snoRNA	Small nucleolar RNA SNORA49	2	0.129493
RF01159	4	snoRNA	Small nucleolar RNA U18	4	0.258986
RF00104	567137	precursor	mir-10 microRNA precursor family	348643	22573.4
RF00324	15	snoRNA	Small nucleolar RNA MBII-202	15	0.971199
RF00251	90	precursor	mir-219 microRNA precursor family	90	5.82719
RF00068	26	snoRNA	Small nucleolar RNA SNORD21	26	1.68341
RF01496	2	Rfam other sncRNA	A. fumigatus sRNA Afu_182	2	0.129493
RF00045	46	snoRNA	Small nucleolar RNA SNORA73 family	46	2.97834
RF00756	517	precursor	microRNA mir-299	517	33.474
RF02218	1	Rfam other sncRNA	ZNRD1 antisense RNA 1 conserved region 1	1	0.0647466
RF01367	2	Rfam other sncRNA	CRISPR RNA direct repeat element	2	0.129493
RF01151	1	snoRNA	Small nucleolar RNA U82P	1	0.0647466
RF00334	63	snoRNA	Small nucleolar RNA SNORA3/SNORA45 family	63	4.07904
RF01960	149473	rRNA	Eukaryotic small subunit ribosomal RNA	148782	9633.13
RF00150	12	snoRNA	Small nucleolar RNA SNORD42	12	0.776959
RF00405	16	snoRNA	Small nucleolar RNA SNORA44	16	1.03595
RF00411	11	snoRNA	Small nucleolar RNA SNORA9	11	0.712213
RF01896	2	precursor	microRNA mir-142	2	0.129493
RF00189	184	snoRNA	Small nucleolar RNA SNORD95	184	11.9134
RF01131	2	snoRNA	Small nucleolar RNA sR47	2	0.129493
RF00017	97	Rfam other sncRNA	Metazoan signal recognition particle RNA	97	6.28042
RF00256	16944	precursor	mir-196 microRNA precursor family	14873	962.976
RF00377	10	snoRNA	Small nucleolar RNA U6-53/MBII-28	10	0.647466
RF01232	19	snoRNA	Small nucleolar RNA R442	19	1.23019
RF01942	52	precursor	microRNA mir-1937	52	3.36682
RF01506	215	snoRNA	A. fumigatus snoRNA Afu_294	215	13.9205
RF01382	4	Rfam other sncRNA	HIV-1 stem-loop 4 packaging signal	4	0.258986
RF02087	1	Rfam other sncRNA	Yellow-achaete intergenic RNA conserved region 3	1	0.0647466
RF01044	3	precursor	microRNA mir-345	3	0.19424
RF00703	35608	precursor	microRNA mir-139	32042	2074.61
RF02126	19	Rfam other sncRNA	Ghrelin opposite strand RNA conserved region	19	1.23019
RF00612	2	snoRNA	Small nucleolar RNA SNORD75	2	0.129493
RF00241	2760	precursor	mir-8/mir-141/mir-200 microRNA precursor family	2735	177.082
RF00425	14	snoRNA	Small nucleolar RNA SNORA18	14	0.906452
RF01184	918	snoRNA	Small nucleolar RNA snR79	914	59.1784
RF00278	216	snoRNA	Small nucleolar RNA SNORD50	216	13.9853
RF01304	1	snoRNA	Small nucleolar RNA sR5	1	0.0647466
RF00139	1	snoRNA	Small nucleolar RNA SNORA72	1	0.0647466
RF00415	3	snoRNA	Small nucleolar RNA SNORA30/SNORA37 family	3	0.19424
RF01133	1	snoRNA	Small nucleolar RNA sR3	1	0.0647466
RF00131	39258	precursor	mir-30 microRNA precursor	36243	2346.61
RF00702	852	precursor	microRNA mir-182	848	54.9051
RF00335	99	snoRNA	Small nucleolar RNA Z13/snr52	99	6.40991
RF00598	13	snoRNA	Small nucleolar RNA SNORA76	13	0.841706
RF00571	32	snoRNA	Small nucleolar RNA SNORD65	32	2.07189
RF00456	4	precursor	mir-34 microRNA precursor family	4	0.258986
RF00325	13	snoRNA	Small nucleolar RNA SNORD53/SNORD92	13	0.841706
RF01648	1	snoRNA	Caenorhabditis snoRNA ceN65	1	0.0647466
RF00478	55	snoRNA	Small Cajal body specific RNA 6	55	3.56106
RF00221	2710	snoRNA	Small nucleolar RNA SNORD43	2693	174.363
RF00498	1	Rfam other sncRNA	Equine arteritis virus leader TRS hairpin (LTH)	1	0.0647466
RF00640	733	precursor	microRNA MIR167_1	730	47.265
RF00638	393	precursor	microRNA MIR159	393	25.4454
RF00661	924	precursor	microRNA mir-31	920	59.5669
RF00073	7	precursor	mir-156 microRNA precursor	7	0.453226
RF02225	1	Rfam other sncRNA	Proteobacterial sRNA sX6	1	0.0647466
RF00784	419	precursor	microRNA mir-486	418	27.0641
RF00403	12	snoRNA	Small nucleolar RNA SNORA41	12	0.776959
RF00037	1	Rfam other sncRNA	Iron response element I	1	0.0647466
RF00254	156616	precursor	mir-16 microRNA precursor family	101278	6557.41
RF01850	617	Rfam other sncRNA	Betaproteobacteria transfer-messenger RNA	617	39.9487
RF00158	3	snoRNA	Small nucleolar RNA SNORD82	3	0.19424
RF00016	131	snoRNA	Small nucleolar RNA SNORD14	131	8.4818
RF00237	26078	precursor	mir-9/mir-79 microRNA precursor family	23837	1543.36
RF01188	2	snoRNA	Small nucleolar RNA snR56	2	0.129493
RF00600	3	snoRNA	Small nucleolar RNA SNORA79	3	0.19424
RF00099	15	snoRNA	Small nucleolar RNA SNORD22	15	0.971199
RF01792	8	Rfam other sncRNA	ribosomal frameshift site	8	0.517973
RF00265	3	snoRNA	Small nucleolar RNA SNORA69	3	0.19424
RF00212	360	snoRNA	Small nucleolar RNA SNORD38	359	23.244
RF01540	1	snoRNA	Trypanosomatid snoRNA TB11Cs4H2	1	0.0647466
RF00244	88834	precursor	mir-26 microRNA precursor family	82369	5333.11
RF01762	1	Rfam other sncRNA	Whalefall-1 RNA	1	0.0647466
RF00258	6	precursor	mir-130 microRNA precursor family	6	0.38848
RF01501	23	snoRNA	A. fimigatus snoRNA Afu_199	23	1.48917
RF00921	2	precursor	microRNA mir-665	2	0.129493
RF00746	358	precursor	microRNA mir-454	357	23.1145
RF00672	53	precursor	microRNA mir-190	53	3.43157
RF00005	8739	tRNA	tRNA	8729	565.173
RF00153	126	snoRNA	Small nucleolar RNA SNORD62	126	8.15807
RF00691	4825	precursor	microRNA mir-146	4750	307.546
RF00092	21	snoRNA	Small nucleolar RNA SNORA63	21	1.35968
RF01072	13	Rfam other sncRNA	Pseudoknot of upstream pseudoknot domain (UPD) of the 3'UTR	13	0.841706
RF00763	3	precursor	microRNA mir-339	3	0.19424
RF00591	2	snoRNA	Small nucleolar RNA SNORD77	2	0.129493
RF00668	2	precursor	microRNA mir-302	2	0.129493
RF00218	41	snoRNA	Small nucleolar RNA SNORD46	41	2.65461
RF00443	1	snoRNA	Small nucleolar RNA SNORA27	1	0.0647466
RF01081	3	Rfam other sncRNA	Pseudoknot of upstream pseudoknot domain (UPD) of the 3'UTR	3	0.19424
RF01515	15	snoRNA	A. fumigatus snoRNA Afu_514	15	0.971199
RF00565	2	snoRNA	Small Cajal body specific RNA 3	2	0.129493
RF00273	88	snoRNA	Small nucleolar RNA SNORD59	88	5.6977
RF00309	1	snoRNA	Small nucleolar RNA snR60/Z15/Z230/Z193/J17	1	0.0647466
RF00424	7	snoRNA	Small Cajal body specific RNA 16	7	0.453226
RF00027	20093	precursor	let-7 microRNA precursor	20007	1295.39
RF00664	957	precursor	microRNA mir-223	951	61.574
RF00476	2	snoRNA	Small nucleolar RNA snR61/Z1/Z11	2	0.129493
RF00129	4140	precursor	mir-103/107 microRNA precursor	4086	264.555
RF01233	4	snoRNA	Small nucleolar RNA U109	4	0.258986
RF01519	3	Rfam other sncRNA	Caulobacter sRNA CC0196	3	0.19424
RF00396	73	snoRNA	Small nucleolar RNA SNORA13	72	4.66176
RF00247	29	precursor	mir-160 microRNA precursor family	29	1.87765
RF00871	72	precursor	microRNA mir-689	72	4.66176
RF00574	1	snoRNA	Small nucleolar RNA SNORD69	1	0.0647466
RF00648	77	precursor	microRNA MIR396	77	4.98549
RF00917	9	precursor	microRNA mir-708	9	0.582719
RF01319	1	Rfam other sncRNA	CRISPR RNA direct repeat element	1	0.0647466
RF00748	1	precursor	microRNA mir-433	1	0.0647466
RF01164	90	snoRNA	Small nucleolar RNA SNORD107	90	5.82719
RF02076	1	Rfam other sncRNA	Gammaproteobacterial sRNA STnc100	1	0.0647466
RF00108	1	snoRNA	Small nucleolar RNA SNORD116	1	0.0647466
RF01344	1	Rfam other sncRNA	CRISPR RNA direct repeat element	1	0.0647466
RF00111	1	Rfam other sncRNA	RyeB RNA	1	0.0647466
RF00410	3	snoRNA	Small nucleolar RNA SNORA2/SNORA34 family	3	0.19424
RF01684	1969	Rfam other sncRNA	MALAT1-associated small cytoplasmic RNA/MEN beta RNA	1966	127.292
RF00645	7	precursor	microRNA MIR169_2	7	0.453226
RF00009	17	Rfam other sncRNA	Nuclear RNase P	17	1.10069
RF00946	2	precursor	microRNA mir-1225	2	0.129493
RF00390	1	Rfam other sncRNA	UPSK RNA	1	0.0647466
RF00049	3	snoRNA	Small nucleolar RNA SNORD36	3	0.19424
RF01553	1	snoRNA	Trypanosomatid snoRNA TB9Cs1H3	1	0.0647466
RF01218	7	snoRNA	Small nucleolar RNA snR41	7	0.453226
RF00601	105	snoRNA	Small Cajal body specific RNA 20	105	6.79839
RF00187	74	snoRNA	Small nucleolar RNA SNORD102	74	4.79125
RF02289	1	snoRNA	Tetrahymena snoRNA TtnuCD13	1	0.0647466
RF00683	37702	precursor	microRNA mir-143	32124	2079.92
RF02202	1	Rfam other sncRNA	Urothelial cancer associated 1 conserved region	1	0.0647466
RF02541	4058	rRNA	Bacterial large subunit ribosomal RNA	4058	262.742
RF01290	70	snoRNA	Small nucleolar RNA SNORD10	70	4.53226
RF01125	1	snoRNA	Small nucleolar RNA sR4	1	0.0647466
RF01504	1	Rfam other sncRNA	A. fumigatus sRNA Afu_254	1	0.0647466
RF02348	5	Rfam other sncRNA	Trans-activating crRNA	5	0.323733
RF00103	69500	precursor	mir-1 microRNA precursor family	62740	4062.2
RF00730	1	precursor	microRNA mir-277	1	0.0647466
RF00421	4	snoRNA	Small nucleolar RNA SNORA32	4	0.258986
RF01505	17	snoRNA	A. fumigatus snoRNA Afu_264	17	1.10069
RF00281	11	snoRNA	Small nucleolar RNA SNORD47	11	0.712213
RF00722	773612	precursor	microRNA mir-451	352744	22839
RF00069	5	snoRNA	Small nucleolar RNA SNORD24	5	0.323733
RF00406	57	snoRNA	Small nucleolar RNA SNORA42/SNORA80 family	57	3.69056
RF00669	258	precursor	microRNA mir-96	257	16.6399
RF00255	206	precursor	mir-218 microRNA precursor family	206	13.3378
RF01156	181	snoRNA	Small nucleolar RNA SNORD123	181	11.7191
RF01990	1	Rfam other sncRNA	Selenocysteine insertion sequence 4	1	0.0647466
RF01126	2	snoRNA	Small nucleolar RNA sR41	2	0.129493
RF00676	5	precursor	microRNA mir-127	5	0.323733
RF02444	1	Rfam other sncRNA	Streptococcus sRNA SpR10	1	0.0647466
RF00155	5	snoRNA	Small nucleolar RNA SNORA66	5	0.323733
RF01296	6	snoRNA	Small nucleolar RNA U85	6	0.38848
RF01381	3	Rfam other sncRNA	HIV-1 stem-loop 3 Psi packaging signal	3	0.19424
RF00610	492	snoRNA	Small nucleolar RNA SNORD110	490	31.7258
RF02448	4	Rfam other sncRNA	Streptococcus sRNA SpR20	4	0.258986
RF01161	1	snoRNA	Small nucleolar RNA SNORD5	1	0.0647466
RF01895	27626	precursor	microRNA mir-193	26196	1696.1
RF01647	3	snoRNA	Caenorhabditis snoRNA ceN61	3	0.19424
RF01834	27	Rfam other sncRNA	ribosomal frameshift site	26	1.68341
RF00330	1	snoRNA	Small nucleolar RNA Z43	1	0.0647466
RF00296	3	snoRNA	Small nucleolar RNA R16	3	0.19424
RF00253	1650	precursor	mir-101 microRNA precursor family	1642	106.314
RF00803	4411	precursor	microRNA mir-425	4328	280.223
RF00753	150	precursor	microRNA mir-503	150	9.71199
RF00594	3	snoRNA	Small nucleolar RNA SNORD86	3	0.19424
RF00741	77368	precursor	microRNA mir-378	55832	3614.93
RF00070	5	snoRNA	Small nucleolar RNA SNORD29	5	0.323733
RF02044	1	Rfam other sncRNA	CDKN2B antisense RNA 1 convserved region 2	1	0.0647466
RF00573	14	snoRNA	Small nucleolar RNA SNORD67	14	0.906452
RF00012	278	snoRNA	Small nucleolar RNA U3	278	17.9996
RF01662	1	snoRNA	Caenorhabditis snoRNA ceN89	1	0.0647466
RF00015	2469	snRNA	U4 spliceosomal RNA	2441	158.046
RF00446	7397	precursor	mir-133 microRNA precursor family	7340	475.24
RF00772	1	precursor	microRNA mir-328	1	0.0647466
RF00339	2	snoRNA	Small nucleolar RNA snoR60	2	0.129493
RF00428	9	snoRNA	Small nucleolar RNA SNORA38	9	0.582719
RF00271	8	snoRNA	Small nucleolar RNA SNORD60	8	0.517973
RF00138	265	snoRNA	Small nucleolar RNA SNORD16	265	17.1578
RF00576	2	snoRNA	Small nucleolar RNA SNORD71	2	0.129493
RF00613	20	snoRNA	Small nucleolar RNA SNORD94	20	1.29493
RF01134	4	snoRNA	Small nucleolar RNA sR30	4	0.258986
RF01241	13	snoRNA	Small nucleolar RNA SNORA81	13	0.841706
RF00164	7	Rfam other sncRNA	Coronavirus 3' stem-loop II-like motif (s2m)	7	0.453226
RF00286	2	snoRNA	Small Cajal body specific RNA 8	2	0.129493
RF00651	37779	precursor	microRNA mir-221	35791	2317.35
RF01014	177	precursor	microRNA mir-1306	177	11.4601
RF01941	1	precursor	microRNA MIR1223	1	0.0647466
RF00002	74025	rRNA	5.8S ribosomal RNA	72869	4718.02
RF00548	1	snRNA	U11 spliceosomal RNA	1	0.0647466
RF00211	2	snoRNA	Small nucleolar RNA SNORD35	2	0.129493
RF00643	38	precursor	microRNA MIR171_1	38	2.46037
RF00358	9	snoRNA	Small nucleolar RNA Z101	9	0.582719
RF00066	13	snRNA	U7 small nuclear RNA	13	0.841706
RF00019	202078	Rfam other sncRNA	Y RNA	169452	10971.4
RF01903	118	precursor	microRNA mir-500	118	7.6401
RF00080	1	Rfam other sncRNA	yybP-ykoY leader	1	0.0647466
RF00030	14	Rfam other sncRNA	RNase MRP	14	0.906452
RF01321	1	Rfam other sncRNA	CRISPR RNA direct repeat element	1	0.0647466
RF01860	6	snoRNA	A. fumigatus snoRNA Afu_455	6	0.38848
RF01317	1	Rfam other sncRNA	CRISPR RNA direct repeat element	1	0.0647466
RF00006	924	Rfam other sncRNA	Vault RNA	923	59.7611
RF00420	2	snoRNA	Small nucleolar RNA SNORA61	2	0.129493
RF01696	1	Rfam other sncRNA	Chlorobi-1 RNA	1	0.0647466
RF00580	5	snoRNA	Small nucleolar RNA SNORD91 family	5	0.323733
RF00078	2	Rfam other sncRNA	MicA sRNA	2	0.129493
RF00399	19	snoRNA	Small nucleolar RNA SNORA24	19	1.23019
RF01104	1	Rfam other sncRNA	Pseudoknot of upstream pseudoknot domain (UPD) of the 3'UTR	1	0.0647466
RF00404	1	snoRNA	Small nucleolar RNA SNORA46	1	0.0647466
RF01846	5	snoRNA	Fungal small nucleolar RNA U3	5	0.323733
RF00084	1	Rfam other sncRNA	CsrC RNA family	1	0.0647466
RF00279	4	snoRNA	Small nucleolar RNA SNORD45	4	0.258986
RF00654	63	precursor	microRNA mir-216	63	4.07904
RF00178	263190	precursor	mir-24 microRNA precursor family	177001	11460.2
RF00109	2	Rfam other sncRNA	Vimentin 3' UTR protein-binding region	2	0.129493
RF00432	7	snoRNA	Small nucleolar RNA SNORA51	7	0.453226
RF01514	13	snoRNA	A. fumigatus snoRNA Afu_513	13	0.841706
RF01835	4	Rfam other sncRNA	ribosomal frameshift site	4	0.258986
RF00322	1	snoRNA	Small nucleolar RNA SNORA31	1	0.0647466
RF00246	303	precursor	mir-135 microRNA precursor family	301	19.4887
RF01294	42	snoRNA	Small nucleolar RNA U89	42	2.71936
RF00659	4	precursor	microRNA mir-365	4	0.258986
RF00274	5842	snoRNA	Small nucleolar RNA SNORD57	5831	377.537
RF00736	1923	precursor	microRNA mir-320	1909	123.601
RF00074	15710	precursor	mir-29 microRNA precursor	15251	987.45
RF00832	72	precursor	microRNA mir-71	72	4.66176
RF00130	2617	precursor	mir-192/215 microRNA precursor	2594	167.953
RF01201	2	snoRNA	Small nucleolar RNA snR40	2	0.129493
RF00609	8	snoRNA	Small nucleolar RNA SNORD100	8	0.517973
RF00584	3	snoRNA	Small nucleolar RNA SNORD105	3	0.19424
RF00319	4	snoRNA	Small nucleolar RNA SNORA23	4	0.258986
RF00280	1117	snoRNA	Small nucleolar RNA SNORD51	1104	71.4802
RF01333	5	Rfam other sncRNA	CRISPR RNA direct repeat element	5	0.323733
RF01564	1	snoRNA	D. discoideum snoRNA DdR14	1	0.0647466
RF00026	593	snRNA	U6 spliceosomal RNA	593	38.3947
RF00667	10253	precursor	microRNA mir-33	9749	631.215
RF00494	233	snoRNA	Small nucleolar RNA U2-19	233	15.086
RF02117	1	Rfam other sncRNA	FMR1 antisense RNA 1 conserved region 1	1	0.0647466
RF02399	1	Rfam other sncRNA	Nitrogen stress-induced RNA 1	1	0.0647466
RF02542	35	rRNA	Microsporidia small subunit ribosomal RNA	35	2.26613
RF01380	3	Rfam other sncRNA	Human immunodeficiency virus type 1 major splice donor	3	0.19424
RF00023	14123	Rfam other sncRNA	transfer-messenger RNA	14052	909.819
RF00020	36	snRNA	U5 spliceosomal RNA	36	2.33088
RF00680	1	precursor	microRNA mir-224	1	0.0647466
RF00564	23	snoRNA	Small Cajal body specific RNA 11	23	1.48917
RF01307	1	snoRNA	Small nucleolar RNA sR55	1	0.0647466
RF00684	3363	precursor	mir-122 microRNA precursor	3320	214.959
RF01630	1	snoRNA	Nematode snoRNA ceN40	1	0.0647466
RF01419	1	Rfam other sncRNA	Antisense RNA which regulates isiA expression	1	0.0647466
RF00606	9	snoRNA	Small nucleolar RNA SNORD93	9	0.582719
RF01145	152	snoRNA	Small nucleolar RNA sR14	152	9.84148
RF00642	254643	precursor	microRNA mir-23	182937	11844.5
RF02003	1	Rfam other sncRNA	Group II catalytic intron D1-D4-4	1	0.0647466
RF00663	624	precursor	microRNA mir-183	621	40.2076
RF00096	9	snoRNA	U8 small nucleolar RNA	9	0.582719
RF00469	3	Rfam other sncRNA	Hepatitis C stem-loop IV	3	0.19424
RF01285	1	snoRNA	Small nucleolar RNA U31b	1	0.0647466
RF00169	7	Rfam other sncRNA	Bacterial small signal recognition particle RNA	7	0.453226
RF00360	5	snoRNA	Small nucleolar RNA Z107/R87	5	0.323733
RF01210	3	snoRNA	Small nucleolar RNA U13	3	0.19424
RF00745	6891	precursor	microRNA mir-499	6286	406.997
RF00749	113	precursor	microRNA mir-208	113	7.31637
RF00687	1	precursor	microRNA mir-136	1	0.0647466
RF00275	40	snoRNA	Small nucleolar RNA SNORD56	40	2.58986
RF00087	7	snoRNA	Small nucleolar RNA SNORD26	7	0.453226
RF01357	2	Rfam other sncRNA	CRISPR RNA direct repeat element	2	0.129493
RF01195	1	snoRNA	Small nucleolar RNA snR52	1	0.0647466
RF00650	30	precursor	microRNA mir-153	30	1.9424
RF00239	2207	precursor	mir-124 microRNA precursor family	2199	142.378
RF00523	1	Rfam other sncRNA	Prion pseudoknot	1	0.0647466
RF00701	1174810	precursor	microRNA mir-126	349365	22620.2
RF01182	1	snoRNA	Small nucleolar RNA SNORD11	1	0.0647466
RF00464	84615	precursor	mir-92 microRNA precursor family	70154	4542.23
RF01509	69	snoRNA	A. fumigatus snoRNA Afu_300	69	4.46752
RF00186	44	snoRNA	Small nucleolar RNA SNORD101	44	2.84885
RF00731	13411	precursor	microRNA mir-155	13113	849.022
RF00340	5	snoRNA	Small nucleolar RNA SNORA36 family	5	0.323733
intron	97350	intron	intron	97350	6303.08
exon	170374	exon	exon	170374	11031.1
intergenic	3514966	intergenic	intergenic	3514966	227582

## Sheet: ZZ3
sRNA id	Count(27736127)	Type	Description	UMI_count(11202795)	UMI_TPM
novel_mir1	6105	mature	mature	5805	432.809
novel_mir2	179636	mature	mature	106072	7908.51
novel_mir3	91435	mature	mature	71485	5329.77
novel_mir4	46890	mature	mature	39713	2960.92
novel_mir5	68274	mature	mature	54818	4087.12
novel_mir6	33786	mature	mature	26313	1961.84
novel_mir7	58284	mature	mature	48198	3593.54
novel_mir8	45492	mature	mature	36761	2740.82
novel_mir9	27518	mature	mature	25790	1922.85
novel_mir10	26185	mature	mature	24405	1819.59
novel_mir11	25647	mature	mature	23027	1716.85
novel_mir12	20724	mature	mature	19735	1471.4
novel_mir13	33869	mature	mature	29604	2207.21
novel_mir14	52776	mature	mature	45515	3393.5
novel_mir15	22413	mature	mature	20995	1565.34
novel_mir16	23988	mature	mature	22781	1698.5
novel_mir17	32202	mature	mature	27430	2045.12
novel_mir18	18325	mature	mature	17048	1271.06
novel_mir19	87	mature	mature	87	6.48654
novel_mir20	22292	mature	mature	20523	1530.15
novel_mir21	1287	mature	mature	1279	95.3596
novel_mir22	4969	mature	mature	4819	359.295
novel_mir23	21820	mature	mature	19731	1471.1
novel_mir24	18349	mature	mature	17516	1305.96
novel_mir25	6051	mature	mature	5998	447.198
novel_mir26	5823	mature	mature	5662	422.147
novel_mir27	5250	mature	mature	5052	376.667
novel_mir28	13594	mature	mature	12976	967.464
novel_mir29	2058	mature	mature	2040	152.098
novel_mir30	2220	mature	mature	2196	163.729
novel_mir31	8081	mature	mature	7805	581.925
novel_mir32	6004	mature	mature	5825	434.3
novel_mir33	7341	mature	mature	7133	531.822
novel_mir34	5269	mature	mature	5133	382.706
novel_mir35	3044	mature	mature	3000	223.674
novel_mir37	645	mature	mature	644	48.0153
novel_mir38	2022	mature	mature	2005	149.489
novel_mir39	2062	mature	mature	2041	152.173
novel_mir40	2500	mature	mature	2453	182.891
novel_mir41	732	mature	mature	731	54.5018
novel_mir42	951	mature	mature	946	70.5318
novel_mir43	1135	mature	mature	1134	84.5487
novel_mir44	1256	mature	mature	1240	92.4518
novel_mir45	4183	mature	mature	4149	309.341
novel_mir46	2881	mature	mature	2867	213.758
novel_mir47	1096	mature	mature	1092	81.4172
novel_mir48	421	mature	mature	418	31.1652
novel_mir49	643	mature	mature	642	47.8662
novel_mir50	1455	mature	mature	1443	107.587
novel_mir51	776	mature	mature	771	57.4842
novel_mir53	1704	mature	mature	1691	126.077
novel_mir54	950	mature	mature	949	70.7555
novel_mir55	1242	mature	mature	1237	92.2281
novel_mir56	273	mature	mature	273	20.3543
novel_mir57	666	mature	mature	665	49.581
novel_mir58	108	mature	mature	108	8.05225
novel_mir60	587	mature	mature	585	43.6164
novel_mir61	514	mature	mature	513	38.2482
novel_mir62	94	mature	mature	94	7.00844
novel_mir63	133	mature	mature	133	9.9162
novel_mir64	88	mature	mature	88	6.5611
novel_mir65	1133	mature	mature	1128	84.1013
novel_mir66	418	mature	mature	417	31.0907
novel_mir68	18	mature	mature	18	1.34204
novel_mir69	11	mature	mature	11	0.820137
novel_mir70	220	mature	mature	220	16.4027
novel_mir71	349	mature	mature	349	26.0207
novel_mir73	122	mature	mature	122	9.09607
novel_mir74	276	mature	mature	276	20.578
novel_mir76	138	mature	mature	138	10.289
novel_mir77	159	mature	mature	158	11.7802
novel_mir78	383	mature	mature	381	28.4066
novel_mir79	49	mature	mature	49	3.65334
novel_mir80	17	mature	mature	17	1.26748
novel_mir81	107	mature	mature	107	7.9777
novel_mir82	69	mature	mature	69	5.1445
novel_mir83	225	mature	mature	224	16.701
novel_mir86	121	mature	mature	121	9.02151
novel_mir87	91	mature	mature	91	6.78477
novel_mir89	170	mature	mature	170	12.6748
novel_mir90	48	mature	mature	48	3.57878
novel_mir92	57	mature	mature	57	4.2498
novel_mir93	17	mature	mature	17	1.26748
novel_mir95	90	mature	mature	90	6.71021
novel_mir96	54	mature	mature	54	4.02613
novel_mir97	14	mature	mature	14	1.04381
novel_mir98	65	mature	mature	65	4.84626
novel_mir99	101	mature	mature	101	7.53035
novel_mir100	35	mature	mature	35	2.60953
novel_mir104	47	mature	mature	47	3.50422
novel_mir105	17	mature	mature	17	1.26748
novel_mir106	109	mature	mature	109	8.12681
novel_mir107	36	mature	mature	36	2.68408
novel_mir108	19	mature	mature	19	1.4166
novel_mir110	46	mature	mature	46	3.42966
novel_mir111	15	mature	mature	15	1.11837
novel_mir112	14	mature	mature	14	1.04381
novel_mir115	57	mature	mature	57	4.2498
novel_mir116	13	mature	mature	13	0.969253
novel_mir117	44	mature	mature	44	3.28055
novel_mir123	15	mature	mature	15	1.11837
novel_mir128	197	mature	mature	197	14.6879
novel_mir129	23	mature	mature	23	1.71483
novel_mir130	615	mature	mature	615	45.8531
novel_mir131	12	mature	mature	12	0.894695
novel_mir132	73801	mature	mature	59878	4464.38
novel_mir133	21	mature	mature	21	1.56572
novel_mir135	11	mature	mature	11	0.820137
novel_mir136	702	mature	mature	701	52.2651
novel_mir138	22171	mature	mature	21005	1566.09
novel_mir141	179	mature	mature	179	13.3459
novel_mir147	59	mature	mature	59	4.39892
novel_mir149	32	mature	mature	32	2.38585
novel_mir150	7191	mature	mature	7023	523.62
novel_mir152	47	mature	mature	47	3.50422
novel_mir156	15	mature	mature	15	1.11837
novel_mir158	239	mature	mature	237	17.6702
novel_mir161	33	mature	mature	33	2.46041
novel_mir162	26	mature	mature	26	1.93851
novel_mir163	62	mature	mature	62	4.62259
novel_mir164	48	mature	mature	48	3.57878
novel_mir165	4160	mature	mature	4079	304.122
novel_mir167	14	mature	mature	14	1.04381
novel_mir169	117	mature	mature	117	8.72328
novel_mir171	23	mature	mature	23	1.71483
novel_mir173	10	mature	mature	10	0.745579
novel_mir180	12	mature	mature	12	0.894695
novel_mir183	22	mature	mature	22	1.64027
novel_mir184	4179	mature	mature	4053	302.183
novel_mir186	162	mature	mature	161	12.0038
novel_mir187	6890	mature	mature	6769	504.683
novel_mir190	24	mature	mature	24	1.78939
novel_mir194	43	mature	mature	43	3.20599
novel_mir198	23	mature	mature	23	1.71483
novel_mir199	494	mature	mature	493	36.7571
novel_mir203	86	mature	mature	86	6.41198
novel_mir209	114	mature	mature	114	8.4996
novel_mir211	517	mature	mature	515	38.3973
novel_mir213	91	mature	mature	91	6.78477
novel_mir214	2682	mature	mature	2661	198.399
novel_mir215	23	mature	mature	23	1.71483
novel_mir222	159	mature	mature	159	11.8547
novel_mir223	190	mature	mature	190	14.166
novel_mir228	21	mature	mature	21	1.56572
novel_mir230	13	mature	mature	13	0.969253
novel_mir233	995	mature	mature	994	74.1106
novel_mir234	323	mature	mature	322	24.0076
novel_mir240	11	mature	mature	11	0.820137
novel_mir243	282	mature	mature	282	21.0253
novel_mir244	99	mature	mature	99	7.38123
novel_mir245	17	mature	mature	17	1.26748
novel_mir255	116	mature	mature	116	8.64872
novel_mir256	20	mature	mature	20	1.49116
novel_mir260	425	mature	mature	421	31.3889
novel_mir263	259	mature	mature	259	19.3105
novel_mir265	1366	mature	mature	1362	101.548
novel_mir266	12	mature	mature	12	0.894695
novel_mir267	1324	mature	mature	1317	98.1928
novel_mir268	23	mature	mature	23	1.71483
novel_mir269	72	mature	mature	72	5.36817
novel_mir271	25	mature	mature	25	1.86395
novel_mir272	28	mature	mature	28	2.08762
novel_mir273	15	mature	mature	15	1.11837
novel_mir280	33479	mature	mature	30401	2266.64
novel_mir282	107	mature	mature	107	7.9777
novel_mir283	11	mature	mature	11	0.820137
novel_mir288	16	mature	mature	16	1.19293
novel_mir289	479	mature	mature	476	35.4896
novel_mir295	14	mature	mature	14	1.04381
novel_mir296	241	mature	mature	241	17.9685
novel_mir298	59	mature	mature	59	4.39892
novel_mir300	20	mature	mature	20	1.49116
novel_mir311	57	mature	mature	57	4.2498
novel_mir313	218	mature	mature	217	16.1791
novel_mir316	1002	mature	mature	996	74.2597
novel_mir318	12	mature	mature	12	0.894695
novel_mir321	15	mature	mature	15	1.11837
novel_mir322	54	mature	mature	54	4.02613
novel_mir324	3229	mature	mature	3195	238.213
novel_mir326	16	mature	mature	16	1.19293
novel_mir327	10	mature	mature	10	0.745579
novel_mir332	114	mature	mature	114	8.4996
novel_mir340	25	mature	mature	25	1.86395
novel_mir345	62	mature	mature	62	4.62259
novel_mir347	18901	mature	mature	17811	1327.95
novel_mir348	21	mature	mature	21	1.56572
novel_mir357	10	mature	mature	10	0.745579
novel_mir358	77	mature	mature	77	5.74096
novel_mir368	71	mature	mature	71	5.29361
novel_mir370	87	mature	mature	87	6.48654
novel_mir373	213	mature	mature	212	15.8063
novel_mir379	26	mature	mature	26	1.93851
novel_mir381	2510	mature	mature	2486	185.351
novel_mir382	53	mature	mature	53	3.95157
novel_mir384	17	mature	mature	17	1.26748
novel_mir386	17	mature	mature	17	1.26748
novel_mir388	12	mature	mature	12	0.894695
novel_mir392	134	mature	mature	134	9.99076
novel_mir395	90	mature	mature	90	6.71021
novel_mir401	370	mature	mature	370	27.5864
novel_mir413	81	mature	mature	81	6.03919
novel_mir415	82	mature	mature	82	6.11375
novel_mir417	92	mature	mature	92	6.85933
novel_mir418	37	mature	mature	37	2.75864
novel_mir420	2250	mature	mature	2239	166.935
novel_mir421	136	mature	mature	136	10.1399
novel_mir427	72	mature	mature	72	5.36817
novel_mir429	77	mature	mature	77	5.74096
novel_mir433	17	mature	mature	17	1.26748
novel_mir434	1112	mature	mature	1103	82.2374
novel_mir435	63	mature	mature	63	4.69715
novel_mir436	398	mature	mature	397	29.5995
novel_mir438	75	mature	mature	75	5.59184
novel_mir442	14	mature	mature	14	1.04381
novel_mir451	40	mature	mature	40	2.98232
novel_mir453	1019	mature	mature	1014	75.6017
novel_mir456	271	mature	mature	270	20.1306
novel_mir461	13	mature	mature	13	0.969253
novel_mir467	91	mature	mature	90	6.71021
novel_mir468	10	mature	mature	10	0.745579
novel_mir469	11	mature	mature	11	0.820137
novel_mir470	2136	mature	mature	2118	157.914
novel_mir472	18	mature	mature	17	1.26748
novel_mir478	216	mature	mature	215	16.03
oar-miR-27a	95026	mature	mir-27	57137	4260.02
oar-miR-1185-5p	276	hairpin	mir-154	276	20.578
oar-miR-3956-3p	2	hairpin	mir-3956	2	0.149116
oar-miR-668-3p	69	hairpin	mir-668	69	5.1445
oar-let-7d	32729	hairpin	let-7	26614	1984.28
oar-miR-376c-5p	568	hairpin	mir-368	566	42.1998
oar-miR-25	7278	mature	mir-25	6384	475.978
oar-miR-544-3p	19	mature	mir-544	19	1.4166
oar-miR-376c-3p	11130	hairpin	mir-368	10296	767.648
oar-miR-299-3p	16	hairpin	mir-299	16	1.19293
oar-let-7i	263566	hairpin	let-7	93837	6996.29
oar-miR-1197-3p	3	hairpin	mir-379	3	0.223674
oar-miR-433-5p	9	hairpin	mir-433	9	0.671021
oar-miR-329a-3p	4	mature	mir-329	4	0.298232
oar-miR-485-3p	273	mature	mir-485	272	20.2798
oar-miR-493-3p	2054	mature	mir-493	2029	151.278
oar-miR-19b	3863	mature	mir-19	3598	268.259
oar-miR-411b-5p	481	mature	mir-379	480	35.7878
oar-miR-376e-5p,oar-miR-376b-5p	826	hairpin	mir-368	821	61.212
oar-miR-485-3p	85	hairpin	mir-485	85	6.33742
oar-miR-1185-5p	368	mature	mir-154	367	27.3628
oar-miR-221	4937	mature	mir-221	4723	352.137
oar-miR-323c	75	hairpin	mir-154	75	5.59184
oar-miR-432	4384	hairpin	mir-432	4237	315.902
oar-miR-758-3p	22	mature	mir-379	22	1.64027
oar-miR-412-3p	69	hairpin	mir-412	69	5.1445
oar-miR-17-5p	464	mature	mir-17	463	34.5203
oar-miR-655-3p	180	hairpin	mir-154	179	13.3459
oar-miR-380-5p	64	mature	mir-379	64	4.77171
oar-miR-487b-5p	11	mature	mir-154	11	0.820137
oar-let-7d	9204	mature	let-7	8571	639.036
oar-miR-431	19	hairpin	mir-431	19	1.4166
oar-miR-370-5p	10	hairpin	mir-370	10	0.745579
oar-miR-154a-3p	228	hairpin	mir-154	228	16.9992
oar-miR-3956-5p	16	mature	mir-3956	16	1.19293
oar-miR-376e-3p	728	hairpin	mir-368	725	54.0545
oar-miR-127	12	mature	mir-127	12	0.894695
oar-miR-495-3p	834	mature	mir-329	826	61.5848
oar-miR-380-3p	23508	mature	mir-379	18948	1412.72
oar-miR-668-5p	2	mature	mir-668	2	0.149116
oar-miR-26a	452117	hairpin	mir-26	111458	8310.08
oar-miR-362	6399	mature	mir-362	6115	455.922
oar-let-7f	160248	mature	let-7	76735	5721.2
oar-miR-30d	729	hairpin	mir-30	722	53.8308
oar-miR-376c-3p	25979	mature	mir-368	21834	1627.9
oar-miR-10a	63627	hairpin	mir-10	41989	3130.61
oar-miR-133	20999	mature	mir-133	18248	1360.53
oar-miR-369-3p	2697	hairpin	mir-154	2645	197.206
oar-miR-106a	5	mature	mir-17	5	0.37279
oar-miR-21	222836	hairpin	mir-21	73451	5476.35
oar-miR-412-5p	11	mature	mir-412	11	0.820137
oar-miR-99a	67114	mature	mir-10	38729	2887.55
oar-miR-496-3p	68	mature	mir-154	68	5.06994
oar-miR-544-3p	113	hairpin	mir-544	113	8.42504
oar-miR-30b	3012	mature	mir-30	2947	219.722
oar-miR-432	4220	mature	mir-432	4079	304.122
oar-miR-543-3p	783	mature	mir-329	777	57.9315
oar-miR-23b	8035	hairpin	mir-23	7490	558.439
oar-miR-181a	68990	hairpin	mir-181	44838	3343.03
oar-miR-154a-3p	1716	mature	mir-154	1688	125.854
oar-miR-376d	526	mature	mir-368	525	39.1429
oar-miR-329a-3p	4	hairpin	mir-329	4	0.298232
oar-miR-431	40	mature	mir-431	40	2.98232
oar-miR-3958-3p	712	mature	mir-154	700	52.1905
oar-miR-381-5p	67	mature	mir-154	66	4.92082
oar-miR-655-5p	40	mature	mir-154	40	2.98232
oar-miR-409-5p	124	hairpin	mir-154	124	9.24518
oar-miR-152	10821	hairpin	mir-148	9902	738.272
oar-miR-27a	199869	hairpin	mir-27	78389	5844.52
oar-miR-411a-3p	4236	hairpin	mir-379	4108	306.284
oar-miR-154b-3p	54	hairpin	mir-154	54	4.02613
oar-miR-494-5p	24	mature	mir-154	24	1.78939
oar-miR-380-5p	15	hairpin	mir-379	15	1.11837
oar-miR-380-3p	1577	hairpin	mir-379	1562	116.459
oar-miR-329b-5p	11	hairpin	mir-329	11	0.820137
oar-miR-99a	940358	hairpin	mir-10	130446	9725.78
oar-let-7b	290078	mature	let-7	98960	7378.25
oar-miR-374b	1096	hairpin	mir-374	1082	80.6717
oar-miR-382-3p	596	mature	mir-154	594	44.2874
oar-miR-29b	10535	hairpin	mir-29	9795	730.295
oar-miR-19b	23312	hairpin	mir-19	19821	1477.81
oar-let-7c	470869	mature	let-7	112440	8383.29
oar-miR-136	31	mature	mir-136	31	2.3113
oar-miR-377-3p	128	hairpin	mir-154	128	9.54341
oar-miR-3959-3p	2203	mature	mir-379	2164	161.343
oar-miR-150	8781	hairpin	mir-150	8259	615.774
oar-let-7i	614619	mature	let-7	119731	8926.89
oar-miR-148a	10825	mature	mir-148	10048	749.158
oar-miR-376b-3p	15824	mature	mir-368	14240	1061.7
oar-miR-381-3p	21	hairpin	mir-154	21	1.56572
oar-miR-26b	97504	mature	mir-26	58159	4336.21
oar-miR-379-3p	1903	mature	mir-379	1856	138.379
oar-miR-655-3p	844	mature	mir-154	834	62.1813
oar-miR-379-5p	10013	mature	mir-379	9341	696.445
oar-miR-410-3p	2261	mature	mir-154	2229	166.19
oar-miR-362	1654	hairpin	mir-362	1640	122.275
oar-miR-125b	44085	hairpin	mir-10	28598	2132.21
oar-miR-134-3p	10	hairpin	mir-134	10	0.745579
oar-miR-23b	6346	mature	mir-23	6055	451.448
oar-miR-544-5p	204	mature	mir-544	203	15.1353
oar-miR-26a	2003483	mature	mir-26	127708	9521.64
oar-miR-23a	219896	hairpin	mir-23	75687	5643.07
oar-miR-494-3p	1217	mature	mir-154	1192	88.873
oar-miR-16b	44332	mature	mir-15	33816	2521.25
oar-miR-323c	462	mature	mir-154	460	34.2966
oar-miR-154b-5p	4033	hairpin	mir-154	3914	291.82
oar-miR-107	13	mature	mir-103	13	0.969253
oar-miR-329a-5p	21	mature	mir-329	21	1.56572
oar-miR-22-3p	15025	mature	mir-22	13340	994.603
oar-miR-106b	397	mature	mir-17	397	29.5995
oar-miR-411a-3p	4925	mature	mir-379	4767	355.418
oar-miR-412-3p	280	mature	mir-412	280	20.8762
oar-miR-494-3p	447	hairpin	mir-154	445	33.1783
oar-miR-3956-5p	9	hairpin	mir-3956	9	0.671021
oar-miR-377-5p	81	mature	mir-154	81	6.03919
oar-miR-3959-5p	813	hairpin	mir-379	806	60.0937
oar-miR-539-5p	13	hairpin	mir-154	13	0.969253
oar-miR-539-3p	44	mature	mir-154	44	3.28055
oar-miR-143	907052	hairpin	mir-143	118649	8846.22
oar-miR-29a	62944	mature	mir-29	43817	3266.9
oar-miR-376a-3p	498	mature	mir-368	497	37.0553
oar-miR-181a	185834	mature	mir-181	81643	6087.13
oar-miR-1193-5p	1	hairpin	mir-1193	1	0.0745579
oar-miR-30a-5p	9113	mature	mir-30	8582	639.856
oar-miR-493-5p	8334	mature	mir-493	7856	585.727
oar-miR-3955-3p	3	mature	mir-3955	3	0.223674
oar-miR-665-3p	2491	hairpin	mir-665	2450	182.667
oar-miR-487b-3p	4334	mature	mir-154	4199	313.069
oar-miR-1185-3p	6	mature	mir-154	6	0.447347
oar-miR-487a-5p	244	mature	mir-154	240	17.8939
oar-miR-410-3p	427	hairpin	mir-154	425	31.6871
oar-miR-218a	19585	mature	mir-218	17123	1276.66
oar-miR-30a-5p	40098	hairpin	mir-30	28915	2155.84
oar-miR-30b	39493	hairpin	mir-30	26666	1988.16
oar-miR-200b	114	hairpin	mir-8	114	8.4996
oar-miR-329b-5p	12	mature	mir-329	12	0.894695
oar-miR-152	1211	mature	mir-148	1197	89.2458
oar-miR-495-3p	985	hairpin	mir-329	979	72.9922
oar-miR-409-3p	5035	mature	mir-154	4675	348.558
oar-miR-29b	935	mature	mir-29	929	69.2643
oar-let-7a	563034	hairpin	let-7	118622	8844.21
oar-miR-3959-5p	4944	mature	mir-379	4784	356.685
oar-miR-543-3p	973	hairpin	mir-329	970	72.3212
oar-miR-487a-3p	12	mature	mir-154	12	0.894695
oar-miR-487b-3p	3850	hairpin	mir-154	3736	278.548
oar-miR-10b	226687	hairpin	mir-10	89973	6708.2
oar-miR-107	29	hairpin	mir-103	29	2.16218
oar-miR-323a-3p	124	mature	mir-154	124	9.24518
oar-miR-411b-3p	30	mature	mir-379	30	2.23674
oar-miR-200a	28	hairpin	mir-8	28	2.08762
oar-let-7g	148174	mature	let-7	73427	5474.56
oar-miR-376a-3p	193	hairpin	mir-368	193	14.3897
oar-let-7f	533761	hairpin	let-7	118296	8819.9
oar-miR-433-3p	282	hairpin	mir-433	280	20.8762
oar-miR-148a	5615	hairpin	mir-148	5396	402.315
oar-miR-369-5p	13643	mature	mir-154	11664	869.644
oar-miR-1197-3p	20	mature	mir-379	20	1.49116
oar-miR-433-3p	913	mature	mir-433	907	67.624
oar-miR-30c	6064	hairpin	mir-30	5828	434.524
oar-miR-22-3p	567304	hairpin	mir-22	119779	8930.47
oar-miR-377-3p	125	mature	mir-154	125	9.31974
oar-miR-29a	40623	hairpin	mir-29	31027	2313.31
oar-miR-323a-3p	318	hairpin	mir-154	318	23.7094
oar-miR-106b	978	hairpin	mir-17	969	72.2466
oar-miR-200c	280	hairpin	mir-8	279	20.8017
oar-miR-377-5p	129	hairpin	mir-154	129	9.61797
oar-miR-25	13772	hairpin	mir-25	12421	926.084
oar-miR-200a	3	mature	mir-8	3	0.223674
oar-miR-410-5p	1	mature	mir-154	1	0.0745579
oar-miR-665-5p	12	hairpin	mir-665	12	0.894695
oar-miR-329a-5p	31	hairpin	mir-329	31	2.3113
oar-miR-665-3p	1569	mature	mir-665	1547	115.341
oar-miR-369-3p	9471	mature	mir-154	8860	660.583
oar-miR-382-3p	465	hairpin	mir-154	463	34.5203
oar-miR-23a	88647	mature	mir-23	36145	2694.9
oar-miR-154b-5p	8680	mature	mir-154	7691	573.425
oar-miR-143	1181683	mature	mir-143	133924	9985.09
oar-miR-30a-3p	10917	hairpin	mir-30	10147	756.539
oar-miR-539-3p	30	hairpin	mir-154	30	2.23674
oar-miR-200c	50	mature	mir-8	50	3.7279
oar-miR-299-5p	163	mature	mir-299	163	12.1529
oar-miR-136	457	hairpin	mir-136	456	33.9984
oar-miR-369-5p	2415	hairpin	mir-154	2376	177.15
oar-miR-495-5p	252	hairpin	mir-329	252	18.7886
oar-miR-668-5p	3	hairpin	mir-668	3	0.223674
oar-let-7b	221437	hairpin	let-7	86591	6456.04
oar-let-7g	225806	hairpin	let-7	87942	6556.77
oar-miR-487b-5p	29	hairpin	mir-154	29	2.16218
oar-miR-381-3p	1	mature	mir-154	1	0.0745579
oar-miR-191	25401	hairpin	mir-191	21499	1602.92
oar-miR-17-5p	1172	hairpin	mir-17	1157	86.2635
oar-miR-496-3p	315	hairpin	mir-154	314	23.4112
oar-miR-10b	23947	mature	mir-10	20074	1496.68
oar-miR-199a-3p	339193	hairpin	mir-199	102778	7662.91
oar-miR-376a-5p	2	mature	mir-368	2	0.149116
oar-miR-411a-5p	98356	mature	mir-379	47739	3559.32
oar-miR-134-3p	1	mature	mir-134	1	0.0745579
oar-miR-411a-5p	81595	hairpin	mir-379	43407	3236.34
oar-miR-3959-3p	321	hairpin	mir-379	320	23.8585
oar-miR-106a	187	hairpin	mir-17	187	13.9423
oar-miR-323a-5p	11	hairpin	mir-154	11	0.820137
oar-miR-668-3p	22	mature	mir-668	22	1.64027
oar-miR-26b	201803	hairpin	mir-26	85537	6377.46
oar-miR-191	114305	mature	mir-191	57950	4320.63
oar-miR-199a-3p	490083	mature	mir-199	115142	8584.75
oar-miR-493-5p	2350	hairpin	mir-493	2303	171.707
oar-miR-544-5p	17	hairpin	mir-544	17	1.26748
oar-miR-495-5p	14	mature	mir-329	14	1.04381
oar-miR-376d	772	hairpin	mir-368	764	56.9622
oar-miR-409-3p	2551	hairpin	mir-154	2474	184.456
oar-miR-134-5p	82	mature	mir-134	82	6.11375
oar-miR-485-5p	2300	mature	mir-485	2253	167.979
oar-miR-3958-3p	1106	hairpin	mir-154	1102	82.1628
oar-miR-487a-3p	53	hairpin	mir-154	53	3.95157
oar-miR-16b	295464	hairpin	mir-15	95868	7147.72
oar-miR-487a-5p	69	hairpin	mir-154	69	5.1445
oar-miR-150	36037	mature	mir-150	27434	2045.42
oar-miR-370-3p	33	hairpin	mir-370	33	2.46041
oar-miR-493-3p	4743	hairpin	mir-493	4556	339.686
oar-miR-410-5p	2	hairpin	mir-154	2	0.149116
oar-miR-376a-5p	2	hairpin	mir-368	2	0.149116
oar-miR-218a	5342	hairpin	mir-218	5117	381.513
oar-miR-3957-3p	10	mature	mir-3957	10	0.745579
oar-miR-376b-3p	27151	hairpin	mir-368	22713	1693.43
oar-miR-3957-3p	12	hairpin	mir-3957	12	0.894695
oar-miR-127	123216	hairpin	mir-127	49937	3723.2
oar-miR-379-5p	105421	hairpin	mir-379	58875	4389.6
oar-miR-374a	947	hairpin	mir-374	939	70.0099
oar-miR-299-5p	138	hairpin	mir-299	138	10.289
oar-miR-374a	1740	mature	mir-374	1721	128.314
oar-miR-154b-3p	45	mature	mir-154	45	3.35511
oar-miR-329b-3p	103	hairpin	mir-329	103	7.67947
oar-miR-221	3370	hairpin	mir-221	3284	244.848
oar-miR-655-5p	16	hairpin	mir-154	16	1.19293
oar-miR-323b	2	mature	mir-154	2	0.149116
oar-miR-412-5p	18	hairpin	mir-412	18	1.34204
oar-miR-194	2886	mature	mir-194	2719	202.723
oar-miR-485-5p	881	hairpin	mir-485	876	65.3127
oar-miR-103	9814	hairpin	mir-103	9163	683.174
oar-miR-411b-3p	1039	hairpin	mir-379	1027	76.571
oar-miR-541-5p	35	hairpin	mir-541	35	2.60953
oar-miR-133	27124	hairpin	mir-133	22877	1705.66
oar-miR-541-5p	33	mature	mir-541	33	2.46041
oar-miR-3955-5p	25	hairpin	mir-3955	25	1.86395
oar-miR-134-5p	68	hairpin	mir-134	68	5.06994
oar-miR-200b	216	mature	mir-8	214	15.9554
oar-miR-103	3778	mature	mir-103	3623	270.123
oar-miR-376e-5p,oar-miR-376b-5p	1901	mature	mir-368	1873	139.647
oar-miR-154a-5p	80	hairpin	mir-154	80	5.96463
oar-miR-3958-5p	28	hairpin	mir-154	28	2.08762
oar-miR-376c-5p	454	mature	mir-368	451	33.6256
oar-miR-21	560049	mature	mir-21	119887	8938.52
oar-miR-370-5p	14	mature	mir-370	14	1.04381
oar-miR-323a-5p	7	mature	mir-154	7	0.521905
oar-miR-194	3437	hairpin	mir-194	3324	247.831
oar-miR-30c	865	mature	mir-30	858	63.9707
oar-miR-10a	4481	mature	mir-10	4217	314.411
oar-miR-154a-5p	357	mature	mir-154	357	26.6172
oar-miR-379-3p	589	hairpin	mir-379	584	43.5418
oar-miR-3955-3p	7	hairpin	mir-3955	7	0.521905
oar-miR-409-5p	58	mature	mir-154	58	4.32436
oar-miR-494-5p	62	hairpin	mir-154	62	4.62259
oar-miR-382-5p	2613	mature	mir-154	2514	187.439
oar-miR-125b	31676	mature	mir-10	25820	1925.09
oar-miR-329b-3p	34	mature	mir-329	34	2.53497
oar-miR-382-5p	951	hairpin	mir-154	946	70.5318
oar-miR-3955-5p	127	mature	mir-3955	126	9.3943
oar-miR-30d	1318	mature	mir-30	1288	96.0306
oar-miR-30a-3p	3600	mature	mir-30	3466	258.418
oar-miR-3957-5p	17	hairpin	mir-3957	17	1.26748
oar-miR-758-3p	107	hairpin	mir-379	107	7.9777
oar-miR-376e-3p	3793	mature	mir-368	3711	276.684
oar-miR-374b	5951	mature	mir-374	5695	424.607
oar-miR-411b-5p	123	hairpin	mir-379	123	9.17062
oar-miR-3958-5p	68	mature	mir-154	68	5.06994
oar-miR-433-5p	2	mature	mir-433	2	0.149116
oar-miR-3957-5p	27	mature	mir-3957	27	2.01306
oar-let-7c	867089	hairpin	let-7	127561	9510.68
oar-let-7a	1222643	mature	let-7	135192	10079.6
oar-miR-539-5p	22	mature	mir-154	22	1.64027
RF00942	29	precursor	microRNA mir-1224	29	2.16218
RF00051	5286	precursor	mir-17 microRNA precursor family	5235	390.311
RF00413	11	snoRNA	Small nucleolar RNA SNORA19	11	0.820137
RF00047	100	precursor	mir-2 microRNA precursor	100	7.45579
RF01144	1	snoRNA	Small nucleolar RNA sR17	1	0.0745579
RF00660	16	precursor	microRNA mir-214	16	1.19293
RF01335	2	Rfam other sncRNA	CRISPR RNA direct repeat element	2	0.149116
RF00694	257	precursor	microRNA mir-137	257	19.1614
RF00708	1	precursor	microRNA mir-450	1	0.0745579
RF00067	60	snoRNA	Small nucleolar RNA SNORD15	60	4.47347
RF01141	3	snoRNA	Small nucleolar RNA sR18	3	0.223674
RF00272	3	snoRNA	Small nucleolar RNA SNORA67	3	0.223674
RF00752	36	precursor	microRNA mir-14	36	2.68408
RF00604	38	snoRNA	Small nucleolar RNA SNORD88	38	2.8332
RF01737	1	Rfam other sncRNA	flpD RNA	1	0.0745579
RF01652	4	snoRNA	Caenorhabditis snoRNA ceN70	4	0.298232
RF01192	8	snoRNA	Small nucleolar RNA SNORD11B	8	0.596463
RF01687	2	Rfam other sncRNA	Acido-Lenti-1 RNA	2	0.149116
RF00283	12	snoRNA	small Cajal body-specific RNA 18	12	0.894695
RF00431	8	snoRNA	Small nucleolar RNA SNORA55	8	0.596463
RF00674	231	precursor	microRNA mir-187	230	17.1483
RF01186	54	snoRNA	Small nucleolar RNA SNORD127	54	4.02613
RF00249	6	precursor	mir-46/mir-47/mir-281 microRNA precursor family	6	0.447347
RF00593	77	snoRNA	Small nucleolar RNA U83B	77	5.74096
RF00517	3	Rfam other sncRNA	serC leader	3	0.223674
RF01173	3	snoRNA	Small nucleolar RNA U105B	3	0.223674
RF01918	1	precursor	microRNA mir-1249	1	0.0745579
RF01211	1	snoRNA	Small nucleolar RNA SNORD124	1	0.0745579
RF02253	2	Rfam other sncRNA	Iron response element II	2	0.149116
RF01707	10	Rfam other sncRNA	JUMPstart RNA	10	0.745579
RF00502	7	Rfam other sncRNA	Turnip crinkle virus (TCV) core promoter hairpin (Pr)	7	0.521905
RF00217	751	snoRNA	Small nucleolar RNA SNORD20	750	55.9184
RF00137	46	snoRNA	Small nucleolar RNA SNORD83	46	3.42966
RF00568	5	snoRNA	Small nucleolar RNA SNORA26	5	0.37279
RF01108	1	Rfam other sncRNA	Pseudoknot of upstream pseudoknot domain (UPD) of the 3'UTR	1	0.0745579
RF01959	287	rRNA	Archaeal small subunit ribosomal RNA	287	21.3981
RF01312	1	snoRNA	Small nucleolar RNA sR9	1	0.0745579
RF01090	1	Rfam other sncRNA	Edr gene ribosomal frameshift signal	1	0.0745579
RF00744	6772	precursor	microRNA mir-361	6571	489.92
RF00560	13	snoRNA	Small nucleolar RNA SNORA17	13	0.969253
RF01200	16	snoRNA	Small nucleolar RNA SNORD125	16	1.19293
RF01346	5	Rfam other sncRNA	CRISPR RNA direct repeat element	5	0.37279
RF00870	4	precursor	microRNA mir-423	4	0.298232
RF00151	49	snoRNA	Small nucleolar RNA SNORD58	49	3.65334
RF00075	1037	precursor	mir-166 microRNA precursor	1033	77.0183
RF02359	3	Rfam other sncRNA	Bacteriophage MS2 operator hairpin	3	0.223674
RF00693	18	precursor	microRNA mir-147	18	1.34204
RF00700	136	precursor	microRNA mir-375	135	10.0653
RF00783	7649	precursor	microRNA mir-484	7544	562.465
RF01366	1	Rfam other sncRNA	CRISPR RNA direct repeat element	1	0.0745579
RF00088	781	snoRNA	Small nucleolar RNA SNORD30	777	57.9315
RF01055	1	Rfam other sncRNA	Moco (molybdenum cofactor) riboswitch	1	0.0745579
RF00402	1	snoRNA	Small nucleolar RNA SNORA25	1	0.0745579
RF01356	1	Rfam other sncRNA	CRISPR RNA direct repeat element	1	0.0745579
RF01695	1	Rfam other sncRNA	C4 antisense RNA	1	0.0745579
RF00662	886	precursor	microRNA mir-132	886	66.0583
RF01813	2	Rfam other sncRNA	rdlD antitoxin	2	0.149116
RF00076	22946	precursor	mir-181 microRNA precursor	22363	1667.34
RF01277	19	snoRNA	Small nucleolar RNA U54	19	1.4166
RF00341	6	snoRNA	Small nucleolar RNA Z39	6	0.447347
RF01843	2	Rfam other sncRNA	neiserria ribosomal frameshift element	2	0.149116
RF02223	11	Rfam other sncRNA	Proteobacterial sRNA sX4	11	0.820137
RF01283	1	snoRNA	Small nucleolar RNA U30	1	0.0745579
RF00412	76	snoRNA	Small nucleolar RNA SNORA21	76	5.6664
RF00899	4	precursor	microRNA mir-235	4	0.298232
RF02162	1	Rfam other sncRNA	XIST RNA A repeat	1	0.0745579
RF01844	20	snRNA	SmY spliceosomal RNA	20	1.49116
RF00409	12	snoRNA	Small nucleolar RNA SNORA7	12	0.894695
RF00656	91	precursor	microRNA mir-205	91	6.78477
RF00646	26361	precursor	microRNA mir-204	21819	1626.78
RF00438	3	snoRNA	Small nucleolar RNA SNORA33	3	0.223674
RF02214	5	precursor	microRNA mir-56	5	0.37279
RF00554	8	snoRNA	Small nucleolar RNA SNORA48	8	0.596463
RF00951	2	precursor	microRNA mir-1302	2	0.149116
RF00414	5	snoRNA	Small nucleolar RNA SNORA22	5	0.37279
RF00157	14	snoRNA	Small nucleolar RNA SNORD55/SNORD39	14	1.04381
RF01704	1	Rfam other sncRNA	Downstream peptide RNA	1	0.0745579
RF01523	1	snoRNA	Trypanosomatid snoRNA TB10Cs1H2	1	0.0745579
RF00699	2	precursor	microRNA mir-134	2	0.149116
RF02543	5967	rRNA	Eukaryotic large subunit ribosomal RNA	5964	444.663
RF00592	3016	snoRNA	Small nucleolar RNA SNORD78	2970	221.437
RF00382	1	Rfam other sncRNA	DnaX ribosomal frameshifting element	1	0.0745579
RF00578	3	snoRNA	Small nucleolar RNA SNORD89	3	0.223674
RF00100	204	Rfam other sncRNA	7SK RNA	204	15.2098
RF00192	1	Rfam other sncRNA	Bovine leukaemia virus RNA packaging signal	1	0.0745579
RF00248	3	precursor	mir-148/mir-152 microRNA precursor family	3	0.223674
RF00177	4002	rRNA	Bacterial small subunit ribosomal RNA	4002	298.381
RF02471	1	Rfam other sncRNA	Actinobacteria sRNA Ms_IGR-5	1	0.0745579
RF00711	289	precursor	microRNA mir-449	289	21.5472
RF00586	2	snoRNA	Small nucleolar RNA SNORA12	2	0.149116
RF00919	568	precursor	microRNA mir-874	566	42.1998
RF00004	155	snRNA	U2 spliceosomal RNA	154	11.4819
RF01022	3	precursor	microRNA mir-611	3	0.223674
RF01308	3	snoRNA	Small nucleolar RNA sR58	3	0.223674
RF00284	6041	snoRNA	Small nucleolar RNA SNORD74	5802	432.585
RF00372	1	Rfam other sncRNA	sroH RNA	1	0.0745579
RF02540	88	rRNA	Archaeal large subunit ribosomal RNA	88	6.5611
RF00452	1	precursor	mir-172 microRNA precursor family	1	0.0745579
RF01295	26	snoRNA	Small Cajal body-specific RNA 7	26	1.93851
RF00053	20701	precursor	mir-7 microRNA precursor	18860	1406.16
RF01753	14	Rfam other sncRNA	psbNH RNA	14	1.04381
RF01170	4	snoRNA	Small nucleolar RNA U61	4	0.298232
RF00675	44907	precursor	microRNA mir-145	34960	2606.54
RF00144	237818	precursor	mir-199 microRNA precursor	170911	12742.8
RF01128	1	snoRNA	Small nucleolar RNA sR42	1	0.0745579
RF00429	4	snoRNA	Small nucleolar RNA SNORA29	4	0.298232
RF00289	5838	snoRNA	Small nucleolar RNA SNORD104	5675	423.116
RF00459	2285	Rfam other sncRNA	Mason-Pfizer monkey virus packaging signal	2276	169.694
RF00032	19	Rfam other sncRNA	Histone 3' UTR stem-loop	19	1.4166
RF00894	1	precursor	microRNA mir-790	1	0.0745579
RF01074	7	Rfam other sncRNA	Putative RNA-dependent RNA polymerase ribosomal frameshift site	7	0.521905
RF01668	14	Rfam other sncRNA	Pseudomonas sRNA P10	14	1.04381
RF00257	285	precursor	mir-194 microRNA precursor family	285	21.249
RF01229	81	snoRNA	Small nucleolar RNA SNORA84	81	6.03919
RF00136	359	snoRNA	Small nucleolar RNA SNORD81	358	26.6917
RF01867	25	Rfam other sncRNA	caulobacter sRNA CC2171	25	1.86395
RF00569	5	snoRNA	Small nucleolar RNA SNORD19	5	0.37279
RF02553	55	Rfam other sncRNA	Y RNA-like	55	4.10069
RF00089	575	snoRNA	Small nucleolar RNA SNORD31	573	42.7217
RF00191	8	snoRNA	Small nucleolar RNA SNORA57	8	0.596463
RF00561	2	snoRNA	Small nucleolar RNA SNORA40	2	0.149116
RF00401	2	snoRNA	Small nucleolar RNA SNORA20	2	0.149116
RF01278	8	snoRNA	Small nucleolar RNA SNORD109A	8	0.596463
RF01414	3	Rfam other sncRNA	Class I RNA	3	0.223674
RF00152	1	snoRNA	Small nucleolar RNA SNORD79	1	0.0745579
RF01428	1	snoRNA	small nucleolar RNA snoR128	1	0.0745579
RF00689	2	precursor	microRNA MIR390	2	0.149116
RF01330	1	Rfam other sncRNA	CRISPR RNA direct repeat element	1	0.0745579
RF01449	1	snoRNA	small nucleolar RNA snR100	1	0.0745579
RF00644	237306	precursor	microRNA mir-27	189853	14155
RF01904	1	Rfam other sncRNA	HOTAIR conserved region 1	1	0.0745579
RF01922	1	precursor	microRNA mir-654	1	0.0745579
RF00444	1	Rfam other sncRNA	PrrF RNA	1	0.0745579
RF01367	8	Rfam other sncRNA	CRISPR RNA direct repeat element	8	0.596463
RF01151	1	snoRNA	Small nucleolar RNA U82P	1	0.0745579
RF00411	24	snoRNA	Small nucleolar RNA SNORA9	24	1.78939
RF00223	1	Rfam other sncRNA	bip internal ribosome entry site (IRES)	1	0.0745579
RF01232	56	snoRNA	Small nucleolar RNA R442	56	4.17524
RF01942	245	precursor	microRNA mir-1937	245	18.2667
RF01506	119	snoRNA	A. fumigatus snoRNA Afu_294	119	8.87239
RF00727	12	precursor	microRNA bantam	12	0.894695
RF00703	37354	precursor	microRNA mir-139	34072	2540.34
RF02126	9	Rfam other sncRNA	Ghrelin opposite strand RNA conserved region	9	0.671021
RF00622	1	Rfam other sncRNA	Mammalian CPEB3 ribozyme	1	0.0745579
RF00598	24	snoRNA	Small nucleolar RNA SNORA76	24	1.78939
RF00571	51	snoRNA	Small nucleolar RNA SNORD65	51	3.80245
RF01626	1	snoRNA	Caenorhabditis snoRNA ceN30	1	0.0745579
RF00478	144	snoRNA	Small Cajal body specific RNA 6	144	10.7363
RF00498	1	Rfam other sncRNA	Equine arteritis virus leader TRS hairpin (LTH)	1	0.0745579
RF00205	2	snoRNA	Small nucleolar RNA R41	2	0.149116
RF00640	550	precursor	microRNA MIR167_1	550	41.0069
RF00638	336	precursor	microRNA MIR159	335	24.9769
RF00073	16	precursor	mir-156 microRNA precursor	16	1.19293
RF00254	189303	precursor	mir-16 microRNA precursor family	118526	8837.05
RF01529	1	Rfam other sncRNA	Cauldobacter sRNA CC3552	1	0.0745579
RF00158	18	snoRNA	Small nucleolar RNA SNORD82	18	1.34204
RF01106	1	Rfam other sncRNA	Pseudoknot of upstream pseudoknot domain (UPD) of the 3'UTR	1	0.0745579
RF01188	2	snoRNA	Small nucleolar RNA snR56	2	0.149116
RF00600	8	snoRNA	Small nucleolar RNA SNORA79	8	0.596463
RF01762	4	Rfam other sncRNA	Whalefall-1 RNA	4	0.298232
RF00193	1	Rfam other sncRNA	Citrus tristeza virus replication signal	1	0.0745579
RF02539	1	snoRNA	Plant small nucleolar RNA SNOR75	1	0.0745579
RF00233	1	Rfam other sncRNA	Tymovirus/Pomovirus/Furovirus tRNA-like 3' UTR element	1	0.0745579
RF01962	1	Rfam other sncRNA	Rhabdomyosarcoma 2 associated transcript conserved region 1	1	0.0745579
RF00005	28539	tRNA	tRNA	28298	2109.84
RF00672	105	precursor	microRNA mir-190	105	7.82858
RF00691	5034	precursor	microRNA mir-146	4978	371.149
RF02519	2	Rfam other sncRNA	ToxI antitoxin	2	0.149116
RF00763	3	precursor	microRNA mir-339	3	0.223674
RF00565	3	snoRNA	Small Cajal body specific RNA 3	3	0.223674
RF00273	204	snoRNA	Small nucleolar RNA SNORD59	204	15.2098
RF00424	16	snoRNA	Small Cajal body specific RNA 16	16	1.19293
RF00309	89	snoRNA	Small nucleolar RNA snR60/Z15/Z230/Z193/J17	89	6.63565
RF00618	52	snRNA	U4atac minor spliceosomal RNA	52	3.87701
RF00664	615	precursor	microRNA mir-223	614	45.7786
RF01519	4	Rfam other sncRNA	Caulobacter sRNA CC0196	4	0.298232
RF00247	47	precursor	mir-160 microRNA precursor family	46	3.42966
RF00648	65	precursor	microRNA MIR396	65	4.84626
RF01164	261	snoRNA	Small nucleolar RNA SNORD107	261	19.4596
RF00108	9	snoRNA	Small nucleolar RNA SNORD116	9	0.671021
RF00410	4	snoRNA	Small nucleolar RNA SNORA2/SNORA34 family	4	0.298232
RF00645	5	precursor	microRNA MIR169_2	5	0.37279
RF00187	129	snoRNA	Small nucleolar RNA SNORD102	129	9.61797
RF00683	47630	precursor	microRNA mir-143	39437	2940.34
RF01136	1	snoRNA	Small nucleolar RNA sR28	1	0.0745579
RF00091	2	snoRNA	Small nucleolar RNA SNORA62/SNORA6 family	2	0.149116
RF00093	2	snoRNA	Small nucleolar RNA SNORD18	2	0.149116
RF00421	3	snoRNA	Small nucleolar RNA SNORA32	3	0.223674
RF00281	31	snoRNA	Small nucleolar RNA SNORD47	31	2.3113
RF00069	19	snoRNA	Small nucleolar RNA SNORD24	19	1.4166
RF01156	337	snoRNA	Small nucleolar RNA SNORD123	337	25.126
RF01093	1	Rfam other sncRNA	Ma3 gene ribosomal frameshift signal	1	0.0745579
RF00155	23	snoRNA	Small nucleolar RNA SNORA66	23	1.71483
RF01381	10	Rfam other sncRNA	HIV-1 stem-loop 3 Psi packaging signal	10	0.745579
RF01872	1	Rfam other sncRNA	Maternally expressed 3 conserved region 2	1	0.0745579
RF01388	1	Rfam other sncRNA	isrD Hfq binding RNA	1	0.0745579
RF01138	1	snoRNA	Small nucleolar RNA sR23	1	0.0745579
RF00400	10	snoRNA	Small nucleolar RNA SNORA28	10	0.745579
RF01360	1	Rfam other sncRNA	CRISPR RNA direct repeat element	1	0.0745579
RF00253	2300	precursor	mir-101 microRNA precursor family	2291	170.812
RF00300	1	snoRNA	Small nucleolar RNA Z221/R21b	1	0.0745579
RF00753	216	precursor	microRNA mir-503	215	16.03
RF00594	2	snoRNA	Small nucleolar RNA SNORD86	2	0.149116
RF01142	1	snoRNA	Small nucleolar RNA sR19	1	0.0745579
RF02044	1	Rfam other sncRNA	CDKN2B antisense RNA 1 convserved region 2	1	0.0745579
RF00573	23	snoRNA	Small nucleolar RNA SNORD67	23	1.71483
RF00012	1090	snoRNA	Small nucleolar RNA U3	1088	81.119
RF00446	20131	precursor	mir-133 microRNA precursor family	19746	1472.22
RF00613	42	snoRNA	Small nucleolar RNA SNORD94	42	3.13143
RF01241	31	snoRNA	Small nucleolar RNA SNORA81	31	2.3113
RF00164	17	Rfam other sncRNA	Coronavirus 3' stem-loop II-like motif (s2m)	17	1.26748
RF00286	3	snoRNA	Small Cajal body specific RNA 8	3	0.223674
RF01014	279	precursor	microRNA mir-1306	279	20.8017
RF00002	39693	rRNA	5.8S ribosomal RNA	38145	2844.01
RF01897	4	precursor	microRNA mir-188	4	0.298232
RF00599	2	snoRNA	Small nucleolar RNA SNORA77	2	0.149116
RF00358	24	snoRNA	Small nucleolar RNA Z101	24	1.78939
RF00019	256568	Rfam other sncRNA	Y RNA	214820	16016.5
RF00066	13	snRNA	U7 small nuclear RNA	13	0.969253
RF01903	243	precursor	microRNA mir-500	243	18.1176
RF01317	1	Rfam other sncRNA	CRISPR RNA direct repeat element	1	0.0745579
RF00451	1	precursor	mir-395 microRNA precursor family	1	0.0745579
RF00246	457	precursor	mir-135 microRNA precursor family	456	33.9984
RF01294	58	snoRNA	Small nucleolar RNA U89	58	4.32436
RF00322	9	snoRNA	Small nucleolar RNA SNORA31	9	0.671021
RF00274	536	snoRNA	Small nucleolar RNA SNORD57	536	39.963
RF01100	2	Rfam other sncRNA	3'-terminal pseudoknot in BYV	2	0.149116
RF00769	2	precursor	microRNA mir-331	2	0.149116
RF00074	26371	precursor	mir-29 microRNA precursor	25477	1899.51
RF00736	28533	precursor	microRNA mir-320	26934	2008.14
RF00519	1	Rfam other sncRNA	suhB	1	0.0745579
RF00584	7	snoRNA	Small nucleolar RNA SNORD105	7	0.521905
RF00319	5	snoRNA	Small nucleolar RNA SNORA23	5	0.37279
RF02399	3	Rfam other sncRNA	Nitrogen stress-induced RNA 1	3	0.223674
RF00039	1	Rfam other sncRNA	DicF RNA	1	0.0745579
RF00023	21416	Rfam other sncRNA	transfer-messenger RNA	21183	1579.36
RF01038	1	precursor	microRNA mir-1307	1	0.0745579
RF01702	1	Rfam other sncRNA	Cyano-2 RNA	1	0.0745579
RF00564	45	snoRNA	Small Cajal body specific RNA 11	45	3.35511
RF00684	120	precursor	mir-122 microRNA precursor	120	8.94695
RF00606	19	snoRNA	Small nucleolar RNA SNORD93	19	1.4166
RF01145	4	snoRNA	Small nucleolar RNA sR14	3	0.223674
RF00642	237500	precursor	microRNA mir-23	168573	12568.5
RF02216	1	Rfam other sncRNA	ZNFX1 antisense RNA 1 conserved region 2	1	0.0745579
RF00663	1115	precursor	microRNA mir-183	1109	82.6847
RF00469	2	Rfam other sncRNA	Hepatitis C stem-loop IV	2	0.149116
RF00169	11	Rfam other sncRNA	Bacterial small signal recognition particle RNA	11	0.820137
RF00745	39080	precursor	microRNA mir-499	33001	2460.49
RF00118	1	Rfam other sncRNA	rydB RNA	1	0.0745579
RF00749	119	precursor	microRNA mir-208	119	8.87239
RF00275	110	snoRNA	Small nucleolar RNA SNORD56	110	8.20137
RF00440	47	snoRNA	Small nucleolar RNA SNORD37	47	3.50422
RF00087	24	snoRNA	Small nucleolar RNA SNORD26	24	1.78939
RF01276	1	snoRNA	Small nucleolar RNA sR53	1	0.0745579
RF00650	67	precursor	microRNA mir-153	67	4.99538
RF00239	1352	precursor	mir-124 microRNA precursor family	1346	100.355
RF00523	1	Rfam other sncRNA	Prion pseudoknot	1	0.0745579
RF00742	30	precursor	microRNA MIR162_2	30	2.23674
RF00423	6	snoRNA	Small Cajal body specific RNA 4	6	0.447347
RF00701	1771696	precursor	microRNA mir-126	447420	33358.7
RF01119	1	snoRNA	Small nucleolar RNA sR32	1	0.0745579
RF00186	73	snoRNA	Small nucleolar RNA SNORD101	73	5.44273
RF00775	1	precursor	microRNA mir-432	1	0.0745579
RF00453	1	Rfam other sncRNA	Cardiovirus cis-acting replication element (CRE)	1	0.0745579
RF01166	1	snoRNA	Small nucleolar RNA sn3071	1	0.0745579
RF02475	23	snoRNA	Small nucleolar RNA GlsR6	23	1.71483
RF00929	2	precursor	microRNA mir-574	2	0.149116
RF01370	1	Rfam other sncRNA	CRISPR RNA direct repeat element	1	0.0745579
RF01118	306	rRNA	Pseudoknot of the domain G(G12) of 23S ribosomal RNA	306	22.8147
RF00445	4	precursor	mir-399 microRNA precursor family	4	0.298232
RF00608	40	snoRNA	Small nucleolar RNA SNORD99	40	2.98232
RF00263	3	snoRNA	Small nucleolar RNA SNORA68	3	0.223674
RF00213	9	snoRNA	Small nucleolar RNA R38	9	0.671021
RF00658	192478	precursor	microRNA mir-21	61306	4570.85
RF01768	2	Rfam other sncRNA	ribosomal frameshift site	2	0.149116
RF00840	115	precursor	microRNA mir-374	115	8.57416
RF00448	3	Rfam other sncRNA	Epstein-Barr virus nuclear antigen (EBNA) IRES	3	0.223674
RF00581	69	snoRNA	Small nucleolar SNORD12/SNORD106	69	5.1445
RF00003	729	snRNA	U1 spliceosomal RNA	729	54.3527
RF01833	8	Rfam other sncRNA	ribosomal frameshift site	8	0.596463
RF01268	17	snoRNA	Small Cajal body-specific RNA 2	17	1.26748
RF00493	11	snoRNA	Small nucleolar RNA U2-30	11	0.820137
RF00375	3883	Rfam other sncRNA	HIV primer binding site (PBS)	3860	287.794
RF00071	48	snoRNA	Small nucleolar RNA SNORD73	48	3.57878
RF00342	44	snoRNA	Small nucleolar RNA Z40	44	3.28055
RF00588	44	snoRNA	Small nucleolar RNA SNORD41	43	3.20599
RF00090	142	snoRNA	Small nucleolar RNA SNORA74	142	10.5872
RF02182	25	Rfam other sncRNA	ST7 antisense RNA 2 conserved region 2	25	1.86395
RF00706	20	precursor	microRNA mir-263	20	1.49116
RF00891	470	precursor	microRNA mir-671	470	35.0422
RF00912	460	precursor	microRNA mir-877	460	34.2966
RF00677	609	precursor	microRNA MIR168	608	45.3312
RF00704	4	precursor	microRNA MIR397	4	0.298232
RF00686	26893	precursor	microRNA mir-338	25130	1873.64
RF00657	37	precursor	microRNA mir-184	37	2.75864
RF01673	1	Rfam other sncRNA	PhrS	1	0.0745579
RF02086	1	Rfam other sncRNA	Yellow-achaete intergenic RNA conserved region 2	1	0.0745579
RF00647	37	precursor	microRNA MIR164	36	2.68408
RF00350	1	snoRNA	Small nucleolar RNA Z152/R70/R12/	1	0.0745579
RF00567	155	snoRNA	Small nucleolar RNA SNORD17	155	11.5565
RF00133	26	snoRNA	Small nucleolar RNA Z195/SNORD33/SNORD32 family	26	1.93851
RF00007	1	snRNA	U12 minor spliceosomal RNA	1	0.0745579
RF01955	1	Rfam other sncRNA	Nuclear enriched abundant transcript 1 conserved region 1	1	0.0745579
RF01852	588	tRNA	Selenocysteine transfer RNA	580	43.2436
RF01656	2	Rfam other sncRNA	Nematode sRNA ceN72-3_ceN74-2	2	0.149116
RF02020	1	precursor	microRNA mir-25	1	0.0745579
RF00085	2	snoRNA	Small nucleolar RNA SNORD28	2	0.149116
RF01855	5	Rfam other sncRNA	Plant signal recognition particle RNA	5	0.37279
RF01497	1	Rfam other sncRNA	ALIL pseudoknot	1	0.0745579
RF00890	110	precursor	microRNA mir-668	110	8.20137
RF00180	7	Rfam other sncRNA	Renin stability regulatory element (REN-SRE)	7	0.521905
RF00666	1	precursor	microRNA mir-32	1	0.0745579
RF00231	47	snoRNA	Small Cajal body specific RNA 13	47	3.50422
RF01124	3	snoRNA	Small nucleolar RNA sR36	3	0.223674
RF02227	3	Rfam other sncRNA	Proteobacterial sRNA sX8	3	0.223674
RF00394	2	snoRNA	Small nucleolar RNA SNORA4	2	0.149116
RF00055	3	snoRNA	Small nucleolar RNA SNORD96 family	3	0.223674
RF01130	8	snoRNA	Small nucleolar RNA sR46	8	0.596463
RF00777	10	precursor	microRNA mir-541	10	0.745579
RF00757	20	precursor	microRNA mir-275	20	1.49116
RF00695	90	precursor	microRNA MIR398	90	6.71021
RF00181	208	snoRNA	Small nucleolar RNA SNORD113/SNORD114 family	208	15.508
RF00563	136	snoRNA	Small nucleolar RNA SNORA53	136	10.1399
RF00156	38	snoRNA	Small nucleolar RNA SNORA70	38	2.8332
RF00288	9	snoRNA	Z30 small nucleolar RNA	9	0.671021
RF00086	10	snoRNA	Small nucleolar RNA SNORD27	10	0.745579
RF00287	77	snoRNA	Small nucleolar RNA SNORD44	77	5.74096
RF01315	1	Rfam other sncRNA	CRISPR RNA direct repeat element	1	0.0745579
RF00679	199	precursor	microRNA mir-210	199	14.837
RF00572	5505	snoRNA	Small nucleolar RNA SNORD66	5392	402.016
RF00056	42	snoRNA	Small nucleolar RNA SNORA71	42	3.13143
RF00393	1	snoRNA	Small nucleolar RNA SNORA8	1	0.0745579
RF00072	43	snoRNA	Small nucleolar RNA SNORA75	42	3.13143
RF00276	28	snoRNA	Small nucleolar RNA SNORD52	28	2.08762
RF00619	16	snRNA	U6atac minor spliceosomal RNA	16	1.19293
RF00416	41	snoRNA	Small nucleolar RNA SNORA43	41	3.05687
RF00582	11	snoRNA	Small Cajal body specific RNA 14	11	0.820137
RF00147	1	snoRNA	Small nucleolar RNA SNORD34	1	0.0745579
RF00001	153	rRNA	5S ribosomal RNA	153	11.4074
RF01299	1881	snoRNA	Small nucleolar RNA SNORD2	1865	139.051
RF00024	1	Rfam other sncRNA	Vertebrate telomerase RNA	1	0.0745579
RF01183	4	snoRNA	Small nucleolar RNA SNORD19B	4	0.298232
RF02194	59	Rfam other sncRNA	Bacterial antisense RNA HPnc0260	59	4.39892
RF00767	8	precursor	microRNA mir-150	8	0.596463
RF00614	1	snoRNA	Small nucleolar RNA SNORA11	1	0.0745579
RF00649	4305	precursor	microRNA mir-128	4272	318.511
RF00678	109	precursor	microRNA mir-140	109	8.12681
RF01147	1	snoRNA	Small nucleolar RNA sR12	1	0.0745579
RF00190	20	snoRNA	Small nucleolar RNA SNORA16B/SNORA16A family	20	1.49116
RF00696	538	precursor	microRNA mir-203	538	40.1122
RF00195	1	Rfam other sncRNA	RsmY RNA family	1	0.0745579
RF00245	1764	precursor	mir-19 microRNA precursor family	1754	130.775
RF00575	6	snoRNA	Small nucleolar RNA SNORD70	6	0.447347
RF01851	99	Rfam other sncRNA	Cyanobacteria transfer-messenger RNA	99	7.38123
RF02463	1	Rfam other sncRNA	Mycobacterium sRNA Ms_AS-1	1	0.0745579
RF01716	31	Rfam other sncRNA	PhotoRC-I RNA	31	2.3113
RF00607	32	snoRNA	Small nucleolar RNA SNORD98	32	2.38585
RF00653	143	precursor	microRNA mir-22	143	10.6618
RF02516	18	precursor	mir-393 microRNA precursor family	18	1.34204
RF02278	18	Rfam other sncRNA	Betaproteobacteria toxic small RNA	18	1.34204
RF01849	42	Rfam other sncRNA	Alphaproteobacteria transfer-messenger RNA	42	3.13143
RF01274	2	snoRNA	Small nucleolar RNA sR45	2	0.149116
RF00270	220	snoRNA	Small nucleolar RNA SNORD61	220	16.4027
RF01225	7	snoRNA	Small nucleolar RNA ACA64	7	0.521905
RF02028	5	precursor	microRNA mir-1827	5	0.37279
RF01352	1	Rfam other sncRNA	CRISPR RNA direct repeat element	1	0.0745579
RF00277	127	snoRNA	Small nucleolar RNA SNORD49	127	9.46886
RF00611	5	snoRNA	Small nucleolar RNA SNORD111	5	0.37279
RF02523	1	Rfam other sncRNA	Repression of heat shock gene expression (ROSE) element	1	0.0745579
RF01306	6	snoRNA	Small nucleolar RNA sR52	6	0.447347
RF00282	99	snoRNA	Small nucleolar RNA SNORD48	99	7.38123
RF00690	35	precursor	microRNA MIR408	35	2.60953
RF00637	208	precursor	microRNA mir-276	207	15.4335
RF01135	3	snoRNA	Small nucleolar RNA sR24	3	0.223674
RF00397	10	snoRNA	Small nucleolar RNA SNORA14	10	0.745579
RF00010	17	Rfam other sncRNA	Bacterial RNase P class A	17	1.26748
RF00052	15239	precursor	lin-4 microRNA precursor	13373	997.063
RF01291	11	snoRNA	Small nucleolar RNA SNORD97	11	0.820137
RF02061	1460	precursor	microRNA mir-301	1452	108.258
RF01811	1	Rfam other sncRNA	Plasmid transferred anti-sense RNA	1	0.0745579
RF00682	23	precursor	microRNA mir-144	23	1.71483
RF00655	95	precursor	microRNA mir-28	95	7.083
RF00455	7	precursor	mir-15 microRNA precursor family	7	0.521905
RF00486	13	precursor	mir-129 microRNA precursor family	13	0.969253
RF01866	9	snoRNA	C. elegans snoRNA ceN33	9	0.671021
RF01748	1	Rfam other sncRNA	nuoG RNA	1	0.0745579
RF01793	3	Rfam other sncRNA	ffh sRNA	3	0.223674
RF00671	6223	precursor	microRNA mir-138	6136	457.487
RF00467	2	Rfam other sncRNA	Rous sarcoma virus (RSV) primer binding site (PBS)	2	0.149116
RF00392	102	snoRNA	Small nucleolar RNA SNORA5	102	7.60491
RF01423	1	snoRNA	small nucleolar RNA snoR117	1	0.0745579
RF00602	1	snoRNA	Small Cajal body specific RNA 21	1	0.0745579
RF00264	1	snoRNA	Small nucleolar RNA SNORA64/SNORA10 family	1	0.0745579
RF01015	3	precursor	microRNA mir-885	3	0.223674
RF01092	2	Rfam other sncRNA	Gag/pol translational readthrough site	2	0.149116
RF00439	18	snoRNA	Small nucleolar RNA SNORD87	18	1.34204
RF00715	147	precursor	microRNA mir-383	147	10.96
RF00422	4	snoRNA	Small Cajal body specific RNA 24	4	0.298232
RF00104	587123	precursor	mir-10 microRNA precursor family	363221	27081
RF00562	13	snoRNA	Small nucleolar RNA SNORA49	13	0.969253
RF00324	54	snoRNA	Small nucleolar RNA MBII-202	54	4.02613
RF00068	657	snoRNA	Small nucleolar RNA SNORD21	654	48.7609
RF00251	162	precursor	mir-219 microRNA precursor family	162	12.0784
RF00045	135	snoRNA	Small nucleolar RNA SNORA73 family	135	10.0653
RF00756	706	precursor	microRNA mir-299	701	52.2651
RF00334	145	snoRNA	Small nucleolar RNA SNORA3/SNORA45 family	145	10.8109
RF01960	18293	rRNA	Eukaryotic small subunit ribosomal RNA	18173	1354.94
RF00740	1	precursor	microRNA mir-370	1	0.0745579
RF00150	57	snoRNA	Small nucleolar RNA SNORD42	57	4.2498
RF00057	5	Rfam other sncRNA	RyhB RNA	5	0.37279
RF00405	29	snoRNA	Small nucleolar RNA SNORA44	29	2.16218
RF00189	894	snoRNA	Small nucleolar RNA SNORD95	893	66.5802
RF01309	2	snoRNA	Small nucleolar RNA sR60	2	0.149116
RF00017	168	Rfam other sncRNA	Metazoan signal recognition particle RNA	168	12.5257
RF00430	49	snoRNA	Small nucleolar RNA SNORA54	49	3.65334
RF00256	30170	precursor	mir-196 microRNA precursor family	25875	1929.19
RF00377	20	snoRNA	Small nucleolar RNA U6-53/MBII-28	20	1.49116
RF01382	3	Rfam other sncRNA	HIV-1 stem-loop 4 packaging signal	3	0.223674
RF00203	1	snoRNA	Small nucleolar RNA R160	1	0.0745579
RF01044	1	precursor	microRNA mir-345	1	0.0745579
RF00241	1848	precursor	mir-8/mir-141/mir-200 microRNA precursor family	1835	136.814
RF00612	11	snoRNA	Small nucleolar RNA SNORD75	11	0.820137
RF00425	7	snoRNA	Small nucleolar RNA SNORA18	7	0.521905
RF01945	5	precursor	microRNA mir-1388	5	0.37279
RF01184	5	snoRNA	Small nucleolar RNA snR79	5	0.37279
RF00278	846	snoRNA	Small nucleolar RNA SNORD50	844	62.9269
RF00457	2	Rfam other sncRNA	Mnt IRES	2	0.149116
RF01304	46	snoRNA	Small nucleolar RNA sR5	46	3.42966
RF00415	7	snoRNA	Small nucleolar RNA SNORA30/SNORA37 family	7	0.521905
RF01386	1	Rfam other sncRNA	isrB Hfq binding RNA	1	0.0745579
RF00131	70732	precursor	mir-30 microRNA precursor	61527	4587.32
RF01133	9	snoRNA	Small nucleolar RNA sR3	9	0.671021
RF00702	1690	precursor	microRNA mir-182	1679	125.183
RF00456	1	precursor	mir-34 microRNA precursor family	1	0.0745579
RF00489	3	Rfam other sncRNA	ctRNA	3	0.223674
RF00325	38	snoRNA	Small nucleolar RNA SNORD53/SNORD92	38	2.8332
RF01114	1	Rfam other sncRNA	Pseudoknot of upstream pseudoknot domain (UPD) of the 3'UTR	1	0.0745579
RF00221	3209	snoRNA	Small nucleolar RNA SNORD43	3174	236.647
RF01322	1	Rfam other sncRNA	CRISPR RNA direct repeat element	1	0.0745579
RF00661	308	precursor	microRNA mir-31	308	22.9638
RF00784	2176	precursor	microRNA mir-486	2165	161.418
RF00403	24	snoRNA	Small nucleolar RNA SNORA41	24	1.78939
RF00037	4	Rfam other sncRNA	Iron response element I	4	0.298232
RF01850	1722	Rfam other sncRNA	Betaproteobacteria transfer-messenger RNA	1721	128.314
RF00016	181	snoRNA	Small nucleolar RNA SNORD14	180	13.4204
RF00237	11413	precursor	mir-9/mir-79 microRNA precursor family	10978	818.497
RF00099	61	snoRNA	Small nucleolar RNA SNORD22	61	4.54803
RF02129	1	Rfam other sncRNA	GNAS antisense RNA 1 conserved region 3	1	0.0745579
RF01792	15	Rfam other sncRNA	ribosomal frameshift site	15	1.11837
RF00212	3366	snoRNA	Small nucleolar RNA SNORD38	3324	247.831
RF00265	6	snoRNA	Small nucleolar RNA SNORA69	6	0.447347
RF01675	1	Rfam other sncRNA	Pseudomonas sRNA CrcZ	1	0.0745579
RF00244	113242	precursor	mir-26 microRNA precursor family	103528	7718.83
RF00258	3	precursor	mir-130 microRNA precursor family	3	0.223674
RF00746	647	precursor	microRNA mir-454	646	48.1644
RF00921	1	precursor	microRNA mir-665	1	0.0745579
RF00153	342	snoRNA	Small nucleolar RNA SNORD62	342	25.4988
RF00092	74	snoRNA	Small nucleolar RNA SNORA63	74	5.51729
RF01072	17	Rfam other sncRNA	Pseudoknot of upstream pseudoknot domain (UPD) of the 3'UTR	17	1.26748
RF00591	6	snoRNA	Small nucleolar RNA SNORD77	6	0.447347
RF00218	88	snoRNA	Small nucleolar RNA SNORD46	88	6.5611
RF00668	8	precursor	microRNA mir-302	8	0.596463
RF00027	369572	precursor	let-7 microRNA precursor	145879	10876.4
RF00129	4041	precursor	mir-103/107 microRNA precursor	3987	297.262
RF01338	1	Rfam other sncRNA	CRISPR RNA direct repeat element	1	0.0745579
RF00396	144	snoRNA	Small nucleolar RNA SNORA13	143	10.6618
RF02145	1	Rfam other sncRNA	Maternally expressed 8 exon 1	1	0.0745579
RF00871	103	precursor	microRNA mir-689	103	7.67947
RF00838	2	precursor	microRNA mir-252	2	0.149116
RF00574	19	snoRNA	Small nucleolar RNA SNORD69	19	1.4166
RF00917	15	precursor	microRNA mir-708	15	1.11837
RF00343	2	snoRNA	Small nucleolar RNA Z122	2	0.149116
RF01756	2	Rfam other sncRNA	rne-II RNA	2	0.149116
RF00748	2	precursor	microRNA mir-433	2	0.149116
RF01344	1	Rfam other sncRNA	CRISPR RNA direct repeat element	1	0.0745579
RF01684	8739	Rfam other sncRNA	MALAT1-associated small cytoplasmic RNA/MEN beta RNA	8675	646.79
RF00009	46	Rfam other sncRNA	Nuclear RNase P	46	3.42966
RF00946	3	precursor	microRNA mir-1225	3	0.223674
RF00418	1	snoRNA	Small nucleolar RNA SNORA58	1	0.0745579
RF00049	12	snoRNA	Small nucleolar RNA SNORD36	12	0.894695
RF00601	311	snoRNA	Small Cajal body specific RNA 20	311	23.1875
RF01972	1	Rfam other sncRNA	H19 conserved region 1	1	0.0745579
RF00385	1	Rfam other sncRNA	Infectious bronchitis virus D-RNA	1	0.0745579
RF00302	5	snoRNA	Small nucleolar RNA SNORA65	5	0.37279
RF02541	3966	rRNA	Bacterial large subunit ribosomal RNA	3965	295.622
RF01290	84	snoRNA	Small nucleolar RNA SNORD10	84	6.26286
RF01125	1	snoRNA	Small nucleolar RNA sR4	1	0.0745579
RF01504	1	Rfam other sncRNA	A. fumigatus sRNA Afu_254	1	0.0745579
RF02348	3	Rfam other sncRNA	Trans-activating crRNA	3	0.223674
RF02262	2	Rfam other sncRNA	MAT2A 3'UTR stem loop C	2	0.149116
RF00103	155915	precursor	mir-1 microRNA precursor family	124939	9315.19
RF02168	1	Rfam other sncRNA	Pvt1 oncogene conserved region 5	1	0.0745579
RF00730	4	precursor	microRNA mir-277	4	0.298232
RF00722	925502	precursor	microRNA mir-451	378045	28186.2
RF00406	133	snoRNA	Small nucleolar RNA SNORA42/SNORA80 family	133	9.9162
RF00669	407	precursor	microRNA mir-96	407	30.3451
RF00255	367	precursor	mir-218 microRNA precursor family	366	27.2882
RF00140	12	Rfam other sncRNA	Alpha operon ribosome binding site	12	0.894695
RF00688	4	precursor	microRNA MIR394	4	0.298232
RF01990	1	Rfam other sncRNA	Selenocysteine insertion sequence 4	1	0.0745579
RF00676	9	precursor	microRNA mir-127	9	0.671021
RF00709	1	precursor	microRNA mir-455	1	0.0745579
RF01296	22	snoRNA	Small nucleolar RNA U85	22	1.64027
RF00610	669	snoRNA	Small nucleolar RNA SNORD110	667	49.7301
RF02448	4	Rfam other sncRNA	Streptococcus sRNA SpR20	4	0.298232
RF01895	62909	precursor	microRNA mir-193	58197	4339.05
RF00728	12	precursor	microRNA mir-81	12	0.894695
RF01647	1	snoRNA	Caenorhabditis snoRNA ceN61	1	0.0745579
RF01834	10	Rfam other sncRNA	ribosomal frameshift site	10	0.745579
RF01804	3	Rfam other sncRNA	Lambda phage CIII thermoregulator element	3	0.223674
RF00296	2	snoRNA	Small nucleolar RNA R16	2	0.149116
RF00803	7686	precursor	microRNA mir-425	7551	562.987
RF00741	157504	precursor	microRNA mir-378	95355	7109.47
RF00070	11	snoRNA	Small nucleolar RNA SNORD29	11	0.820137
RF01394	2	Rfam other sncRNA	isrK Hfq binding RNA	2	0.149116
RF00015	6068	snRNA	U4 spliceosomal RNA	5848	436.015
RF00772	1	precursor	microRNA mir-328	1	0.0745579
RF00339	2	snoRNA	Small nucleolar RNA snoR60	2	0.149116
RF00428	9	snoRNA	Small nucleolar RNA SNORA38	9	0.671021
RF00271	20	snoRNA	Small nucleolar RNA SNORD60	20	1.49116
RF00138	805	snoRNA	Small nucleolar RNA SNORD16	797	59.4227
RF00576	3	snoRNA	Small nucleolar RNA SNORD71	3	0.223674
RF01134	2	snoRNA	Small nucleolar RNA sR30	2	0.149116
RF00651	30915	precursor	microRNA mir-221	29576	2205.12
RF00548	2	snRNA	U11 spliceosomal RNA	2	0.149116
RF00211	14	snoRNA	Small nucleolar RNA SNORD35	14	1.04381
RF00643	44	precursor	microRNA MIR171_1	44	3.28055
RF00030	58	Rfam other sncRNA	RNase MRP	58	4.32436
RF00006	1417	Rfam other sncRNA	Vault RNA	1416	105.574
RF01234	6	snoRNA	Small nucleolar RNA SNORA47	6	0.447347
RF00420	7	snoRNA	Small nucleolar RNA SNORA61	7	0.521905
RF01696	1	Rfam other sncRNA	Chlorobi-1 RNA	1	0.0745579
RF00580	3	snoRNA	Small nucleolar RNA SNORD91 family	3	0.223674
RF00399	26	snoRNA	Small nucleolar RNA SNORA24	26	1.93851
RF01846	3	snoRNA	Fungal small nucleolar RNA U3	3	0.223674
RF00404	1	snoRNA	Small nucleolar RNA SNORA46	1	0.0745579
RF00603	4	snoRNA	Small nucleolar RNA SNORD23	4	0.298232
RF00654	9	precursor	microRNA mir-216	8	0.596463
RF00279	15	snoRNA	Small nucleolar RNA SNORD45	15	1.11837
RF00432	17	snoRNA	Small nucleolar RNA SNORA51	17	1.26748
RF00178	326951	precursor	mir-24 microRNA precursor family	201611	15031.7
RF00109	1	Rfam other sncRNA	Vimentin 3' UTR protein-binding region	1	0.0745579
RF00659	13	precursor	microRNA mir-365	13	0.969253
RF01123	2	snoRNA	Small nucleolar RNA sR35	2	0.149116
RF00130	7598	precursor	mir-192/215 microRNA precursor	7499	559.11
RF00832	76	precursor	microRNA mir-71	76	5.6664
RF00419	1	snoRNA	Small nucleolar RNA SNORA52	1	0.0745579
RF00609	27	snoRNA	Small nucleolar RNA SNORD100	27	2.01306
RF00280	1892	snoRNA	Small nucleolar RNA SNORD51	1860	138.678
RF01323	2	Rfam other sncRNA	CRISPR RNA direct repeat element	2	0.149116
RF00667	10488	precursor	microRNA mir-33	10061	750.127
RF00026	578	snRNA	U6 spliceosomal RNA	578	43.0945
RF00494	437	snoRNA	Small nucleolar RNA U2-19	435	32.4327
RF02117	1	Rfam other sncRNA	FMR1 antisense RNA 1 conserved region 1	1	0.0745579
RF02542	11	rRNA	Microsporidia small subunit ribosomal RNA	11	0.820137
RF01380	2	Rfam other sncRNA	Human immunodeficiency virus type 1 major splice donor	2	0.149116
RF00020	11	snRNA	U5 spliceosomal RNA	11	0.820137
RF00680	3	precursor	microRNA mir-224	3	0.223674
RF01116	1	Rfam other sncRNA	Cyanobacterial functional RNA 1	1	0.0745579
RF01307	10	snoRNA	Small nucleolar RNA sR55	10	0.745579
RF02051	1	Rfam other sncRNA	Enterobacterial sRNA STnc450	1	0.0745579
RF01419	1	Rfam other sncRNA	Antisense RNA which regulates isiA expression	1	0.0745579
RF02003	4	Rfam other sncRNA	Group II catalytic intron D1-D4-4	4	0.298232
RF00096	763	snoRNA	U8 small nucleolar RNA	760	56.664
RF01285	1	snoRNA	Small nucleolar RNA U31b	1	0.0745579
RF00360	3	snoRNA	Small nucleolar RNA Z107/R87	3	0.223674
RF02438	1	Rfam other sncRNA	Streptococcus sRNA SpF51	1	0.0745579
RF01210	15	snoRNA	Small nucleolar RNA U13	15	1.11837
RF00687	1	precursor	microRNA mir-136	1	0.0745579
RF00872	1	precursor	microRNA mir-652	1	0.0745579
RF01790	1	Rfam other sncRNA	ribosomal frameshift site	1	0.0745579
RF00464	109691	precursor	mir-92 microRNA precursor family	89398	6665.33
RF01182	3	snoRNA	Small nucleolar RNA SNORD11	3	0.223674
RF00731	16339	precursor	microRNA mir-155	15906	1185.92
RF00114	1	Rfam other sncRNA	Ribosomal S15 leader	1	0.0745579
RF00340	11	snoRNA	Small nucleolar RNA SNORA36 family	11	0.820137
intron	101288	intron	intron	101288	7551.82
exon	160035	exon	exon	160035	11931.9
intergenic	2993604	intergenic	intergenic	2993604	223197
