# Supplementary material for: Transcriptome reveals key microRNAs involved in fat deposition between different tail sheep breeds
Source: PLoS One. 2022 Mar 1;17(3):e0264804. doi: 10.1371/journal.pone.0264804 (PMC8887763; doi:10.1371/journal.pone.0264804)
Supplement: S4 Table — (XLSX) [file pone.0264804.s004.xlsx]

## Sheet: ZZ-vs-HZ_DESeq2.diffexp
miRNA id	Expression(ZZ)	Expression(HZ)	log2FoldChange(HZ/ZZ)	Pvalue	Padj	Up/Down-Regulation
novel_mir397	1.84767	90.1209	5.60808	5.61365e-07	5.09986e-06	Up
oar-miR-494-3p	823.269	285.623	-1.52725	0.000365217	0.00191918	Down
oar-miR-377-3p	114.941	25.3093	-2.18316	4.23873e-05	0.000267448	Down
novel_mir411	2.56061	8.29676	1.69606	0.153622	0.298338	Up
novel_mir262	2.12741	1.63949	-0.375847	0.631966	0.736378	Down
novel_mir49	8515.35	198.964	-5.41949	7.75119e-10	9.66195e-09	Down
novel_mir245	3.13558	2.23375	-0.489263	0.571781	0.721117	Down
novel_mir77	104.342	491.619	2.23622	0.000284437	0.00153998	Up
oar-miR-299-5p	149.262	24.657	-2.59778	1.31129e-06	1.08131e-05	Down
novel_mir353	1.85401	2.48527	0.422751	0.606059	0.726003	Up
novel_mir73	279.554	234.093	-0.256041	0.773173	0.849993	Down
novel_mir170	4.41747	7.87714	0.834454	0.415406	0.595342	Up
oar-miR-543-3p	592.547	186.088	-1.67094	0.00022449	0.0012666	Down
novel_mir298	44.6673	18.3396	-1.28426	0.0583229	0.135918	Down
novel_mir203	201.753	442.335	1.13255	0.0510697	0.121121	Up
oar-miR-143	123138	125548	0.0279595	0.892357	0.924706	Up
novel_mir319	5.7202	7.55808	0.401955	0.698141	0.786142	Up
oar-miR-362	5130.24	6074.19	0.243665	0.293778	0.459082	Up
oar-miR-1185-5p	363.549	38.8913	-3.22463	5.93951e-21	3.97947e-19	Down
novel_mir343	3.10261	4.85272	0.645311	0.496609	0.67731	Up
oar-miR-376c-3p	20482.5	4853.94	-2.07716	7.44403e-20	3.06923e-18	Down
oar-let-7g	65032.3	71092.7	0.128544	0.574291	0.721467	Up
oar-miR-411a-5p	45526.5	11558.1	-1.97781	1.75338e-17	4.69905e-16	Down
oar-miR-3956-5p	14.0573	7.70299	-0.867828	0.382355	0.556909	Down
novel_mir442	11.7514	25.3806	1.11089	0.321126	0.491781	Up
novel_mir268	74.1178	107.964	0.542663	0.516492	0.685247	Up
novel_mir136	550.695	490.75	-0.166267	0.582928	0.723263	Down
novel_mir149	35.3271	164.988	2.22351	0.0035972	0.0142822	Up
novel_mir112	9.16924	9.97546	0.121582	0.921064	0.940362	Up
oar-miR-150	22455.6	11915.5	-0.914236	2.8976e-05	0.000196597	Down
novel_mir42	815.517	1420.89	0.801007	0.0142365	0.0448653	Up
oar-miR-3958-5p	89.5719	14.3994	-2.63704	3.41959e-05	0.000223524	Down
novel_mir254	1.09687	87.8139	6.32298	1.82021e-09	2.21734e-08	Up
novel_mir38	1966.23	3592.75	0.869658	0.00375169	0.0146691	Up
oar-miR-3959-5p	4176.86	763.928	-2.45091	6.92354e-20	3.06923e-18	Down
oar-miR-382-3p	467.964	77.7354	-2.58975	7.46012e-09	8.33046e-08	Down
novel_mir6	31515.2	52726.1	0.74247	0.0356336	0.0927165	Up
novel_mir129	22.5858	62.2761	1.46327	0.0369111	0.0942112	Up
novel_mir194	52.1308	58.6477	0.169939	0.772733	0.849993	Up
novel_mir16	19703.8	22108.5	0.16613	0.489754	0.671377	Up
novel_mir455	17.2915	3.71967	-2.21682	0.0689728	0.154039	Down
novel_mir338	2.44739	7.48327	1.61242	0.172043	0.320191	Up
oar-miR-431	95.8446	26.775	-1.83981	0.0353144	0.0923341	Down
oar-miR-412-3p	389.357	86.9206	-2.16332	3.97365e-05	0.000256612	Down
novel_mir417	71.089	350.424	2.3014	0.00414363	0.015869	Up
novel_mir467	43.6929	81.332	0.896426	0.302812	0.469095	Up
novel_mir83	358.249	79.0566	-2.18001	1.86114e-06	1.48891e-05	Down
oar-miR-323c	467.124	68.8068	-2.76318	9.62508e-12	1.66421e-10	Down
oar-miR-27a	56998.3	53841.8	-0.0821925	0.71349	0.79673	Down
novel_mir65	1310.6	90.1146	-3.86232	4.32969e-20	2.10974e-18	Down
novel_mir116	10.3469	32.1585	1.636	0.125027	0.252885	Up
oar-miR-21	109943	138901	0.337299	0.0778077	0.169532	Up
novel_mir166	2.41631	7.39777	1.61429	0.171635	0.320191	Up
novel_mir416	3.9448	23.6193	2.58194	0.0352209	0.0923341	Up
oar-miR-379-3p	1681.58	232.909	-2.85198	1.57664e-30	2.93672e-28	Down
oar-miR-376a-5p	2.87635	1.17471	-1.29193	0.286913	0.4532	Down
oar-miR-432	2846.31	449.791	-2.66177	2.35712e-06	1.85796e-05	Down
novel_mir226	5.17511	9.81919	0.924014	0.380138	0.556668	Up
novel_mir96	49.7143	165.364	1.73392	0.00113834	0.00512729	Up
oar-miR-544-3p	21.859	9.92016	-1.13979	0.173727	0.322207	Down
oar-miR-493-5p	8733.37	1361.64	-2.6812	2.4685e-22	1.89017e-20	Down
novel_mir158	334.605	434.123	0.375647	0.521796	0.688205	Up
novel_mir103	5.88806	59.1948	3.32961	0.00644457	0.0233398	Up
oar-miR-411b-5p	920.416	284.334	-1.6947	0.000427015	0.00215924	Down
novel_mir115	31.2064	72.8729	1.22354	0.108675	0.224902	Up
novel_mir377	20.5029	39.9495	0.962348	0.428167	0.608747	Up
novel_mir1	8295.23	10399.9	0.326211	0.32793	0.497933	Up
novel_mir435	66.1795	281.299	2.08765	0.000418298	0.00213531	Up
novel_mir76	192.772	715.944	1.89295	7.11633e-07	6.25304e-06	Up
novel_mir98	52.9148	51.6324	-0.0353945	0.955984	0.964985	Down
novel_mir182	1.85401	2.48527	0.422751	0.606059	0.726003	Up
novel_mir275	1.08795	11.9642	3.45904	0.00416299	0.015869	Up
novel_mir209	112.214	758.206	2.75634	0.000798531	0.00372185	Up
novel_mir131	7.09316	9.38444	0.403843	0.701702	0.788495	Up
novel_mir286	1.95622	2.65741	0.441951	0.595881	0.726003	Up
oar-miR-25	7181.02	3680	-0.964482	6.7931e-05	0.000413762	Down
novel_mir123	7.49816	5.69203	-0.397594	0.734529	0.81513	Down
oar-miR-30a-3p	3524.78	1922.99	-0.874185	0.010787	0.0361365	Down
oar-let-7f	65533.4	67286.9	0.0380953	0.892454	0.924706	Up
novel_mir267	1221	1704.88	0.481601	0.273632	0.436508	Up
novel_mir204	4.32199	7.65415	0.824545	0.419431	0.599507	Up
novel_mir99	275.744	1.30016	-7.7285	2.75899e-15	6.42965e-14	Down
novel_mir24	18977.4	11344.2	-0.742326	0.0058537	0.0216385	Down
novel_mir135	12.3936	20.1192	0.698977	0.536404	0.701251	Up
novel_mir250	2.10992	5.63167	1.41637	0.221028	0.374718	Up
novel_mir312	6.8476	19.8482	1.53534	0.205401	0.358616	Up
oar-miR-495-3p	710.154	157.036	-2.17703	7.65643e-05	0.000455983	Down
novel_mir396	2.86647	4.36565	0.606919	0.514302	0.685247	Up
novel_mir21	1479.66	3741.34	1.33829	0.0471697	0.114403	Up
novel_mir387	2.25347	6.31497	1.48663	0.202516	0.355897	Up
novel_mir253	5.03269	31.1718	2.63084	0.0319353	0.0855866	Up
novel_mir248	11.1013	9.30639	-0.254432	0.83573	0.898659	Down
oar-miR-1193-5p	0.177048	0.172575	-0.0369109	0.89295	0.924706	Down
novel_mir78	293.52	477.758	0.702821	0.123682	0.252066	Up
novel_mir213	52.9015	59.4215	0.167677	0.795582	0.866732	Up
novel_mir446	2.17318	5.94945	1.45295	0.211264	0.364108	Up
oar-miR-329a-5p	22.5165	3.67636	-2.61464	0.00643263	0.0233398	Down
novel_mir476	1.95622	2.65741	0.441951	0.595881	0.726003	Up
novel_mir425	6.47545	13.5169	1.06172	0.329657	0.499141	Up
oar-miR-181a	78625.1	73436.6	-0.0984918	0.596419	0.726003	Down
oar-miR-487b-3p	4476.3	833.201	-2.42557	1.87869e-20	1.00698e-18	Down
novel_mir466	122.684	8.1366	-3.91438	0.00120917	0.00531241	Down
novel_mir48	631.345	1044.65	0.726517	0.270405	0.434529	Up
oar-miR-323a-3p	269.235	146.641	-0.876579	0.27077	0.434529	Down
oar-miR-370-3p	0.758777	0.579854	-0.387987	0.626177	0.73537	Down
oar-miR-133	9450.68	1656.06	-2.51266	0.00125942	0.0054882	Down
oar-miR-494-5p	26.5754	7.25719	-1.87261	0.030804	0.0829695	Down
novel_mir39	1695.1	7036.3	2.05344	1.09477e-10	1.46699e-09	Up
novel_mir474	4.49015	28.7667	2.67957	0.0289407	0.0791185	Up
oar-miR-3955-5p	88.1181	32.8808	-1.42219	0.0208776	0.0625161	Down
novel_mir211	366.542	649.75	0.825905	0.0274093	0.0761213	Up
oar-miR-370-5p	13.0665	2.73809	-2.25463	0.0288596	0.0791185	Down
novel_mir454	2.24813	3.17597	0.498473	0.566819	0.718926	Up
oar-miR-374b	4184.3	4906.27	0.229639	0.552818	0.715939	Up
novel_mir9	24961.8	28726.5	0.202661	0.213345	0.366515	Up
novel_mir167	21.2667	15.8305	-0.425884	0.7064	0.79046	Down
novel_mir64	104.117	2120.04	4.34781	2.88952e-08	3.03683e-07	Up
oar-miR-323b	1.12057	0.937009	-0.258096	0.818672	0.886482	Down
oar-miR-125b	25343.1	19037.5	-0.412749	0.0868934	0.186908	Down
oar-miR-154b-5p	7495.9	1862.62	-2.00877	1.64052e-18	5.86213e-17	Down
novel_mir56	2913.22	1166.69	-1.3202	0.182001	0.332944	Down
novel_mir424	6.01856	41.8419	2.79746	0.0226139	0.0651669	Up
novel_mir187	21917.5	23521.5	0.101894	0.862359	0.913487	Up
novel_mir289	389.586	803.214	1.04384	0.000722749	0.00347253	Up
novel_mir51	1171.7	1438.38	0.295839	0.52348	0.688205	Up
novel_mir142	12.2476	164.554	3.748	0.00203679	0.00857979	Up
novel_mir478	329.784	262.125	-0.331269	0.558326	0.715939	Down
novel_mir40	2687	2574.56	-0.0616721	0.849195	0.906842	Down
oar-miR-665-3p	1307.44	497.803	-1.3931	7.05326e-07	6.25304e-06	Down
oar-miR-758-3p	20.3981	10.2154	-0.997689	0.23717	0.391148	Down
novel_mir415	88.6786	143.22	0.69157	0.186872	0.336118	Up
oar-miR-329a-3p	2.99673	1.18579	-1.33754	0.272207	0.435532	Down
novel_mir222	262.03	136.789	-0.937774	0.0503643	0.119979	Down
novel_mir263	331.321	331.83	0.00221352	0.995362	0.997222	Up
oar-miR-134-3p	0.159737	0.156106	-0.0331689	0.898618	0.924706	Down
novel_mir370	66.7921	189.727	1.50617	0.00377676	0.0146691	Up
oar-miR-10b	17066.4	26520.7	0.635962	0.036066	0.0927505	Up
novel_mir114	15.3711	15.004	-0.0348753	0.975678	0.981622	Down
novel_mir157	4.75128	8.70514	0.873552	0.399768	0.577562	Up
novel_mir460	1.98759	2.71329	0.449023	0.592174	0.726003	Up
oar-miR-148a	6697.49	3743.63	-0.839183	0.0205858	0.0619886	Down
novel_mir25	6748.25	9858.58	0.546867	0.0856519	0.185119	Up
novel_mir89	122.223	195.475	0.677464	0.186728	0.336118	Up
novel_mir274	36.7687	79.4752	1.11203	0.340686	0.512943	Up
novel_mir321	24.7818	19.5517	-0.341987	0.765011	0.845456	Down
novel_mir159	2.39475	7.17431	1.58296	0.178884	0.328362	Up
novel_mir278	4.72364	6.80912	0.527571	0.651164	0.744188	Up
novel_mir341	25.0926	27.485	0.131386	0.913244	0.934158	Up
oar-miR-191	54968.3	73957.4	0.428094	0.0223694	0.0649013	Up
novel_mir143	12.6128	28.3282	1.16735	0.295012	0.45967	Up
oar-let-7c	96897.2	83502.7	-0.214632	0.351557	0.523429	Down
novel_mir79	38.2467	101.487	1.40788	0.0124647	0.0404915	Up
novel_mir133	64.9229	58.5576	-0.148872	0.878923	0.923731	Down
novel_mir216	3.01834	4.67104	0.629987	0.503618	0.681191	Up
novel_mir457	2.5563	8.12808	1.66886	0.15944	0.30741	Up
novel_mir228	25.701	53.859	1.06736	0.109234	0.225189	Up
novel_mir20	18854.8	27262.5	0.531986	0.0321124	0.085633	Up
novel_mir124	2.24813	3.17597	0.498473	0.566819	0.718926	Up
novel_mir419	1.8134	2.41576	0.413777	0.610872	0.726003	Up
novel_mir150	5186.56	13295.5	1.35809	7.08276e-05	0.000426557	Up
oar-miR-655-3p	669.516	142.687	-2.23026	3.78039e-11	5.47646e-10	Down
oar-miR-136	20.0316	32.2575	0.687358	0.415219	0.595342	Up
oar-miR-369-5p	11325	2861.92	-1.98446	1.78393e-18	5.97617e-17	Down
novel_mir438	47.9045	127.415	1.4113	0.0554674	0.130397	Up
oar-miR-369-3p	8572.3	1695.31	-2.33814	2.34627e-19	8.98286e-18	Down
oar-miR-29a	42520.2	47102.7	0.147664	0.520029	0.688205	Up
novel_mir32	4994.63	7649.3	0.614948	0.0400421	0.100763	Up
novel_mir395	369.593	140.927	-1.39099	0.0405862	0.101655	Down
novel_mir450	4.96481	9.26054	0.899357	0.389652	0.564469	Up
novel_mir106	105.097	36.8907	-1.51039	0.15043	0.294273	Down
novel_mir50	1392.87	1979.56	0.507123	0.0135343	0.0429252	Up
novel_mir47	1854.63	3670.78	0.984956	0.02401	0.0680919	Up
novel_mir134	188.128	78.1148	-1.26805	0.297292	0.461879	Down
oar-miR-381-3p	1.06286	0.905342	-0.231418	0.836625	0.898659	Down
novel_mir304	2.89222	4.41269	0.609482	0.513107	0.685247	Up
novel_mir31	8029.14	4602.92	-0.802697	2.10447e-05	0.000150399	Down
novel_mir15	20031.9	26088	0.381085	0.0642233	0.145863	Up
novel_mir368	91	283.042	1.63708	0.00584239	0.0216385	Up
novel_mir311	162.379	122.141	-0.410817	0.561362	0.718115	Down
novel_mir242	2.74636	4.12416	0.586579	0.523858	0.688205	Up
novel_mir188	13.7155	10.8139	-0.342923	0.773874	0.849993	Down
oar-miR-668-5p	0.32339	0.308297	-0.0689553	0.85248	0.906842	Down
novel_mir8	43471	59480.2	0.452356	0.0600139	0.139253	Up
novel_mir345	38.6488	19.4789	-0.988509	0.190273	0.341092	Down
oar-miR-382-5p	2680.86	288.982	-3.21364	6.05028e-11	8.31525e-10	Down
novel_mir184	8233.68	16032.1	0.961358	0.0488735	0.117472	Up
novel_mir318	7.92694	25.2029	1.66875	0.167967	0.318129	Up
novel_mir168	1.85401	2.48527	0.422751	0.606059	0.726003	Up
novel_mir394	61.6665	22.5265	-1.45286	0.23168	0.385653	Down
novel_mir57	621.319	256.156	-1.27831	0.00217615	0.009042	Down
novel_mir229	1.95622	2.65741	0.441951	0.595881	0.726003	Up
novel_mir199	463.043	2723.69	2.55635	3.1599e-13	6.51425e-12	Up
novel_mir299	7.0436	15.2556	1.11495	0.311327	0.480898	Up
oar-miR-381-5p	47.8196	8.38513	-2.5117	0.00417448	0.015869	Down
novel_mir379	18.2126	67.1733	1.88295	0.0750952	0.165024	Up
novel_mir291	21.1955	4.00166	-2.40508	0.0493747	0.118147	Down
oar-miR-379-5p	7970.62	1466.49	-2.44233	4.95857e-25	4.42965e-23	Down
novel_mir232	14.8091	3.47454	-2.09159	0.0849968	0.184446	Down
novel_mir251	2.10992	5.63167	1.41637	0.221028	0.374718	Up
novel_mir241	6.76105	12.9496	0.937588	0.434082	0.615524	Up
oar-miR-154b-3p	44.2824	9.32253	-2.24794	0.013056	0.0419064	Down
novel_mir173	5.76051	9.11719	0.662394	0.574751	0.721467	Up
novel_mir325	3.85975	6.52091	0.756566	0.447698	0.629833	Up
novel_mir71	395.134	654.939	0.72902	0.061577	0.142039	Up
oar-let-7i	104104	107910	0.0518054	0.800042	0.869823	Up
novel_mir41	519.147	1031.39	0.990379	0.0145851	0.0451886	Up
oar-miR-493-3p	2383.69	327.243	-2.86476	2.10145e-11	3.21822e-10	Down
oar-miR-485-3p	210.598	29.656	-2.8281	3.71751e-09	4.33171e-08	Down
oar-miR-3958-3p	635.053	218.143	-1.5416	5.57577e-05	0.000343519	Down
novel_mir440	182.195	193.461	0.0865606	0.941163	0.953617	Up
oar-miR-329b-3p	23.2001	4.15886	-2.47987	0.00941695	0.0329901	Down
oar-miR-376b-3p	11320.5	4103.44	-1.46403	1.19494e-06	1.00076e-05	Down
novel_mir90	70.7849	122.401	0.790098	0.233959	0.387043	Up
novel_mir273	11.3372	20.8042	0.875817	0.446584	0.629833	Up
novel_mir111	13.209	139.752	3.40327	0.000328227	0.00174188	Up
novel_mir308	1.50368	1.91807	0.351156	0.645584	0.742655	Up
oar-miR-410-3p	2506.52	208.348	-3.58862	1.86847e-20	1.00698e-18	Down
novel_mir380	2.09649	2.9016	0.468872	0.581879	0.723263	Up
oar-miR-3956-3p	0.650274	0.675325	0.054533	0.951029	0.961795	Up
oar-miR-655-5p	36.7336	5.20279	-2.81974	0.000782556	0.00367938	Down
novel_mir26	7788.62	10745.7	0.46432	0.158854	0.307385	Up
novel_mir373	241.571	1438.99	2.57453	5.77426e-11	8.14474e-10	Up
novel_mir260	313.854	635.555	1.01793	0.0218301	0.0646459	Up
oar-miR-1185-3p	3.92563	4.5549	0.214494	0.854644	0.907108	Up
novel_mir88	1.66785	2.17684	0.384248	0.626985	0.73537	Up
novel_mir69	15.3467	23.0098	0.584327	0.60871	0.726003	Up
novel_mir18	18097.6	23377.4	0.369312	0.437628	0.618914	Up
oar-miR-127	7.60765	2.46567	-1.62547	0.168694	0.31838	Down
novel_mir418	33.7769	67.536	0.999622	0.370247	0.545198	Up
oar-miR-376c-5p	488.543	121.453	-2.00808	8.42328e-09	9.21403e-08	Down
novel_mir54	775.503	2626.3	1.75983	3.84813e-07	3.61859e-06	Up
oar-miR-485-5p	2373.95	340.357	-2.80217	5.99962e-42	3.21579e-39	Down
oar-let-7d	7468.87	6536.07	-0.192467	0.483608	0.664651	Down
novel_mir477	45.8485	5.37426	-3.09274	0.0115941	0.0381254	Down
novel_mir220	2.66948	1.96671	-0.44077	0.596821	0.726003	Down
novel_mir93	20.1138	45.3583	1.17318	0.0876484	0.186908	Up
novel_mir144	1.8134	2.41576	0.413777	0.610872	0.726003	Up
novel_mir174	3.39946	5.4971	0.693365	0.475068	0.654592	Up
novel_mir261	1.85401	2.48527	0.422751	0.606059	0.726003	Up
novel_mir52	594.288	1592.5	1.42206	0.217863	0.373082	Up
novel_mir371	3.4932	15.5596	2.15519	0.0764399	0.167232	Up
oar-miR-487a-3p	18.3286	5.29523	-1.79133	0.104567	0.218085	Down
novel_mir227	3.626	5.98573	0.723146	0.462036	0.64325	Up
oar-miR-106b	291.396	1685.65	2.53225	1.90619e-11	3.06288e-10	Up
novel_mir340	32.6902	140.172	2.10027	0.00178353	0.00764779	Up
novel_mir472	9.59497	15.9731	0.735296	0.515986	0.685247	Up
novel_mir60	744.736	2101.45	1.49658	0.000588924	0.00289599	Up
oar-miR-23a	38761.4	46500.7	0.26263	0.207698	0.360797	Up
novel_mir30	2098.98	5738.26	1.45093	2.64126e-05	0.000181502	Up
novel_mir100	28.828	94.8717	1.71851	0.0361658	0.0927505	Up
novel_mir288	18.6107	23.3521	0.327422	0.671208	0.759347	Up
novel_mir363	2.38559	7.16403	1.58642	0.17808	0.32801	Up
novel_mir437	4.69456	27.051	2.52662	0.0392072	0.0991276	Up
novel_mir407	1.77431	1.41307	-0.328424	0.659041	0.749991	Down
novel_mir378	185.397	577.215	1.63849	0.164803	0.314436	Up
novel_mir183	21.0851	25.0454	0.248325	0.728269	0.811543	Up
novel_mir449	3.01834	4.67104	0.629987	0.503618	0.681191	Up
novel_mir141	128.8	224.593	0.802185	0.046965	0.114403	Up
oar-miR-323a-5p	49.6282	12.6899	-1.96748	0.0460983	0.113343	Down
novel_mir269	71.5873	39.5102	-0.85748	0.422349	0.602073	Down
novel_mir303	5.28732	31.3931	2.56984	0.0360356	0.0927505	Up
novel_mir105	17.7732	7.07952	-1.32798	0.274708	0.436924	Down
novel_mir215	23.4358	103.317	2.14029	0.0382584	0.0971872	Up
novel_mir324	2134.82	3192.99	0.580795	0.32478	0.494551	Up
novel_mir369	1.71805	2.25962	0.395309	0.620899	0.731432	Up
novel_mir426	4.392	323.026	6.20063	3.15195e-08	3.24894e-07	Up
novel_mir444	5.30695	40.5965	2.9354	0.0167106	0.0514764	Up
novel_mir386	14.5286	63.2512	2.1222	0.045051	0.111278	Up
novel_mir97	76.6856	293.146	1.93459	0.0223412	0.0649013	Up
novel_mir456	217.351	102.824	-1.07986	0.00553584	0.0207497	Down
novel_mir108	12.8894	21.2132	0.71877	0.557439	0.715939	Up
oar-miR-3957-5p	27.6411	5.32007	-2.3773	0.0101585	0.0344617	Down
novel_mir214	6252.41	661.805	-3.23993	8.37248e-06	6.23285e-05	Down
novel_mir420	1908.45	4296.45	1.17074	0.00204891	0.00857979	Up
novel_mir381	2500.71	6678.06	1.41709	4.93584e-12	8.8187e-11	Up
novel_mir110	25.7402	88.566	1.78273	0.0238347	0.0679542	Up
novel_mir358	71.8043	40.6869	-0.819505	0.449507	0.630721	Down
novel_mir272	31.7582	19.3892	-0.711878	0.336706	0.508378	Down
novel_mir27	6462.95	19372.2	1.58372	2.18764e-07	2.13195e-06	Up
novel_mir231	27.3812	105.261	1.94271	0.106554	0.221369	Up
novel_mir374	2.38533	3.43165	0.524717	0.553742	0.715939	Up
novel_mir223	165.974	117.606	-0.496994	0.291451	0.457513	Down
novel_mir68	15.493	20.8354	0.427421	0.578595	0.723263	Up
novel_mir356	2.2343	3.14827	0.494734	0.568703	0.718926	Up
novel_mir163	39.6861	103.225	1.37909	0.222314	0.374718	Up
novel_mir301	2.07495	105.65	5.67007	4.36548e-07	4.03431e-06	Up
novel_mir154	2.80701	9.97764	1.82966	0.127092	0.256095	Up
novel_mir230	12.6781	40.6028	1.67924	0.0247215	0.0697408	Up
oar-miR-411b-3p	61.9634	18.1285	-1.77316	0.0224006	0.0649013	Down
novel_mir17	27504.8	31033.4	0.174141	0.348361	0.521569	Up
oar-miR-377-5p	89.4101	10.3788	-3.1068	2.78429e-07	2.66496e-06	Down
novel_mir475	5.48491	10.6628	0.959044	0.366871	0.541716	Up
novel_mir266	9.65827	2.82471	-1.77366	0.138019	0.275013	Down
novel_mir257	1.71805	2.25962	0.395309	0.620899	0.731432	Up
novel_mir421	87.3723	197.705	1.1781	0.0276744	0.0764613	Up
novel_mir294	1.85401	2.48527	0.422751	0.606059	0.726003	Up
oar-miR-19b	4145.46	4042.22	-0.0363846	0.889247	0.924706	Down
novel_mir366	71.336	130.11	0.867031	0.475031	0.654592	Up
novel_mir259	7.00109	87.3513	3.64118	0.00275628	0.0113644	Up
oar-miR-30d	1123.98	1926.04	0.777023	0.0875783	0.186908	Up
novel_mir92	43.1969	95.4133	1.14326	0.0742673	0.164493	Up
novel_mir327	1.75649	1.40194	-0.325272	0.660888	0.7505	Down
novel_mir161	18.4286	27.0858	0.555592	0.649558	0.743938	Up
oar-let-7a	122935	129204	0.0717564	0.72995	0.811729	Up
novel_mir428	7.56086	93.8351	3.6335	0.00282208	0.0115468	Up
novel_mir218	1.95622	2.65741	0.441951	0.595881	0.726003	Up
novel_mir382	47.1878	385.603	3.03063	4.10668e-08	4.07626e-07	Up
novel_mir238	2.10723	5.61493	1.41392	0.221692	0.374718	Up
novel_mir70	268.481	365.079	0.443385	0.318932	0.489821	Up
oar-miR-487a-5p	247.824	33.982	-2.86647	4.70663e-12	8.69915e-11	Down
novel_mir451	40.8886	39.4639	-0.0511654	0.938135	0.952349	Down
novel_mir81	72.9401	203.82	1.48251	0.029079	0.0791185	Up
novel_mir130	1660.3	4633.63	1.4807	0.0529756	0.125088	Up
oar-miR-544-5p	155.793	44.0959	-1.82091	0.00115208	0.00514083	Down
novel_mir152	36.6908	27.1552	-0.43419	0.691196	0.77996	Down
novel_mir12	18056.6	47256.9	1.388	2.36102e-12	4.51966e-11	Up
oar-miR-496-5p	0.146402	0.14336	-0.0302957	0.903181	0.925631	Down
novel_mir430	1.94996	1.52718	-0.352578	0.645086	0.742655	Down
novel_mir46	3062.81	367.31	-3.05978	3.78657e-18	1.19388e-16	Down
novel_mir28	9242.31	18635.6	1.01173	0.0221873	0.0649013	Up
novel_mir197	7.68245	89.6074	3.54398	0.00363571	0.014329	Up
oar-miR-433-3p	800.454	148.206	-2.43321	1.60842e-16	4.10531e-15	Down
novel_mir335	2.11464	5.64639	1.41692	0.220877	0.374718	Up
oar-miR-107	23.5584	89.3569	1.92334	0.00168035	0.00726344	Up
novel_mir87	65.1677	134.381	1.0441	0.0751231	0.165024	Up
oar-miR-411a-3p	5174.24	504.411	-3.35867	1.12818e-15	2.74865e-14	Down
novel_mir107	35.8773	98.5512	1.4578	0.027268	0.0761213	Up
oar-miR-16b	32376.1	40794.2	0.333435	0.0620323	0.142091	Up
novel_mir458	202.616	82.3693	-1.29857	0.245933	0.404355	Down
oar-miR-154a-5p	354.234	123.632	-1.51865	0.000544295	0.00270132	Down
oar-miR-539-3p	20.8806	8.09705	-1.36669	0.185634	0.336118	Down
novel_mir171	25.9616	88.8965	1.77575	0.143744	0.28326	Up
oar-miR-30c	617.892	782.104	0.340005	0.380229	0.556668	Up
novel_mir33	6748.42	9973.6	0.563564	0.000776167	0.00367938	Up
oar-miR-200a	2.88848	1.55556	-0.892878	0.460125	0.642257	Down
oar-miR-1197-3p	71.2165	20.4682	-1.79883	0.0485749	0.11728	Down
novel_mir61	329.464	1252.36	1.92646	1.36625e-05	9.8961e-05	Up
novel_mir290	2.26523	3.20957	0.502721	0.564686	0.718926	Up
oar-miR-409-5p	58.8736	10.9962	-2.42062	0.000938581	0.00426339	Down
novel_mir347	13793.1	13485.4	-0.0325397	0.89393	0.924706	Down
novel_mir402	1.57954	2.03652	0.366603	0.636827	0.738829	Up
novel_mir357	9.88269	58.264	2.55963	0.0109852	0.0365718	Up
novel_mir461	15.4389	32.2838	1.06424	0.383554	0.557141	Up
novel_mir320	10.1746	25.1833	1.3075	0.232859	0.386417	Up
oar-miR-376e-3p	2687.22	636.891	-2.077	2.23153e-12	4.43e-11	Down
oar-miR-410-5p	0.159737	0.156106	-0.0331689	0.898618	0.924706	Down
novel_mir55	992.38	1427.55	0.524574	0.0929641	0.196176	Up
oar-miR-1193-3p	0.177048	0.172575	-0.0369109	0.89295	0.924706	Down
oar-miR-496-3p	104.133	36.5031	-1.51234	0.0414044	0.103222	Down
novel_mir280	24109.3	23022.3	-0.0665529	0.852702	0.906842	Down
novel_mir328	2.3328	6.85522	1.55514	0.18552	0.336118	Up
oar-miR-376a-3p	496.653	70.4291	-2.81799	7.42972e-09	8.33046e-08	Down
novel_mir2	110013	115468	0.0698199	0.703674	0.789057	Up
novel_mir95	55.3759	171.784	1.63327	0.00662839	0.0238444	Up
novel_mir271	21.4377	31.3218	0.54702	0.457978	0.640931	Up
oar-miR-412-5p	8.88366	2.5815	-1.78295	0.127757	0.25647	Down
novel_mir11	24153.8	46755.6	0.952888	1.02041e-05	7.4923e-05	Up
novel_mir464	11.495	186.153	4.01741	0.000882387	0.00407723	Up
novel_mir414	3.37231	15.972	2.24373	0.0658109	0.148213	Up
novel_mir383	2.63496	3.90101	0.566068	0.533625	0.699323	Up
novel_mir119	1.33055	26.0347	4.29034	0.000259626	0.00143464	Up
novel_mir153	1.8134	2.41576	0.413777	0.610872	0.726003	Up
novel_mir45	2022.72	5859.83	1.53456	0.0232269	0.0665754	Up
novel_mir3	63734.2	129282	1.02038	0.0184399	0.0564786	Up
novel_mir365	2.73818	9.31872	1.76692	0.13909	0.27612	Up
novel_mir282	79.6625	317.273	1.99375	4.24124e-05	0.000267448	Up
novel_mir316	976.536	701.779	-0.476656	0.191848	0.342769	Down
novel_mir404	5.35104	45.6718	3.09341	0.0115881	0.0381254	Up
novel_mir479	2.17476	1.67109	-0.380072	0.629614	0.736378	Down
novel_mir326	14.9035	53.3358	1.83945	0.00495103	0.0186884	Up
oar-miR-99a	42528.6	34624.2	-0.296652	0.207997	0.360797	Down
novel_mir217	15.1959	46.3192	1.60793	0.171905	0.320191	Up
novel_mir367	3.9999	4.07512	0.0268784	0.977959	0.981622	Up
oar-miR-29b	708.992	4184.65	2.56127	3.45867e-09	4.11966e-08	Up
novel_mir208	1.17587	22.7055	4.27124	0.000266538	0.0014578	Up
novel_mir80	87.6146	334.576	1.93309	0.042075	0.104408	Up
novel_mir146	10.8973	28.703	1.39724	0.224916	0.377915	Up
novel_mir427	562.303	40.2927	-3.80276	0.000240122	0.00134068	Down
novel_mir162	60.343	396.012	2.71429	3.22233e-05	0.000213231	Up
oar-let-7b	83941.2	87020.3	0.0519729	0.8313	0.896533	Up
novel_mir34	4168.95	10520.7	1.33548	2.21724e-05	0.000155275	Up
novel_mir127	5.68796	11.2287	0.981207	0.358629	0.531008	Up
oar-miR-23b	7649.6	20793.9	1.4427	0.00359326	0.0142822	Up
novel_mir29	1582.1	2591.59	0.711997	0.164844	0.314436	Up
novel_mir439	2.05085	5.32914	1.37768	0.231668	0.385653	Up
oar-miR-17-5p	356.197	788.835	1.14705	0.00116052	0.00514083	Up
oar-miR-152	1187.68	1082.84	-0.133334	0.568486	0.718926	Down
novel_mir186	150.505	346.502	1.20305	0.000119448	0.000695917	Up
novel_mir359	3.14286	4.93099	0.649801	0.494568	0.676245	Up
novel_mir287	2.37538	3.41032	0.521747	0.555209	0.715939	Up
novel_mir434	823.171	5647.88	2.77845	0.000131488	0.000757822	Up
oar-miR-495-5p	15.6026	3.14406	-2.31108	0.0193412	0.05857	Down
novel_mir480	2.47661	7.6297	1.62326	0.16957	0.31891	Up
oar-miR-221	8622.9	10842	0.330391	0.50581	0.681191	Up
novel_mir86	62.998	486.257	2.94834	0.000382363	0.00197064	Up
novel_mir470	2297.69	3456.27	0.589032	0.183952	0.335368	Up
novel_mir300	31.3677	128.596	2.03549	0.00811982	0.028633	Up
novel_mir401	582.008	8449.27	3.85972	1.97285e-29	2.64362e-27	Up
novel_mir392	79.594	46.4171	-0.778002	0.250392	0.410429	Down
oar-miR-541-5p	53.3984	9.46062	-2.49679	0.00338384	0.0136371	Down
oar-miR-30b	2197.36	1742.58	-0.334543	0.315984	0.486688	Down
novel_mir344	188.424	413.177	1.13278	0.287477	0.4532	Up
novel_mir62	269.337	781.426	1.5367	0.00977636	0.0337344	Up
novel_mir244	139.682	190.143	0.444946	0.32442	0.494551	Up
novel_mir293	4.53521	27.3834	2.59406	0.034373	0.0907584	Up
novel_mir237	2.09649	2.9016	0.468872	0.581879	0.723263	Up
oar-miR-26b	51866.3	41040	-0.337766	0.120374	0.247204	Down
oar-miR-154a-3p	1871.78	388.045	-2.27012	3.62837e-08	3.66945e-07	Down
novel_mir445	2.36992	3.39712	0.519474	0.556334	0.715939	Up
novel_mir138	21114.4	16088.5	-0.392202	0.0338801	0.0898996	Down
novel_mir66	695.233	1152.22	0.72885	0.0945286	0.198695	Up
novel_mir384	12.214	28.8876	1.24191	0.258374	0.420937	Up
oar-miR-668-3p	28.8477	9.25234	-1.64057	0.0889425	0.188432	Down
novel_mir101	10.9584	39.8099	1.86109	0.0878747	0.186908	Up
oar-miR-103	3811.23	5838.82	0.615421	0.00202369	0.00857979	Up
novel_mir403	3.50751	5.71975	0.705506	0.469725	0.650575	Up
novel_mir307	6.02241	61.2718	3.34681	0.00616436	0.0226308	Up
novel_mir58	132.786	2133.17	4.00583	9.54197e-07	8.11825e-06	Up
novel_mir240	1.94775	1.52653	-0.351559	0.645667	0.742655	Down
novel_mir360	1.96057	1.53566	-0.352413	0.645179	0.742655	Down
novel_mir200	1.05491	38.095	5.17441	3.53743e-06	2.74791e-05	Up
novel_mir322	46.2463	41.9541	-0.140525	0.849392	0.906842	Down
novel_mir296	151.088	1.27228	-6.89183	1.45933e-11	2.44438e-10	Down
novel_mir132	51761.2	49304.9	-0.0701394	0.761871	0.843725	Down
oar-miR-10a	7061.74	6502.6	-0.119009	0.793219	0.865918	Down
novel_mir247	58.7268	5.91347	-3.31194	0.00673221	0.0240564	Down
novel_mir351	1843.67	1632.71	-0.17531	0.87867	0.923731	Down
oar-miR-376d	420.974	77.2855	-2.44546	2.53134e-08	2.7136e-07	Down
novel_mir7	43933	81165.9	0.885568	0.000617854	0.00301063	Up
oar-miR-200b	420.068	50.2287	-3.06404	1.35802e-06	1.10288e-05	Down
novel_mir169	84.2018	52.5734	-0.679517	0.208919	0.361228	Down
novel_mir4	34470.3	156019	2.1783	2.7267e-27	2.92303e-25	Up
novel_mir264	1.57954	2.03652	0.366603	0.636827	0.738829	Up
novel_mir468	4.69468	1.9409	-1.2743	0.26228	0.42472	Down
novel_mir210	1.85401	2.48527	0.422751	0.606059	0.726003	Up
novel_mir436	388.065	376.629	-0.0431544	0.866976	0.916566	Down
novel_mir53	1607.38	1780.05	0.147201	0.509042	0.683826	Up
novel_mir233	1375.83	12884.9	3.22731	4.42587e-10	5.78601e-09	Up
oar-miR-1197-5p	0.177048	0.172575	-0.0369109	0.89295	0.924706	Down
oar-miR-3959-3p	1535.6	26.8298	-5.83882	4.2444e-18	1.26389e-16	Down
novel_mir219	3.76609	17.9563	2.25335	0.0646793	0.146279	Up
novel_mir36	8.68819	8.68321	-0.000827086	0.999374	0.999374	Down
novel_mir400	56.3991	6.31608	-3.15857	0.00990217	0.0338061	Down
novel_mir433	6.82214	2.39305	-1.51137	0.196636	0.347845	Down
novel_mir390	2.67835	9.24708	1.78765	0.135073	0.270146	Up
novel_mir35	3931.51	9838.39	1.32334	0.000480201	0.00240549	Up
novel_mir348	8.20078	2.62741	-1.64212	0.165629	0.314813	Down
oar-miR-539-5p	27.1677	6.7747	-2.00367	0.0258584	0.0725661	Down
novel_mir156	16.2716	573.412	5.13915	7.74266e-07	6.69366e-06	Up
novel_mir350	10.6071	2.93969	-1.85129	0.123345	0.252066	Down
novel_mir256	147.804	22.6056	-2.70894	0.0215054	0.0640382	Down
novel_mir342	5.88839	11.7972	1.0025	0.350819	0.523429	Up
novel_mir14	35999	27533.1	-0.386792	0.124272	0.25231	Down
oar-miR-30a-5p	5114.3	10215.7	0.998185	0.0144067	0.0448954	Up
novel_mir180	36.7059	97.8038	1.41388	0.231182	0.385653	Up
novel_mir179	2.37538	3.41032	0.521747	0.555209	0.715939	Up
oar-miR-26a	119311	109736	-0.120695	0.510638	0.684255	Down
oar-miR-106a	6.24377	7.20749	0.207081	0.849051	0.906842	Up
novel_mir147	117.655	1761.9	3.9045	2.23063e-05	0.000155275	Up
novel_mir423	1.71805	2.25962	0.395309	0.620899	0.731432	Up
novel_mir398	1.95622	2.65741	0.441951	0.595881	0.726003	Up
novel_mir283	7.69144	12.3325	0.681143	0.551116	0.715939	Up
novel_mir94	10.8132	209.333	4.27493	0.000369422	0.00192243	Up
novel_mir19	334.278	573.563	0.778906	0.29192	0.457513	Up
novel_mir190	34.514	36.88	0.0956585	0.900553	0.924706	Up
oar-miR-380-3p	20307.6	4101.25	-2.30789	1.64368e-30	2.93672e-28	Down
novel_mir63	80.5402	449.284	2.47985	3.02375e-05	0.000202592	Up
novel_mir118	1.09517	24.7096	4.49585	0.000101742	0.000599269	Up
oar-miR-194	3097.09	1571.99	-0.97832	0.00321934	0.0130725	Down
oar-miR-134-5p	73.379	12.853	-2.51326	5.53398e-05	0.000343519	Down
novel_mir164	57.6768	35.4961	-0.700329	0.280189	0.444324	Down
novel_mir22	6071.64	19709.5	1.69873	5.37661e-10	6.86158e-09	Up
novel_mir295	13.8916	14.6724	0.078892	0.924269	0.94184	Up
novel_mir44	985.48	6191.9	2.65148	1.94287e-11	3.06288e-10	Up
novel_mir462	4.64323	8.42872	0.860187	0.405071	0.58365	Up
novel_mir243	160.458	174.097	0.117693	0.900031	0.924706	Up
novel_mir224	12.7812	105.197	3.04099	0.00981822	0.0337344	Up
novel_mir453	833.12	797.114	-0.0637396	0.873658	0.921813	Down
novel_mir265	1023.19	2621.7	1.35742	0.000930037	0.00426068	Up
novel_mir37	578.765	1064.74	0.879444	0.0130566	0.0419064	Up
oar-miR-758-5p	3.3259	2.66591	-0.31912	0.791911	0.865918	Down
novel_mir481	19.0846	4.11546	-2.21328	0.0693384	0.154213	Down
oar-miR-218a	22052.8	3693.82	-2.57777	4.29545e-15	9.59317e-14	Down
novel_mir67	489.792	1167.3	1.25294	0.26647	0.430205	Up
novel_mir234	213.669	193.66	-0.141851	0.792017	0.865918	Down
novel_mir385	1.85401	2.48527	0.422751	0.606059	0.726003	Up
novel_mir82	59.236	290.927	2.29611	0.0132298	0.0422095	Up
novel_mir5	45385.7	63181.2	0.477256	0.0630062	0.143708	Up
novel_mir469	85.4346	2.24758	-5.24838	4.18047e-06	3.20104e-05	Down
novel_mir43	2160.8	1489.2	-0.537027	0.256404	0.419002	Down
novel_mir74	266.564	250.045	-0.092293	0.815844	0.885207	Down
novel_mir375	3.50751	5.71975	0.705506	0.469725	0.650575	Up
novel_mir109	11.9866	24.6364	1.03937	0.354438	0.526257	Up
novel_mir120	4.19467	26.3594	2.65169	0.0306343	0.0829291	Up
novel_mir59	2.6771	8.8185	1.71986	0.148603	0.291763	Up
novel_mir429	58.1321	128.589	1.14536	0.0580852	0.135918	Up
novel_mir155	8.4781	24.6506	1.53981	0.203609	0.356648	Up
oar-miR-487b-5p	10.7189	2.25035	-2.25194	0.0617446	0.142039	Down
oar-miR-665-5p	1.2732	0.927267	-0.457402	0.648201	0.743938	Down
novel_mir128	283.172	137.385	-1.04345	0.0191375	0.0582824	Down
oar-miR-374a	1010.56	286.913	-1.81647	0.000306046	0.00164041	Down
novel_mir117	28.2773	57.8426	1.03249	0.15333	0.298338	Up
novel_mir148	1.76617	2.33993	0.405843	0.61516	0.729482	Up
novel_mir413	43.5619	52.0768	0.257574	0.820731	0.886919	Up
novel_mir329	4.56837	6.43245	0.493686	0.671512	0.759347	Up
novel_mir332	93.514	186.346	0.994726	0.0663823	0.148874	Up
oar-miR-199a-3p	107243	109238	0.0265872	0.886339	0.924706	Up
novel_mir314	2.27892	6.5475	1.5226	0.193478	0.344274	Up
novel_mir137	8.40406	82.2114	3.29018	0.0071559	0.0254011	Up
novel_mir448	12.1791	21.5142	0.820888	0.50178	0.681191	Up
novel_mir255	90.6548	62.4997	-0.536535	0.347585	0.521569	Down
novel_mir75	322.803	902.23	1.48284	0.201944	0.355897	Up
oar-miR-376e-5p,oar-miR-376b-5p	1739.69	371.139	-2.2288	5.96469e-18	1.68267e-16	Down
oar-miR-22-3p	13804.9	34695	1.32955	2.60455e-13	5.58415e-12	Up
oar-miR-329b-5p	8.41885	2.55802	-1.71859	0.140467	0.277823	Down
oar-miR-433-5p	0.953656	0.679022	-0.490012	0.658674	0.749991	Down
novel_mir10	22684.9	41444.3	0.869443	8.24742e-06	6.22622e-05	Up
novel_mir276	2.28632	6.55953	1.52057	0.193975	0.344274	Up
oar-miR-3955-3p	1.7146	1.59779	-0.101795	0.930789	0.946685	Down
novel_mir284	2.09649	2.9016	0.468872	0.581879	0.723263	Up
oar-miR-200c	49.966	14.1926	-1.81581	0.0103939	0.0350386	Down
novel_mir388	2.14113	1.64899	-0.376789	0.63144	0.736378	Down
novel_mir140	2.37331	7.13746	1.58851	0.1776	0.32801	Up
oar-miR-3957-3p	7.42802	7.58098	0.0294066	0.976888	0.981622	Up
oar-miR-380-5p	95.9519	18.59	-2.36778	0.000725604	0.00347253	Down
novel_mir177	5.1231	9.70275	0.921376	0.381151	0.556668	Up
novel_mir346	2.46292	7.71276	1.64688	0.164297	0.314436	Up
novel_mir23	18603.3	11106.3	-0.744178	0.0143134	0.0448653	Down
novel_mir410	4.45908	24.1018	2.43432	0.046703	0.114305	Up
novel_mir313	261.85	128.113	-1.03133	0.0122954	0.0401848	Down
novel_mir104	37.497	170.363	2.18376	0.000188888	0.00107706	Up
novel_mir13	25203.2	36725.9	0.543193	0.0950367	0.198983	Up
oar-miR-409-3p	4913.29	823.646	-2.57659	3.56314e-11	5.30512e-10	Down
novel_mir198	17.6351	30.9215	0.810157	0.259974	0.422261	Up
novel_mir165	5723.35	4580.12	-0.321475	0.504958	0.681191	Down
novel_mir459	10.6525	95.6168	3.16608	0.00975924	0.0337344	Up
