# Supplementary material for: Transcriptome reveals key microRNAs involved in fat deposition between different tail sheep breeds
Source: PLoS One. 2022 Mar 1;17(3):e0264804. doi: 10.1371/journal.pone.0264804 (PMC8887763; doi:10.1371/journal.pone.0264804)
Supplement: S5 Table — (XLSX) [file pone.0264804.s005.xlsx]

## Sheet: up-regualted
miRNA id	Expression(ZZ)	Expression(HZ)	log2FoldChange(HZ/ZZ)	Pvalue	Padj	Up/Down-Regulation
novel_mir289	389.586	803.214	1.04384	0.000722749	0.00347253	Up
oar-miR-17-5p	356.197	788.835	1.14705	0.00116052	0.00514083	Up
novel_mir420	1908.45	4296.45	1.17074	0.00204891	0.00857979	Up
novel_mir186	150.505	346.502	1.20305	0.000119448	0.000695917	Up
novel_mir35	3931.51	9838.39	1.32334	0.000480201	0.00240549	Up
oar-miR-22-3p	13804.9	34695	1.32955	2.60455e-13	5.58415e-12	Up
novel_mir34	4168.95	10520.7	1.33548	2.21724e-05	0.000155275	Up
novel_mir265	1023.19	2621.7	1.35742	0.000930037	0.00426068	Up
novel_mir150	5186.56	13295.5	1.35809	7.08276e-05	0.000426557	Up
novel_mir12	18056.6	47256.9	1.388	2.36102e-12	4.51966e-11	Up
novel_mir79	38.2467	101.487	1.40788	0.0124647	0.0404915	Up
novel_mir381	2500.71	6678.06	1.41709	4.93584e-12	8.8187e-11	Up
oar-miR-23b	7649.6	20793.9	1.4427	0.00359326	0.0142822	Up
novel_mir30	2098.98	5738.26	1.45093	2.64126e-05	0.000181502	Up
novel_mir60	744.736	2101.45	1.49658	0.000588924	0.00289599	Up
novel_mir370	66.7921	189.727	1.50617	0.00377676	0.0146691	Up
novel_mir62	269.337	781.426	1.5367	0.00977636	0.0337344	Up
novel_mir27	6462.95	19372.2	1.58372	2.18764e-07	2.13195e-06	Up
novel_mir95	55.3759	171.784	1.63327	0.00662839	0.0238444	Up
novel_mir368	91	283.042	1.63708	0.00584239	0.0216385	Up
novel_mir22	6071.64	19709.5	1.69873	5.37661e-10	6.86158e-09	Up
novel_mir96	49.7143	165.364	1.73392	0.00113834	0.00512729	Up
novel_mir54	775.503	2626.3	1.75983	3.84813e-07	3.61859e-06	Up
novel_mir326	14.9035	53.3358	1.83945	0.00495103	0.0186884	Up
novel_mir76	192.772	715.944	1.89295	7.11633e-07	6.25304e-06	Up
oar-miR-107	23.5584	89.3569	1.92334	0.00168035	0.00726344	Up
novel_mir61	329.464	1252.36	1.92646	1.36625e-05	9.8961e-05	Up
novel_mir282	79.6625	317.273	1.99375	4.24124e-05	0.000267448	Up
novel_mir300	31.3677	128.596	2.03549	0.00811982	0.028633	Up
novel_mir39	1695.1	7036.3	2.05344	1.09477e-10	1.46699e-09	Up
novel_mir435	66.1795	281.299	2.08765	0.000418298	0.00213531	Up
novel_mir340	32.6902	140.172	2.10027	0.00178353	0.00764779	Up
novel_mir4	34470.3	156019	2.1783	2.7267e-27	2.92303e-25	Up
novel_mir104	37.497	170.363	2.18376	0.000188888	0.00107706	Up
novel_mir149	35.3271	164.988	2.22351	0.0035972	0.0142822	Up
novel_mir77	104.342	491.619	2.23622	0.000284437	0.00153998	Up
novel_mir82	59.236	290.927	2.29611	0.0132298	0.0422095	Up
novel_mir417	71.089	350.424	2.3014	0.00414363	0.015869	Up
novel_mir63	80.5402	449.284	2.47985	3.02375e-05	0.000202592	Up
oar-miR-106b	291.396	1685.65	2.53225	1.90619e-11	3.06288e-10	Up
novel_mir199	463.043	2723.69	2.55635	3.1599e-13	6.51425e-12	Up
novel_mir357	9.88269	58.264	2.55963	0.0109852	0.0365718	Up
oar-miR-29b	708.992	4184.65	2.56127	3.45867e-09	4.11966e-08	Up
novel_mir373	241.571	1438.99	2.57453	5.77426e-11	8.14474e-10	Up
novel_mir44	985.48	6191.9	2.65148	1.94287e-11	3.06288e-10	Up
novel_mir162	60.343	396.012	2.71429	3.22233e-05	0.000213231	Up
novel_mir209	112.214	758.206	2.75634	0.000798531	0.00372185	Up
novel_mir434	823.171	5647.88	2.77845	0.000131488	0.000757822	Up
novel_mir86	62.998	486.257	2.94834	0.000382363	0.00197064	Up
novel_mir382	47.1878	385.603	3.03063	4.10668e-08	4.07626e-07	Up
novel_mir224	12.7812	105.197	3.04099	0.00981822	0.0337344	Up
novel_mir404	5.35104	45.6718	3.09341	0.0115881	0.0381254	Up
novel_mir459	10.6525	95.6168	3.16608	0.00975924	0.0337344	Up
novel_mir233	1375.83	12884.9	3.22731	4.42587e-10	5.78601e-09	Up
novel_mir137	8.40406	82.2114	3.29018	0.0071559	0.0254011	Up
novel_mir103	5.88806	59.1948	3.32961	0.00644457	0.0233398	Up
novel_mir307	6.02241	61.2718	3.34681	0.00616436	0.0226308	Up
novel_mir111	13.209	139.752	3.40327	0.000328227	0.00174188	Up
novel_mir275	1.08795	11.9642	3.45904	0.00416299	0.015869	Up
novel_mir197	7.68245	89.6074	3.54398	0.00363571	0.014329	Up
novel_mir428	7.56086	93.8351	3.6335	0.00282208	0.0115468	Up
novel_mir259	7.00109	87.3513	3.64118	0.00275628	0.0113644	Up
novel_mir142	12.2476	164.554	3.748	0.00203679	0.00857979	Up
novel_mir401	582.008	8449.27	3.85972	1.97285e-29	2.64362e-27	Up
novel_mir147	117.655	1761.9	3.9045	2.23063e-05	0.000155275	Up
novel_mir58	132.786	2133.17	4.00583	9.54197e-07	8.11825e-06	Up
novel_mir464	11.495	186.153	4.01741	0.000882387	0.00407723	Up
novel_mir208	1.17587	22.7055	4.27124	0.000266538	0.0014578	Up
novel_mir94	10.8132	209.333	4.27493	0.000369422	0.00192243	Up
novel_mir119	1.33055	26.0347	4.29034	0.000259626	0.00143464	Up
novel_mir64	104.117	2120.04	4.34781	2.88952e-08	3.03683e-07	Up
novel_mir118	1.09517	24.7096	4.49585	0.000101742	0.000599269	Up
novel_mir156	16.2716	573.412	5.13915	7.74266e-07	6.69366e-06	Up
novel_mir200	1.05491	38.095	5.17441	3.53743e-06	2.74791e-05	Up
novel_mir397	1.84767	90.1209	5.60808	5.61365e-07	5.09986e-06	Up
novel_mir301	2.07495	105.65	5.67007	4.36548e-07	4.03431e-06	Up
novel_mir426	4.392	323.026	6.20063	3.15195e-08	3.24894e-07	Up
novel_mir254	1.09687	87.8139	6.32298	1.82021e-09	2.21734e-08	Up

## Sheet: down-regulated
miRNA id	Expression(ZZ)	Expression(HZ)	log2FoldChange(HZ/ZZ)	Pvalue	Padj	Up/Down-Regulation
novel_mir99	275.744	1.30016	-7.7285	2.75899e-15	6.42965e-14	Down
novel_mir296	151.088	1.27228	-6.89183	1.45933e-11	2.44438e-10	Down
oar-miR-3959-3p	1535.6	26.8298	-5.83882	4.2444e-18	1.26389e-16	Down
novel_mir49	8515.35	198.964	-5.41949	7.75119e-10	9.66195e-09	Down
novel_mir469	85.4346	2.24758	-5.24838	4.18047e-06	3.20104e-05	Down
novel_mir466	122.684	8.1366	-3.91438	0.00120917	0.00531241	Down
novel_mir65	1310.6	90.1146	-3.86232	4.32969e-20	2.10974e-18	Down
novel_mir427	562.303	40.2927	-3.80276	0.000240122	0.00134068	Down
oar-miR-410-3p	2506.52	208.348	-3.58862	1.86847e-20	1.00698e-18	Down
oar-miR-411a-3p	5174.24	504.411	-3.35867	1.12818e-15	2.74865e-14	Down
novel_mir247	58.7268	5.91347	-3.31194	0.00673221	0.0240564	Down
novel_mir214	6252.41	661.805	-3.23993	8.37248e-06	6.23285e-05	Down
oar-miR-1185-5p	363.549	38.8913	-3.22463	5.93951e-21	3.97947e-19	Down
oar-miR-382-5p	2680.86	288.982	-3.21364	6.05028e-11	8.31525e-10	Down
novel_mir400	56.3991	6.31608	-3.15857	0.00990217	0.0338061	Down
oar-miR-377-5p	89.4101	10.3788	-3.1068	2.78429e-07	2.66496e-06	Down
novel_mir477	45.8485	5.37426	-3.09274	0.0115941	0.0381254	Down
oar-miR-200b	420.068	50.2287	-3.06404	1.35802e-06	1.10288e-05	Down
novel_mir46	3062.81	367.31	-3.05978	3.78657e-18	1.19388e-16	Down
oar-miR-487a-5p	247.824	33.982	-2.86647	4.70663e-12	8.69915e-11	Down
oar-miR-493-3p	2383.69	327.243	-2.86476	2.10145e-11	3.21822e-10	Down
oar-miR-379-3p	1681.58	232.909	-2.85198	1.57664e-30	2.93672e-28	Down
oar-miR-485-3p	210.598	29.656	-2.8281	3.71751e-09	4.33171e-08	Down
oar-miR-655-5p	36.7336	5.20279	-2.81974	0.000782556	0.00367938	Down
oar-miR-376a-3p	496.653	70.4291	-2.81799	7.42972e-09	8.33046e-08	Down
oar-miR-485-5p	2373.95	340.357	-2.80217	5.99962e-42	3.21579e-39	Down
oar-miR-323c	467.124	68.8068	-2.76318	9.62508e-12	1.66421e-10	Down
oar-miR-493-5p	8733.37	1361.64	-2.6812	2.4685e-22	1.89017e-20	Down
oar-miR-432	2846.31	449.791	-2.66177	2.35712e-06	1.85796e-05	Down
oar-miR-3958-5p	89.5719	14.3994	-2.63704	3.41959e-05	0.000223524	Down
oar-miR-329a-5p	22.5165	3.67636	-2.61464	0.00643263	0.0233398	Down
oar-miR-299-5p	149.262	24.657	-2.59778	1.31129e-06	1.08131e-05	Down
oar-miR-382-3p	467.964	77.7354	-2.58975	7.46012e-09	8.33046e-08	Down
oar-miR-218a	22052.8	3693.82	-2.57777	4.29545e-15	9.59317e-14	Down
oar-miR-409-3p	4913.29	823.646	-2.57659	3.56314e-11	5.30512e-10	Down
oar-miR-134-5p	73.379	12.853	-2.51326	5.53398e-05	0.000343519	Down
oar-miR-133	9450.68	1656.06	-2.51266	0.00125942	0.0054882	Down
oar-miR-381-5p	47.8196	8.38513	-2.5117	0.00417448	0.015869	Down
oar-miR-541-5p	53.3984	9.46062	-2.49679	0.00338384	0.0136371	Down
oar-miR-329b-3p	23.2001	4.15886	-2.47987	0.00941695	0.0329901	Down
oar-miR-3959-5p	4176.86	763.928	-2.45091	6.92354e-20	3.06923e-18	Down
oar-miR-376d	420.974	77.2855	-2.44546	2.53134e-08	2.7136e-07	Down
oar-miR-379-5p	7970.62	1466.49	-2.44233	4.95857e-25	4.42965e-23	Down
oar-miR-433-3p	800.454	148.206	-2.43321	1.60842e-16	4.10531e-15	Down
oar-miR-487b-3p	4476.3	833.201	-2.42557	1.87869e-20	1.00698e-18	Down
oar-miR-409-5p	58.8736	10.9962	-2.42062	0.000938581	0.00426339	Down
oar-miR-3957-5p	27.6411	5.32007	-2.3773	0.0101585	0.0344617	Down
oar-miR-380-5p	95.9519	18.59	-2.36778	0.000725604	0.00347253	Down
oar-miR-369-3p	8572.3	1695.31	-2.33814	2.34627e-19	8.98286e-18	Down
oar-miR-380-3p	20307.6	4101.25	-2.30789	1.64368e-30	2.93672e-28	Down
oar-miR-154a-3p	1871.78	388.045	-2.27012	3.62837e-08	3.66945e-07	Down
oar-miR-154b-3p	44.2824	9.32253	-2.24794	0.013056	0.0419064	Down
oar-miR-655-3p	669.516	142.687	-2.23026	3.78039e-11	5.47646e-10	Down
oar-miR-376e-5p,oar-miR-376b-5p	1739.69	371.139	-2.2288	5.96469e-18	1.68267e-16	Down
oar-miR-377-3p	114.941	25.3093	-2.18316	4.23873e-05	0.000267448	Down
novel_mir83	358.249	79.0566	-2.18001	1.86114e-06	1.48891e-05	Down
oar-miR-495-3p	710.154	157.036	-2.17703	7.65643e-05	0.000455983	Down
oar-miR-412-3p	389.357	86.9206	-2.16332	3.97365e-05	0.000256612	Down
oar-miR-376c-3p	20482.5	4853.94	-2.07716	7.44403e-20	3.06923e-18	Down
oar-miR-376e-3p	2687.22	636.891	-2.077	2.23153e-12	4.43e-11	Down
oar-miR-154b-5p	7495.9	1862.62	-2.00877	1.64052e-18	5.86213e-17	Down
oar-miR-376c-5p	488.543	121.453	-2.00808	8.42328e-09	9.21403e-08	Down
oar-miR-369-5p	11325	2861.92	-1.98446	1.78393e-18	5.97617e-17	Down
oar-miR-411a-5p	45526.5	11558.1	-1.97781	1.75338e-17	4.69905e-16	Down
oar-miR-544-5p	155.793	44.0959	-1.82091	0.00115208	0.00514083	Down
oar-miR-374a	1010.56	286.913	-1.81647	0.000306046	0.00164041	Down
oar-miR-200c	49.966	14.1926	-1.81581	0.0103939	0.0350386	Down
oar-miR-411b-5p	920.416	284.334	-1.6947	0.000427015	0.00215924	Down
oar-miR-543-3p	592.547	186.088	-1.67094	0.00022449	0.0012666	Down
oar-miR-3958-3p	635.053	218.143	-1.5416	5.57577e-05	0.000343519	Down
oar-miR-494-3p	823.269	285.623	-1.52725	0.000365217	0.00191918	Down
oar-miR-154a-5p	354.234	123.632	-1.51865	0.000544295	0.00270132	Down
oar-miR-376b-3p	11320.5	4103.44	-1.46403	1.19494e-06	1.00076e-05	Down
oar-miR-665-3p	1307.44	497.803	-1.3931	7.05326e-07	6.25304e-06	Down
novel_mir57	621.319	256.156	-1.27831	0.00217615	0.009042	Down
novel_mir456	217.351	102.824	-1.07986	0.00553584	0.0207497	Down
novel_mir313	261.85	128.113	-1.03133	0.0122954	0.0401848	Down
