# Supplementary material for: Transcriptome reveals key microRNAs involved in fat deposition between different tail sheep breeds
Source: PLoS One. 2022 Mar 1;17(3):e0264804. doi: 10.1371/journal.pone.0264804 (PMC8887763; doi:10.1371/journal.pone.0264804)
Supplement: S6 Table — (XLSX) [file pone.0264804.s006.xlsx]

## Sheet: Sheet1
Target id	miRNA id	RNAhybrid MEF	RNAhybrid Pvalue	miRanda MEF	miRanda score
ENSOART00000017446	novel_mir397	-32	0.126216	-26.24	151
ENSOART00000012007	novel_mir397	-30.3	0.470031	-29.35	147
ENSOART00000015076	novel_mir397	-30.9	0.241198	-31.68	156
ENSOART00000020132	novel_mir397	-28.5	0.551	-29.7	147
ENSOART00000011515	novel_mir397	-27	0.46991	-25.6	143
ENSOART00000008478	novel_mir397	-31.3	0.463548	-62.75	310
ENSOART00000016320	novel_mir397	-35.9	0.011722	-34.02	155
ENSOART00000019268	novel_mir397	-30.2	0.097137	-26.58	155
ENSOART00000018418	novel_mir397	-25.5	0.689256	-44.4	293
ENSOART00000007704	novel_mir397	-37.4	0.003243	-33.58	163
ENSOART00000016621	novel_mir397	-29.8	0.065193	-26.24	156
ENSOART00000008969	novel_mir397	-35.3	0.01984	-29.26	154
ENSOART00000007684	novel_mir397	-38.4	0.058223	-79.89	443
ENSOART00000003841	novel_mir397	-32.7	0.239209	-130.22	609
ENSOART00000009229	novel_mir397	-33.2	0.420264	-63.82	302
ENSOART00000009275	novel_mir397	-31.5	0.025089	-58.7	310
ENSOART00000015811	novel_mir397	-29.5	0.364518	-94.34	465
ENSOART00000007148	novel_mir397	-33.4	0.058653	-30.35	160
ENSOART00000015335	novel_mir397	-44.8	0.00049	-39.53	166
ENSOART00000020262	novel_mir397	-33.8	0.016767	-34.63	147
ENSOART00000014192	novel_mir397	-29.8	0.455828	-88.87	477
ENSOART00000017599	novel_mir397	-28.2	0.611479	-145.42	758
ENSOART00000009581	novel_mir397	-34.7	0.04139	-33.61	150
ENSOART00000012400	novel_mir397	-36.3	0.01054	-32.79	159
ENSOART00000003306	novel_mir397	-29.9	0.592771	-66.93	436
ENSOART00000007564	novel_mir397	-29.1	0.293872	-45.31	294
ENSOART00000014119	novel_mir397	-26.5	0.364893	-26.1	147
ENSOART00000017621	novel_mir397	-30.2	0.632908	-51.69	296
ENSOART00000004768	novel_mir397	-28.5	0.250095	-37.67	170
ENSOART00000004078	novel_mir397	-36.4	0.015364	-34.85	163
ENSOART00000006065	novel_mir397	-29.1	0.585267	-26.98	159
ENSOART00000011942	novel_mir397	-27.1	0.712412	-75.41	448
ENSOART00000021004	novel_mir397	-34.1	0.02199	-79.28	328
ENSOART00000014935	novel_mir397	-33.4	0.035938	-62.79	306
ENSOART00000008512	novel_mir397	-36.8	0.045169	-31.04	155
ENSOART00000015409	novel_mir397	-29.2	0.439455	-27.36	146
ENSOART00000007963	novel_mir397	-29.5	0.58696	-26.23	154
ENSOART00000014854	novel_mir397	-30.5	0.301331	-74.48	457
ENSOART00000006906	novel_mir397	-31.8	0.036478	-27.7	147
ENSOART00000001614	novel_mir397	-28.4	0.522277	-25.2	152
ENSOART00000020270	novel_mir397	-34.4	0.09067	-29.24	162
ENSOART00000004432	novel_mir397	-28.3	0.796082	-52.07	293
ENSOART00000006371	novel_mir397	-33.2	0.160231	-30.01	157
ENSOART00000002313	novel_mir397	-30.7	0.135579	-80.72	458
ENSOART00000017973	novel_mir397	-30.1	0.393721	-87.83	445
ENSOART00000018821	novel_mir397	-33.4	0.228995	-50.74	292
ENSOART00000008601	novel_mir397	-37	0.048074	-31.62	158
ENSOART00000019594	novel_mir397	-32.7	0.031656	-34.83	147
ENSOART00000017799	novel_mir397	-32.8	0.453517	-29.19	158
ENSOART00000010607	novel_mir397	-30	0.232807	-26.05	150
ENSOART00000004832	novel_mir397	-30.6	0.316993	-63.6	309
ENSOART00000012701	novel_mir397	-31	0.191139	-49.47	298
ENSOART00000007922	novel_mir397	-33.4	0.082396	-27.14	151
ENSOART00000007020	novel_mir397	-28.3	0.429355	-121.34	743
ENSOART00000016834	novel_mir397	-42.9	0.000583	-71.03	315
ENSOART00000015920	novel_mir397	-32.1	0.10427	-121.55	600
ENSOART00000017821	novel_mir397	-26.7	0.736399	-51.71	303
ENSOART00000010822	novel_mir397	-32.1	0.178481	-29.95	150
ENSOART00000015660	novel_mir397	-26.8	0.419797	-48.96	301
ENSOART00000008114	novel_mir397	-31.8	0.042288	-28.01	159
ENSOART00000005540	novel_mir397	-31.7	0.261628	-27.27	160
ENSOART00000020742	novel_mir397	-25.8	0.750479	-27.38	145
ENSOART00000021040	novel_mir397	-28.3	0.398274	-28.56	147
ENSOART00000012111	novel_mir397	-28.2	0.632102	-25.92	150
ENSOART00000019741	novel_mir397	-40.2	0.00174	-29.72	155
ENSOART00000010879	novel_mir397	-34.1	0.011628	-29.98	162
ENSOART00000005994	novel_mir397	-26.3	0.362912	-55.86	292
ENSOART00000016318	novel_mir397	-35.9	0.013293	-34.02	155
ENSOART00000012920	novel_mir397	-33.1	0.25136	-29.61	155
ENSOART00000007600	novel_mir397	-37.7	0.003301	-36.46	159
ENSOART00000018644	novel_mir397	-40.1	0.01066	-36.18	159
ENSOART00000006059	novel_mir397	-30.2	0.423716	-108.51	608
ENSOART00000014972	novel_mir397	-31.6	0.042469	-32.04	147
ENSOART00000011985	novel_mir397	-35.5	0.014663	-28.33	155
ENSOART00000009456	novel_mir397	-30.5	0.241174	-26.24	155
ENSOART00000006887	novel_mir397	-29.3	0.274048	-45.67	282
ENSOART00000016790	novel_mir397	-42	0.002229	-39.09	163
ENSOART00000016250	novel_mir397	-35.8	0.016678	-34	154
ENSOART00000007952	novel_mir397	-29.2	0.215422	-27.65	150
ENSOART00000011081	novel_mir397	-31.4	0.068512	-26.62	147
ENSOART00000015399	novel_mir397	-26.7	0.562906	-31.56	150
ENSOART00000022457	novel_mir397	-33.4	0.02659	-30.79	150
ENSOART00000007288	novel_mir397	-32.9	0.239584	-114.27	598
ENSOART00000004965	novel_mir397	-26	0.684622	-28.06	140
ENSOART00000001572	novel_mir397	-31.4	0.23952	-57.09	310
ENSOART00000003832	novel_mir397	-26.7	0.227748	-25.86	147
ENSOART00000001168	novel_mir397	-28.2	0.333706	-56.42	297
ENSOART00000020160	novel_mir397	-29.9	0.115571	-27.37	147
ENSOART00000005396	novel_mir397	-45.4	0.00081	-74.68	318
ENSOART00000003742	novel_mir397	-28.7	0.670105	-26.84	152
ENSOART00000016312	novel_mir397	-29.6	0.288117	-25.66	156
ENSOART00000000676	novel_mir397	-29.1	0.662159	-51.93	297
ENSOART00000020210	novel_mir397	-28.9	0.49477	-25.43	151
ENSOART00000001784	novel_mir397	-34.8	0.038095	-49.08	295
ENSOART00000003891	novel_mir397	-30.1	0.048031	-30.31	148
ENSOART00000000614	novel_mir397	-33.1	0.28315	-28.38	164
ENSOART00000012035	novel_mir397	-27.5	0.561852	-29.81	155
ENSOART00000010221	novel_mir397	-35.9	0.023917	-32.8	159
ENSOART00000009809	novel_mir397	-31.7	0.06339	-26.28	157
ENSOART00000018006	novel_mir397	-31.9	0.301654	-29.05	160
ENSOART00000004666	novel_mir397	-29.6	0.094127	-28.86	156
ENSOART00000017922	novel_mir397	-30.9	0.173465	-28.08	151
ENSOART00000013003	novel_mir397	-34.7	0.03907	-116.98	604
ENSOART00000022407	novel_mir397	-31.7	0.180397	-28.98	147
ENSOART00000009455	novel_mir397	-31.2	0.059881	-30.96	162
ENSOART00000016749	novel_mir397	-35	0.029241	-35	150
ENSOART00000011835	novel_mir397	-36.6	0.013858	-76.49	451
ENSOART00000009980	novel_mir397	-30.1	0.212674	-33.08	154
ENSOART00000005708	novel_mir397	-33	0.041387	-55.63	298
ENSOART00000006982	novel_mir397	-39.3	0.008607	-76.74	321
ENSOART00000020032	novel_mir397	-29	0.293407	-59.78	311
ENSOART00000019730	novel_mir397	-29.5	0.425633	-41.68	167
ENSOART00000010242	novel_mir397	-29.9	0.190065	-25.15	152
ENSOART00000005499	novel_mir397	-39.5	0.00535	-37.42	159
ENSOART00000011287	novel_mir397	-25.3	0.275427	-43.46	167
ENSOART00000006482	novel_mir397	-34.7	0.013335	-29.64	158
ENSOART00000022443	novel_mir397	-30.6	0.236499	-25.56	155
ENSOART00000006325	novel_mir397	-28.8	0.277475	-27.58	144
ENSOART00000021443	novel_mir397	-33.3	0.198627	-30.46	155
ENSOART00000012220	novel_mir397	-29.7	0.487453	-55.59	300
ENSOART00000011478	novel_mir397	-33.5	0.191809	-58.73	300
ENSOART00000011413	novel_mir397	-28.3	0.530475	-63.24	310
ENSOART00000016468	novel_mir397	-26.2	0.77295	-25.62	145
ENSOART00000018498	novel_mir397	-40	0.004799	-35.64	158
ENSOART00000013935	novel_mir397	-30.4	0.264652	-26.1	143
ENSOART00000014760	novel_mir397	-27.1	0.626379	-46.84	295
ENSOART00000012241	novel_mir397	-29.7	0.278977	-83.08	449
ENSOART00000013011	novel_mir397	-29.4	0.337259	-26.19	152
ENSOART00000015583	novel_mir397	-30	0.112451	-26.94	150
ENSOART00000010596	novel_mir397	-26.2	0.754705	-56.34	296
ENSOART00000009666	novel_mir397	-33.7	0.022534	-31.39	151
ENSOART00000015975	novel_mir397	-26	0.488488	-29.28	147
ENSOART00000004057	novel_mir397	-35.8	0.093483	-31.1	151
ENSOART00000020546	novel_mir397	-29.8	0.487517	-46.72	297
ENSOART00000003346	novel_mir397	-28.9	0.785817	-66.87	437
ENSOART00000019552	novel_mir397	-29.4	0.635277	-50.45	303
ENSOART00000012020	novel_mir397	-34.1	0.0709	-71.69	317
ENSOART00000005166	novel_mir397	-27.5	0.610498	-63.09	302
ENSOART00000001394	novel_mir397	-34.7	0.020508	-31.15	156
ENSOART00000002998	novel_mir397	-30.5	0.193199	-50.4	292
ENSOART00000019226	novel_mir397	-27.2	0.472202	-46.92	293
ENSOART00000005688	novel_mir397	-26	0.502069	-50.68	291
ENSOART00000017500	novel_mir397	-29.8	0.201874	-95.97	460
ENSOART00000016018	novel_mir397	-30.9	0.59678	-28.5	154
ENSOART00000004640	novel_mir397	-31.9	0.249395	-29.49	153
ENSOART00000002279	novel_mir397	-28.3	0.276417	-26.17	146
ENSOART00000014534	novel_mir397	-29.1	0.609374	-27.46	148
ENSOART00000010997	novel_mir397	-27.7	0.287321	-58.06	299
ENSOART00000000841	novel_mir397	-32.3	0.366673	-50.94	294
ENSOART00000006862	novel_mir397	-32.9	0.139826	-27.05	160
ENSOART00000015096	novel_mir397	-32.2	0.065188	-42.69	294
ENSOART00000016227	novel_mir397	-29.9	0.572721	-66.98	441
ENSOART00000012530	novel_mir397	-32.4	0.189205	-31.7	154
ENSOART00000000660	novel_mir397	-27.6	0.720063	-53.32	304
ENSOART00000022987	novel_mir397	-28.8	0.326135	-51.53	295
ENSOART00000005603	novel_mir397	-32	0.122162	-54.91	303
ENSOART00000021933	novel_mir397	-27.5	0.686036	-45.11	289
ENSOART00000003754	novel_mir397	-32.7	0.17081	-61.42	317
ENSOART00000003733	novel_mir397	-35.9	0.039805	-56.72	287
ENSOART00000015261	novel_mir397	-32	0.029119	-26.07	147
ENSOART00000021396	novel_mir397	-35.5	0.076269	-52.98	298
ENSOART00000017678	novel_mir397	-33.1	0.15022	-64.72	307
ENSOART00000005484	novel_mir397	-27.7	0.59951	-119.61	601
ENSOART00000005574	novel_mir397	-30	0.369541	-30.29	150
ENSOART00000015454	novel_mir397	-35.5	0.010253	-30.43	160
ENSOART00000006383	novel_mir397	-28.7	0.063026	-58.06	308
ENSOART00000022054	novel_mir397	-31.8	0.106077	-31.25	151
ENSOART00000020273	novel_mir397	-34.4	0.086845	-29.24	162
ENSOART00000008600	novel_mir397	-32	0.60169	-130.37	736
ENSOART00000016881	novel_mir397	-30.1	0.300883	-28.46	147
ENSOART00000003577	novel_mir397	-37.6	0.008451	-33.02	163
ENSOART00000018375	novel_mir397	-49.5	1.5e-05	-76.36	318
ENSOART00000007280	novel_mir397	-37.8	0.022146	-33.7	160
ENSOART00000015025	novel_mir397	-28.4	0.747619	-97.14	456
ENSOART00000000963	novel_mir397	-29.4	0.514724	-68.36	447
ENSOART00000001840	novel_mir397	-36.1	0.03503	-31.85	158
ENSOART00000001801	novel_mir397	-30.8	0.110628	-61.54	309
ENSOART00000022115	novel_mir397	-28.7	0.397025	-109.63	591
ENSOART00000007603	novel_mir397	-30	0.448881	-128.45	628
ENSOART00000006145	novel_mir397	-28.3	0.11577	-25.73	146
ENSOART00000019728	novel_mir397	-29.5	0.440068	-41.68	167
ENSOART00000012815	novel_mir397	-27.7	0.347511	-64.32	314
ENSOART00000015603	novel_mir397	-31	0.187088	-29.67	154
ENSOART00000010572	novel_mir397	-27.1	0.185305	-51.95	291
ENSOART00000017972	novel_mir397	-30.4	0.170073	-27.97	150
ENSOART00000005177	novel_mir397	-27.5	0.405573	-52.82	302
ENSOART00000011473	novel_mir397	-32.7	0.059289	-60.45	300
ENSOART00000007589	novel_mir397	-31.8	0.132027	-110.95	601
ENSOART00000017547	novel_mir397	-27.6	0.383559	-29.55	156
ENSOART00000014127	novel_mir397	-34.4	0.086023	-34.8	151
ENSOART00000005579	novel_mir397	-35.8	0.068081	-32.1	148
ENSOART00000011648	novel_mir397	-30.9	0.55645	-50.85	292
ENSOART00000000735	novel_mir397	-28.4	0.479782	-28.05	146
ENSOART00000014552	novel_mir397	-34.9	0.032427	-31.08	161
ENSOART00000011440	novel_mir397	-37.9	0.014975	-32.91	163
ENSOART00000013158	novel_mir397	-35.9	0.016267	-54.07	288
ENSOART00000006211	novel_mir397	-28.9	0.396318	-29.34	142
ENSOART00000012382	novel_mir397	-28.9	0.651598	-49.74	307
ENSOART00000005211	novel_mir397	-36.5	0.015351	-34.95	160
ENSOART00000000998	novel_mir397	-32.7	0.193786	-77.94	437
ENSOART00000000554	novel_mir397	-28.8	0.323915	-27.8	146
ENSOART00000003031	novel_mir397	-33.8	0.01965	-66.59	313
ENSOART00000008361	novel_mir397	-29.4	0.585032	-25.98	151
ENSOART00000013708	novel_mir397	-26.7	0.139722	-27.68	146
ENSOART00000006965	novel_mir397	-25.8	0.797979	-109.65	490
ENSOART00000016964	novel_mir397	-30.2	0.252962	-28.22	150
ENSOART00000007803	novel_mir397	-34.5	0.04619	-31.86	160
ENSOART00000014226	novel_mir397	-32.7	0.059246	-68.21	308
ENSOART00000017792	novel_mir397	-33.8	0.013436	-30.8	157
ENSOART00000014358	novel_mir397	-36.2	0.004788	-34.55	154
ENSOART00000012970	novel_mir397	-30.4	0.161786	-27.97	155
ENSOART00000010852	novel_mir397	-30.9	0.221297	-49.08	282
ENSOART00000005606	novel_mir397	-32	0.122107	-54.91	303
ENSOART00000011141	novel_mir397	-33.2	0.074022	-27.86	148
ENSOART00000008008	novel_mir397	-25.2	0.528155	-25.41	142
ENSOART00000003719	novel_mir397	-30.9	0.317875	-27.02	155
ENSOART00000020608	novel_mir397	-34.6	0.039037	-31.78	167
ENSOART00000009203	novel_mir397	-39.2	0.001202	-34.91	158
ENSOART00000006865	novel_mir397	-32.9	0.135864	-27.05	160
ENSOART00000003669	novel_mir397	-35.5	0.074829	-63.8	309
ENSOART00000015850	novel_mir397	-29	0.37411	-25.73	147
ENSOART00000015806	novel_mir397	-29.4	0.480626	-104.77	598
ENSOART00000001912	novel_mir397	-27.6	0.488795	-34.15	152
ENSOART00000008811	novel_mir397	-26.8	0.773348	-71.39	441
ENSOART00000022669	novel_mir397	-27.7	0.742983	-30.92	153
ENSOART00000006984	novel_mir397	-27.7	0.352174	-26.49	145
ENSOART00000019607	novel_mir397	-27.6	0.421987	-140.5	776
ENSOART00000010138	novel_mir397	-29.6	0.600474	-63.82	308
ENSOART00000007638	novel_mir397	-34.1	0.01277	-33.84	157
ENSOART00000009675	novel_mir397	-25.8	0.562242	-47.72	287
ENSOART00000018319	novel_mir397	-30.5	0.183936	-111.9	611
ENSOART00000000892	novel_mir397	-27.1	0.642115	-55.92	309
ENSOART00000017801	novel_mir397	-35.2	0.00548	-69.67	320
ENSOART00000011198	novel_mir397	-26.2	0.661382	-48.32	282
ENSOART00000020040	novel_mir397	-30.7	0.137162	-31.18	151
ENSOART00000001937	novel_mir397	-29.7	0.040922	-28.2	147
ENSOART00000008479	novel_mir397	-30.3	0.17243	-25.82	149
ENSOART00000012804	novel_mir397	-33.2	0.035992	-27.52	154
ENSOART00000017739	novel_mir397	-28	0.685462	-111.16	613
ENSOART00000011523	novel_mir397	-27.8	0.702593	-30.4	151
ENSOART00000008053	novel_mir397	-35.3	0.063891	-33.02	157
ENSOART00000005550	novel_mir397	-31.5	0.043501	-27.19	150
ENSOART00000012408	novel_mir397	-31.2	0.059809	-27.2	146
ENSOART00000002289	novel_mir397	-29.8	0.294845	-52.82	297
ENSOART00000015347	novel_mir397	-31.2	0.229145	-50.74	287
ENSOART00000021578	novel_mir397	-34.8	0.100286	-33.4	151
ENSOART00000016404	novel_mir397	-30.7	0.317562	-26.68	155
ENSOART00000005496	novel_mir397	-39.5	0.005427	-37.42	159
ENSOART00000003523	novel_mir397	-29.3	0.509293	-93.79	464
ENSOART00000008223	novel_mir397	-31.3	0.096523	-64.29	313
ENSOART00000021049	novel_mir397	-35.3	0.023884	-31.68	150
ENSOART00000019914	novel_mir397	-29.4	0.351246	-46.56	281
ENSOART00000006072	novel_mir397	-29.1	0.556063	-26.94	148
ENSOART00000002567	novel_mir397	-39.3	0.00861	-34.52	172
ENSOART00000010919	novel_mir397	-27.3	0.333296	-26.74	151
ENSOART00000005405	novel_mir397	-30.5	0.108531	-30.08	147
ENSOART00000005439	novel_mir397	-44.1	0.008363	-75.57	319
ENSOART00000018414	novel_mir397	-42.4	0.000237	-38.6	163
ENSOART00000020575	novel_mir397	-41.3	0.003773	-38.89	162
ENSOART00000012961	novel_mir397	-36.2	0.020325	-34.81	157
ENSOART00000022563	novel_mir397	-36.4	0.040888	-59.84	293
ENSOART00000015205	novel_mir397	-33.1	0.023077	-58.97	300
ENSOART00000011703	novel_mir397	-27.3	0.435287	-25.88	147
ENSOART00000010709	novel_mir397	-34.3	0.013456	-33.72	159
ENSOART00000004037	novel_mir397	-33.8	0.017643	-29.91	151
ENSOART00000001592	novel_mir397	-39.8	0.012912	-39.09	166
ENSOART00000014849	novel_mir397	-31.1	0.091112	-27.21	153
ENSOART00000011537	novel_mir397	-26.9	0.790425	-44.52	291
ENSOART00000022295	novel_mir397	-25.5	0.67075	-28.4	141
ENSOART00000011781	novel_mir397	-27.7	0.773178	-25.07	146
ENSOART00000011775	novel_mir397	-25.5	0.363717	-65.92	303
ENSOART00000020451	novel_mir397	-25.5	0.752667	-25.83	141
ENSOART00000019059	novel_mir397	-28.2	0.775194	-96.77	464
ENSOART00000018669	novel_mir397	-34.2	0.02184	-30.72	159
ENSOART00000010982	novel_mir397	-31	0.331363	-26.53	147
ENSOART00000013006	novel_mir397	-30.9	0.385135	-30.02	148
ENSOART00000016522	novel_mir397	-33.6	0.01021	-33.61	154
ENSOART00000014088	novel_mir397	-35	0.020104	-32.04	155
ENSOART00000019488	novel_mir397	-27.9	0.363409	-25.52	145
ENSOART00000005712	novel_mir397	-31.7	0.237812	-123.7	617
ENSOART00000014189	novel_mir397	-26	0.738519	-55.09	306
ENSOART00000007451	novel_mir397	-38.2	0.006156	-34.99	152
ENSOART00000006485	novel_mir397	-39.1	0.028071	-93.52	456
ENSOART00000000437	novel_mir397	-33.4	0.104193	-29.3	148
ENSOART00000019366	novel_mir397	-31.8	0.159105	-27.62	146
ENSOART00000003880	novel_mir397	-31.4	0.089053	-29.04	155
ENSOART00000003903	novel_mir397	-34.6	0.014277	-83.56	460
ENSOART00000004720	novel_mir397	-36.3	0.006455	-37.35	158
ENSOART00000020058	novel_mir397	-33	0.167169	-29.13	152
ENSOART00000013016	novel_mir397	-27	0.285204	-27.2	145
ENSOART00000008867	novel_mir397	-29.2	0.543239	-55.98	313
ENSOART00000011280	novel_mir397	-31.8	0.487335	-111.41	481
ENSOART00000016079	novel_mir397	-32.7	0.24161	-65.45	301
ENSOART00000016902	novel_mir397	-27.5	0.790768	-68.58	438
ENSOART00000019755	novel_mir397	-27	0.531719	-49.8	302
ENSOART00000014077	novel_mir397	-25.3	0.739574	-55.93	303
ENSOART00000017537	novel_mir397	-27	0.751438	-25.9	144
ENSOART00000012238	novel_mir397	-27.9	0.769396	-33.99	155
ENSOART00000001883	novel_mir397	-28	0.786738	-25.46	143
ENSOART00000005016	novel_mir397	-38.4	0.013839	-30.27	150
ENSOART00000010455	novel_mir397	-36.7	0.002481	-32.89	160
ENSOART00000013802	novel_mir397	-37.3	0.015653	-35.57	158
ENSOART00000018579	novel_mir397	-29.5	0.37571	-49.89	291
ENSOART00000004946	novel_mir397	-29.4	0.099564	-26.53	149
ENSOART00000009641	novel_mir397	-29.7	0.17374	-53.03	303
ENSOART00000020967	novel_mir397	-35.5	0.03593	-33.1	154
ENSOART00000010530	novel_mir397	-34.2	0.039789	-65.52	309
ENSOART00000022673	novel_mir397	-29.2	0.335664	-30.31	149
ENSOART00000008289	novel_mir397	-30.8	0.232086	-27.95	147
ENSOART00000012713	novel_mir397	-26.8	0.502618	-25.02	147
ENSOART00000001622	novel_mir397	-34.5	0.075798	-62.1	308
ENSOART00000014964	novel_mir397	-34.2	0.006746	-30.41	160
ENSOART00000011482	novel_mir397	-35.9	0.031858	-37.03	159
ENSOART00000005523	novel_mir397	-30.3	0.142221	-27.67	148
ENSOART00000017177	novel_mir397	-30.4	0.164201	-25.48	145
ENSOART00000016903	novel_mir397	-34	0.082502	-30.99	152
ENSOART00000015339	novel_mir397	-40	0.014049	-56.35	310
ENSOART00000020980	novel_mir397	-33.4	0.061857	-29.46	160
ENSOART00000021039	novel_mir397	-34.6	0.113491	-31.13	157
ENSOART00000021752	novel_mir397	-29.3	0.437788	-25.73	158
ENSOART00000003957	novel_mir397	-28.6	0.766138	-25.96	153
ENSOART00000019630	novel_mir397	-30.2	0.333999	-90.65	464
ENSOART00000006912	novel_mir397	-33.1	0.022687	-30.36	155
ENSOART00000001711	novel_mir397	-27.9	0.783226	-78.98	446
ENSOART00000020751	novel_mir397	-29.5	0.276653	-48.43	300
ENSOART00000014452	novel_mir397	-36.9	0.081273	-36.29	155
ENSOART00000012882	novel_mir397	-29.6	0.239471	-88.43	449
ENSOART00000011861	novel_mir397	-36.3	0.061046	-33.71	150
ENSOART00000003242	novel_mir397	-29.1	0.545127	-25.31	146
ENSOART00000012782	novel_mir397	-28.1	0.425622	-57.43	294
ENSOART00000003987	novel_mir397	-33.8	0.274586	-57.5	300
ENSOART00000006452	novel_mir397	-35.6	0.006196	-67.65	322
ENSOART00000000230	novel_mir397	-28.3	0.360608	-52.95	298
ENSOART00000012749	novel_mir397	-33	0.154373	-30.88	145
ENSOART00000014467	novel_mir397	-34.6	0.067321	-35.85	159
ENSOART00000014006	novel_mir397	-33	0.03458	-35.04	153
ENSOART00000013770	novel_mir397	-29.8	0.312588	-26.52	152
ENSOART00000013532	novel_mir397	-32.6	0.010766	-29.64	145
ENSOART00000000113	novel_mir397	-30.1	0.29	-29.5	151
ENSOART00000015838	novel_mir397	-32.3	0.340244	-30.52	153
ENSOART00000018882	novel_mir397	-28.7	0.706028	-25.5	150
ENSOART00000019327	novel_mir397	-36.3	0.081713	-36.36	158
ENSOART00000008446	novel_mir397	-30.9	0.217615	-25.01	146
ENSOART00000011625	novel_mir397	-27.8	0.343049	-26.59	143
ENSOART00000007234	novel_mir397	-29.7	0.041609	-25.46	151
ENSOART00000001685	novel_mir397	-30.4	0.092413	-54.09	304
ENSOART00000005235	novel_mir397	-31.9	0.111991	-29.07	153
ENSOART00000015582	novel_mir397	-30	0.118303	-26.94	150
ENSOART00000008395	novel_mir397	-27.3	0.390202	-58.81	287
ENSOART00000010895	novel_mir397	-36.1	0.031977	-34.21	162
ENSOART00000008488	novel_mir397	-29	0.303212	-56.27	306
ENSOART00000010949	novel_mir397	-35.2	0.020812	-31.01	160
ENSOART00000014720	novel_mir397	-32.3	0.054159	-28.55	164
ENSOART00000011448	novel_mir397	-36.1	0.000602	-30.61	160
ENSOART00000017672	novel_mir397	-29.6	0.588486	-32.09	157
ENSOART00000006754	novel_mir397	-31.8	0.117885	-31.87	145
ENSOART00000014295	novel_mir397	-28.9	0.326399	-53.25	300
ENSOART00000018265	novel_mir397	-30.1	0.158844	-59.27	304
ENSOART00000022589	novel_mir397	-38.6	0.016579	-38.44	158
ENSOART00000002421	novel_mir397	-26.4	0.463366	-29.06	143
ENSOART00000007052	novel_mir397	-33.2	0.106985	-31.1	149
ENSOART00000017219	novel_mir397	-33.8	0.374464	-95.62	461
ENSOART00000011695	novel_mir397	-32.4	0.032378	-49.41	291
ENSOART00000004231	novel_mir397	-30.2	0.38194	-33.97	155
ENSOART00000018373	novel_mir397	-33.6	0.026934	-31.56	154
ENSOART00000018810	novel_mir397	-31	0.313343	-55.05	299
ENSOART00000007650	novel_mir397	-32.5	0.152771	-30.59	154
ENSOART00000008987	novel_mir397	-27.8	0.793167	-47.97	301
ENSOART00000016618	novel_mir397	-30.7	0.204043	-66.21	310
ENSOART00000015324	novel_mir397	-32.5	0.013446	-29.02	156
ENSOART00000007320	novel_mir397	-30.7	0.510877	-27.05	153
ENSOART00000005854	novel_mir397	-27.5	0.563594	-50.41	289
ENSOART00000014473	novel_mir397	-33.4	0.154657	-129.97	607
ENSOART00000013382	novel_mir397	-37	0.011086	-32.11	151
ENSOART00000009943	novel_mir397	-29.4	0.641818	-126.9	616
ENSOART00000002989	novel_mir397	-30.8	0.041945	-27.34	152
ENSOART00000020761	novel_mir397	-39.5	0.001619	-36.48	155
ENSOART00000002698	novel_mir397	-35.8	0.00386	-32.53	154
ENSOART00000014254	novel_mir397	-26.3	0.617207	-48.87	298
ENSOART00000009241	novel_mir397	-31.7	0.038866	-29.12	159
ENSOART00000015631	novel_mir397	-33.2	0.044536	-31.67	154
ENSOART00000000334	novel_mir397	-30.3	0.767866	-52.31	290
ENSOART00000011257	novel_mir397	-36	0.018955	-34.01	152
ENSOART00000022795	novel_mir397	-38.2	0.002114	-35.81	160
ENSOART00000011213	novel_mir397	-36	0.030476	-30.43	155
ENSOART00000020297	novel_mir397	-38.4	0.000448	-32.96	165
ENSOART00000009685	novel_mir397	-34.6	0.08262	-121.8	619
ENSOART00000003074	novel_mir397	-37.8	0.008257	-105.22	468
ENSOART00000011109	novel_mir397	-37.8	0.003195	-34.44	156
ENSOART00000012012	novel_mir397	-32.8	0.022424	-27.99	153
ENSOART00000010281	novel_mir397	-26.4	0.532311	-33.48	162
ENSOART00000008350	novel_mir397	-29.8	0.353385	-26.06	157
ENSOART00000015168	novel_mir397	-32.7	0.290291	-67.7	310
ENSOART00000011273	novel_mir397	-31	0.432739	-80.17	434
ENSOART00000006431	novel_mir397	-29.4	0.29771	-59.26	292
ENSOART00000002008	novel_mir397	-27.6	0.547961	-26.99	145
ENSOART00000017909	novel_mir397	-29.8	0.397444	-60.91	312
ENSOART00000015921	novel_mir397	-26.4	0.59133	-93.13	462
ENSOART00000012229	novel_mir397	-36.3	0.011925	-32.24	158
ENSOART00000005454	novel_mir397	-31.4	0.104613	-49.37	289
ENSOART00000007100	novel_mir397	-30	0.235211	-27.14	152
ENSOART00000021790	novel_mir397	-28	0.772323	-30.53	150
ENSOART00000017682	novel_mir397	-36.4	0.009306	-54.02	307
ENSOART00000008238	novel_mir397	-28.6	0.29967	-25.05	142
ENSOART00000021805	novel_mir397	-29	0.210648	-25.34	147
ENSOART00000003394	novel_mir397	-38	0.005327	-33.78	150
ENSOART00000015448	novel_mir397	-31.2	0.329338	-56.74	292
ENSOART00000014950	novel_mir397	-26.9	0.618403	-162.62	759
ENSOART00000006090	novel_mir397	-40	0.003283	-36.72	164
ENSOART00000003200	novel_mir397	-28.7	0.758702	-28.49	146
ENSOART00000020087	novel_mir397	-29.6	0.343344	-55.22	303
ENSOART00000012748	novel_mir397	-30	0.307682	-28.44	151
ENSOART00000012625	novel_mir397	-32.3	0.068084	-28.99	151
ENSOART00000017149	novel_mir397	-28.5	0.547356	-126.35	749
ENSOART00000017182	novel_mir397	-32.3	0.016078	-30.84	164
ENSOART00000009936	novel_mir397	-34.6	0.051344	-33.06	154
ENSOART00000014201	novel_mir397	-35.9	0.006255	-32.99	155
ENSOART00000012488	novel_mir397	-27.5	0.767201	-25.97	141
ENSOART00000007443	novel_mir397	-32.6	0.152438	-32.95	144
ENSOART00000010362	novel_mir397	-29.5	0.227391	-30.7	142
ENSOART00000003974	novel_mir397	-34.7	0.02136	-26.65	154
ENSOART00000003491	novel_mir397	-39.3	0.004405	-37.29	158
ENSOART00000006825	novel_mir397	-27.6	0.46724	-26.04	150
ENSOART00000017795	novel_mir397	-39.2	0.00124	-35.57	159
ENSOART00000022276	novel_mir397	-31.3	0.560985	-25.44	152
ENSOART00000016154	novel_mir397	-33.2	0.07377	-32.38	164
ENSOART00000022028	novel_mir397	-28.7	0.543755	-30.27	145
ENSOART00000009246	novel_mir397	-34.8	0.093373	-33.62	155
ENSOART00000013646	novel_mir397	-29.2	0.177047	-25.26	146
ENSOART00000007914	novel_mir397	-30.5	0.379866	-54.79	293
ENSOART00000003775	novel_mir397	-38.4	0.007019	-36.05	164
ENSOART00000013204	novel_mir397	-32.9	0.156001	-95.9	470
ENSOART00000018751	novel_mir397	-28.8	0.5904	-25.11	149
ENSOART00000018564	novel_mir397	-32.3	0.281316	-37.48	164
ENSOART00000016919	novel_mir397	-28.6	0.468312	-91.89	447
ENSOART00000015295	novel_mir397	-27.6	0.440359	-63.53	311
ENSOART00000010135	novel_mir397	-39.2	0.002079	-34.96	159
ENSOART00000021643	novel_mir397	-29.7	0.417351	-29.38	145
ENSOART00000012667	novel_mir397	-30.9	0.30538	-55.86	300
ENSOART00000012984	novel_mir397	-36.1	0.00896	-34	172
ENSOART00000003671	novel_mir397	-29.4	0.705986	-93.93	576
ENSOART00000013854	novel_mir397	-30.7	0.447094	-88.07	463
ENSOART00000012597	novel_mir397	-31.9	0.060192	-31.78	163
ENSOART00000011484	novel_mir397	-27.2	0.368606	-25.52	145
ENSOART00000005898	novel_mir397	-26.8	0.684602	-25.49	148
ENSOART00000020896	novel_mir397	-32	0.094556	-27.64	153
ENSOART00000022157	novel_mir397	-31.7	0.031125	-29.45	147
ENSOART00000004035	novel_mir397	-38.2	0.005706	-35.32	158
ENSOART00000021891	novel_mir397	-39.9	0.018012	-36.63	157
ENSOART00000016286	novel_mir397	-30	0.161213	-65.23	309
ENSOART00000002993	novel_mir397	-39.8	0.022108	-32.89	154
ENSOART00000017720	novel_mir397	-30.3	0.063429	-27.67	148
ENSOART00000008080	novel_mir397	-29.2	0.620327	-25.39	150
ENSOART00000017293	novel_mir397	-37.6	0.012533	-35.85	172
ENSOART00000003390	novel_mir397	-39	0.011773	-60.76	297
ENSOART00000011863	novel_mir397	-36.3	0.061849	-33.71	150
ENSOART00000010516	novel_mir397	-29.5	0.589797	-26.23	154
ENSOART00000001121	novel_mir397	-29.2	0.185303	-26.64	142
ENSOART00000003532	novel_mir397	-26.6	0.678437	-25.28	151
ENSOART00000017037	novel_mir397	-27.3	0.12689	-25.69	150
ENSOART00000005795	novel_mir397	-33	0.056308	-33.63	151
ENSOART00000012588	novel_mir397	-27.1	0.454661	-25.67	141
ENSOART00000003237	novel_mir397	-41.5	0.004692	-68.96	310
ENSOART00000010854	novel_mir397	-29.9	0.302432	-36.08	166
ENSOART00000014757	novel_mir397	-33.1	0.355047	-86.34	454
ENSOART00000002630	novel_mir397	-29.4	0.069553	-26.2	145
ENSOART00000021404	novel_mir397	-27.2	0.609808	-28.33	148
ENSOART00000005192	novel_mir397	-32.6	0.139871	-31.2	159
ENSOART00000005765	novel_mir397	-32.7	0.170569	-52.87	295
ENSOART00000012849	novel_mir397	-36.4	0.013593	-33.4	159
ENSOART00000018934	novel_mir397	-32.9	0.025809	-56.65	310
ENSOART00000014502	novel_mir397	-31.6	0.055425	-27.19	143
ENSOART00000015187	novel_mir397	-30.4	0.058989	-27.73	142
ENSOART00000012042	novel_mir397	-34.1	0.022525	-29.54	157
ENSOART00000005524	novel_mir397	-26.4	0.44229	-93.18	452
ENSOART00000011582	novel_mir397	-38.2	0.007348	-72.07	322
ENSOART00000003965	novel_mir397	-32.3	0.091533	-31.45	160
ENSOART00000012941	novel_mir397	-28.1	0.779221	-57.17	294
ENSOART00000017687	novel_mir397	-29.5	0.307565	-25.15	156
ENSOART00000014874	novel_mir397	-36.2	0.017116	-26.94	150
ENSOART00000021115	novel_mir397	-39.5	0.005257	-38.1	159
ENSOART00000010089	novel_mir397	-31.6	0.367251	-56.03	300
ENSOART00000014758	novel_mir397	-27.1	0.621766	-46.84	295
ENSOART00000006514	novel_mir397	-30.4	0.215414	-25.77	152
ENSOART00000020785	novel_mir397	-29.1	0.72553	-27.73	148
ENSOART00000018222	novel_mir397	-29.5	0.417164	-26.38	143
ENSOART00000007363	novel_mir397	-41.4	0.005476	-38.41	172
ENSOART00000006041	novel_mir397	-34.6	0.04936	-29.5	158
ENSOART00000020664	novel_mir397	-33.2	0.176276	-31.66	153
ENSOART00000021112	novel_mir397	-39.5	0.002718	-38.1	159
ENSOART00000000867	novel_mir397	-28.7	0.454624	-50.72	300
ENSOART00000001945	novel_mir397	-30	0.0589	-27.29	145
ENSOART00000002627	novel_mir397	-29.4	0.121442	-26.2	145
ENSOART00000000917	novel_mir397	-38.7	0.022613	-34.03	155
ENSOART00000000365	novel_mir397	-32.6	0.23508	-27.12	150
ENSOART00000001619	novel_mir397	-31.2	0.26582	-27.18	150
ENSOART00000017579	novel_mir397	-38.4	0.01233	-48.93	301
ENSOART00000009103	novel_mir397	-31.5	0.158677	-25.44	160
ENSOART00000004693	novel_mir397	-29.8	0.447311	-28.68	150
ENSOART00000021074	novel_mir397	-27.9	0.448039	-25.68	152
ENSOART00000017469	novel_mir397	-35.1	0.129609	-29.44	155
ENSOART00000001345	novel_mir397	-39.2	0.001925	-34.52	155
ENSOART00000004191	novel_mir397	-36.3	0.01223	-35.3	154
ENSOART00000000247	novel_mir397	-32.7	0.069685	-30.76	152
ENSOART00000009618	novel_mir397	-40.7	0.002276	-39.41	157
ENSOART00000013831	novel_mir397	-27.2	0.757633	-34.06	159
ENSOART00000011261	novel_mir397	-29.6	0.500966	-27.65	152
ENSOART00000008245	novel_mir397	-31.3	0.389512	-61.22	312
ENSOART00000014158	novel_mir397	-33.8	0.039683	-32.72	151
ENSOART00000020122	novel_mir397	-30.2	0.115365	-53.71	298
ENSOART00000018722	novel_mir397	-28.4	0.588091	-83	452
ENSOART00000018681	novel_mir397	-29.7	0.469652	-27.51	147
ENSOART00000004613	novel_mir397	-38.8	0.007708	-39.83	172
ENSOART00000019439	novel_mir397	-29.4	0.068309	-26.48	151
ENSOART00000007281	novel_mir397	-37.8	0.022041	-33.7	160
ENSOART00000017976	novel_mir397	-28.5	0.48745	-49.37	304
ENSOART00000019331	novel_mir397	-28	0.374976	-85.02	449
ENSOART00000011181	novel_mir397	-36.1	0.01167	-32.87	160
ENSOART00000003933	novel_mir397	-34.6	0.339488	-31.85	151
ENSOART00000006846	novel_mir397	-28.4	0.345805	-25.59	160
ENSOART00000015813	novel_mir397	-31.3	0.355166	-61.84	294
ENSOART00000001348	novel_mir397	-39.2	0.001724	-34.52	155
ENSOART00000009752	novel_mir397	-27.3	0.678785	-68.61	297
ENSOART00000021921	novel_mir397	-33.9	0.010465	-30	155
ENSOART00000001000	novel_mir397	-32.7	0.193552	-49.09	289
ENSOART00000010970	novel_mir397	-32.7	0.258472	-29.31	147
ENSOART00000010035	novel_mir397	-25.7	0.524045	-54.54	298
ENSOART00000003465	novel_mir397	-32.8	0.050021	-28.98	153
ENSOART00000008256	novel_mir397	-32.5	0.077811	-28.7	146
ENSOART00000015581	novel_mir397	-29.7	0.300124	-52.22	299
ENSOART00000006312	novel_mir397	-34.4	0.014805	-25.99	152
ENSOART00000013871	novel_mir397	-31.7	0.12954	-27.19	155
ENSOART00000014613	novel_mir397	-34.6	0.083212	-74.63	294
ENSOART00000020113	novel_mir397	-38.7	0.00332	-70.72	305
ENSOART00000008669	novel_mir397	-30.1	0.10641	-27.56	155
ENSOART00000013874	novel_mir397	-35.2	0.106715	-31.69	163
ENSOART00000020677	novel_mir397	-26.3	0.368663	-26.27	146
ENSOART00000003720	novel_mir397	-30.9	0.291063	-27.02	155
ENSOART00000015572	novel_mir397	-26.7	0.364746	-49.85	292
ENSOART00000018086	novel_mir397	-31	0.142043	-25.99	147
ENSOART00000015637	novel_mir397	-35.6	0.094077	-33.68	147
ENSOART00000010190	novel_mir397	-26.9	0.468334	-25.25	149
ENSOART00000020566	novel_mir397	-30	0.083736	-26.35	146
ENSOART00000002203	novel_mir397	-32.7	0.255571	-31.08	150
ENSOART00000013092	novel_mir397	-30.4	0.237634	-25.38	148
ENSOART00000003427	novel_mir397	-37.9	0.037627	-32.79	159
ENSOART00000013035	novel_mir397	-35.5	0.003143	-30.92	167
ENSOART00000002443	novel_mir397	-27.9	0.429044	-25.66	155
ENSOART00000010050	novel_mir397	-33.1	0.024254	-27.65	156
ENSOART00000006327	novel_mir397	-39.5	0.003846	-66.16	316
ENSOART00000011628	novel_mir397	-32.7	0.03668	-27.88	147
ENSOART00000000833	novel_mir397	-34	0.046309	-29.53	158
ENSOART00000006121	novel_mir397	-35.6	0.008192	-34.05	154
ENSOART00000019224	novel_mir397	-26.7	0.723666	-120.33	724
ENSOART00000016189	novel_mir397	-43.6	0.000529	-42.36	163
ENSOART00000001118	novel_mir397	-35.1	0.094556	-33.13	156
ENSOART00000000738	novel_mir397	-37.5	0.016182	-35.94	151
ENSOART00000004744	novel_mir397	-30.1	0.536761	-89.45	436
ENSOART00000022214	novel_mir397	-42	0.000519	-33.85	166
ENSOART00000016696	novel_mir397	-38.7	0.017824	-36.84	158
ENSOART00000009681	novel_mir397	-27.7	0.78065	-72.41	444
ENSOART00000004407	novel_mir397	-37.7	0.008613	-35.15	150
ENSOART00000002294	novel_mir397	-33.8	0.094838	-29.01	150
ENSOART00000002766	novel_mir397	-29.3	0.166609	-29.04	157
ENSOART00000015580	novel_mir397	-26.7	0.497633	-25.62	145
ENSOART00000014412	novel_mir397	-34.7	0.013837	-28.87	152
ENSOART00000005353	novel_mir397	-29.7	0.464535	-54.46	302
ENSOART00000009192	novel_mir397	-40.5	0.002989	-38.68	156
ENSOART00000002257	novel_mir397	-31.4	0.200136	-50.1	301
ENSOART00000018927	novel_mir397	-33.9	0.060071	-29.08	160
ENSOART00000012602	novel_mir397	-28.1	0.607009	-27.82	155
ENSOART00000009150	novel_mir397	-39.2	0.003114	-33.76	167
ENSOART00000003275	novel_mir397	-31.8	0.050389	-28.89	144
ENSOART00000002750	novel_mir397	-29.5	0.329477	-50.24	305
ENSOART00000007507	novel_mir397	-29.5	0.040992	-25.79	151
ENSOART00000014934	novel_mir397	-28.7	0.418475	-50.85	286
ENSOART00000004392	novel_mir397	-27.6	0.571503	-26.1	148
ENSOART00000017891	novel_mir397	-40.9	0.000263	-35.08	154
ENSOART00000007869	novel_mir397	-33.3	0.052876	-28.57	151
ENSOART00000015907	novel_mir397	-27	0.668699	-49.65	298
ENSOART00000009012	novel_mir397	-29.6	0.467747	-28.26	155
ENSOART00000013449	novel_mir397	-37.4	0.019298	-107.85	478
ENSOART00000017808	novel_mir397	-36.7	0.007887	-34.69	155
ENSOART00000019445	novel_mir397	-31	0.266432	-59.91	312
ENSOART00000018910	novel_mir397	-29.5	0.615597	-33.96	155
ENSOART00000010259	novel_mir397	-29	0.237913	-26.98	152
ENSOART00000015111	novel_mir397	-26.8	0.551981	-28.8	156
ENSOART00000021136	novel_mir397	-41.2	0.007011	-61.27	305
ENSOART00000010542	novel_mir397	-39.7	0.002338	-72.18	323
ENSOART00000006569	novel_mir397	-30.6	0.436658	-107.4	599
ENSOART00000007601	novel_mir397	-37.7	0.003296	-36.46	159
ENSOART00000018350	novel_mir397	-33.4	0.037338	-29.22	152
ENSOART00000015825	novel_mir397	-26	0.678625	-44.17	286
ENSOART00000009520	novel_mir397	-27.8	0.45382	-60.34	298
ENSOART00000008345	novel_mir397	-32.1	0.298215	-106.55	480
ENSOART00000009514	novel_mir397	-31.9	0.164774	-27.19	156
ENSOART00000012895	novel_mir397	-37.2	0.024193	-46.35	290
ENSOART00000022734	novel_mir397	-34.7	0.067536	-32.76	150
ENSOART00000015739	novel_mir397	-28.1	0.719863	-55.35	306
ENSOART00000022484	novel_mir397	-36.6	0.056358	-81.29	439
ENSOART00000008732	novel_mir397	-33.3	0.024714	-32.14	155
ENSOART00000022642	novel_mir397	-30.7	0.098646	-25.5	148
ENSOART00000019524	novel_mir397	-27.3	0.428438	-45.31	284
ENSOART00000000108	novel_mir397	-30.1	0.294726	-29.5	151
ENSOART00000003708	novel_mir397	-30	0.211178	-27.31	150
ENSOART00000020476	novel_mir397	-30.4	0.142116	-26.97	147
ENSOART00000005918	novel_mir397	-35.5	0.029328	-35.84	153
ENSOART00000017999	novel_mir397	-34.7	0.07444	-66.95	320
ENSOART00000006656	novel_mir397	-29.4	0.562764	-26.37	147
ENSOART00000002040	novel_mir397	-33.5	0.033372	-31.68	150
ENSOART00000015194	novel_mir397	-38.6	0.002318	-36.25	157
ENSOART00000013255	novel_mir397	-33.7	0.05529	-30.49	158
ENSOART00000008725	novel_mir397	-29.6	0.133295	-61.58	313
ENSOART00000019837	novel_mir397	-26.4	0.795373	-29.17	143
ENSOART00000012262	novel_mir397	-31.1	0.09633	-51.34	294
ENSOART00000017059	novel_mir397	-26.3	0.797713	-51.18	304
ENSOART00000007221	novel_mir397	-36.4	0.060317	-26.36	150
ENSOART00000001305	novel_mir397	-37.8	0.001665	-34.51	160
ENSOART00000006038	novel_mir397	-31.9	0.040585	-25.2	143
ENSOART00000000997	novel_mir397	-37.7	0.030136	-33.77	157
ENSOART00000003152	novel_mir397	-42.1	0.001123	-39.64	163
ENSOART00000019642	novel_mir397	-40.3	0.002776	-37.07	155
ENSOART00000011827	novel_mir397	-27.9	0.576407	-57.9	297
ENSOART00000009248	novel_mir397	-28.4	0.276775	-32.57	156
ENSOART00000020750	novel_mir397	-31.7	0.044585	-28.69	155
ENSOART00000001559	novel_mir397	-27	0.483913	-28.73	155
ENSOART00000002709	novel_mir397	-35.8	0.003808	-32.53	154
ENSOART00000018149	novel_mir397	-29.6	0.752838	-28.73	147
ENSOART00000019421	novel_mir397	-31.4	0.118488	-58.63	308
ENSOART00000012096	novel_mir397	-33.7	0.068796	-52.42	295
ENSOART00000004692	novel_mir397	-26.5	0.579267	-49.87	285
ENSOART00000013543	novel_mir397	-37.5	0.011359	-28.93	156
ENSOART00000003707	novel_mir397	-30	0.187038	-27.31	150
ENSOART00000019525	novel_mir397	-43.6	0.00041	-83.78	447
ENSOART00000020843	novel_mir397	-25.9	0.399428	-33.22	156
ENSOART00000016684	novel_mir397	-38.3	0.002307	-62.21	293
ENSOART00000012610	novel_mir397	-31.4	0.14298	-28.49	145
ENSOART00000009028	novel_mir397	-27.9	0.452853	-29.02	160
ENSOART00000022439	novel_mir397	-29.9	0.547382	-30.36	154
ENSOART00000008365	novel_mir397	-37.4	0.012262	-36.35	154
ENSOART00000013614	novel_mir397	-32.9	0.083261	-30.05	147
ENSOART00000015272	novel_mir397	-25.9	0.559725	-44.35	288
ENSOART00000010128	novel_mir397	-25.4	0.395536	-50.84	299
ENSOART00000018612	novel_mir397	-40.4	0.001365	-37.96	158
ENSOART00000013411	novel_mir397	-29.6	0.05958	-26.73	150
ENSOART00000005142	novel_mir397	-26.5	0.586875	-25.34	150
ENSOART00000010285	novel_mir397	-30.2	0.424769	-81.33	324
ENSOART00000019686	novel_mir397	-29.3	0.048822	-82.19	453
ENSOART00000011516	novel_mir397	-27	0.475177	-25.6	143
ENSOART00000010827	novel_mir397	-27.9	0.682342	-71.29	313
ENSOART00000019274	novel_mir397	-31.7	0.318084	-101.43	594
ENSOART00000004429	novel_mir397	-29.8	0.250082	-28.98	147
ENSOART00000012613	novel_mir397	-31.4	0.134452	-28.49	145
ENSOART00000014400	novel_mir397	-29.9	0.150766	-56.61	315
ENSOART00000000429	novel_mir397	-33.1	0.075528	-31.37	150
ENSOART00000013951	novel_mir397	-38.3	0.014831	-78.73	326
ENSOART00000011182	novel_mir397	-29.6	0.499749	-61.07	313
ENSOART00000013692	novel_mir397	-32.6	0.095698	-66.19	315
ENSOART00000019070	novel_mir397	-32.5	0.252535	-30.2	158
ENSOART00000011874	novel_mir397	-29.6	0.322884	-26.05	154
ENSOART00000010969	novel_mir397	-32.6	0.252972	-28.89	162
ENSOART00000008812	novel_mir397	-26.8	0.776427	-71.39	441
ENSOART00000012852	novel_mir397	-31.1	0.087125	-52.58	293
ENSOART00000017785	novel_mir397	-32	0.0838	-53.9	302
ENSOART00000008749	novel_mir397	-37.7	0.010584	-56.78	295
ENSOART00000003401	novel_mir397	-27.2	0.509108	-26.48	157
ENSOART00000008002	novel_mir397	-31	0.677244	-29.37	145
ENSOART00000017878	novel_mir397	-33.4	0.042063	-27.69	147
ENSOART00000006626	novel_mir397	-32.7	0.208398	-35.44	159
ENSOART00000020989	novel_mir397	-27.1	0.6003	-26.99	148
ENSOART00000000572	novel_mir397	-32.1	0.143521	-47.76	303
ENSOART00000010667	novel_mir397	-31.1	0.360975	-28.99	158
ENSOART00000019292	novel_mir397	-30.8	0.116274	-26.44	149
ENSOART00000013832	novel_mir397	-30.5	0.242707	-27.9	150
ENSOART00000005880	novel_mir397	-33.3	0.022906	-31.05	148
ENSOART00000008187	novel_mir397	-34.7	0.020094	-32.74	158
ENSOART00000020853	novel_mir397	-28.5	0.398574	-47.03	301
ENSOART00000017235	novel_mir397	-33.3	0.054008	-28.17	152
ENSOART00000000693	novel_mir397	-28.7	0.539841	-27.91	146
ENSOART00000014210	novel_mir397	-33.6	0.073389	-33.33	156
ENSOART00000005714	novel_mir397	-31.7	0.257832	-123.7	617
ENSOART00000014329	novel_mir397	-30.8	0.203447	-26.2	148
ENSOART00000007390	novel_mir397	-36.1	0.013787	-31.61	160
ENSOART00000001282	novel_mir397	-32.7	0.263918	-29.23	156
ENSOART00000006105	novel_mir397	-33.8	0.075482	-67.69	311
ENSOART00000008121	novel_mir397	-38.4	0.013731	-34.95	162
ENSOART00000022929	novel_mir397	-33.7	0.026504	-38.35	147
ENSOART00000015534	novel_mir397	-34.2	0.025876	-32.55	151
ENSOART00000001014	novel_mir397	-31.8	0.061747	-28.75	158
ENSOART00000009816	novel_mir397	-27.9	0.746287	-25.88	147
ENSOART00000022728	novel_mir397	-25.8	0.786502	-28.33	156
ENSOART00000022854	novel_mir397	-29	0.535516	-92.05	452
ENSOART00000014893	novel_mir397	-28.9	0.718499	-53.25	286
ENSOART00000006147	novel_mir397	-34.7	0.016806	-30.76	160
ENSOART00000021986	novel_mir397	-41.6	0.000233	-39.75	166
ENSOART00000007239	novel_mir397	-31.4	0.018038	-26.32	153
ENSOART00000000737	novel_mir397	-29.6	0.57431	-112.16	609
ENSOART00000021613	novel_mir397	-44.1	0.001017	-101.38	469
ENSOART00000007430	novel_mir397	-28.1	0.705822	-25.52	147
ENSOART00000020532	novel_mir397	-30.9	0.09289	-27.82	153
ENSOART00000008049	novel_mir397	-32.2	0.353118	-51.49	294
ENSOART00000015346	novel_mir397	-28.5	0.621765	-25.25	154
ENSOART00000016207	novel_mir397	-29.5	0.648456	-53.37	304
ENSOART00000010519	novel_mir397	-34.2	0.089925	-31.1	153
ENSOART00000007679	novel_mir397	-43.7	0.000992	-42.6	166
ENSOART00000014296	novel_mir397	-28.3	0.526054	-33.17	153
ENSOART00000013501	novel_mir397	-28.2	0.511934	-47.27	295
ENSOART00000002916	novel_mir397	-34.6	0.034746	-65.1	321
ENSOART00000006615	novel_mir397	-31.5	0.107877	-28.18	152
ENSOART00000013878	novel_mir397	-38	0.012435	-34.96	158
ENSOART00000021507	novel_mir397	-29.7	0.160948	-25.95	147
ENSOART00000017184	novel_mir397	-30	0.303336	-28.3	150
ENSOART00000015282	novel_mir397	-26.7	0.638373	-62.9	299
ENSOART00000021103	novel_mir397	-26.1	0.778977	-25.06	143
ENSOART00000016000	novel_mir397	-29.2	0.651075	-25.21	158
ENSOART00000021159	novel_mir397	-31.2	0.187881	-77.43	445
ENSOART00000005909	novel_mir397	-29.5	0.278214	-31.14	151
ENSOART00000006062	novel_mir397	-29.1	0.587148	-26.98	159
ENSOART00000020285	novel_mir397	-30.9	0.417594	-32.49	164
ENSOART00000003036	novel_mir397	-31.1	0.025802	-27.03	151
ENSOART00000020929	novel_mir397	-30.9	0.055151	-26.8	143
ENSOART00000013106	novel_mir397	-37.3	0.029402	-36.49	159
ENSOART00000002762	novel_mir397	-30.9	0.457286	-27.26	143
ENSOART00000013913	novel_mir397	-27	0.406621	-58.85	306
ENSOART00000002823	novel_mir397	-26.3	0.692503	-64.74	298
ENSOART00000012993	novel_mir397	-27.8	0.423587	-30.11	155
ENSOART00000011453	novel_mir397	-32.9	0.079406	-28.94	147
ENSOART00000003887	novel_mir397	-28.2	0.262663	-67.41	440
ENSOART00000002415	novel_mir397	-29.3	0.60984	-30.28	155
ENSOART00000004646	novel_mir397	-39.2	0.000244	-35.69	157
ENSOART00000014743	novel_mir397	-32.4	0.033827	-27.82	157
ENSOART00000022363	novel_mir397	-36.5	0.011703	-35.4	163
ENSOART00000016795	novel_mir397	-27.6	0.664621	-29.17	157
ENSOART00000015039	novel_mir397	-28.7	0.075804	-51.04	301
ENSOART00000008324	novel_mir397	-26	0.63179	-47.01	291
ENSOART00000019844	novel_mir397	-30.1	0.097127	-26.64	155
ENSOART00000015158	novel_mir397	-29.5	0.577333	-153.82	761
ENSOART00000004538	novel_mir397	-25.2	0.784652	-26.96	140
ENSOART00000021732	novel_mir397	-34.6	0.133532	-65.92	300
ENSOART00000007745	novel_mir397	-34.9	0.072336	-33.69	155
ENSOART00000015213	novel_mir397	-38.4	0.023391	-35.89	151
ENSOART00000020085	novel_mir397	-29.6	0.345841	-55.22	303
ENSOART00000021633	novel_mir397	-28.9	0.444865	-27.37	150
ENSOART00000007833	novel_mir397	-36.4	0.021806	-36.2	163
ENSOART00000009714	novel_mir397	-35.7	0.031249	-32.75	159
ENSOART00000013893	novel_mir397	-37.6	0.005837	-31.38	152
ENSOART00000003432	novel_mir397	-37.9	0.030289	-32.79	159
ENSOART00000001626	novel_mir397	-28.1	0.303416	-25.18	144
ENSOART00000014997	novel_mir397	-32.5	0.086426	-30.23	148
ENSOART00000013476	novel_mir397	-30.5	0.329521	-26.5	144
ENSOART00000001618	novel_mir397	-35.2	0.037689	-32.58	160
ENSOART00000002290	novel_mir397	-26	0.729892	-25.62	145
ENSOART00000018391	novel_mir397	-37	0.005071	-29.13	150
ENSOART00000021368	novel_mir397	-29.6	0.565267	-26.89	146
ENSOART00000020062	novel_mir397	-33	0.159099	-29.13	152
ENSOART00000019481	novel_mir397	-34.3	0.112545	-54.16	293
ENSOART00000013295	novel_mir397	-31.5	0.154952	-27.83	159
ENSOART00000008671	novel_mir397	-32	0.332273	-29.51	153
ENSOART00000018471	novel_mir397	-29.6	0.499597	-25.28	151
ENSOART00000002440	novel_mir397	-28.3	0.58612	-96.98	471
ENSOART00000000610	novel_mir397	-32.7	0.10744	-29.71	156
ENSOART00000017302	novel_mir397	-33.9	0.033365	-30.34	152
ENSOART00000017139	novel_mir397	-36.7	0.033599	-33.42	151
ENSOART00000016405	novel_mir397	-30.7	0.304732	-26.68	155
ENSOART00000013864	novel_mir397	-30	0.382684	-94.49	455
ENSOART00000006308	novel_mir397	-30.7	0.183207	-49.01	298
ENSOART00000001166	novel_mir397	-28.2	0.3524	-56.42	297
ENSOART00000020600	novel_mir397	-35.7	0.05934	-51.72	297
ENSOART00000018592	novel_mir397	-29.4	0.017034	-26.94	149
ENSOART00000005274	novel_mir397	-26.3	0.610028	-51.42	291
ENSOART00000016394	novel_mir397	-41	0.000288	-41.89	172
ENSOART00000018621	novel_mir397	-30.5	0.391547	-34.26	142
ENSOART00000014843	novel_mir397	-29.8	0.283627	-28.14	150
ENSOART00000018827	novel_mir397	-36.9	0.010562	-33.97	155
ENSOART00000022434	novel_mir397	-31.2	0.298989	-50.62	295
ENSOART00000014755	novel_mir397	-33.9	0.013759	-32.5	155
ENSOART00000011133	novel_mir397	-33.6	0.0155	-26.58	152
ENSOART00000006273	novel_mir397	-36.2	0.005081	-32.06	158
ENSOART00000016055	novel_mir397	-39	6.1e-05	-33.61	155
ENSOART00000004330	novel_mir397	-29.4	0.623248	-50.41	299
ENSOART00000018458	novel_mir397	-29.5	0.385976	-27.72	149
ENSOART00000006866	novel_mir397	-33.6	0.014543	-29.29	160
ENSOART00000011269	novel_mir397	-31	0.428495	-80.17	434
ENSOART00000017996	novel_mir397	-38.3	0.022573	-33.71	165
ENSOART00000000992	novel_mir397	-28.7	0.62374	-80.25	450
ENSOART00000019874	novel_mir397	-29.5	0.4711	-35.52	157
ENSOART00000001612	novel_mir397	-28.1	0.493407	-78.99	453
ENSOART00000002745	novel_mir397	-25.6	0.77803	-62.08	308
ENSOART00000021054	novel_mir397	-38.3	0.016564	-32.03	151
ENSOART00000012778	novel_mir397	-31.7	0.35804	-135.64	618
ENSOART00000011113	novel_mir397	-30.6	0.082986	-27.32	144
ENSOART00000000625	novel_mir397	-30.9	0.06693	-28.55	152
ENSOART00000019396	novel_mir397	-34	0.048924	-27.57	152
ENSOART00000021089	novel_mir397	-35.3	0.04551	-29.86	158
ENSOART00000019969	novel_mir397	-30.7	0.373276	-47.97	293
ENSOART00000016120	novel_mir397	-36.1	0.022941	-32.12	156
ENSOART00000012496	novel_mir397	-34	0.058341	-28.03	151
ENSOART00000020193	novel_mir397	-29.1	0.399286	-26.89	144
ENSOART00000012147	novel_mir397	-26.5	0.461169	-25.1	145
ENSOART00000012305	novel_mir397	-38.6	0.000659	-37.36	155
ENSOART00000019455	novel_mir397	-32.2	0.167065	-30.56	154
ENSOART00000021147	novel_mir397	-37.5	0.002206	-32.7	164
ENSOART00000006450	novel_mir397	-34.5	0.011742	-32.57	156
ENSOART00000002985	novel_mir397	-35.9	0.062064	-31.13	160
ENSOART00000020932	novel_mir397	-33.5	0.193311	-49.32	291
ENSOART00000011051	novel_mir397	-37.4	0.025518	-57.55	295
ENSOART00000021013	novel_mir397	-29.7	0.638887	-45.26	294
ENSOART00000015956	novel_mir397	-27.6	0.196179	-28.24	141
ENSOART00000010073	novel_mir397	-27.4	0.778726	-51.99	283
ENSOART00000012668	novel_mir397	-30.9	0.274048	-55.86	300
ENSOART00000005187	novel_mir397	-27.7	0.676248	-55.74	298
ENSOART00000018396	novel_mir397	-32.2	0.057161	-25.67	154
ENSOART00000003370	novel_mir397	-25.8	0.775594	-45.68	284
ENSOART00000020941	novel_mir397	-32.7	0.085194	-32.85	162
ENSOART00000012483	novel_mir397	-33.3	0.081578	-28.55	152
ENSOART00000018610	novel_mir397	-30.2	0.122716	-25.64	147
ENSOART00000018596	novel_mir397	-35.1	0.019987	-73.68	454
ENSOART00000001986	novel_mir397	-37.8	0.006454	-31.78	150
ENSOART00000006036	novel_mir397	-25.6	0.635448	-42.68	290
ENSOART00000006762	novel_mir397	-37	0.003861	-34.76	154
ENSOART00000004127	novel_mir397	-34	0.02012	-60.88	307
ENSOART00000001621	novel_mir397	-34.5	0.019062	-32.3	152
ENSOART00000013454	novel_mir397	-26.8	0.664681	-26.63	143
ENSOART00000011840	novel_mir397	-29.3	0.191783	-27.32	147
ENSOART00000002788	novel_mir397	-36.3	0.005023	-31.94	159
ENSOART00000021831	novel_mir397	-31.5	0.040898	-28.65	148
ENSOART00000014097	novel_mir397	-27.5	0.446342	-47.82	295
ENSOART00000011954	novel_mir397	-38.2	0.007292	-92.59	458
ENSOART00000022655	novel_mir397	-30.5	0.121228	-57.06	309
ENSOART00000017331	novel_mir397	-31	0.46161	-38.48	160
ENSOART00000007813	novel_mir397	-28.6	0.751663	-58.29	297
ENSOART00000016569	novel_mir397	-29.1	0.495759	-53.3	292
ENSOART00000009619	novel_mir397	-40.7	0.002441	-39.41	157
ENSOART00000011127	novel_mir397	-39.5	0.056782	-111.95	602
ENSOART00000003894	novel_mir397	-29.2	0.593468	-188.43	921
ENSOART00000001222	novel_mir397	-31.3	0.158983	-27.21	153
ENSOART00000010162	novel_mir397	-30.4	0.244549	-28.49	152
ENSOART00000021452	novel_mir397	-33.7	0.02363	-31.14	147
ENSOART00000012763	novel_mir397	-29.1	0.20307	-25.3	144
ENSOART00000012809	novel_mir397	-31.1	0.375629	-61.9	298
ENSOART00000010475	novel_mir397	-26.7	0.349912	-27.27	155
ENSOART00000016420	novel_mir397	-35.6	0.029373	-33.36	160
ENSOART00000001402	novel_mir397	-33.7	0.128191	-30.83	155
ENSOART00000011779	novel_mir397	-35.2	0.100962	-54.35	302
ENSOART00000017650	novel_mir397	-36.4	0.009148	-54.93	300
ENSOART00000012737	novel_mir397	-33.6	0.031916	-27.44	152
ENSOART00000004664	novel_mir397	-33.4	0.030728	-26.55	147
ENSOART00000014657	novel_mir397	-30.2	0.447839	-54.82	297
ENSOART00000017215	novel_mir397	-33.8	0.409288	-95.62	461
ENSOART00000007872	novel_mir397	-32.8	0.095935	-28.24	156
ENSOART00000009757	novel_mir397	-29.2	0.173127	-26.73	151
ENSOART00000014554	novel_mir397	-31.8	0.320658	-27.72	154
ENSOART00000022628	novel_mir397	-37.1	0.005175	-32.66	155
ENSOART00000021094	novel_mir397	-39.7	0.002724	-35.69	164
ENSOART00000022809	novel_mir397	-27.4	0.501367	-27.33	142
ENSOART00000012320	novel_mir397	-44.6	0.000258	-41.57	163
ENSOART00000021307	novel_mir397	-39.9	0.005176	-37.92	171
ENSOART00000012083	novel_mir397	-26.4	0.698798	-26.37	151
ENSOART00000016938	novel_mir397	-39.7	0.003556	-71.14	310
ENSOART00000004583	novel_mir397	-32.4	0.034489	-32.21	149
ENSOART00000018880	novel_mir397	-28.5	0.425427	-56.94	305
ENSOART00000004853	novel_mir397	-31.1	0.252108	-26.56	155
ENSOART00000007080	novel_mir397	-30.5	0.053897	-29.06	148
ENSOART00000011020	novel_mir397	-31.6	0.270402	-28.44	151
ENSOART00000012802	novel_mir397	-26.8	0.29706	-26.59	140
ENSOART00000020733	novel_mir397	-30.5	0.283374	-27.56	147
ENSOART00000012446	novel_mir397	-27	0.743543	-65.97	437
ENSOART00000009577	novel_mir397	-30.4	0.300401	-27.56	150
ENSOART00000012837	novel_mir397	-27.1	0.463151	-68.46	436
ENSOART00000014721	novel_mir397	-30.5	0.654143	-47.97	291
ENSOART00000016422	novel_mir397	-29.7	0.655447	-93.76	456
ENSOART00000021997	novel_mir397	-27.6	0.31052	-50.44	286
ENSOART00000000711	novel_mir397	-46.1	0.000152	-43.25	171
ENSOART00000000434	novel_mir397	-33.4	0.107685	-29.3	148
ENSOART00000001642	novel_mir397	-26	0.698083	-28.34	151
ENSOART00000021924	novel_mir397	-40.8	0.006115	-59.08	304
ENSOART00000021220	novel_mir397	-33	0.034219	-50.65	292
ENSOART00000019194	novel_mir397	-37	0.06304	-51.49	296
ENSOART00000015862	novel_mir397	-29.5	0.355978	-63.75	297
ENSOART00000019296	novel_mir397	-27.5	0.275051	-82.61	446
ENSOART00000001442	novel_mir397	-30.5	0.135015	-29.71	152
ENSOART00000011833	novel_mir397	-29.6	0.099423	-28.86	156
ENSOART00000023051	novel_mir397	-32	0.331785	-60.53	307
ENSOART00000008197	novel_mir397	-38.1	0.023124	-34.35	158
ENSOART00000014413	novel_mir397	-34.7	0.012445	-28.87	152
ENSOART00000017371	novel_mir397	-41.9	0.004063	-37.1	158
ENSOART00000002146	novel_mir397	-36.4	0.013401	-33.05	159
ENSOART00000010225	novel_mir397	-32.1	0.10635	-31.09	149
ENSOART00000017694	novel_mir397	-31.2	0.313235	-28.28	152
ENSOART00000006495	novel_mir397	-37.9	0.008417	-59.47	311
ENSOART00000020676	novel_mir397	-26.3	0.394511	-26.27	146
ENSOART00000003829	novel_mir397	-26.1	0.77815	-49.09	281
ENSOART00000006100	novel_mir397	-31	0.076415	-26.66	154
ENSOART00000016313	novel_mir397	-34.1	0.138432	-29.04	159
ENSOART00000001500	novel_mir397	-37.7	0.00662	-38.78	151
ENSOART00000012060	novel_mir397	-34.4	0.083083	-42.19	167
ENSOART00000002479	novel_mir397	-27.7	0.576801	-35.32	155
ENSOART00000010053	novel_mir397	-35.7	0.026769	-32.91	163
ENSOART00000010483	novel_mir397	-29.5	0.372933	-55.86	304
ENSOART00000004310	novel_mir397	-29.3	0.333547	-26.28	150
ENSOART00000015281	novel_mir397	-26.7	0.645367	-62.9	299
ENSOART00000017538	novel_mir397	-27	0.748908	-25.9	144
ENSOART00000006599	novel_mir397	-31.8	0.129679	-103.32	596
ENSOART00000022460	novel_mir397	-28.3	0.508666	-26.02	156
ENSOART00000015395	novel_mir397	-29.2	0.798734	-28.27	155
ENSOART00000014247	novel_mir397	-29.5	0.321433	-59.07	297
ENSOART00000019750	novel_mir397	-32.4	0.054389	-29.59	151
ENSOART00000005046	novel_mir397	-30.7	0.471156	-113.66	604
ENSOART00000018102	novel_mir397	-27	0.658865	-25.6	141
ENSOART00000017228	novel_mir397	-28.8	0.440311	-45.26	292
ENSOART00000010629	novel_mir397	-28.8	0.574596	-61.5	300
ENSOART00000016814	novel_mir397	-29.2	0.450718	-27.03	145
ENSOART00000020391	novel_mir397	-30.2	0.093308	-26.65	150
ENSOART00000014379	novel_mir397	-39.2	0.001188	-36.21	155
ENSOART00000005962	novel_mir397	-30.1	0.101103	-51.01	301
ENSOART00000009646	novel_mir397	-36.3	0.006376	-28.61	147
ENSOART00000012467	novel_mir397	-35	0.001731	-36.65	159
ENSOART00000003668	novel_mir397	-35.5	0.076461	-63.8	309
ENSOART00000021832	novel_mir397	-27.6	0.348374	-33.96	159
ENSOART00000001954	novel_mir397	-36.8	0.02234	-32.89	160
ENSOART00000005985	novel_mir397	-35.7	0.067554	-31.53	146
ENSOART00000004765	novel_mir397	-34.9	0.020627	-30.92	163
ENSOART00000013285	novel_mir397	-32.9	0.221448	-85.16	456
ENSOART00000018752	novel_mir397	-28.8	0.533617	-25.11	149
ENSOART00000015944	novel_mir397	-28.8	0.150526	-28.25	144
ENSOART00000008228	novel_mir397	-29.1	0.308289	-26.76	150
ENSOART00000014106	novel_mir397	-37.5	0.011104	-38.2	159
ENSOART00000005273	novel_mir397	-26.3	0.60007	-51.42	291
ENSOART00000014520	novel_mir397	-31.4	0.090773	-25.71	151
ENSOART00000021836	novel_mir397	-30.2	0.037423	-26.18	152
ENSOART00000014533	novel_mir397	-29.1	0.610006	-27.46	148
ENSOART00000003732	novel_mir397	-35.9	0.041075	-56.72	287
ENSOART00000013747	novel_mir397	-28.1	0.263641	-26.51	150
ENSOART00000017267	novel_mir397	-34.6	0.006165	-35.13	156
ENSOART00000022354	novel_mir397	-32.5	0.138559	-92.77	459
ENSOART00000014640	novel_mir397	-29.6	0.081361	-25.92	156
ENSOART00000005035	novel_mir397	-28.4	0.264434	-26.01	150
ENSOART00000016719	novel_mir397	-39.2	0.005132	-34.96	163
ENSOART00000020329	novel_mir397	-38.9	0.005403	-62.41	318
ENSOART00000012783	novel_mir397	-33.7	0.145061	-29.26	148
ENSOART00000002828	novel_mir397	-27.4	0.405777	-52.9	296
ENSOART00000014521	novel_mir397	-31.4	0.071438	-25.71	151
ENSOART00000004244	novel_mir397	-37.5	0.014475	-33.5	164
ENSOART00000014464	novel_mir397	-31.2	0.193916	-29.77	155
ENSOART00000008375	novel_mir397	-31.2	0.076707	-29.47	149
ENSOART00000017342	novel_mir397	-31.5	0.093139	-28.2	146
ENSOART00000006143	novel_mir397	-26.7	0.473028	-26.55	142
ENSOART00000016877	novel_mir397	-26.7	0.230792	-25.62	147
ENSOART00000006547	novel_mir397	-31.2	0.377289	-28.2	152
ENSOART00000020883	novel_mir397	-33.1	0.072129	-29.41	149
ENSOART00000004351	novel_mir397	-36.2	0.053604	-32.9	158
ENSOART00000010549	novel_mir397	-27.6	0.717848	-32.01	161
ENSOART00000001747	novel_mir397	-43.6	0.002933	-63.76	321
ENSOART00000006927	novel_mir397	-30.6	0.276381	-29.45	152
ENSOART00000015805	novel_mir397	-29.4	0.485016	-104.77	598
ENSOART00000019936	novel_mir397	-31.2	0.121998	-29.06	152
ENSOART00000010158	novel_mir397	-29.1	0.428309	-27.66	155
ENSOART00000015033	novel_mir397	-35.5	0.024468	-56.12	305
ENSOART00000013883	novel_mir397	-31.9	0.01837	-32.55	150
ENSOART00000003878	novel_mir397	-30.2	0.137476	-26.35	155
ENSOART00000022487	novel_mir397	-25.7	0.640461	-61.01	300
ENSOART00000007109	novel_mir397	-27.8	0.599559	-62.11	303
ENSOART00000004627	novel_mir397	-29.3	0.573201	-27.36	145
ENSOART00000016595	novel_mir397	-43.5	0.000119	-40.52	167
ENSOART00000007676	novel_mir397	-32.4	0.113866	-27.79	149
ENSOART00000015153	novel_mir397	-42.2	0.000418	-41.24	168
ENSOART00000008074	novel_mir397	-26.5	0.738306	-25.1	145
ENSOART00000021768	novel_mir397	-26.9	0.497188	-57.14	295
ENSOART00000001893	novel_mir397	-30.2	0.197784	-31.8	153
ENSOART00000020825	novel_mir397	-36.1	0.086245	-31.64	154
ENSOART00000011552	novel_mir397	-27.1	0.636647	-76.36	317
ENSOART00000014024	novel_mir397	-45.1	2.2e-05	-43.81	167
ENSOART00000000355	novel_mir397	-28.7	0.632721	-57.13	308
ENSOART00000007873	novel_mir397	-32.8	0.093193	-28.24	156
ENSOART00000021399	novel_mir397	-28	0.792023	-78.79	442
ENSOART00000004696	novel_mir397	-29.8	0.444701	-28.68	150
ENSOART00000002145	novel_mir397	-32.4	0.243265	-33.05	159
ENSOART00000015759	novel_mir397	-32.5	0.14166	-67.69	318
ENSOART00000015383	novel_mir397	-30.8	0.19303	-26.34	143
ENSOART00000015031	novel_mir397	-25.7	0.75119	-25.44	140
ENSOART00000014942	novel_mir397	-34.8	0.004378	-31.35	159
ENSOART00000014095	novel_mir397	-34.3	0.013398	-33.64	158
ENSOART00000004762	novel_mir397	-25.6	0.728104	-27.85	143
ENSOART00000010398	novel_mir397	-27.5	0.759822	-75.83	436
ENSOART00000014914	novel_mir397	-36.3	0.02352	-35.2	162
ENSOART00000003875	novel_mir397	-34	0.511896	-29.15	163
ENSOART00000012088	novel_mir397	-30.7	0.499378	-75.76	439
ENSOART00000012651	novel_mir397	-40.4	0.005807	-68.68	319
ENSOART00000018604	novel_mir397	-34.1	0.030482	-54.57	299
ENSOART00000021720	novel_mir397	-40.6	0.001268	-36.5	163
ENSOART00000012521	novel_mir397	-29.5	0.747188	-26.23	154
ENSOART00000008131	novel_mir397	-26.3	0.629817	-25.68	144
ENSOART00000022398	novel_mir397	-33.1	0.412682	-28.58	154
ENSOART00000005278	novel_mir397	-42.3	0.000747	-40.82	168
ENSOART00000000097	novel_mir397	-31.5	0.042941	-47.39	296
ENSOART00000015673	novel_mir397	-30.4	0.495605	-62.1	300
ENSOART00000017671	novel_mir397	-29.6	0.605337	-65.99	312
ENSOART00000003868	novel_mir397	-35.4	0.011762	-31.43	154
ENSOART00000003981	novel_mir397	-25.8	0.767764	-30.34	160
ENSOART00000014406	novel_mir397	-37.4	0.022013	-34.8	152
ENSOART00000001093	novel_mir397	-34	0.025997	-134.6	624
ENSOART00000016669	novel_mir397	-28.7	0.277783	-25.68	150
ENSOART00000022211	novel_mir397	-36.3	0.006168	-32.86	164
ENSOART00000010052	novel_mir397	-37.7	0.00827	-34.46	159
ENSOART00000020839	novel_mir397	-32.1	0.384392	-48.3	294
ENSOART00000017566	novel_mir397	-30.5	0.087253	-25.71	151
ENSOART00000006275	novel_mir397	-28	0.195579	-25.64	147
ENSOART00000009853	novel_mir397	-32.5	0.062051	-33.55	148
ENSOART00000013372	novel_mir397	-27.8	0.660691	-164.74	921
ENSOART00000003492	novel_mir397	-34.6	0.12043	-53.68	295
ENSOART00000010710	novel_mir397	-29.4	0.401371	-50.49	292
ENSOART00000019175	novel_mir397	-37.6	0.015903	-34.98	155
ENSOART00000004083	novel_mir397	-29.4	0.306748	-26.78	154
ENSOART00000005315	novel_mir397	-31.6	0.198368	-33.68	156
ENSOART00000007150	novel_mir397	-25.4	0.740624	-25.64	146
ENSOART00000008196	novel_mir397	-35.8	0.010986	-29.09	150
ENSOART00000019561	novel_mir397	-29.9	0.208592	-27.05	151
ENSOART00000013603	novel_mir397	-25.8	0.423978	-25.1	145
ENSOART00000017258	novel_mir397	-30.7	0.02517	-27.01	145
ENSOART00000006248	novel_mir397	-31.1	0.079173	-26.61	155
ENSOART00000002437	novel_mir397	-33.6	0.095241	-33.7	147
ENSOART00000017443	novel_mir397	-27.5	0.704217	-25.7	142
ENSOART00000016901	novel_mir397	-27.5	0.725294	-42.97	295
ENSOART00000002583	novel_mir397	-26.9	0.540874	-46.91	297
ENSOART00000015095	novel_mir397	-32.2	0.065188	-42.69	294
ENSOART00000014803	novel_mir397	-25.7	0.746076	-51.67	295
ENSOART00000003361	novel_mir397	-31.5	0.306201	-29.16	159
ENSOART00000001593	novel_mir397	-39.8	0.012891	-39.09	166
ENSOART00000007730	novel_mir397	-34.9	0.008013	-30.45	157
ENSOART00000021751	novel_mir397	-29.3	0.452967	-25.73	158
ENSOART00000016923	novel_mir397	-37	0.012331	-32.81	159
ENSOART00000004165	novel_mir397	-34	0.058152	-32.58	150
ENSOART00000013442	novel_mir397	-30.2	0.060911	-26.86	147
ENSOART00000005251	novel_mir397	-27.5	0.399818	-51.71	282
ENSOART00000006284	novel_mir397	-33.3	0.122453	-25.18	149
ENSOART00000020892	novel_mir397	-34.9	0.040884	-33.02	159
ENSOART00000016419	novel_mir397	-29.7	0.657592	-93.76	456
ENSOART00000023092	novel_mir397	-32.9	0.091651	-29.09	152
ENSOART00000014553	novel_mir397	-27.2	0.62745	-31.08	161
ENSOART00000011924	novel_mir397	-34.1	0.024098	-32.3	151
ENSOART00000012636	novel_mir397	-25.8	0.602456	-37.03	150
ENSOART00000022603	novel_mir397	-31	0.300734	-104.24	480
ENSOART00000003541	novel_mir397	-34.9	0.050559	-33.6	155
ENSOART00000011860	novel_mir397	-37.8	0.006499	-30.4	159
ENSOART00000010106	novel_mir397	-28.5	0.187971	-29.53	146
ENSOART00000011558	novel_mir397	-34.8	0.005353	-33.49	155
ENSOART00000020240	novel_mir397	-31.6	0.092846	-26.71	150
ENSOART00000021763	novel_mir397	-30.5	0.158452	-65.14	307
ENSOART00000004433	novel_mir397	-25.6	0.773657	-25.72	145
ENSOART00000018953	novel_mir397	-36.9	0.013374	-34.95	162
ENSOART00000013589	novel_mir397	-33.8	0.010363	-30.7	151
ENSOART00000003784	novel_mir397	-34.5	0.087026	-32.17	154
ENSOART00000002489	novel_mir397	-27.3	0.476721	-27.17	146
ENSOART00000008461	novel_mir397	-33.5	0.242236	-53.38	303
ENSOART00000014156	novel_mir397	-28.2	0.478507	-35.29	157
ENSOART00000008755	novel_mir397	-32.8	0.152482	-49.64	299
ENSOART00000014078	novel_mir397	-25.3	0.726535	-55.93	303
ENSOART00000002987	novel_mir397	-35.9	0.060763	-31.13	160
ENSOART00000018206	novel_mir397	-39.5	0.009493	-34.95	166
ENSOART00000005390	novel_mir397	-38.4	0.00616	-37.96	158
ENSOART00000013627	novel_mir397	-32.8	0.220074	-29.51	162
ENSOART00000006135	novel_mir397	-28	0.568138	-81.92	459
ENSOART00000001472	novel_mir397	-31.6	0.062799	-30.56	152
ENSOART00000008816	novel_mir397	-29.4	0.191308	-75.28	445
ENSOART00000014503	novel_mir397	-26.2	0.72231	-61.04	305
ENSOART00000018490	novel_mir397	-30.1	0.456851	-45.81	288
ENSOART00000004954	novel_mir397	-39.8	0.010344	-33.73	155
ENSOART00000018671	novel_mir397	-33.9	0.053976	-34.69	160
ENSOART00000011356	novel_mir397	-30.1	0.578804	-54.01	296
ENSOART00000016686	novel_mir397	-40.6	0.003012	-39.24	164
ENSOART00000021949	novel_mir397	-40.4	0.027151	-34.9	163
ENSOART00000011790	novel_mir397	-31.1	0.211693	-27.97	150
ENSOART00000000666	novel_mir397	-32.2	0.273777	-25.96	147
ENSOART00000006724	novel_mir397	-29.7	0.557204	-81.25	447
ENSOART00000002020	novel_mir397	-31.9	0.235458	-26.67	152
ENSOART00000006556	novel_mir397	-29.3	0.554912	-63.73	315
ENSOART00000001022	novel_mir397	-26.7	0.252263	-46.79	296
ENSOART00000013405	novel_mir397	-28.3	0.39116	-26.79	141
ENSOART00000022340	novel_mir397	-39.5	0.001453	-40.16	159
ENSOART00000000733	novel_mir397	-28.4	0.500975	-28.05	146
ENSOART00000013157	novel_mir397	-31.7	0.053088	-28.38	153
ENSOART00000004773	novel_mir397	-27.5	0.185206	-26.13	142
ENSOART00000017129	novel_mir397	-29.1	0.348858	-55.78	297
ENSOART00000003354	novel_mir397	-30.9	0.309071	-28.46	156
ENSOART00000017071	novel_mir397	-33.6	0.100714	-31.8	153
ENSOART00000011471	novel_mir397	-32.7	0.065053	-60.45	300
ENSOART00000000521	novel_mir397	-37.1	0.088552	-33.23	151
ENSOART00000020075	novel_mir397	-30.1	0.314097	-33.61	159
ENSOART00000003038	novel_mir397	-31.1	0.025802	-27.03	151
ENSOART00000021254	novel_mir397	-31.6	0.044817	-29.7	151
ENSOART00000014531	novel_mir397	-33.4	0.040029	-30.57	159
ENSOART00000001556	novel_mir397	-34.7	0.015922	-32.64	155
ENSOART00000002664	novel_mir397	-34.5	0.038154	-30.99	152
ENSOART00000001819	novel_mir397	-38.9	0.007358	-37.1	158
ENSOART00000015644	novel_mir397	-28	0.686253	-32.2	143
ENSOART00000020464	novel_mir397	-29.1	0.418702	-25.68	152
ENSOART00000001132	novel_mir397	-39.2	0.000369	-34.52	155
ENSOART00000009115	novel_mir397	-29.7	0.226712	-25.21	151
ENSOART00000005324	novel_mir397	-29.7	0.202826	-27.84	152
ENSOART00000021700	novel_mir397	-32.2	0.002904	-30.53	148
ENSOART00000000858	novel_mir397	-25.5	0.374835	-44.2	286
ENSOART00000021185	novel_mir397	-27.7	0.473581	-44.14	293
ENSOART00000022872	novel_mir397	-25.9	0.790208	-54.63	294
ENSOART00000007577	novel_mir397	-26.7	0.578838	-123.17	614
ENSOART00000018310	novel_mir397	-34.4	0.020113	-28.89	156
ENSOART00000022855	novel_mir397	-33.8	0.091501	-65.29	308
ENSOART00000011415	novel_mir397	-37	0.067014	-37.68	158
ENSOART00000018260	novel_mir397	-27.3	0.389466	-55.59	298
ENSOART00000012350	novel_mir397	-38.7	0.000395	-32.3	151
ENSOART00000020286	novel_mir397	-30.9	0.40983	-32.49	164
ENSOART00000000629	novel_mir397	-29.5	0.447708	-115.03	612
ENSOART00000005915	novel_mir397	-31.4	0.15259	-53.19	296
ENSOART00000020799	novel_mir397	-29.6	0.162545	-27.6	152
ENSOART00000021037	novel_mir397	-34.6	0.113363	-31.13	157
ENSOART00000017387	novel_mir397	-33.9	0.189499	-27.77	164
ENSOART00000001910	novel_mir397	-30	0.328513	-51.38	286
ENSOART00000004425	novel_mir397	-32.3	0.125427	-33.35	160
ENSOART00000002513	novel_mir397	-32.1	0.060945	-29.29	147
ENSOART00000018921	novel_mir397	-28.4	0.770114	-28.14	147
ENSOART00000014783	novel_mir397	-29.3	0.702037	-108.53	593
ENSOART00000008176	novel_mir397	-26.5	0.750985	-25.99	142
ENSOART00000008039	novel_mir397	-29.2	0.495791	-62.27	314
ENSOART00000006988	novel_mir397	-35.4	0.023623	-29.25	150
ENSOART00000001942	novel_mir397	-27.3	0.663328	-26.08	144
ENSOART00000007874	novel_mir397	-32.8	0.097181	-28.24	156
ENSOART00000016970	novel_mir397	-32.8	0.04913	-29.62	146
ENSOART00000016014	novel_mir397	-30.9	0.238712	-31.57	143
ENSOART00000012224	novel_mir397	-27.8	0.295834	-26.18	155
ENSOART00000014237	novel_mir397	-30.2	0.25588	-28.54	148
ENSOART00000014441	novel_mir397	-28.2	0.412706	-49.96	290
ENSOART00000019740	novel_mir397	-39.2	0.010818	-57.64	306
ENSOART00000019875	novel_mir397	-32.1	0.112155	-29.7	150
ENSOART00000018961	novel_mir397	-37.3	0.004675	-34.61	152
ENSOART00000022585	novel_mir397	-30.6	0.340471	-49.3	291
ENSOART00000010485	novel_mir397	-29.4	0.25996	-29.75	151
ENSOART00000016869	novel_mir397	-29.4	0.242119	-25.13	147
ENSOART00000000231	novel_mir397	-30.5	0.254272	-27.71	142
ENSOART00000011609	novel_mir397	-33.9	0.174966	-31.9	151
ENSOART00000015558	novel_mir397	-31.7	0.209602	-27.53	155
ENSOART00000004292	novel_mir397	-32.1	0.318578	-28.46	152
ENSOART00000008758	novel_mir397	-25.6	0.716417	-26.96	145
ENSOART00000013469	novel_mir397	-27.9	0.575762	-25.33	151
ENSOART00000007343	novel_mir397	-29.9	0.225989	-27.53	158
ENSOART00000017116	novel_mir397	-30.8	0.104292	-29.17	145
ENSOART00000005756	novel_mir397	-40	0.000848	-70.01	305
ENSOART00000015372	novel_mir397	-30.7	0.338091	-52.94	302
ENSOART00000005299	novel_mir397	-28.6	0.282338	-29.51	153
ENSOART00000011210	novel_mir397	-28.4	0.719388	-25.54	155
ENSOART00000020935	novel_mir397	-27.7	0.47465	-62.56	307
ENSOART00000014341	novel_mir397	-28.3	0.655999	-53.44	301
ENSOART00000000402	novel_mir397	-34.5	0.028758	-33.61	156
ENSOART00000017039	novel_mir397	-31.9	0.069148	-29.25	147
ENSOART00000022428	novel_mir397	-27.4	0.614501	-37.1	158
ENSOART00000000875	novel_mir397	-33.5	0.039922	-26.53	151
ENSOART00000012562	novel_mir397	-30.7	0.074958	-27.92	154
ENSOART00000019774	novel_mir397	-36.9	0.001422	-32.11	158
ENSOART00000022840	novel_mir397	-29.5	0.20486	-27.85	147
ENSOART00000007337	novel_mir397	-28.6	0.349228	-30.45	164
ENSOART00000016944	novel_mir397	-30.3	0.326109	-54	298
ENSOART00000009371	novel_mir397	-28.9	0.277137	-25.33	145
ENSOART00000014885	novel_mir397	-32.3	0.323031	-32.16	147
ENSOART00000009238	novel_mir397	-31.7	0.10468	-29.12	159
ENSOART00000013606	novel_mir397	-45.2	0.000794	-43.93	167
ENSOART00000022238	novel_mir397	-35.1	0.016679	-31.62	155
ENSOART00000021448	novel_mir397	-28.5	0.329913	-53.84	292
ENSOART00000009766	novel_mir397	-34.9	0.07827	-29.83	160
ENSOART00000005479	novel_mir397	-28.4	0.594588	-27.66	148
ENSOART00000004388	novel_mir397	-37.8	0.016044	-37.47	160
ENSOART00000006469	novel_mir397	-30.6	0.542627	-28.18	142
ENSOART00000006894	novel_mir397	-35.1	0.008665	-34.27	151
ENSOART00000013615	novel_mir397	-26.9	0.443328	-27.19	150
ENSOART00000005554	novel_mir397	-29.6	0.39807	-50.56	295
ENSOART00000022979	novel_mir397	-32.5	0.058624	-28.03	160
ENSOART00000004699	novel_mir397	-31.2	0.273909	-27.11	151
ENSOART00000021172	novel_mir397	-31.1	0.024838	-27.14	148
ENSOART00000007913	novel_mir397	-39.2	0.003494	-36.84	163
ENSOART00000008847	novel_mir397	-33.5	0.014586	-30.83	156
ENSOART00000019646	novel_mir397	-30.3	0.43039	-28.74	147
ENSOART00000008923	novel_mir397	-29.9	0.366607	-47.77	297
ENSOART00000009151	novel_mir397	-29.7	0.315712	-28.02	143
ENSOART00000020415	novel_mir397	-27.5	0.721505	-47.28	285
ENSOART00000003276	novel_mir397	-34.9	0.007006	-32.46	164
ENSOART00000005172	novel_mir397	-33.4	0.087334	-31.9	153
ENSOART00000009497	novel_mir397	-27.3	0.289262	-26.13	142
ENSOART00000011185	novel_mir397	-35.5	0.014759	-74.22	318
ENSOART00000004413	novel_mir397	-38.1	0.00104	-35	156
ENSOART00000009688	novel_mir397	-33.6	0.075079	-33.42	158
ENSOART00000001420	novel_mir397	-29.6	0.141637	-27.89	152
ENSOART00000006387	novel_mir397	-31.6	0.420838	-42.29	283
ENSOART00000001087	novel_mir397	-32.3	0.226862	-30.34	154
ENSOART00000018070	novel_mir397	-34.2	0.005334	-30.57	159
ENSOART00000008075	novel_mir397	-33.6	0.069665	-65.81	323
ENSOART00000011330	novel_mir397	-31.4	0.17752	-27.31	146
ENSOART00000003821	novel_mir397	-27.4	0.675288	-26.12	143
ENSOART00000005389	novel_mir397	-28.5	0.505913	-25.71	151
ENSOART00000016402	novel_mir397	-34.5	0.071834	-32.91	158
ENSOART00000011824	novel_mir397	-25.4	0.758517	-52.88	300
ENSOART00000000557	novel_mir397	-29.5	0.311688	-55.73	294
ENSOART00000011049	novel_mir397	-28.7	0.747799	-45.53	288
ENSOART00000021889	novel_mir397	-29.5	0.174566	-30.13	150
ENSOART00000022297	novel_mir397	-30.9	0.236879	-68.44	311
ENSOART00000019290	novel_mir397	-34.2	0.007102	-30.46	160
ENSOART00000015036	novel_mir397	-25.7	0.738686	-25.44	140
ENSOART00000014941	novel_mir397	-37.1	0.00286	-30.49	151
ENSOART00000012459	novel_mir397	-32.4	0.232808	-27.34	142
ENSOART00000000042	novel_mir397	-28.8	0.294222	-26.27	152
ENSOART00000002054	novel_mir397	-31	0.446782	-121.64	613
ENSOART00000019128	novel_mir397	-29.5	0.560554	-57.52	301
ENSOART00000008105	novel_mir397	-31.8	0.078034	-28.29	149
ENSOART00000015396	novel_mir397	-30.2	0.113659	-30.61	149
ENSOART00000014220	novel_mir397	-29.5	0.590048	-29.12	146
ENSOART00000014962	novel_mir397	-32.8	0.058221	-33.16	158
ENSOART00000017887	novel_mir397	-34.1	0.217003	-27.03	155
ENSOART00000009294	novel_mir397	-35.2	0.086211	-30.57	152
ENSOART00000005104	novel_mir397	-33.5	0.025691	-30.19	156
ENSOART00000020502	novel_mir397	-29.3	0.273657	-25.51	154
ENSOART00000014042	novel_mir397	-34.6	0.111394	-59.01	288
ENSOART00000003456	novel_mir397	-28.2	0.476209	-25.54	147
ENSOART00000006471	novel_mir397	-27.1	0.760345	-77.83	440
ENSOART00000016527	novel_mir397	-33.5	0.04449	-32.71	152
ENSOART00000015056	novel_mir397	-33.4	0.177102	-31.77	154
ENSOART00000011153	novel_mir397	-36.3	0.020056	-34.59	151
ENSOART00000020054	novel_mir397	-29.5	0.630806	-181.37	909
ENSOART00000008778	novel_mir397	-32.1	0.116669	-27.85	152
ENSOART00000011087	novel_mir397	-35.8	0.100865	-34.94	159
ENSOART00000018410	novel_mir397	-28.6	0.673995	-28.6	154
ENSOART00000001552	novel_mir397	-38.8	0.018148	-34.51	159
ENSOART00000006276	novel_mir397	-35	0.015949	-34.16	151
ENSOART00000018227	novel_mir397	-31.2	0.12082	-91.15	462
ENSOART00000013790	novel_mir397	-29.5	0.58677	-26.23	154
ENSOART00000008177	novel_mir397	-26.5	0.715813	-25.99	142
ENSOART00000001113	novel_mir397	-27	0.176125	-60.81	303
ENSOART00000000103	novel_mir397	-35	0.013671	-32.15	154
ENSOART00000014994	novel_mir397	-32.5	0.140942	-30.23	148
ENSOART00000010726	novel_mir397	-27.7	0.193084	-31.74	154
ENSOART00000006479	novel_mir397	-32.1	0.177179	-29.64	158
ENSOART00000007017	novel_mir397	-27.6	0.727306	-62.06	299
ENSOART00000022390	novel_mir397	-30	0.408105	-25.93	150
ENSOART00000015109	novel_mir397	-35.6	0.048946	-32.99	158
ENSOART00000008015	novel_mir397	-35.7	0.028206	-33.26	157
ENSOART00000008716	novel_mir397	-30.7	0.359137	-48.48	290
ENSOART00000022037	novel_mir397	-28.8	0.674459	-25.6	143
ENSOART00000001034	novel_mir397	-26.6	0.726731	-50.04	308
ENSOART00000016697	novel_mir397	-29.2	0.667022	-45.8	297
ENSOART00000020858	novel_mir397	-41.5	0.004663	-42.67	167
ENSOART00000022298	novel_mir397	-33.2	0.079939	-31.25	160
ENSOART00000011275	novel_mir397	-28.8	0.379225	-26.36	143
ENSOART00000010302	novel_mir397	-27.6	0.404257	-34	155
ENSOART00000006732	novel_mir397	-33.4	0.045509	-30.06	154
ENSOART00000008696	novel_mir397	-28.6	0.793547	-117.66	609
ENSOART00000013156	novel_mir397	-28.3	0.402915	-25.38	143
ENSOART00000003042	novel_mir397	-36.8	0.061529	-113.57	482
ENSOART00000001506	novel_mir397	-28.8	0.39129	-29.53	153
ENSOART00000006612	novel_mir397	-28.9	0.7174	-156.15	860
ENSOART00000006611	novel_mir397	-36.9	0.063593	-33.72	163
ENSOART00000012832	novel_mir397	-32.4	0.04135	-30.34	149
ENSOART00000009496	novel_mir397	-38.7	0.005924	-36.11	158
ENSOART00000015518	novel_mir397	-29.7	0.108173	-25.93	151
ENSOART00000007327	novel_mir397	-30.7	0.544588	-27.05	153
ENSOART00000000606	novel_mir397	-33.1	0.285831	-28.38	164
ENSOART00000002195	novel_mir397	-33.6	0.047141	-58.28	316
ENSOART00000021568	novel_mir397	-29.5	0.707769	-202.21	1190
ENSOART00000010533	novel_mir397	-29.4	0.487153	-82.34	453
ENSOART00000003521	novel_mir397	-29.3	0.510052	-93.79	464
ENSOART00000001247	novel_mir397	-40.9	0.006753	-63.26	294
ENSOART00000008111	novel_mir397	-28	0.397961	-27.54	144
ENSOART00000004434	novel_mir397	-29.9	0.460083	-45.8	290
ENSOART00000010241	novel_mir397	-30.1	0.109729	-25.34	149
ENSOART00000017288	novel_mir397	-31	0.104372	-36.4	160
ENSOART00000011629	novel_mir397	-27.2	0.081922	-27.89	141
ENSOART00000005754	novel_mir397	-34.6	0.074934	-30.46	164
ENSOART00000012910	novel_mir397	-31.2	0.139729	-49.66	299
ENSOART00000018084	novel_mir397	-32.8	0.233313	-29.32	147
ENSOART00000022865	novel_mir397	-25.7	0.728398	-44.21	282
ENSOART00000009264	novel_mir397	-28.9	0.064549	-55.91	310
ENSOART00000013502	novel_mir397	-28.2	0.543103	-47.27	295
ENSOART00000021377	novel_mir397	-28.5	0.290535	-25.29	143
ENSOART00000020228	novel_mir397	-30.5	0.291506	-26.35	155
ENSOART00000008409	novel_mir397	-28	0.611105	-31.84	161
ENSOART00000018687	novel_mir397	-34.9	0.047241	-29.51	158
ENSOART00000019772	novel_mir397	-44.7	0.000519	-41.64	163
ENSOART00000012186	novel_mir397	-38.1	0.02982	-36.01	155
ENSOART00000016487	novel_mir397	-33.1	0.06419	-29.23	153
ENSOART00000022610	novel_mir397	-27.2	0.726053	-42.35	283
ENSOART00000013910	novel_mir397	-36.6	0.007214	-34.1	152
ENSOART00000010124	novel_mir397	-36.9	0.017219	-32.24	148
ENSOART00000006395	novel_mir397	-36.4	0.097402	-31.77	156
ENSOART00000017206	novel_mir397	-30.9	0.307096	-29.87	154
ENSOART00000006525	novel_mir397	-28.8	0.6778	-26.17	142
ENSOART00000018706	novel_mir397	-35.1	0.018367	-33.47	155
ENSOART00000008731	novel_mir397	-31.1	0.091112	-31.97	156
ENSOART00000018475	novel_mir397	-26.6	0.730046	-48.76	291
ENSOART00000006386	novel_mir397	-27.6	0.38026	-58.97	303
ENSOART00000013013	novel_mir397	-40	0.00858	-71.06	309
ENSOART00000007155	novel_mir397	-36.4	0.013593	-31.05	146
ENSOART00000002418	novel_mir397	-26.4	0.492594	-29.06	143
ENSOART00000010192	novel_mir397	-37.2	0.00254	-32.3	158
ENSOART00000004473	novel_mir397	-40.1	0.033509	-29.18	155
ENSOART00000011751	novel_mir397	-32.1	0.198199	-55.4	304
ENSOART00000022019	novel_mir397	-30.8	0.398879	-27.62	151
ENSOART00000018663	novel_mir397	-29.9	0.13435	-30.96	155
ENSOART00000015675	novel_mir397	-30.4	0.117965	-62.1	300
ENSOART00000019022	novel_mir397	-34.2	0.021527	-30.96	155
ENSOART00000002920	novel_mir397	-26.2	0.727992	-36.62	159
ENSOART00000007897	novel_mir397	-30.3	0.071942	-27.14	141
ENSOART00000012325	novel_mir397	-26.7	0.278794	-29.24	142
ENSOART00000002862	novel_mir397	-37.5	0.033553	-35.28	164
ENSOART00000007686	novel_mir397	-38.4	0.057868	-79.89	443
ENSOART00000005190	novel_mir397	-28.3	0.466655	-25.9	153
ENSOART00000002488	novel_mir397	-35.3	0.006165	-33.43	153
ENSOART00000005642	novel_mir397	-29.3	0.141019	-29.03	148
ENSOART00000007069	novel_mir397	-30.9	0.05658	-31.98	151
ENSOART00000001344	novel_mir397	-38.7	0.046277	-34.39	164
ENSOART00000005103	novel_mir397	-35.1	0.03873	-53.85	308
ENSOART00000018011	novel_mir397	-40.6	0.000314	-36.74	166
ENSOART00000020203	novel_mir397	-34.8	0.025487	-63.96	309
ENSOART00000010850	novel_mir397	-37.6	0.001734	-35.19	159
ENSOART00000010744	novel_mir397	-33.1	0.022041	-29.5	149
ENSOART00000004503	novel_mir397	-38.1	0.023436	-32.38	155
ENSOART00000019232	novel_mir397	-29.9	0.143696	-49.62	283
ENSOART00000004588	novel_mir397	-28.5	0.397241	-55.73	303
ENSOART00000022964	novel_mir397	-38	0.001287	-34.15	154
ENSOART00000007605	novel_mir397	-33.3	0.030025	-26.85	152
ENSOART00000010315	novel_mir397	-26.6	0.592831	-26.41	150
ENSOART00000002089	novel_mir397	-32.7	0.087221	-99.03	469
ENSOART00000003614	novel_mir397	-28.8	0.356432	-25.59	153
ENSOART00000001680	novel_mir397	-29.8	0.210733	-30.4	146
ENSOART00000021092	novel_mir397	-30.2	0.379337	-46.31	293
ENSOART00000007580	novel_mir397	-36.5	0.050266	-35.9	150
ENSOART00000018233	novel_mir397	-37.7	0.012758	-34.02	156
ENSOART00000001761	novel_mir397	-29.2	0.206798	-55.98	295
ENSOART00000022003	novel_mir397	-33.7	0.052661	-29.2	160
ENSOART00000017604	novel_mir397	-33.2	0.049799	-30.56	155
ENSOART00000018234	novel_mir397	-35.8	0.045336	-79.05	325
ENSOART00000009894	novel_mir397	-25.6	0.735955	-25.1	145
ENSOART00000004539	novel_mir397	-25.2	0.646879	-26.96	140
ENSOART00000006161	novel_mir397	-32.1	0.235266	-29.46	143
ENSOART00000019443	novel_mir397	-42.8	0.006397	-73.39	328
ENSOART00000014046	novel_mir397	-25.1	0.765989	-72.57	316
ENSOART00000005532	novel_mir397	-29.5	0.574787	-47.04	290
ENSOART00000019803	novel_mir397	-31.2	0.102421	-27.1	158
ENSOART00000014516	novel_mir397	-32.5	0.054532	-27.69	159
ENSOART00000015329	novel_mir397	-34.4	0.124284	-31.45	154
ENSOART00000011774	novel_mir397	-25.5	0.365316	-65.92	303
ENSOART00000013384	novel_mir397	-33.3	0.084608	-58.26	294
ENSOART00000013208	novel_mir397	-34.6	0.032539	-31.42	164
ENSOART00000021931	novel_mir397	-30.8	0.160569	-60.28	312
ENSOART00000020416	novel_mir397	-27.5	0.721887	-47.28	285
ENSOART00000006639	novel_mir397	-36.9	0.028265	-35.95	154
ENSOART00000010652	novel_mir397	-27.8	0.497884	-30.81	156
ENSOART00000002761	novel_mir397	-30	0.602397	-27.26	143
ENSOART00000020606	novel_mir397	-34.6	0.038844	-31.78	167
ENSOART00000020552	novel_mir397	-32.1	0.066329	-25.77	150
ENSOART00000021012	novel_mir397	-29.7	0.642577	-45.26	294
ENSOART00000009074	novel_mir397	-29.5	0.188219	-51.94	295
ENSOART00000008054	novel_mir397	-32.8	0.206186	-32.03	159
ENSOART00000007929	novel_mir397	-32.2	0.152787	-27	155
ENSOART00000005165	novel_mir397	-27.5	0.586747	-63.09	302
ENSOART00000003745	novel_mir397	-27.6	0.392054	-25.5	146
ENSOART00000000089	novel_mir397	-29.6	0.369637	-27.49	146
ENSOART00000006176	novel_mir397	-33.7	0.055619	-52.53	287
ENSOART00000011480	novel_mir397	-38.5	0.013703	-37.06	154
ENSOART00000007742	novel_mir397	-35.9	0.014735	-32.21	157
ENSOART00000017435	novel_mir397	-29	0.75557	-25.19	152
ENSOART00000004615	novel_mir397	-29.4	0.268729	-26.12	157
ENSOART00000000691	novel_mir397	-29.7	0.17374	-25.66	155
ENSOART00000000119	novel_mir397	-31.2	0.142132	-30.39	152
ENSOART00000007584	novel_mir397	-36.5	0.050254	-35.9	150
ENSOART00000008566	novel_mir397	-29.6	0.270858	-30.47	142
ENSOART00000012084	novel_mir397	-30.7	0.515672	-75.76	439
ENSOART00000019229	novel_mir397	-31.6	0.058476	-31.52	151
ENSOART00000020116	novel_mir397	-38	0.012924	-34.89	164
ENSOART00000003645	novel_mir397	-37.7	0.014749	-34.96	151
ENSOART00000004100	novel_mir397	-38.9	0.003505	-65.5	300
ENSOART00000013835	novel_mir397	-35.2	0.036283	-32.28	157
ENSOART00000006939	novel_mir397	-28.7	0.783289	-75.77	440
ENSOART00000013139	novel_mir397	-35	0.06311	-28.68	152
ENSOART00000016034	novel_mir397	-28.7	0.416237	-75.87	445
ENSOART00000019955	novel_mir397	-31	0.355199	-56.28	293
ENSOART00000019560	novel_mir397	-31.1	0.092032	-35.86	155
ENSOART00000008348	novel_mir397	-29.8	0.37235	-26.06	157
ENSOART00000006367	novel_mir397	-35.1	0.018855	-33.15	152
ENSOART00000007125	novel_mir397	-29.6	0.357251	-26.29	155
ENSOART00000004187	novel_mir397	-34.5	0.052002	-93.86	460
ENSOART00000015215	novel_mir397	-38.4	0.012129	-35.89	151
ENSOART00000011458	novel_mir397	-31.1	0.264945	-52.05	299
ENSOART00000014123	novel_mir397	-30	0.082261	-25.05	151
ENSOART00000015837	novel_mir397	-32.3	0.341842	-30.52	153
ENSOART00000022053	novel_mir397	-31.8	0.100006	-31.25	151
ENSOART00000022494	novel_mir397	-33.4	0.072348	-30.44	154
ENSOART00000014751	novel_mir397	-26.7	0.454813	-70.03	447
ENSOART00000017275	novel_mir397	-28.3	0.410669	-58.14	319
ENSOART00000010965	novel_mir397	-27.1	0.388846	-28.1	142
ENSOART00000010676	novel_mir397	-37.1	0.020891	-35.85	163
ENSOART00000018389	novel_mir397	-34.5	0.024178	-32.51	150
ENSOART00000008097	novel_mir397	-37.3	0.002966	-33.91	161
ENSOART00000001326	novel_mir397	-40.9	0.002809	-36.94	157
ENSOART00000004887	novel_mir397	-30.9	0.229944	-28.26	149
ENSOART00000001284	novel_mir397	-32.7	0.260023	-29.23	156
ENSOART00000003690	novel_mir397	-32.1	0.207169	-55.16	305
ENSOART00000018071	novel_mir397	-29.1	0.236494	-57.26	295
ENSOART00000014949	novel_mir397	-31.7	0.105482	-26.45	141
ENSOART00000021730	novel_mir397	-39	0.009826	-60.26	312
ENSOART00000020749	novel_mir397	-34.4	0.036412	-30.63	147
ENSOART00000018409	novel_mir397	-27.3	0.776862	-51.9	297
ENSOART00000018152	novel_mir397	-31.3	0.209088	-25.25	147
ENSOART00000004949	novel_mir397	-35.3	0.103451	-33.22	159
ENSOART00000002831	novel_mir397	-26.9	0.462002	-27.38	145
ENSOART00000018541	novel_mir397	-40.6	0.003525	-38.89	151
ENSOART00000007415	novel_mir397	-29.3	0.413898	-70.99	430
ENSOART00000008814	novel_mir397	-34.5	0.125976	-34.09	155
ENSOART00000008668	novel_mir397	-27.4	0.746275	-74.37	441
ENSOART00000009038	novel_mir397	-27.4	0.381906	-28.47	145
ENSOART00000005922	novel_mir397	-33.8	0.056915	-32.18	154
ENSOART00000022852	novel_mir397	-29.2	0.217603	-26.41	147
ENSOART00000005051	novel_mir397	-33.5	0.068073	-29.61	157
ENSOART00000020891	novel_mir397	-34.9	0.042807	-33.02	159
ENSOART00000014944	novel_mir397	-35.9	0.012206	-76.39	444
ENSOART00000010008	novel_mir397	-35.1	0.0324	-67.96	311
ENSOART00000010878	novel_mir397	-35.5	0.001842	-73.79	328
ENSOART00000005722	novel_mir397	-34	0.030582	-30.68	143
ENSOART00000022361	novel_mir397	-29.5	0.165926	-25.92	153
ENSOART00000020409	novel_mir397	-27.9	0.602284	-25.68	151
ENSOART00000016109	novel_mir397	-34.2	0.015431	-25.81	151
ENSOART00000009136	novel_mir397	-28	0.603396	-25.49	147
ENSOART00000019846	novel_mir397	-29.1	0.336481	-25.07	145
ENSOART00000015009	novel_mir397	-28.9	0.30036	-26.33	149
ENSOART00000010256	novel_mir397	-29	0.261983	-26.98	152
ENSOART00000001092	novel_mir397	-32.3	0.223951	-30.34	154
ENSOART00000010495	novel_mir397	-32.2	0.108832	-29.82	160
ENSOART00000012978	novel_mir397	-29	0.130241	-25.97	152
ENSOART00000022296	novel_mir397	-30.9	0.258143	-68.44	311
ENSOART00000014879	novel_mir397	-35.7	0.033408	-32.6	151
ENSOART00000010277	novel_mir397	-32.7	0.029541	-61.42	301
ENSOART00000023067	novel_mir397	-27.8	0.778152	-75.11	452
ENSOART00000003129	novel_mir397	-27.4	0.552636	-50.6	296
ENSOART00000006175	novel_mir397	-44.8	9.8e-05	-31.08	150
ENSOART00000015062	novel_mir397	-39.8	0.003915	-35.5	168
ENSOART00000004170	novel_mir397	-34	0.058098	-32.58	150
ENSOART00000018368	novel_mir397	-27.5	0.767435	-26.36	146
ENSOART00000021459	novel_mir397	-27.9	0.702934	-49.34	290
ENSOART00000016930	novel_mir397	-27.9	0.74419	-49.33	293
ENSOART00000006670	novel_mir397	-36.5	0.047165	-31.72	161
ENSOART00000007697	novel_mir397	-28.1	0.201854	-25.2	146
ENSOART00000007437	novel_mir397	-33.9	0.094413	-31.11	157
ENSOART00000020760	novel_mir397	-40.7	0.003368	-37.63	162
ENSOART00000018042	novel_mir397	-29.7	0.545655	-46.41	281
ENSOART00000015061	novel_mir397	-39.8	0.004137	-35.5	168
ENSOART00000009764	novel_mir397	-34.9	0.076432	-29.83	160
ENSOART00000007760	novel_mir397	-35.2	0.005798	-31.48	160
ENSOART00000011761	novel_mir397	-38.2	0.014893	-79.42	445
ENSOART00000022794	novel_mir397	-35.8	0.008219	-30.22	156
ENSOART00000019433	novel_mir397	-26.5	0.272518	-28.29	151
ENSOART00000003005	novel_mir397	-41.4	0.001844	-38.99	163
ENSOART00000015405	novel_mir397	-33	0.181674	-31.05	152
ENSOART00000003746	novel_mir397	-26.5	0.704012	-76.64	442
ENSOART00000011028	novel_mir397	-27.4	0.657569	-55.51	301
ENSOART00000019543	novel_mir397	-32.3	0.205584	-26.67	151
ENSOART00000010528	novel_mir397	-28.1	0.76198	-111.27	620
ENSOART00000005680	novel_mir397	-28.5	0.354624	-27.86	148
ENSOART00000005767	novel_mir397	-31.1	0.410823	-85.52	453
ENSOART00000010783	novel_mir397	-40.3	0.00127	-38.48	160
ENSOART00000021146	novel_mir397	-37.5	0.002206	-32.7	164
ENSOART00000021134	novel_mir397	-36.2	0.069188	-44.02	289
ENSOART00000006113	novel_mir397	-26.2	0.557954	-67.55	426
ENSOART00000004974	novel_mir397	-26.3	0.702273	-38.6	160
ENSOART00000018922	novel_mir397	-26.6	0.599024	-41.64	283
ENSOART00000006213	novel_mir397	-28.9	0.378367	-29.34	142
ENSOART00000010396	novel_mir397	-30	0.486296	-25.63	144
ENSOART00000000405	novel_mir397	-38.4	0.036264	-37.1	159
ENSOART00000005971	novel_mir397	-27.5	0.539333	-46.7	282
ENSOART00000020931	novel_mir397	-33.5	0.192734	-49.32	291
ENSOART00000013719	novel_mir397	-27.6	0.319991	-25.5	146
ENSOART00000003363	novel_mir397	-31.5	0.308279	-29.16	159
ENSOART00000020172	novel_mir397	-25.8	0.757555	-29.06	159
ENSOART00000011023	novel_mir397	-29	0.689102	-49.48	306
ENSOART00000000668	novel_mir397	-27.8	0.188153	-32.38	158
ENSOART00000021731	novel_mir397	-34.6	0.135532	-65.92	300
ENSOART00000021235	novel_mir397	-29.9	0.020609	-25.45	155
ENSOART00000004424	novel_mir397	-31.8	0.057606	-27.89	152
ENSOART00000000915	novel_mir397	-29.7	0.37332	-115.9	611
ENSOART00000022441	novel_mir397	-29.9	0.547143	-30.36	154
ENSOART00000014544	novel_mir397	-29.8	0.675927	-75.9	442
ENSOART00000022978	novel_mir397	-32.5	0.079478	-28.03	160
ENSOART00000012812	novel_mir397	-32.4	0.196962	-39.64	163
ENSOART00000017971	novel_mir397	-30.4	0.188919	-27.97	150
ENSOART00000019144	novel_mir397	-32.7	0.040948	-26.68	150
ENSOART00000019180	novel_mir397	-33.5	0.039828	-31.25	150
ENSOART00000014128	novel_mir397	-26.3	0.778515	-45.11	292
ENSOART00000013041	novel_mir397	-35.4	0.007045	-45.19	297
ENSOART00000021958	novel_mir397	-32.9	0.037727	-30.88	155
ENSOART00000019953	novel_mir397	-31	0.357809	-56.28	293
ENSOART00000020924	novel_mir397	-28.9	0.489579	-44.86	298
ENSOART00000000040	novel_mir397	-29.4	0.175902	-67.94	312
ENSOART00000012425	novel_mir397	-27.9	0.678691	-26.16	152
ENSOART00000020937	novel_mir397	-29	0.593484	-52.36	302
ENSOART00000007136	novel_mir397	-37.1	0.000686	-33.25	160
ENSOART00000021693	novel_mir397	-27.7	0.605911	-48.94	288
ENSOART00000018225	novel_mir397	-30.4	0.04062	-29.76	150
ENSOART00000014712	novel_mir397	-33.6	0.084345	-28.84	155
ENSOART00000003342	novel_mir397	-38.8	0.005413	-37.13	164
ENSOART00000018508	novel_mir397	-33.8	0.006843	-29.26	155
ENSOART00000011627	novel_mir397	-32.7	0.037285	-27.88	147
ENSOART00000003741	novel_mir397	-28.3	0.420634	-25.62	146
ENSOART00000015336	novel_mir397	-44.8	0.00049	-39.53	166
ENSOART00000015360	novel_mir397	-37.6	0.01147	-36.07	154
ENSOART00000018199	novel_mir397	-29.6	0.485263	-93.91	462
ENSOART00000001809	novel_mir397	-35.6	0.010496	-65.6	310
ENSOART00000008199	novel_mir397	-38.1	0.022344	-34.35	158
ENSOART00000002383	novel_mir397	-32.3	0.107036	-27.8	155
ENSOART00000011846	novel_mir397	-37.2	0.0272	-84.15	459
ENSOART00000012202	novel_mir397	-31.4	0.072801	-37.23	157
ENSOART00000020752	novel_mir397	-34.1	0.02943	-48.43	300
ENSOART00000020516	novel_mir397	-31.7	0.121901	-28.3	154
ENSOART00000005822	novel_mir397	-37.2	0.002344	-75.29	322
ENSOART00000003409	novel_mir397	-36.1	0.016593	-58.21	300
ENSOART00000010950	novel_mir397	-27.4	0.192407	-26.08	149
ENSOART00000005967	novel_mir397	-29.2	0.152763	-34.46	159
ENSOART00000010532	novel_mir397	-30.5	0.161901	-26.9	147
ENSOART00000017209	novel_mir397	-33.5	0.082795	-28.75	146
ENSOART00000015438	novel_mir397	-33.8	0.120567	-52.81	304
ENSOART00000002499	novel_mir397	-34.6	0.019906	-32.66	160
ENSOART00000018963	novel_mir397	-27.6	0.693656	-53.92	309
ENSOART00000005871	novel_mir397	-28.9	0.17392	-26.63	141
ENSOART00000008021	novel_mir397	-40.6	0.004329	-35.97	160
ENSOART00000011389	novel_mir397	-30.5	0.069967	-38.06	168
ENSOART00000011716	novel_mir397	-27.3	0.686513	-25.93	150
ENSOART00000017673	novel_mir397	-29.7	0.285807	-59.33	315
ENSOART00000020138	novel_mir397	-28.5	0.55132	-29.7	147
ENSOART00000006358	novel_mir397	-28.7	0.61335	-27.42	144
ENSOART00000004774	novel_mir397	-29.7	0.074122	-26.81	152
ENSOART00000001731	novel_mir397	-28	0.739448	-90.25	451
ENSOART00000020521	novel_mir397	-38.7	0.006024	-33.86	162
ENSOART00000015161	novel_mir397	-36.6	0.052457	-28.77	152
ENSOART00000001183	novel_mir397	-41	0.000564	-38.97	162
ENSOART00000003941	novel_mir397	-30.5	0.418232	-26.73	150
ENSOART00000021421	novel_mir397	-29.3	0.645132	-48.56	294
ENSOART00000005949	novel_mir397	-32.3	0.10287	-30.3	153
ENSOART00000002882	novel_mir397	-27.5	0.636623	-115.86	480
ENSOART00000016747	novel_mir397	-31	0.133871	-25.58	143
ENSOART00000004739	novel_mir397	-28	0.586371	-69.95	430
ENSOART00000008186	novel_mir397	-34.7	0.020716	-32.74	158
ENSOART00000014818	novel_mir397	-32	0.314561	-52.67	300
ENSOART00000015556	novel_mir397	-34.4	0.14678	-33.14	154
ENSOART00000017303	novel_mir397	-32.4	0.031724	-29.86	160
ENSOART00000010708	novel_mir397	-30.2	0.728899	-27.52	152
ENSOART00000009944	novel_mir397	-29.9	0.355136	-25.82	152
ENSOART00000003726	novel_mir397	-29.2	0.479032	-29.84	149
ENSOART00000001239	novel_mir397	-28.5	0.422036	-25.82	146
ENSOART00000014252	novel_mir397	-26.3	0.695202	-116.76	603
ENSOART00000009890	novel_mir397	-27.8	0.589052	-26.46	142
ENSOART00000008464	novel_mir397	-33.5	0.23573	-53.38	303
ENSOART00000020428	novel_mir397	-32.5	0.052632	-28.12	149
ENSOART00000009604	novel_mir397	-39.2	0.009518	-34.84	163
ENSOART00000000049	novel_mir397	-34	0.076201	-30.68	155
ENSOART00000004747	novel_mir397	-31.6	0.31009	-29.11	148
ENSOART00000014535	novel_mir397	-30.5	0.258779	-27.58	154
ENSOART00000014102	novel_mir397	-30.5	0.079853	-26.89	153
ENSOART00000012289	novel_mir397	-34.8	0.027869	-83.85	448
ENSOART00000004710	novel_mir397	-33.2	0.017303	-27.18	157
ENSOART00000000526	novel_mir397	-29.9	0.626045	-26.58	144
ENSOART00000012337	novel_mir397	-27.8	0.454354	-26	151
ENSOART00000007951	novel_mir397	-37	0.011734	-34.4	159
ENSOART00000016215	novel_mir397	-27.7	0.666975	-80.32	448
ENSOART00000017904	novel_mir397	-33.6	0.205534	-32.62	152
ENSOART00000022665	novel_mir397	-33.4	0.111665	-96.68	448
ENSOART00000007154	novel_mir397	-32	0.073679	-27.84	155
ENSOART00000005111	novel_mir397	-26.5	0.548811	-27.02	142
ENSOART00000005053	novel_mir397	-39	0.00126	-34.48	165
ENSOART00000009259	novel_mir397	-33.1	0.150397	-119.18	606
ENSOART00000009907	novel_mir397	-34.7	0.006297	-30.64	148
ENSOART00000020183	novel_mir397	-35.7	0.009754	-62.96	310
ENSOART00000012285	novel_mir397	-27.6	0.713641	-45.58	291
ENSOART00000012040	novel_mir397	-30.5	0.178447	-27.37	150
ENSOART00000007862	novel_mir397	-32.9	0.219117	-58.24	306
ENSOART00000022664	novel_mir397	-33.4	0.13642	-121.28	588
ENSOART00000020927	novel_mir397	-29.5	0.539896	-57.04	310
ENSOART00000006816	novel_mir397	-29.6	0.419819	-58.15	283
ENSOART00000008439	novel_mir397	-29.5	0.311574	-28.19	151
ENSOART00000015042	novel_mir397	-28.4	0.429539	-25.47	152
ENSOART00000018965	novel_mir397	-29.1	0.203988	-51.69	299
ENSOART00000006296	novel_mir397	-29.3	0.692879	-79.95	462
ENSOART00000012702	novel_mir397	-31	0.231167	-49.47	298
ENSOART00000012389	novel_mir397	-27.1	0.700083	-25.21	148
ENSOART00000000936	novel_mir397	-39.8	0.010441	-38.07	163
ENSOART00000021503	novel_mir397	-37.7	0.013727	-35.73	158
ENSOART00000012242	novel_mir397	-29.7	0.256377	-83.08	449
ENSOART00000009364	novel_mir397	-30.3	0.499101	-50.05	302
ENSOART00000000505	novel_mir397	-29.7	0.610926	-28.45	145
ENSOART00000007891	novel_mir397	-38.5	0.009457	-37.1	158
ENSOART00000013452	novel_mir397	-32.5	0.239095	-54.25	286
ENSOART00000013222	novel_mir397	-32.3	0.244234	-29.34	150
ENSOART00000018640	novel_mir397	-37.1	0.007886	-33.77	160
ENSOART00000021684	novel_mir397	-27.7	0.366618	-26.76	142
ENSOART00000013853	novel_mir397	-29.5	0.698712	-26.72	152
ENSOART00000017441	novel_mir397	-34.6	0.078912	-32.33	147
ENSOART00000004249	novel_mir397	-29.5	0.513186	-55.51	299
ENSOART00000011439	novel_mir397	-30.7	0.200811	-28.32	152
ENSOART00000006741	novel_mir397	-37.3	0.01552	-33.43	160
ENSOART00000003794	novel_mir397	-30.4	0.538432	-26.32	160
ENSOART00000017508	novel_mir397	-26.7	0.796487	-27.26	145
ENSOART00000001712	novel_mir397	-35.7	0.051565	-31.01	159
ENSOART00000012972	novel_mir397	-31.7	0.565655	-129.22	741
ENSOART00000001887	novel_mir397	-36.2	0.008802	-31.39	155
ENSOART00000015586	novel_mir397	-27	0.797674	-26.66	157
ENSOART00000002667	novel_mir397	-34.5	0.037626	-30.99	152
ENSOART00000014887	novel_mir397	-36.2	0.00413	-32.83	164
ENSOART00000001206	novel_mir397	-31.2	0.229012	-27.35	141
ENSOART00000006410	novel_mir397	-37.8	0.031296	-30.83	157
ENSOART00000004049	novel_mir397	-38.8	0.012094	-34.17	162
ENSOART00000013933	novel_mir397	-32.6	0.040366	-27.34	159
ENSOART00000010189	novel_mir397	-26.9	0.473592	-25.25	149
ENSOART00000000671	novel_mir397	-34.8	0.025582	-30.09	152
ENSOART00000015070	novel_mir397	-29.3	0.600362	-102.12	484
ENSOART00000003183	novel_mir397	-34.9	0.047672	-25.1	149
ENSOART00000007130	novel_mir397	-27	0.776538	-25.56	141
ENSOART00000000590	novel_mir397	-28.9	0.780895	-47.18	289
ENSOART00000016567	novel_mir397	-36.8	0.00089	-29.95	160
ENSOART00000019408	novel_mir397	-30.1	0.31651	-25.24	150
ENSOART00000001173	novel_mir397	-29.4	0.135598	-60.79	307
ENSOART00000000731	novel_mir397	-26.4	0.599947	-42.17	288
ENSOART00000006091	novel_mir397	-26.9	0.682391	-82.73	454
ENSOART00000002448	novel_mir397	-32.2	0.069075	-28.51	145
ENSOART00000005840	novel_mir397	-26.5	0.704963	-26.33	150
ENSOART00000010962	novel_mir397	-33	0.012698	-30.51	154
ENSOART00000003091	novel_mir397	-28.5	0.478686	-53.25	291
ENSOART00000008130	novel_mir397	-29.7	0.35497	-59.49	304
ENSOART00000011022	novel_mir397	-34.4	0.028322	-31.29	162
ENSOART00000020317	novel_mir397	-29.5	0.467439	-59.5	299
ENSOART00000001673	novel_mir397	-33.3	0.051679	-61.6	309
ENSOART00000002292	novel_mir397	-33.8	0.099932	-29.01	150
ENSOART00000005131	novel_mir397	-28.5	0.726556	-60.73	311
ENSOART00000013328	novel_mir397	-38.1	0.00098	-69.23	323
ENSOART00000013769	novel_mir397	-26.6	0.550585	-56.12	299
ENSOART00000011894	novel_mir397	-35.1	0.048612	-30.86	160
ENSOART00000012316	novel_mir397	-28.1	0.507928	-47.1	291
ENSOART00000003286	novel_mir397	-31.1	0.093337	-27.84	151
ENSOART00000008397	novel_mir397	-28.7	0.440222	-26.28	148
ENSOART00000009368	novel_mir397	-28.9	0.278202	-25.33	145
ENSOART00000019599	novel_mir397	-41.4	0.001595	-39.64	166
ENSOART00000017649	novel_mir397	-29.3	0.219212	-87.38	468
ENSOART00000005552	novel_mir397	-26.5	0.777857	-50.56	295
ENSOART00000017178	novel_mir397	-30.9	0.16894	-27.17	149
ENSOART00000016418	novel_mir397	-28.7	0.678481	-53.32	291
ENSOART00000011672	novel_mir397	-27.6	0.458117	-49.79	298
ENSOART00000014269	novel_mir397	-30.1	0.174053	-30.06	150
ENSOART00000017582	novel_mir397	-30.3	0.158617	-25.77	155
ENSOART00000017226	novel_mir397	-35.1	0.082381	-26.23	148
ENSOART00000002329	novel_mir397	-33	0.035521	-30.02	159
ENSOART00000003928	novel_mir397	-34.6	0.340258	-31.85	151
ENSOART00000012371	novel_mir397	-30.5	0.144659	-28.11	150
ENSOART00000016640	novel_mir397	-28.1	0.501437	-52.18	306
ENSOART00000004941	novel_mir397	-42	0.00097	-69.62	314
ENSOART00000021772	novel_mir397	-25.9	0.716134	-30.08	156
ENSOART00000017227	novel_mir397	-35.1	0.064849	-26.23	148
ENSOART00000022835	novel_mir397	-31.6	0.101493	-28.73	154
ENSOART00000009547	novel_mir397	-34.3	0.182106	-33.36	155
ENSOART00000018264	novel_mir397	-32.6	0.03385	-31.15	154
ENSOART00000007340	novel_mir397	-30.2	0.174207	-26.27	147
ENSOART00000003621	novel_mir397	-32.6	0.093689	-28.23	156
ENSOART00000010918	novel_mir397	-34.2	0.018721	-27.4	152
ENSOART00000002526	novel_mir397	-31.8	0.056502	-29.2	147
ENSOART00000010958	novel_mir397	-36.6	0.015671	-33.99	150
ENSOART00000009814	novel_mir397	-35.9	0.018829	-29.04	155
ENSOART00000002988	novel_mir397	-29.3	0.265649	-46.18	301
ENSOART00000011074	novel_mir397	-31.3	0.017609	-29.92	149
ENSOART00000004689	novel_mir397	-34.9	0.0531	-51.69	307
ENSOART00000018404	novel_mir397	-33.9	0.006391	-32.24	155
ENSOART00000018151	novel_mir397	-33	0.206445	-78.18	444
ENSOART00000007929	oar-miR-494-3p	-31.9	0.160729	-26.69	189
ENSOART00000009473	oar-miR-377-3p	-29.6	0.07826	-25.53	164
ENSOART00000019705	oar-miR-377-3p	-28.6	0.225648	-25.41	168
ENSOART00000022741	oar-miR-377-3p	-31.7	0.246787	-28.43	180
ENSOART00000020411	novel_mir49	-29	0.190359	-25.77	169
ENSOART00000010466	oar-miR-299-5p	-32.3	0.171873	-29.03	178
ENSOART00000016915	oar-miR-299-5p	-29.5	0.197311	-25.23	173
ENSOART00000010463	oar-miR-299-5p	-32.3	0.153523	-29.03	178
ENSOART00000001979	oar-miR-299-5p	-32	0.206788	-28.98	172
ENSOART00000016914	oar-miR-299-5p	-29.5	0.194907	-25.23	173
ENSOART00000002784	oar-miR-543-3p	-29.9	0.561073	-25.64	172
ENSOART00000009492	oar-miR-543-3p	-30.6	0.376556	-26.24	168
ENSOART00000017668	oar-miR-543-3p	-28.2	0.690368	-25.59	172
ENSOART00000009218	oar-miR-543-3p	-28.9	0.385508	-25.21	158
ENSOART00000009489	oar-miR-543-3p	-30.6	0.377532	-26.24	168
ENSOART00000006591	oar-miR-543-3p	-27.7	0.566555	-25.4	163
ENSOART00000018949	oar-miR-543-3p	-30.1	0.222809	-29.05	179
ENSOART00000008930	oar-miR-1185-5p	-25.1	0.630995	-25.18	157
ENSOART00000003781	oar-miR-1185-5p	-31.3	0.166732	-26.06	178
ENSOART00000003783	oar-miR-1185-5p	-31.3	0.144084	-26.06	178
ENSOART00000021827	oar-miR-1185-5p	-27.9	0.380575	-26.04	161
ENSOART00000021825	oar-miR-1185-5p	-27.9	0.543508	-26.04	161
ENSOART00000006239	oar-miR-1185-5p	-28.7	0.106322	-28.25	155
ENSOART00000022309	oar-miR-1185-5p	-29.2	0.599197	-45.02	306
ENSOART00000017517	oar-miR-1185-5p	-30.2	0.196379	-27.68	167
ENSOART00000006043	oar-miR-1185-5p	-31.8	0.305737	-26.57	173
ENSOART00000022310	oar-miR-1185-5p	-29.2	0.590419	-45.02	306
ENSOART00000016163	oar-miR-1185-5p	-29.4	0.147929	-26.01	170
ENSOART00000003548	oar-miR-1185-5p	-28.3	0.421822	-25.23	159
ENSOART00000015128	novel_mir149	-28.2	0.762197	-25.01	160
ENSOART00000019370	novel_mir149	-30.4	0.465153	-25.65	177
ENSOART00000015126	novel_mir149	-28.2	0.762197	-25.01	160
ENSOART00000001347	novel_mir149	-31	0.017109	-25.07	160
ENSOART00000000356	novel_mir149	-31.8	0.208636	-25.01	165
ENSOART00000008002	novel_mir149	-28.2	0.787629	-25.44	163
ENSOART00000006503	novel_mir149	-30.8	0.028521	-27.13	176
ENSOART00000004330	novel_mir149	-29	0.392575	-26.93	169
ENSOART00000022873	novel_mir149	-32.3	0.003351	-28.58	181
ENSOART00000021895	novel_mir149	-31.1	0.100007	-27.86	171
ENSOART00000019368	novel_mir149	-30.4	0.466267	-25.65	177
ENSOART00000021428	novel_mir149	-29.9	0.057543	-25.88	160
ENSOART00000011261	novel_mir149	-26.2	0.731272	-43.52	312
ENSOART00000000354	novel_mir149	-31.8	0.302894	-25.01	165
ENSOART00000003613	novel_mir149	-32.9	0.007883	-27.25	177
ENSOART00000012082	novel_mir149	-30.1	0.116378	-26.26	171
ENSOART00000004556	novel_mir149	-30.8	0.027441	-27.13	176
ENSOART00000021893	novel_mir149	-31.1	0.110509	-27.86	171
ENSOART00000015908	novel_mir149	-26.7	0.159402	-25.03	160
ENSOART00000004974	novel_mir42	-32.4	0.089695	-25.65	163
ENSOART00000020506	novel_mir42	-30	0.391085	-25.79	156
ENSOART00000005128	novel_mir42	-28.1	0.611163	-26.31	160
ENSOART00000020043	novel_mir42	-33.2	0.056281	-27.19	160
ENSOART00000004226	novel_mir42	-29.1	0.057181	-25.34	152
ENSOART00000013914	novel_mir42	-29.8	0.262907	-25.51	161
ENSOART00000013931	novel_mir42	-35	0.142945	-32.44	172
ENSOART00000006978	novel_mir42	-32.1	0.474739	-27.24	158
ENSOART00000005638	novel_mir42	-26.3	0.715666	-26.32	154
ENSOART00000015270	novel_mir42	-28	0.750706	-25.28	155
ENSOART00000010637	novel_mir42	-28.9	0.673699	-46.07	301
ENSOART00000003809	novel_mir42	-31.7	0.145954	-28.24	163
ENSOART00000007599	novel_mir42	-27.4	0.417553	-46.97	302
ENSOART00000009633	novel_mir42	-30.9	0.696621	-26.2	168
ENSOART00000017335	novel_mir42	-32.1	0.067741	-28.13	170
ENSOART00000003734	novel_mir42	-28.7	0.488087	-25.69	160
ENSOART00000001850	novel_mir42	-27.1	0.470596	-25.68	159
ENSOART00000004699	novel_mir42	-27.9	0.723995	-26.44	163
ENSOART00000017581	novel_mir42	-28.1	0.516551	-27.11	156
ENSOART00000006351	novel_mir42	-33.9	0.088197	-50.2	320
ENSOART00000003512	novel_mir42	-28.6	0.146531	-25.77	155
ENSOART00000019646	novel_mir42	-28.4	0.717664	-44.39	300
ENSOART00000018857	novel_mir42	-28.1	0.171308	-25.62	155
ENSOART00000013013	novel_mir42	-32.6	0.168186	-28.66	173
ENSOART00000005563	novel_mir42	-31.9	0.20002	-26.39	159
ENSOART00000008080	novel_mir42	-29.2	0.639098	-27.91	161
ENSOART00000007109	novel_mir42	-28.8	0.472838	-26.14	160
ENSOART00000019321	novel_mir42	-28.8	0.15374	-27.6	156
ENSOART00000012172	novel_mir42	-32.3	0.038601	-28.41	151
ENSOART00000020754	novel_mir42	-28.9	0.253707	-25.3	153
ENSOART00000018877	novel_mir42	-27.4	0.693914	-27.14	153
ENSOART00000014847	novel_mir42	-28	0.656373	-25.64	162
ENSOART00000012212	novel_mir42	-28	0.351162	-25.86	165
ENSOART00000002998	novel_mir42	-27.3	0.592808	-25.04	142
ENSOART00000006886	novel_mir42	-30.1	0.17274	-25.37	151
ENSOART00000019112	novel_mir42	-33.4	0.083716	-30.5	165
ENSOART00000009201	novel_mir42	-32	0.242425	-28.49	159
ENSOART00000001614	novel_mir42	-27.5	0.679863	-25.62	147
ENSOART00000002318	novel_mir42	-31.7	0.121599	-29.51	155
ENSOART00000004767	novel_mir42	-29.7	0.173925	-25.44	167
ENSOART00000019178	novel_mir42	-35.4	0.025772	-32	171
ENSOART00000018199	novel_mir42	-27.6	0.791385	-43.33	291
ENSOART00000000293	novel_mir42	-29.3	0.372863	-47.31	307
ENSOART00000006949	novel_mir42	-31.7	0.05218	-26.89	167
ENSOART00000001314	novel_mir42	-25.9	0.619339	-28.54	159
ENSOART00000007717	novel_mir42	-29.2	0.278064	-25.42	159
ENSOART00000003953	novel_mir42	-29.5	0.6366	-25.15	151
ENSOART00000003269	novel_mir42	-29.9	0.464016	-25.3	160
ENSOART00000021933	novel_mir42	-27.8	0.661955	-28.57	160
ENSOART00000008415	novel_mir42	-28.5	0.518729	-47.29	318
ENSOART00000007716	novel_mir42	-29.2	0.270351	-25.42	159
ENSOART00000014792	novel_mir42	-25.3	0.489575	-46.53	304
ENSOART00000018821	novel_mir42	-32.7	0.299857	-27.63	166
ENSOART00000008763	novel_mir42	-35.2	0.068783	-34.09	177
ENSOART00000007390	novel_mir42	-29.5	0.233534	-25.09	151
ENSOART00000005257	novel_mir42	-26.6	0.725505	-26.11	155
ENSOART00000014962	novel_mir42	-27.1	0.537785	-25.38	152
ENSOART00000020330	novel_mir42	-28.2	0.298225	-26.7	148
ENSOART00000012571	novel_mir42	-33.3	0.162328	-29.96	167
ENSOART00000003929	novel_mir42	-28.7	0.638194	-31.2	166
ENSOART00000012559	novel_mir42	-32.7	0.050597	-27.21	159
ENSOART00000007515	novel_mir42	-34.5	0.013283	-32.92	164
ENSOART00000020042	novel_mir42	-33.2	0.059862	-27.19	160
ENSOART00000020093	novel_mir42	-27.2	0.766056	-50.79	313
ENSOART00000007067	novel_mir42	-29	0.272604	-26.55	152
ENSOART00000005941	novel_mir42	-28.1	0.376292	-44	308
ENSOART00000004739	novel_mir42	-27.8	0.638441	-51.62	316
ENSOART00000004924	novel_mir42	-31.6	0.169034	-27.49	164
ENSOART00000009410	novel_mir42	-35.9	0.056618	-32.39	168
ENSOART00000019969	novel_mir42	-34.2	0.114524	-29.76	164
ENSOART00000015329	novel_mir42	-31.9	0.311012	-27.53	165
ENSOART00000019175	novel_mir42	-35.4	0.041576	-32	171
ENSOART00000012895	novel_mir42	-30.7	0.308883	-31.66	163
ENSOART00000013208	novel_mir42	-27.8	0.483755	-25.67	155
ENSOART00000015739	novel_mir42	-31	0.342813	-25.74	160
ENSOART00000004747	novel_mir42	-28.5	0.73567	-46.73	305
ENSOART00000011834	novel_mir42	-25.6	0.559801	-28.5	159
ENSOART00000005228	novel_mir42	-28.5	0.478666	-27.58	163
ENSOART00000015502	novel_mir42	-28.8	0.198527	-27.71	157
ENSOART00000021719	novel_mir42	-30.8	0.74157	-30.53	155
ENSOART00000009515	novel_mir42	-26.3	0.50413	-25.17	162
ENSOART00000007010	novel_mir42	-29.5	0.082693	-25.74	153
ENSOART00000000387	novel_mir42	-28	0.72366	-47.1	312
ENSOART00000011009	novel_mir42	-29.2	0.492963	-25.45	156
ENSOART00000000386	novel_mir42	-32.5	0.437969	-31.81	153
ENSOART00000006794	novel_mir42	-28.3	0.695213	-26.06	158
ENSOART00000014733	novel_mir42	-26.8	0.756692	-29.12	160
ENSOART00000007929	novel_mir42	-29.3	0.441157	-28.49	155
ENSOART00000014735	novel_mir42	-32.5	0.113941	-29.12	160
ENSOART00000017172	novel_mir42	-34.5	0.036257	-29.37	173
ENSOART00000012285	novel_mir42	-32.1	0.189736	-26.15	158
ENSOART00000001034	novel_mir42	-28.8	0.420033	-56.04	314
ENSOART00000009481	novel_mir42	-28.1	0.694905	-29.79	159
ENSOART00000004765	novel_mir42	-29.7	0.198096	-25.44	167
ENSOART00000009374	novel_mir42	-31.9	0.322057	-26.99	159
ENSOART00000017171	novel_mir42	-34.5	0.035914	-29.37	173
ENSOART00000023092	novel_mir42	-26.5	0.778823	-26	150
ENSOART00000008696	novel_mir42	-32.1	0.3482	-49.93	307
ENSOART00000013801	novel_mir42	-31	0.279326	-28.62	164
ENSOART00000005227	novel_mir42	-28.5	0.45409	-27.58	163
ENSOART00000002867	novel_mir42	-27.4	0.731854	-27.96	155
ENSOART00000022500	oar-miR-3958-5p	-29.2	0.375326	-27.15	165
ENSOART00000001547	oar-miR-3958-5p	-29.8	0.085628	-27.08	172
ENSOART00000010857	oar-miR-3958-5p	-28.2	0.021172	-26.72	172
ENSOART00000014679	oar-miR-3958-5p	-30.8	0.323226	-29.11	166
ENSOART00000020552	oar-miR-3958-5p	-28.4	0.232303	-25.79	162
ENSOART00000005977	oar-miR-3958-5p	-32	0.016028	-29.45	168
ENSOART00000012260	oar-miR-3958-5p	-29.4	0.725599	-27.79	173
ENSOART00000007014	oar-miR-3958-5p	-31.2	0.356225	-29.96	170
ENSOART00000022499	oar-miR-3958-5p	-29.2	0.373998	-27.15	165
ENSOART00000021979	oar-miR-3958-5p	-28.4	0.279291	-27.01	150
ENSOART00000013616	oar-miR-3958-5p	-29.8	0.440746	-26.2	160
ENSOART00000011248	oar-miR-3958-5p	-29.9	0.156442	-27.81	169
ENSOART00000020206	oar-miR-3958-5p	-25.4	0.631787	-26.39	172
ENSOART00000019704	oar-miR-3958-5p	-27.5	0.722237	-48.62	310
ENSOART00000012418	oar-miR-3958-5p	-26.6	0.268516	-25.72	155
ENSOART00000012373	oar-miR-3958-5p	-27.4	0.331809	-44.96	314
ENSOART00000007050	oar-miR-3958-5p	-28.3	0.172857	-28.36	153
ENSOART00000021462	oar-miR-3958-5p	-28.8	0.487697	-25.75	159
ENSOART00000000938	oar-miR-3958-5p	-31.6	0.131999	-28.41	168
ENSOART00000005628	oar-miR-3958-5p	-28.2	0.295893	-43.64	306
ENSOART00000005930	oar-miR-3958-5p	-26.4	0.749588	-65.78	468
ENSOART00000020858	oar-miR-3958-5p	-28.4	0.522519	-29.09	172
ENSOART00000004425	oar-miR-3958-5p	-28.5	0.394005	-25.78	164
ENSOART00000022469	oar-miR-3958-5p	-28.8	0.153604	-27.72	168
ENSOART00000020341	oar-miR-3958-5p	-37.7	0.006805	-29.69	176
ENSOART00000012272	oar-miR-3958-5p	-29.4	0.659933	-27.79	173
ENSOART00000015277	oar-miR-3958-5p	-28.8	0.286077	-27.44	162
ENSOART00000017465	oar-miR-3958-5p	-28.9	0.250298	-26.65	161
ENSOART00000006561	oar-miR-3958-5p	-29.4	0.201503	-27.07	178
ENSOART00000012416	oar-miR-3958-5p	-26.6	0.243495	-25.72	155
ENSOART00000000119	oar-miR-3958-5p	-27.8	0.396553	-26.71	167
ENSOART00000006022	oar-miR-3958-5p	-28	0.569836	-28.61	172
ENSOART00000007279	oar-miR-3958-5p	-28.7	0.797076	-41.63	324
ENSOART00000012263	oar-miR-3958-5p	-26.1	0.600936	-35.38	180
ENSOART00000014770	oar-miR-3958-5p	-33.4	0.16677	-28.45	162
ENSOART00000008675	oar-miR-3958-5p	-27.4	0.454291	-26.32	156
ENSOART00000003612	oar-miR-3958-5p	-26.8	0.306278	-25.34	172
ENSOART00000005616	oar-miR-3958-5p	-26.3	0.788226	-26.92	162
ENSOART00000014976	oar-miR-3958-5p	-28.5	0.448538	-25.85	160
ENSOART00000001814	oar-miR-3958-5p	-26.4	0.172807	-48.94	315
ENSOART00000012007	novel_mir254	-32.6	0.2591	-29.69	150
ENSOART00000015076	novel_mir254	-32.5	0.154964	-55.8	305
ENSOART00000020132	novel_mir254	-30.3	0.358382	-27.1	149
ENSOART00000008478	novel_mir254	-41.2	0.017253	-25.43	141
ENSOART00000016540	novel_mir254	-32.5	0.072014	-33.27	151
ENSOART00000015206	novel_mir254	-33.5	0.034804	-31.02	156
ENSOART00000016320	novel_mir254	-30.4	0.14825	-26.95	145
ENSOART00000003649	novel_mir254	-37.5	0.010307	-30.39	151
ENSOART00000007684	novel_mir254	-33.1	0.394322	-25.15	143
ENSOART00000003841	novel_mir254	-32.4	0.301367	-61.51	298
ENSOART00000009229	novel_mir254	-38.2	0.09972	-37.12	158
ENSOART00000017599	novel_mir254	-38.5	0.016983	-68.43	313
ENSOART00000005597	novel_mir254	-32.5	0.070525	-30.57	151
ENSOART00000020008	novel_mir254	-35.1	0.009052	-29.9	153
ENSOART00000005956	novel_mir254	-30.4	0.295423	-53.32	301
ENSOART00000020619	novel_mir254	-39.2	0.002889	-34.1	156
ENSOART00000005951	novel_mir254	-32.4	0.048969	-29.16	147
ENSOART00000007564	novel_mir254	-32.4	0.095211	-31.35	150
ENSOART00000014119	novel_mir254	-33.7	0.019615	-31.57	151
ENSOART00000001949	novel_mir254	-30.8	0.197598	-27.21	152
ENSOART00000011942	novel_mir254	-28.2	0.595139	-51.72	293
ENSOART00000021004	novel_mir254	-39.4	0.002626	-38.9	156
ENSOART00000013568	novel_mir254	-31.8	0.238868	-45.95	296
ENSOART00000014935	novel_mir254	-27.9	0.385064	-57.71	298
ENSOART00000008512	novel_mir254	-34.7	0.118598	-32.77	151
ENSOART00000009329	novel_mir254	-30.1	0.214658	-26.72	152
ENSOART00000006118	novel_mir254	-30.6	0.139793	-25.76	153
ENSOART00000011772	novel_mir254	-32.2	0.048753	-52.02	299
ENSOART00000004038	novel_mir254	-34.5	0.135544	-33.64	148
ENSOART00000016029	novel_mir254	-30.8	0.494451	-28.43	150
ENSOART00000018036	novel_mir254	-31.6	0.022338	-25.29	152
ENSOART00000011718	novel_mir254	-30	0.556924	-31.13	151
ENSOART00000004432	novel_mir254	-35.8	0.096877	-34.72	157
ENSOART00000001492	novel_mir254	-36	0.006657	-33.51	160
ENSOART00000020003	novel_mir254	-34.9	0.020187	-30.48	158
ENSOART00000006371	novel_mir254	-30.7	0.421863	-29.62	148
ENSOART00000002435	novel_mir254	-32.4	0.10533	-26.96	150
ENSOART00000020005	novel_mir254	-34.9	0.016705	-30.48	158
ENSOART00000017973	novel_mir254	-29.3	0.548594	-57.01	301
ENSOART00000018821	novel_mir254	-31.6	0.451454	-54.26	290
ENSOART00000009756	novel_mir254	-29.5	0.399482	-27.03	148
ENSOART00000007444	novel_mir254	-26	0.712279	-50.86	290
ENSOART00000008601	novel_mir254	-34.6	0.139009	-30.77	155
ENSOART00000019594	novel_mir254	-33.1	0.032133	-28.97	147
ENSOART00000000508	novel_mir254	-31.3	0.032412	-25.85	160
ENSOART00000010607	novel_mir254	-32.8	0.091226	-25.47	147
ENSOART00000006565	novel_mir254	-28.9	0.367357	-26.33	155
ENSOART00000004832	novel_mir254	-28.3	0.670943	-58.65	311
ENSOART00000012701	novel_mir254	-31.6	0.176655	-30.31	150
ENSOART00000007922	novel_mir254	-37.5	0.01891	-32.29	158
ENSOART00000007020	novel_mir254	-30.8	0.203116	-104.01	592
ENSOART00000018367	novel_mir254	-34.8	0.05058	-26.96	155
ENSOART00000016834	novel_mir254	-33.9	0.037036	-95.3	466
ENSOART00000015920	novel_mir254	-34.4	0.048659	-107.75	463
ENSOART00000017821	novel_mir254	-28	0.587775	-29.11	150
ENSOART00000007658	novel_mir254	-31.1	0.122345	-26.14	153
ENSOART00000015660	novel_mir254	-26.7	0.481598	-58.29	303
ENSOART00000008114	novel_mir254	-38	0.00316	-35.58	158
ENSOART00000004807	novel_mir254	-28.4	0.675357	-25.87	142
ENSOART00000020742	novel_mir254	-28.7	0.368223	-25.67	151
ENSOART00000007582	novel_mir254	-29.7	0.377373	-28.01	142
ENSOART00000016846	novel_mir254	-29.6	0.229935	-26.6	147
ENSOART00000019741	novel_mir254	-40.2	0.002227	-39.16	151
ENSOART00000005994	novel_mir254	-30.8	0.064028	-72.34	324
ENSOART00000008831	novel_mir254	-29.5	0.353296	-40.88	290
ENSOART00000016318	novel_mir254	-30.4	0.163287	-26.95	145
ENSOART00000018835	novel_mir254	-38.8	0.003692	-25.2	151
ENSOART00000004529	novel_mir254	-29.5	0.228723	-27.05	157
ENSOART00000018644	novel_mir254	-42.3	0.005582	-39.6	154
ENSOART00000006059	novel_mir254	-28	0.779369	-82.63	448
ENSOART00000014972	novel_mir254	-38.3	0.002487	-35.65	156
ENSOART00000020115	novel_mir254	-35	0.040125	-26.82	151
ENSOART00000011985	novel_mir254	-29.7	0.202643	-29.57	149
ENSOART00000009456	novel_mir254	-36.7	0.02481	-35.19	158
ENSOART00000006887	novel_mir254	-31.3	0.147871	-34.7	157
ENSOART00000016790	novel_mir254	-39.3	0.008604	-34.1	156
ENSOART00000006154	novel_mir254	-33	0.008217	-32.64	147
ENSOART00000014256	novel_mir254	-32.3	0.048098	-28.85	155
ENSOART00000011081	novel_mir254	-27.6	0.366511	-26.54	146
ENSOART00000015399	novel_mir254	-36	0.017254	-28.87	150
ENSOART00000018317	novel_mir254	-34	0.038892	-32.38	162
ENSOART00000007288	novel_mir254	-30.7	0.523687	-134.84	635
ENSOART00000001572	novel_mir254	-36.2	0.045809	-32.36	153
ENSOART00000014642	novel_mir254	-39.2	0.003898	-34.1	156
ENSOART00000010598	novel_mir254	-27.6	0.726333	-50.79	286
ENSOART00000010734	novel_mir254	-29.7	0.518433	-46.6	292
ENSOART00000003832	novel_mir254	-30.4	0.051245	-27.33	146
ENSOART00000001168	novel_mir254	-30.6	0.153944	-29	147
ENSOART00000020160	novel_mir254	-36.7	0.006967	-35.45	154
ENSOART00000005396	novel_mir254	-41.3	0.00547	-38.56	162
ENSOART00000003742	novel_mir254	-33.1	0.203347	-27.77	142
ENSOART00000000676	novel_mir254	-29.4	0.667901	-69.34	299
ENSOART00000020210	novel_mir254	-33	0.13928	-28.98	158
ENSOART00000014094	novel_mir254	-30.3	0.362775	-46.02	293
ENSOART00000001852	novel_mir254	-33.4	0.017715	-28.83	156
ENSOART00000001784	novel_mir254	-28.2	0.519573	-87.81	443
ENSOART00000000614	novel_mir254	-30.2	0.682202	-26.29	146
ENSOART00000004666	novel_mir254	-29.7	0.106331	-28.74	149
ENSOART00000013003	novel_mir254	-37.5	0.014909	-70.06	303
ENSOART00000011835	novel_mir254	-28.5	0.411425	-59.9	308
ENSOART00000009980	novel_mir254	-29.7	0.282282	-63.89	310
ENSOART00000006982	novel_mir254	-38.7	0.013625	-38.9	156
ENSOART00000012862	novel_mir254	-31.7	0.24275	-31.18	155
ENSOART00000001145	novel_mir254	-35.1	0.018018	-29.05	150
ENSOART00000018080	novel_mir254	-31.1	0.257104	-27.44	151
ENSOART00000010242	novel_mir254	-28.2	0.401413	-26.92	141
ENSOART00000011478	novel_mir254	-29.2	0.726033	-30.85	157
ENSOART00000011413	novel_mir254	-30.7	0.27773	-30.33	151
ENSOART00000005535	novel_mir254	-34.6	0.02151	-29.33	156
ENSOART00000016081	novel_mir254	-30.5	0.150068	-26.25	149
ENSOART00000014638	novel_mir254	-31.2	0.138486	-56.32	306
ENSOART00000013935	novel_mir254	-31.8	0.182989	-58.9	302
ENSOART00000012241	novel_mir254	-34.3	0.054397	-59.68	302
ENSOART00000013011	novel_mir254	-27.1	0.709539	-50.21	297
ENSOART00000017581	novel_mir254	-34.5	0.053615	-26.47	148
ENSOART00000011854	novel_mir254	-32.1	0.082214	-28.11	147
ENSOART00000010596	novel_mir254	-27.8	0.558163	-63.99	313
ENSOART00000002689	novel_mir254	-30.3	0.117867	-26.15	145
ENSOART00000015975	novel_mir254	-29.6	0.141796	-58.06	311
ENSOART00000020546	novel_mir254	-39.1	0.019836	-32.68	156
ENSOART00000003346	novel_mir254	-32.7	0.341816	-61.13	297
ENSOART00000022641	novel_mir254	-29.6	0.105269	-44.41	304
ENSOART00000012020	novel_mir254	-31.6	0.215777	-38.45	155
ENSOART00000010213	novel_mir254	-40.4	0.001604	-36.82	154
ENSOART00000007659	novel_mir254	-37	0.017065	-30.65	147
ENSOART00000005166	novel_mir254	-27	0.734173	-61.2	297
ENSOART00000017125	novel_mir254	-28.7	0.223136	-28.1	144
ENSOART00000006124	novel_mir254	-30.6	0.127529	-25.76	153
ENSOART00000014785	novel_mir254	-27.5	0.568212	-59.6	308
ENSOART00000009592	novel_mir254	-30	0.120586	-26.53	142
ENSOART00000002998	novel_mir254	-26.9	0.680904	-50.03	301
ENSOART00000008357	novel_mir254	-32.4	0.010102	-25.74	151
ENSOART00000009897	novel_mir254	-31.4	0.140642	-27.78	152
ENSOART00000019226	novel_mir254	-35.4	0.021184	-28.91	156
ENSOART00000023068	novel_mir254	-29	0.364723	-25.94	147
ENSOART00000016018	novel_mir254	-37.9	0.075745	-34.54	158
ENSOART00000004640	novel_mir254	-30.9	0.391073	-27.35	145
ENSOART00000010997	novel_mir254	-38.5	0.003185	-37.97	158
ENSOART00000000841	novel_mir254	-32.6	0.376839	-82.54	461
ENSOART00000008073	novel_mir254	-33.6	0.003046	-30.87	155
ENSOART00000008910	novel_mir254	-29.7	0.327956	-25.35	147
[truncated: 36,554 more rows]
