# Supplementary material for: Transcriptome reveals key microRNAs involved in fat deposition between different tail sheep breeds
Source: PLoS One. 2022 Mar 1;17(3):e0264804. doi: 10.1371/journal.pone.0264804 (PMC8887763; doi:10.1371/journal.pone.0264804)
Supplement: S7 Table — (XLSX) [file pone.0264804.s007.xlsx]

## Sheet: sheet 1
source	term_name	term_id	adjusted_p_value	negative_log10_of_adjusted_p_value	term_size	query_size	intersection_size	effective_domain_size	intersections
GO:MF	protein binding	GO:0005515	1.82e-57	56.7401	6488	7499	3768	14850	RUVBL1,RABGAP1L,ALAS1,TNFRSF1B,ERN1,RGS3,TRAPPC8,CASC3,SPPL3,CLASP1,ITGAM,PLCG2,IBA57,KMT5A,RUSC2,SPATA5,NCOA2,KMT2B,PSME4,PDE5A,PSPH,HECW1,TBCD,TYK2,BICDL2,UXS1,SEMA6C,KIAA0319,CHMP4C,SYBU,ABLIM3,UBQLN1,NBR1,TRIM10,ARNTL,SYK,LIFR,ILK,SMARCC2,RASGRF1,MKRN3,LRRC8D,TGFB2,ZNHIT6,CHD2,LTBP1,ATP2A1,LDLRAD4,LRRC8C,DNAAF1,BPTF,MICAL1,SEMA5A,RTEL1,NCOA6,ZNF862,INPPL1,ATP9A,ANKRD54,PHLPP1,SHROOM1,FLNC,XRC…
GO:MF	binding	GO:0005488	7.82e-52	51.1066	10783	7499	5865	14850	RUVBL1,DNAH10,RABGAP1L,RASL10B,POMGNT1,ALAS1,RNF213,ADCY7,NTHL1,TNFRSF1B,ERN1,RGS3,LOC101121993,TRAPPC8,CA8,POU2F1,CASC3,SPPL3,CLASP1,PATL1,ITGAM,UPF3A,PLCG2,IBA57,KMT5A,RUSC2,SPATA5,POLR2D,NCOA2,KMT2B,PSME4,PDE5A,PSPH,HECW1,TBCD,TYK2,TNFAIP6,NEK8,BICDL2,UXS1,SEMA6C,KIAA0319,STAB2,TNRC6B,CHMP4C,SYBU,CDHR4,ABLIM3,UBQLN1,U2AF1L4,NBR1,TRMT11,TRIM10,ARNTL,SYK,ZNF821,LIFR,ILK,SMARCC2,RASGRF1,MKRN3,SSR…
GO:MF	adenyl ribonucleotide binding	GO:0032559	1.79e-21	20.7477	1310	7499	834	14850	RUVBL1,DNAH10,ADCY7,ERN1,SPATA5,TYK2,NEK8,SYK,ILK,CHD2,ATP2A1,UBE2E1,RTEL1,LOC101106534,ATP9A,PPIP5K1,KIF16B,MAP4K4,GSK3B,PLXNB1,MAP3K14,FLT4,ATP10A,PTK2,KALRN,PSMC1,KIF3A,ACSS1,DHX29,PRKD1,PSMC3,AFG3L2,MYO7B,IGF1R,STK25,TNK1,TSSK2,MCM4,AAK1,HARS2,LOC101109626,PLK1,SCYL1,DYRK1B,HSP90AA1,MSH2,ABCD4,PRKCQ,AURKC,MAST1,COASY,TRAP1,KIF3B,TRIP13,ALPK3,VPS4B,TTF2,CAMK1G,DDX54,TOR2A,MCM7,KIF22,HIPK2,LOC1…
GO:MF	adenyl nucleotide binding	GO:0030554	2.09e-21	20.6805	1314	7499	836	14850	RUVBL1,DNAH10,ADCY7,ERN1,SPATA5,TYK2,NEK8,SYK,ILK,CHD2,ATP2A1,UBE2E1,RTEL1,LOC101106534,ATP9A,PPIP5K1,KIF16B,MAP4K4,GSK3B,PLXNB1,MAP3K14,FLT4,ATP10A,PTK2,KALRN,PSMC1,KIF3A,ACSS1,DHX29,PRKD1,PSMC3,AFG3L2,MYO7B,IGF1R,STK25,TNK1,TSSK2,MCM4,AAK1,HARS2,LOC101109626,PLK1,SCYL1,DYRK1B,HSP90AA1,MSH2,ABCD4,PRKCQ,AURKC,MAST1,COASY,TRAP1,KIF3B,TRIP13,ALPK3,VPS4B,TTF2,CAMK1G,DDX54,TOR2A,MCM7,KIF22,HIPK2,LOC1…
GO:MF	ATP binding	GO:0005524	9.35e-21	20.0292	1276	7499	812	14850	RUVBL1,DNAH10,ADCY7,ERN1,SPATA5,TYK2,NEK8,SYK,ILK,CHD2,ATP2A1,UBE2E1,RTEL1,LOC101106534,ATP9A,PPIP5K1,KIF16B,MAP4K4,GSK3B,PLXNB1,MAP3K14,FLT4,ATP10A,PTK2,KALRN,PSMC1,KIF3A,ACSS1,DHX29,PRKD1,PSMC3,AFG3L2,MYO7B,IGF1R,STK25,TNK1,TSSK2,MCM4,AAK1,HARS2,LOC101109626,PLK1,SCYL1,DYRK1B,HSP90AA1,MSH2,ABCD4,PRKCQ,AURKC,MAST1,COASY,TRAP1,KIF3B,TRIP13,ALPK3,VPS4B,TTF2,CAMK1G,DDX54,TOR2A,MCM7,KIF22,HIPK2,LOC1…
GO:MF	enzyme binding	GO:0019899	9.43e-20	19.0257	1244	7499	790	14850	RUVBL1,RABGAP1L,TNFRSF1B,ERN1,CASC3,PLCG2,RUSC2,BICDL2,UBQLN1,NBR1,SYK,ZNHIT6,MICAL1,RTEL1,NCOA6,ATP9A,DDC,SUPT5H,SPTBN4,AXIN1,AKAP8L,FLT4,WWC3,DIAPH1,STAM,CADPS,RANBP17,PIK3IP1,SLC9A1,ZP4,SNTA1,CEP250,JUN,RCOR2,HDAC1,NEDD9,FOXO4,PIP5K1A,TNFAIP3,LCP1,SMAD1,CAT,HDAC10,SLC27A2,FBL,PLK1,GAB2,CUL7,STRN,SMAD5,USP19,PATZ1,MSH2,WWC1,CXCR4,TRAP1,KIF3B,GOLGA5,MSN,KMT2E,SCAF1,TSC2,RALBP1,PITPNM2,TNPO2,CRY1…
GO:MF	ion binding	GO:0043167	3.57e-19	18.4479	4112	7499	2335	14850	RUVBL1,DNAH10,RASL10B,POMGNT1,ALAS1,RNF213,ADCY7,NTHL1,ERN1,LOC101121993,CA8,SPATA5,KMT2B,PDE5A,PSPH,TYK2,NEK8,UXS1,STAB2,CDHR4,ABLIM3,U2AF1L4,NBR1,TRIM10,SYK,ILK,MKRN3,LOC101110922,CHD2,LTBP1,ATP2A1,UBE2E1,FTH1,ZADH2,BPTF,MICAL1,RTEL1,LOC101106534,ATP9A,ZNF276,EFHC1,MTG2,PPIP5K1,TRIM26,ADAMTS14,EFCAB11,TRIM21,MME,RAB22A,RCN3,CPZ,RAB34,DDC,KIF16B,MAP4K4,GSK3B,CDH23,SMPD1,ENO4,LOC101104285,AMDHD2,…
GO:MF	identical protein binding	GO:0042802	7.46e-16	15.1273	1316	7499	814	14850	ALAS1,ERN1,CASC3,SPPL3,PSPH,UXS1,CHMP4C,UBQLN1,MKRN3,TGFB2,ZNHIT6,ATP2A1,XRCC4,TRIM21,MME,CPOX,PIP4K2A,AXIN1,FKBP6,FLT4,BMP1,TAF5,NRN1,ZP4,BHLHE40,PSMC3,PTH1R,JUN,GLE1,FOXO4,IGF1R,STK25,PTPRM,TNFAIP3,LCP1,FZD9,HTRA2,SMAD1,SEC13,CAT,MSI1,SYT9,PLK1,TTR,TRPA1,MMP9,HSP90AA1,HNF4A,PDZD7,GTPBP2,MSH2,ST8SIA3,CEACAM16,NMRAL1,MTUS2,CD3G,ALAD,GOLGA5,COL7A1,TRIP13,VPS4B,TSC2,OLFML2A,TOR2A,CCDC88C,TRIM29,CAS…
GO:MF	anion binding	GO:0043168	1.49e-15	14.8265	1987	7499	1181	14850	RUVBL1,DNAH10,RASL10B,ALAS1,ADCY7,ERN1,SPATA5,TYK2,NEK8,UXS1,SYK,ILK,LOC101110922,CHD2,ATP2A1,UBE2E1,MICAL1,RTEL1,LOC101106534,ATP9A,MTG2,PPIP5K1,MME,RAB22A,RAB34,DDC,KIF16B,MAP4K4,GSK3B,PLXNB1,MAP3K14,RAB8A,FLT4,ATP10A,PTK2,GNAT1,KALRN,PSMC1,SEC61A2,KIF3A,ACSS1,DHX29,PRKD1,PSMC3,SH3GLB1,AFG3L2,MYO7B,RHOC,IGF1R,STK25,TNK1,TSSK2,MCM4,EFTUD2,AAK1,HARS2,LOC101109626,TUBB1,NOA1,OGT,SYT9,PLK1,SCYL1,DY…
GO:MF	carbohydrate derivative binding	GO:0097367	7.02e-14	13.1534	1853	7499	1099	14850	RUVBL1,DNAH10,RASL10B,ADCY7,ERN1,SPATA5,TYK2,TNFAIP6,NEK8,STAB2,SYK,ILK,CHD2,ATP2A1,UBE2E1,RTEL1,LOC101106534,ATP9A,BCAN,MTG2,PPIP5K1,RAB22A,RAB34,KIF16B,MAP4K4,GSK3B,PLXNB1,MAP3K14,RAB8A,FLT4,ATP10A,PTK2,GNAT1,KALRN,PSMC1,KIF3A,ACSS1,DHX29,PRKD1,PSMC3,AFG3L2,MYO7B,RHOC,IGF1R,STK25,TNK1,TSSK2,MCM4,EFTUD2,AAK1,HARS2,LOC101109626,TUBB1,NOA1,ADAMTS1,PLK1,SCYL1,DYRK1B,HSP90AA1,GTPBP2,MSH2,ABCD4,PRKCQ…
GO:MF	catalytic activity, acting on a protein	GO:0140096	1.28e-13	12.8933	1972	7499	1162	14850	RHBDL1,DUSP27,POMGNT1,RNF213,ERN1,SPPL3,KMT5A,KMT2B,HECW1,TYK2,NEK8,CDHR4,SYK,ILK,UBE2E1,LOC101111538,PDIA2,LGMN,KLK9,XYLT1,ADAMTS14,TRIM21,MME,MTMR6,CPZ,MAP4K4,PSMD14,GSK3B,MMEL1,SSH1,MAP3K14,FKBP6,FLT4,IRF2BP1,EHMT2,PTK2,BMP1,KALRN,MIB1,RBBP5,MPND,CAPN11,PRKD1,USP14,HDAC1,AFG3L2,RHOC,IGF1R,SCRN2,STK25,USP42,FKBP10,TNK1,PTPRM,TSSK2,TNFAIP3,HTRA2,HDAC10,USP8,AAK1,PRPF8,KEL,STAMBP,SUV39H1,FBL,OGT,…
GO:MF	phosphotransferase activity, alcohol group as acceptor	GO:0016773	2.71e-13	12.5677	645	7499	424	14850	ERN1,TYK2,NEK8,SYK,ILK,PIK3R6,HYKK,TRPT1,SPHK2,MAP4K4,GSK3B,PIP4K2A,MAP3K14,FLT4,PTK2,KALRN,PRKD1,PIP5K1A,IGF1R,STK25,TNK1,TSSK2,AAK1,PLK1,SCYL1,DYRK1B,PRKCQ,AURKC,MAST1,COASY,ALPK3,CAMK1G,HIPK2,PDK4,SGK3,NEK11,ABL2,MAP3K6,TNK2,EPHA10,PKN1,CAMKK2,PIK3C3,ERN2,MAP3K11,BRD2,HCK,ITPKB,WNK4,TRIB2,GK5,LMTK3,MKNK2,STRADA,BMX,FRK,MAP2K6,CDK3,PTK7,EPHB1,WNK2,SRC,CDC42BPB,XYLB,BCKDK,SPHK1,MAP3K1,MKNK1,TIE1…
GO:MF	small molecule binding	GO:0036094	2.79e-13	12.5538	2111	7499	1235	14850	RUVBL1,DNAH10,RASL10B,ALAS1,ADCY7,ERN1,SPATA5,POLR2D,TYK2,NEK8,UXS1,SYK,ILK,LOC101110922,CHD2,ATP2A1,UBE2E1,MICAL1,RTEL1,LOC101106534,ATP9A,MTG2,PPIP5K1,RAB22A,RAB34,DDC,KIF16B,MAP4K4,GSK3B,GC,PLXNB1,MAP3K14,RAB8A,FLT4,ATP10A,PTK2,GNAT1,KALRN,MB,PSMC1,SEC61A2,KIF3A,ACSS1,DHX29,PRKD1,PSMC3,AFG3L2,MYO7B,RHOC,IGF1R,STK25,TNK1,TSSK2,MCM4,EFTUD2,LCN15,IDH3A,CAT,CDX1,AAK1,HARS2,LOC101109626,SLC27A2,TUB…
GO:MF	catalytic activity	GO:0003824	5.75e-12	11.2402	5049	7499	2768	14850	RUVBL1,DNAH10,RHBDL1,DECR2,DUSP27,RASL10B,POMGNT1,ALAS1,LPIN3,RNF213,ADCY7,NTHL1,ERN1,LOC101121993,CA8,SPPL3,PLCG2,KMT5A,KMT2B,PDE5A,PSPH,HECW1,TYK2,NEK8,UXS1,CDHR4,TMX3,SCCPDH,TRMT11,ARSK,SYK,ILK,PTDSS1,LOC101110922,CHD2,PIK3R6,UBE2E1,LOC101111538,PDIA2,ZADH2,BPTF,MICAL1,LGMN,RTEL1,KLK9,PLA2G15,XYLT1,FDXR,PHLPP1,HYKK,MTG2,PPIP5K1,TMPPE,ADAMTS14,TRIM21,MME,RAB22A,MTMR6,CPZ,CPT2,TRPT1,ABHD16A,RAB3…
GO:MF	nucleotide binding	GO:0000166	6.24e-12	11.2051	1885	7499	1105	14850	RUVBL1,DNAH10,RASL10B,ADCY7,ERN1,SPATA5,POLR2D,TYK2,NEK8,UXS1,SYK,ILK,CHD2,ATP2A1,UBE2E1,MICAL1,RTEL1,LOC101106534,ATP9A,MTG2,PPIP5K1,RAB22A,RAB34,KIF16B,MAP4K4,GSK3B,PLXNB1,MAP3K14,RAB8A,FLT4,ATP10A,PTK2,GNAT1,KALRN,PSMC1,KIF3A,ACSS1,DHX29,PRKD1,PSMC3,AFG3L2,MYO7B,RHOC,IGF1R,STK25,TNK1,TSSK2,MCM4,EFTUD2,IDH3A,CAT,CDX1,AAK1,HARS2,LOC101109626,SLC27A2,TUBB1,SLC27A5,NOA1,PLK1,SCYL1,DYRK1B,HSP90AA1,…
GO:MF	nucleoside phosphate binding	GO:1901265	6.24e-12	11.2051	1885	7499	1105	14850	RUVBL1,DNAH10,RASL10B,ADCY7,ERN1,SPATA5,POLR2D,TYK2,NEK8,UXS1,SYK,ILK,CHD2,ATP2A1,UBE2E1,MICAL1,RTEL1,LOC101106534,ATP9A,MTG2,PPIP5K1,RAB22A,RAB34,KIF16B,MAP4K4,GSK3B,PLXNB1,MAP3K14,RAB8A,FLT4,ATP10A,PTK2,GNAT1,KALRN,PSMC1,KIF3A,ACSS1,DHX29,PRKD1,PSMC3,AFG3L2,MYO7B,RHOC,IGF1R,STK25,TNK1,TSSK2,MCM4,EFTUD2,IDH3A,CAT,CDX1,AAK1,HARS2,LOC101109626,SLC27A2,TUBB1,SLC27A5,NOA1,PLK1,SCYL1,DYRK1B,HSP90AA1,…
GO:MF	kinase activity	GO:0016301	1.22e-11	10.913	706	7499	453	14850	ERN1,TYK2,NEK8,SYK,ILK,PIK3R6,HYKK,PPIP5K1,SPHK2,MAP4K4,GSK3B,PIP4K2A,PLXNB1,MAP3K14,FLT4,PTK2,KALRN,PRKD1,PIP5K1A,IGF1R,STK25,TNK1,TSSK2,AAK1,PLK1,SCYL1,DYRK1B,PRKCQ,AURKC,MAST1,COASY,ALPK3,CAMK1G,HIPK2,PDK4,SGK3,NEK11,ABL2,MAP3K6,TNK2,EPHA10,PKN1,CAMKK2,PIK3C3,ERN2,MAP3K11,BRD2,HCK,ITPKB,CMPK1,WNK4,TRIB2,GK5,LMTK3,MKNK2,PGK1,STRADA,BMX,FRK,MAP2K6,CDK3,PTK7,EPHB1,WNK2,SRC,PLXNA2,CDC42BPB,XYLB,CC…
GO:MF	kinase binding	GO:0019900	6.04e-11	10.2188	449	7499	302	14850	PLCG2,UBQLN1,NBR1,SYK,MICAL1,WWC3,CADPS,PIK3IP1,CEP250,NEDD9,PIP5K1A,TNFAIP3,SMAD1,PLK1,GAB2,MSH2,WWC1,TRAP1,MSN,PITPNM2,CRY1,ITGAV,TFRC,GCH1,RBBP6,PKN1,PLEK,MAP3K11,FLNA,ADAM10,CRY2,TRPV4,ITGB3,STRADA,CALM3,KIF13B,MAPK8IP2,MAP2K6,CEP68,CDH2,EEF2,IGBP1,SIKE1,HCLS1,SRC,PIN1,TSKS,SASH1,FOXM1,DVL1,RAB11FIP2,PRAM1,AP1B1,CCNE1,AP2A1,MAP3K1,PKP2,DAXX,TNS2,PFKL,MYOM2,PRKD2,ANGPT4,PFKFB2,TIAM1,ADD2,MAP2K…
GO:MF	ribonucleotide binding	GO:0032553	1.69e-10	9.77162	1679	7499	985	14850	RUVBL1,DNAH10,RASL10B,ADCY7,ERN1,SPATA5,TYK2,NEK8,SYK,ILK,CHD2,ATP2A1,UBE2E1,RTEL1,LOC101106534,ATP9A,MTG2,PPIP5K1,RAB22A,RAB34,KIF16B,MAP4K4,GSK3B,PLXNB1,MAP3K14,RAB8A,FLT4,ATP10A,PTK2,GNAT1,KALRN,PSMC1,KIF3A,ACSS1,DHX29,PRKD1,PSMC3,AFG3L2,MYO7B,RHOC,IGF1R,STK25,TNK1,TSSK2,MCM4,EFTUD2,AAK1,HARS2,LOC101109626,TUBB1,NOA1,PLK1,SCYL1,DYRK1B,HSP90AA1,GTPBP2,MSH2,ABCD4,PRKCQ,AURKC,RRAS,MAST1,COASY,TRA…
GO:MF	purine ribonucleotide binding	GO:0032555	3.55e-10	9.44987	1666	7499	976	14850	RUVBL1,DNAH10,RASL10B,ADCY7,ERN1,SPATA5,TYK2,NEK8,SYK,ILK,CHD2,ATP2A1,UBE2E1,RTEL1,LOC101106534,ATP9A,MTG2,PPIP5K1,RAB22A,RAB34,KIF16B,MAP4K4,GSK3B,PLXNB1,MAP3K14,RAB8A,FLT4,ATP10A,PTK2,GNAT1,KALRN,PSMC1,KIF3A,ACSS1,DHX29,PRKD1,PSMC3,AFG3L2,MYO7B,RHOC,IGF1R,STK25,TNK1,TSSK2,MCM4,EFTUD2,AAK1,HARS2,LOC101109626,TUBB1,NOA1,PLK1,SCYL1,DYRK1B,HSP90AA1,GTPBP2,MSH2,ABCD4,PRKCQ,AURKC,RRAS,MAST1,COASY,TRA…
GO:MF	protein kinase activity	GO:0004672	3.81e-10	9.41909	550	7499	358	14850	ERN1,TYK2,NEK8,SYK,ILK,MAP4K4,GSK3B,MAP3K14,FLT4,PTK2,KALRN,PRKD1,IGF1R,STK25,TNK1,TSSK2,AAK1,PLK1,SCYL1,DYRK1B,PRKCQ,AURKC,MAST1,ALPK3,CAMK1G,HIPK2,PDK4,SGK3,NEK11,ABL2,MAP3K6,TNK2,EPHA10,PKN1,CAMKK2,ERN2,MAP3K11,BRD2,HCK,WNK4,TRIB2,LMTK3,MKNK2,STRADA,BMX,FRK,MAP2K6,CDK3,PTK7,EPHB1,WNK2,SRC,CDC42BPB,BCKDK,MAP3K1,MKNK1,TIE1,ERBB2,CAMK2A,PRKCG,EIF2AK4,CDK2,EPHB6,NPR1,MAP4K1,PRKD2,PRKDC,ULK4,PAK6,G…
GO:MF	purine nucleotide binding	GO:0017076	8.62e-10	9.06451	1676	7499	979	14850	RUVBL1,DNAH10,RASL10B,ADCY7,ERN1,SPATA5,TYK2,NEK8,SYK,ILK,CHD2,ATP2A1,UBE2E1,RTEL1,LOC101106534,ATP9A,MTG2,PPIP5K1,RAB22A,RAB34,KIF16B,MAP4K4,GSK3B,PLXNB1,MAP3K14,RAB8A,FLT4,ATP10A,PTK2,GNAT1,KALRN,PSMC1,KIF3A,ACSS1,DHX29,PRKD1,PSMC3,AFG3L2,MYO7B,RHOC,IGF1R,STK25,TNK1,TSSK2,MCM4,EFTUD2,AAK1,HARS2,LOC101109626,TUBB1,NOA1,PLK1,SCYL1,DYRK1B,HSP90AA1,GTPBP2,MSH2,ABCD4,PRKCQ,AURKC,RRAS,MAST1,COASY,TRA…
GO:MF	purine ribonucleoside triphosphate binding	GO:0035639	1.05e-09	8.97748	1627	7499	952	14850	RUVBL1,DNAH10,RASL10B,ADCY7,ERN1,SPATA5,TYK2,NEK8,SYK,ILK,CHD2,ATP2A1,UBE2E1,RTEL1,LOC101106534,ATP9A,MTG2,PPIP5K1,RAB22A,RAB34,KIF16B,MAP4K4,GSK3B,PLXNB1,MAP3K14,RAB8A,FLT4,ATP10A,PTK2,GNAT1,KALRN,PSMC1,KIF3A,ACSS1,DHX29,PRKD1,PSMC3,AFG3L2,MYO7B,RHOC,IGF1R,STK25,TNK1,TSSK2,MCM4,EFTUD2,AAK1,HARS2,LOC101109626,TUBB1,NOA1,PLK1,SCYL1,DYRK1B,HSP90AA1,GTPBP2,MSH2,ABCD4,PRKCQ,AURKC,RRAS,MAST1,COASY,TRA…
GO:MF	protein-containing complex binding	GO:0044877	1.63e-08	7.7885	665	7499	417	14850	RUVBL1,PSME4,STAB2,SYK,ZNHIT6,DNAAF1,ANKRD54,NDUFA8,SHROOM1,SVIL,NES,SPTBN4,PSMD14,GNAT1,USP14,SLFN14,CAMSAP3,MYO7B,IGF1R,LCP1,FLII,SIDT2,FBL,PLK1,NOC2L,STRN,LASP1,MSH2,TMEM201,RRAS,KIF3B,VPS4B,PCOLCE,LOC101115640,ARPC1B,ITGAV,COL16A1,DMTN,ADAM15,TFRC,VILL,GLI3,LETMD1,MYH14,FLNA,LAMB2,DNTTIP1,RELL2,CD93,CTNNA1,ITGB3,LGALS8,NUMA1,SACS,WHAMM,ZNF185,MYH9,SMARCA5,RNF169,KATNB1,EPHB1,SMG6,CEP131,EEF2,…
GO:MF	protein kinase binding	GO:0019901	4.54e-08	7.34309	395	7499	261	14850	PLCG2,NBR1,SYK,MICAL1,CADPS,CEP250,NEDD9,SMAD1,PLK1,GAB2,MSH2,TRAP1,MSN,PITPNM2,CRY1,ITGAV,TFRC,GCH1,RBBP6,PKN1,PLEK,MAP3K11,ADAM10,CRY2,TRPV4,ITGB3,CALM3,KIF13B,MAPK8IP2,MAP2K6,CEP68,CDH2,EEF2,IGBP1,SIKE1,HCLS1,PIN1,TSKS,SASH1,FOXM1,DVL1,RAB11FIP2,PRAM1,AP1B1,CCNE1,AP2A1,MAP3K1,PKP2,DAXX,PRKD2,ANGPT4,PFKFB2,ADD2,MAP2K3,CDKN1A,BICD1,TBL2,CDK5RAP3,DVL2,CNTLN,RACGAP1,CSPG4,UNC5C,RNF13,FBXO7,ELP2,MA…
GO:MF	cytoskeletal protein binding	GO:0008092	6.61e-08	7.17961	668	7499	416	14850	CLASP1,TBCD,SYBU,ABLIM3,MICAL1,SHROOM1,FLNC,SVIL,KIF16B,SPTBN4,TPM3,GC,SSH1,RAB8A,DIAPH1,KIF3A,FRMD3,CAMSAP3,MYO7B,MYOZ1,TNNI3,LCP1,FLII,NPHS1,PLK1,ARHGEF2,PDLIM3,LASP1,TMEM201,CXCR4,MTUS2,MAST1,KIF3B,JMY,MSN,SPTBN1,RMDN3,ARPC1B,KIF22,PDE4B,KIF24,DMTN,CEP295,KIF7,VILL,DIAPH3,NAV3,CACNA1D,MYH14,FLNA,FHL3,SYNE1,EML1,ARFGEF1,SPATA6L,PPP1R9B,CRMP1,DPYSL3,CTNNA1,TOR1A,KIF18B,NUMA1,CALM3,ZNF207,PSTPIP2…
GO:MF	cation binding	GO:0043169	8.73e-08	7.05875	2459	7499	1382	14850	POMGNT1,RNF213,ADCY7,NTHL1,ERN1,LOC101121993,CA8,KMT2B,PDE5A,PSPH,STAB2,CDHR4,ABLIM3,U2AF1L4,NBR1,TRIM10,MKRN3,LOC101110922,LTBP1,ATP2A1,FTH1,ZADH2,BPTF,MICAL1,ATP9A,ZNF276,EFHC1,MTG2,TRIM26,ADAMTS14,EFCAB11,TRIM21,MME,RCN3,CPZ,CDH23,SMPD1,ENO4,LOC101104285,AMDHD2,MMEL1,NOTCH4,LOC101122521,IRF2BP1,ATP10A,EHMT2,HSPG2,BMP1,HTR3A,MIB1,CADPS,DZANK1,CDH3,ZDBF2,FBN3,SLC5A7,SEC61A2,ACSS1,CAPN11,AFG3L2,F…
GO:MF	double-stranded DNA binding	GO:0003690	9.09e-08	7.04126	755	7499	464	14850	NTHL1,POU2F1,NCOA2,ARNTL,ZNF821,CHD2,RFXAP,ZNF276,FLI1,DBP,ZNF76,EHMT2,RBBP5,PITX2,BHLHE40,FOXN4,JUN,HDAC1,FOXO4,SMAD1,LITAF,FOXJ1,CDX1,RFX5,ELK1,MYB,HNF4A,SMAD5,PATZ1,MSH2,TAF1C,TBX21,NPAS2,FOXA2,CTCFL,CRY1,DHX36,HIF3A,FEZF2,AR,NFYC,IRF3,MYBL2,RORC,DPF1,KLF15,NR4A2,MAFG,PRDM15,EHF,GLI3,GLIS1,NKX2-1,NFE2,RFX3,NEUROD6,SOX2,GLIS3,NRIP1,SUB1,POU6F1,CRY2,CC2D1B,NR2C2,LOC101102223,EVX1,ZFHX3,PURB,PPAR…
GO:MF	transcription cis-regulatory region binding	GO:0000976	2.21e-07	6.65472	562	7499	354	14850	POU2F1,NCOA2,ARNTL,CHD2,RFXAP,FLI1,DBP,EHMT2,RBBP5,PITX2,BHLHE40,FOXN4,JUN,HDAC1,SMAD1,LITAF,FOXJ1,CDX1,RFX5,ELK1,MYB,HNF4A,SMAD5,PATZ1,TAF1C,TBX21,FOXA2,CTCFL,CRY1,DHX36,HIF3A,FEZF2,AR,NFYC,IRF3,MYBL2,RORC,KLF15,NR4A2,MAFG,PRDM15,EHF,GLI3,GLIS1,NKX2-1,NFE2,RFX3,NEUROD6,SOX2,GLIS3,NRIP1,SUB1,POU6F1,CRY2,CC2D1B,NR2C2,ZFHX3,PURB,MEIS1,ETV4,POLR2A,CREBRF,TIPARP,NLRC5,ELL3,MED12,NKX6-3,HOXC4,FOXM1,GZ…
GO:MF	metal ion binding	GO:0046872	2.56e-07	6.59227	2400	7499	1347	14850	POMGNT1,RNF213,ADCY7,NTHL1,ERN1,LOC101121993,CA8,KMT2B,PDE5A,PSPH,STAB2,CDHR4,ABLIM3,U2AF1L4,NBR1,TRIM10,MKRN3,LOC101110922,LTBP1,ATP2A1,FTH1,ZADH2,BPTF,MICAL1,ATP9A,ZNF276,EFHC1,MTG2,TRIM26,ADAMTS14,EFCAB11,TRIM21,MME,RCN3,CPZ,CDH23,SMPD1,ENO4,LOC101104285,AMDHD2,MMEL1,NOTCH4,LOC101122521,IRF2BP1,ATP10A,EHMT2,HSPG2,BMP1,MIB1,CADPS,DZANK1,CDH3,ZDBF2,FBN3,CAPN11,AFG3L2,FKBP10,TNNI3,TSSK2,TNFAIP3,L…
GO:MF	transcription regulatory region nucleic acid binding	GO:0001067	3e-07	6.52253	563	7499	354	14850	POU2F1,NCOA2,ARNTL,CHD2,RFXAP,FLI1,DBP,EHMT2,RBBP5,PITX2,BHLHE40,FOXN4,JUN,HDAC1,SMAD1,LITAF,FOXJ1,CDX1,RFX5,ELK1,MYB,HNF4A,SMAD5,PATZ1,TAF1C,TBX21,FOXA2,CTCFL,CRY1,DHX36,HIF3A,FEZF2,AR,NFYC,IRF3,MYBL2,RORC,KLF15,NR4A2,MAFG,PRDM15,EHF,GLI3,GLIS1,NKX2-1,NFE2,RFX3,NEUROD6,SOX2,GLIS3,NRIP1,SUB1,POU6F1,CRY2,CC2D1B,NR2C2,ZFHX3,PURB,MEIS1,ETV4,POLR2A,CREBRF,TIPARP,NLRC5,ELL3,MED12,NKX6-3,HOXC4,FOXM1,GZ…
GO:MF	sequence-specific double-stranded DNA binding	GO:1990837	1.83e-06	5.73661	709	7499	432	14850	POU2F1,NCOA2,ARNTL,ZNF821,CHD2,RFXAP,ZNF276,FLI1,DBP,ZNF76,EHMT2,RBBP5,PITX2,BHLHE40,FOXN4,JUN,HDAC1,FOXO4,SMAD1,LITAF,FOXJ1,CDX1,RFX5,ELK1,MYB,HNF4A,SMAD5,PATZ1,MSH2,TAF1C,TBX21,NPAS2,FOXA2,CTCFL,CRY1,DHX36,HIF3A,FEZF2,AR,NFYC,IRF3,MYBL2,RORC,DPF1,KLF15,NR4A2,MAFG,PRDM15,EHF,GLI3,GLIS1,NKX2-1,NFE2,RFX3,NEUROD6,SOX2,GLIS3,NRIP1,SUB1,POU6F1,CRY2,CC2D1B,NR2C2,EVX1,ZFHX3,PURB,PPARD,MEIS1,RARG,ETV4,F…
GO:MF	protein homodimerization activity	GO:0042803	2.89e-06	5.53885	452	7499	287	14850	ERN1,SPPL3,PSPH,UXS1,CHMP4C,TGFB2,ATP2A1,MME,CPOX,PIP4K2A,FLT4,BHLHE40,PTH1R,STK25,FZD9,CAT,HNF4A,MSH2,MTUS2,GOLGA5,VPS4B,TSC2,NAALADL1,MFSD1,PRMT8,IRF3,TFRC,GCH1,PLEK,FXR2,LOC101117786,MAP3K11,FLNA,DNTTIP1,ADAM10,MGAT2,GEN1,MYOM3,CEP131,KARS,PRMT2,ACOX1,RAB11FIP2,LOC101107232,SDS,GPD1,PDXP,ABCG4,HM13,COMMD1,PON3,FGFR2,WRN,ADD2,JAM3,PTPRO,BAX,IDH1,LRRFIP1,G6PD,COQ9,PML,MAP3K12,RDH5,RCHY1,STAT3,SL…
GO:MF	ATPase	GO:0016887	2.97e-06	5.52737	475	7499	300	14850	RUVBL1,DNAH10,RNF213,SPATA5,CHD2,ATP2A1,BPTF,RTEL1,LOC101106534,ATP9A,KIF16B,ATP10A,PSMC1,DHX29,PSMC3,AFG3L2,MCM4,LOC101109626,SLC27A2,SLC27A5,HSP90AA1,ABCD4,DHX16,TRAP1,KIF3B,TRIP13,VPS4B,TTF2,RALBP1,DDX54,MCM7,LOC101118398,DHX36,ATP8A1,KIF24,KIF7,BTAF1,NAV3,ABCB11,MYH14,YTHDC2,ATP2A2,DNAH9,NUBPL,SUB1,DDX19A,DNAH1,ABCC8,ATP2B2,ABCB8,ABCA7,CHD5,DHX37,SLC12A5,ABCC12,DNHD1,SMARCA5,DHX32,DHX30,DNAH3…
GO:MF	protein serine/threonine kinase activity	GO:0004674	3.35e-06	5.47442	308	7499	204	14850	ERN1,SYK,ILK,GSK3B,MAP3K14,KALRN,PRKD1,TSSK2,PLK1,PRKCQ,MAST1,ALPK3,CAMK1G,HIPK2,SGK3,NEK11,MAP3K6,PKN1,ERN2,MAP3K11,BRD2,WNK4,MKNK2,MAP2K6,WNK2,CDC42BPB,MKNK1,CAMK2A,PRKCG,EIF2AK4,CDK2,MAP4K1,PRKD2,PRKDC,PAK6,CDK14,MAP2K3,DAPK1,ACVR2B,NIM1K,MAP4K5,MAST3,MAP2K2,LOC443240,AURKB,GRK3,MAP3K12,STK11,ALPK2,SRPK1,MTOR,BPHL,MAST4,PLK2,PRKACA,CAMK2D,LIMK2,MINK1,MAPK3,CAMK1,DMPK,CDC42BPG,GRK5,MAST2,PNCK,B…
GO:MF	transcription factor binding	GO:0008134	6.83e-06	5.16572	334	7499	218	14850	RUVBL1,NCOA2,ARNTL,ZNHIT6,BPTF,NCOA6,IRF2BP1,PITX2,BHLHE40,JUN,HDAC1,FOXO4,FBL,STRN,ZNF366,FOXA2,DDX54,CRY1,AR,NR4A2,PKN1,MED13,NCAPG2,FLNA,SALL4,NRIP1,TRIB2,NFKBID,WWP2,PURB,PPARD,RARG,ARID5A,PRMT2,MED12,DAXX,PRKDC,GATA4,CHD4,MLXIPL,MED25,ZNF296,PPARA,CDK5RAP3,STAT5B,TP53BP2,LRIF1,CCNT2,NR4A3,MTOR,ARRB1,ZBTB7A,IGHMBP2,ANKRD2,PRPF6,KDM4C,SIX2,NR1D1,SMAD3,GLI2,MYBBP1A,ARNT2,MED30,NAB2,PPRC1,SIRT1,…
GO:MF	RNA polymerase II cis-regulatory region sequence-specific DNA binding	GO:0000978	1.06e-05	4.97656	377	7499	242	14850	POU2F1,NCOA2,ARNTL,CHD2,FLI1,BHLHE40,JUN,HDAC1,SMAD1,LITAF,FOXJ1,CDX1,ELK1,MYB,HNF4A,SMAD5,PATZ1,FOXA2,CTCFL,CRY1,DHX36,HIF3A,FEZF2,AR,NFYC,IRF3,MYBL2,RORC,KLF15,NR4A2,MAFG,PRDM15,EHF,GLI3,NKX2-1,NEUROD6,NRIP1,SUB1,CC2D1B,NR2C2,ZFHX3,MEIS1,ETV4,NLRC5,MED12,NKX6-3,HOXC4,GZF1,PKNOX1,FOXO3,OTX1,MEOX1,ATF6B,ZEB1,FOXK2,GATA4,POU2F3,MLXIPL,CALCOCO1,PPARA,HINFP,STAT5B,LRRFIP1,KLF6,NR4A3,SREBF1,STAT6,DHX…
GO:MF	protein domain specific binding	GO:0019904	1.6e-05	4.79697	387	7499	247	14850	NCOA2,SYK,MICAL1,INPPL1,EHMT2,BHLHE40,CEP250,HDAC1,LITAF,STAMBP,STRN,REPS1,FOXA2,CTR9,MDC1,CCDC88C,IRF3,ADAM15,TJP1,OCLN,CAPN7,NFE2,RNF2,SCNN1A,ATN1,HNRNPM,TRPV4,NUMA1,CALM3,FMN1,CEP68,IGBP1,HCLS1,SRC,SNTG2,ACOX1,MED12,HOXC4,FHOD1,EPN3,STRN4,EFS,CAPG,TLN1,MEOX1,PRKDC,SRP68,STX18,FN1,ADAM19,CALCOCO1,YWHAQ,MYO7A,RAPGEF3,USP47,DAG1,SSTR2,NLRP1,BAX,DVL2,CNTLN,WNT1,STK11,LRRFIP2,SCN5A,FYN,INSR,BPHL,PT…
GO:MF	cis-regulatory region sequence-specific DNA binding	GO:0000987	2.55e-05	4.59362	399	7499	253	14850	POU2F1,NCOA2,ARNTL,CHD2,FLI1,BHLHE40,FOXN4,JUN,HDAC1,SMAD1,LITAF,FOXJ1,CDX1,ELK1,MYB,HNF4A,SMAD5,PATZ1,FOXA2,CTCFL,CRY1,DHX36,HIF3A,FEZF2,AR,NFYC,IRF3,MYBL2,RORC,KLF15,NR4A2,MAFG,PRDM15,EHF,GLI3,NKX2-1,NFE2,NEUROD6,NRIP1,SUB1,CC2D1B,NR2C2,ZFHX3,MEIS1,ETV4,TIPARP,NLRC5,ELL3,MED12,NKX6-3,HOXC4,GZF1,PKNOX1,FOXO3,OTX1,MEOX1,ATF6B,ZEB1,FOXK2,GATA4,POU2F3,MLXIPL,CALCOCO1,PPARA,HINFP,STAT5B,LRRFIP1,KLF6…
GO:MF	RNA polymerase II transcription regulatory region sequence-specific DNA binding	GO:0000977	2.62e-05	4.58112	477	7499	297	14850	POU2F1,NCOA2,ARNTL,CHD2,RFXAP,FLI1,DBP,EHMT2,BHLHE40,JUN,HDAC1,SMAD1,LITAF,FOXJ1,CDX1,RFX5,ELK1,MYB,HNF4A,SMAD5,PATZ1,FOXA2,CTCFL,CRY1,DHX36,HIF3A,FEZF2,AR,NFYC,IRF3,MYBL2,RORC,KLF15,NR4A2,MAFG,PRDM15,EHF,GLI3,GLIS1,NKX2-1,NEUROD6,GLIS3,NRIP1,SUB1,POU6F1,CC2D1B,NR2C2,ZFHX3,PURB,MEIS1,ETV4,CREBRF,NLRC5,MED12,NKX6-3,HOXC4,FOXM1,GZF1,PKNOX1,FOXO3,BARX2,OTX1,MEOX1,ATF6B,VEZF1,ZEB1,FOXK2,GATA4,POU2F3,…
GO:MF	sequence-specific DNA binding	GO:0043565	3.33e-05	4.47698	827	7499	490	14850	POU2F1,UPF3A,NCOA2,KMT2B,ARNTL,ZNF821,CHD2,BPTF,RFXAP,ZNF276,FLI1,DBP,ZNF76,EHMT2,RBBP5,PITX2,BHLHE40,FOXN4,JUN,HDAC1,FOXO4,SMAD1,LITAF,FOXJ1,CDX1,RFX5,ELK1,THAP9,MYB,HNF4A,SMAD5,PATZ1,MSH2,TAF1C,TBX21,NPAS2,FOXA2,CTCFL,CRY1,DHX36,HIF3A,FEZF2,AR,NFYC,IRF3,MYBL2,RORC,DPF1,KLF15,NR4A2,MAFG,PRDM15,EHF,GLI3,GLIS1,ERF,NKX2-1,NFE2,RFX3,NEUROD6,SOX2,GLIS3,NRIP1,SUB1,POU6F1,CRY2,CC2D1B,NR2C2,EVX1,ZFHX3,P…
GO:MF	GTPase activator activity	GO:0005096	6.36e-05	4.19665	302	7499	196	14850	RABGAP1L,TBCD,DOCK5,SYNGAP1,RASGRF1,SH2D3C,KALRN,JUN,RASAL1,GAPVD1,ARHGEF2,TBC1D9B,SH2D3A,ACAP3,TSC2,RALBP1,CCDC88C,SGSM1,ARAP2,PSD,SIPA1L3,ARHGEF37,EVI5L,FNIP1,RAPGEFL1,ARHGEF12,ARAP3,ARFGEF1,ACAP2,DOCK9,DENND1C,RAP1GAP2,RGP1,RASGRP4,CYTH2,ARHGEF10,TBC1D2,ABR,ITSN2,RASGRP1,MYCBP2,ARHGEF15,GARNL3,TBC1D25,RASGRF2,PSD3,ARHGEF19,ELMOD3,RASGRP2,PREX2,ACAP1,ARHGEF17,ASAP3,DOCK6,MYO9B,ARHGEF33,TBC1D8B,…
GO:MF	chromatin binding	GO:0003682	6.62e-05	4.17896	351	7499	224	14850	NCOA2,SMARCC2,SSRP1,FLI1,SUPT5H,EHMT2,NCOA5,FOXN4,HDAC1,NOC2L,HNF4A,PATZ1,MSH2,BAHD1,FEZF2,AR,BAHCC1,CIC,PRDM15,PKN1,POLR2B,WDR13,GLI3,BRD2,RNF2,DNTTIP1,LOC101102223,POLE,MEIS1,RARG,KDM8,SMARCA5,RNF169,KMT5B,DHX30,MED12,CDYL,PKNOX1,SMC1A,FOXO3,MRNIP,MEOX1,ZEB1,ANKRD17,CALCOCO1,MNT,CBX4,HINFP,MLLT6,DLX1,ZNF683,VAX2,CCNT2,TOP2B,SREBF1,FOSL2,EGFR,PBRM1,ZNF609,FAAP24,CENPB,DHX9,ANKRD2,MORC2,POLR3A,FO…
GO:MF	zinc ion binding	GO:0008270	0.000112211	3.94996	661	7499	396	14850	CA8,KMT2B,NBR1,TRIM10,ZADH2,BPTF,ZNF276,TRIM26,TRIM21,MME,CPZ,SMPD1,EHMT2,BMP1,MIB1,ZDBF2,AFG3L2,TNFAIP3,LITAF,SUV39H1,ADAMTS1,MMP9,HNF4A,USP20,ALAD,GLRA1,TRIM45,LOC101110632,TTF2,TRIM29,ENPP5,NAALADL1,KDM4B,AR,CA7,GCH1,RORC,RBBP6,USP5,DPF1,NR4A2,CA5A,ZNF385A,SEC24C,PHF2,UBR3,RGN,TCEA2,RNF2,ZMAT4,CPN1,NR2C2,ZCWPW2,TRIM66,LTN1,POLE,ZFHX3,RNF167,MIB2,PPARD,TRIM33,RARG,TRIM42,CA4,CPXM1,ZSWIM4,MYCBP2…
GO:MF	enzyme activator activity	GO:0008047	0.000128483	3.89115	447	7499	277	14850	RABGAP1L,PSME4,TBCD,DOCK5,DDOST,SYNGAP1,RASGRF1,PSMD14,SH2D3C,KALRN,JUN,RASAL1,GAPVD1,ARHGEF2,STX4,TBC1D9B,SH2D3A,ACAP3,TSC2,RALBP1,PCOLCE,CCDC88C,SGSM1,TAB1,ARAP2,PSD,SIPA1L3,ARHGEF37,EVI5L,FNIP1,F2,RAPGEFL1,ARHGEF12,ARAP3,ARFGEF1,ACAP2,STRADA,CALM3,DOCK9,DENND1C,DNMT3L,BMP2,RAP1GAP2,RGP1,RASGRP4,CYTH2,ARHGEF10,TBC1D2,ABR,ITSN2,RASGRP1,DNAJB2,MYCBP2,SRC,ARHGEF15,GARNL3,TBC1D25,RASGRF2,PSD3,ARHGE…
GO:MF	GTPase regulator activity	GO:0030695	0.000442817	3.35378	320	7499	203	14850	RABGAP1L,TBCD,DOCK5,SYNGAP1,RASGRF1,SH2D3C,KALRN,JUN,RASAL1,GAPVD1,ARHGEF2,TBC1D9B,SH2D3A,ACAP3,TSC2,RALBP1,CCDC88C,SGSM1,ARAP2,PSD,SIPA1L3,ARHGEF37,EVI5L,FNIP1,RAPGEFL1,ARHGEF12,ARAP3,ARFGEF1,ACAP2,DOCK9,DENND1C,RAP1GAP2,RGP1,RASGRP4,CYTH2,ARHGEF10,TBC1D2,ABR,ITSN2,RASGRP1,MYCBP2,ARHGEF15,GARNL3,TBC1D25,RASGRF2,PSD3,ARHGEF19,ELMOD3,RASGRP2,PREX2,ACAP1,ARHGEF17,ASAP3,DOCK6,MYO9B,ARHGEF33,TBC1D8B,…
GO:MF	motor activity	GO:0003774	0.000553743	3.25669	104	7499	76	14850	DNAH10,KIF16B,KIF3A,MYO7B,KIF3B,KIF22,KIF24,KIF7,MYH14,DNAH9,DNAH1,KIF18B,KIF13B,MYH9,DNHD1,DNAH3,MYO15A,LOC101113252,MYH7,KIFC3,MYO9B,MYH7B,STARD9,MYO7A,KIFC1,KIF9,DYNC1H1,MYO19,DNAH2,LOC101111980,MYO18B,MYO1G,MYO18A,MYO1D,KIF1C,MYO1E,LOC101111723,KIF3C,KIF19,CGNL1,KIF17,MYH11,MYO1A,MYO5A,MYO6,DNAH6,KIF2A,DYNC2H1,DNAH5,MYO9A,DNAH17,MYO1F,MYH15,MYO1C,DNAH11,MYH10,MYO1H,MYO5C,CGN,KIF2C,DNAH12,KIF1…
GO:MF	glycosaminoglycan binding	GO:0005539	0.00064403	3.19109	114	7499	82	14850	TNFAIP6,STAB2,BCAN,ADAMTS1,PCOLCE,MPO,STAB1,F2,LRPAP1,APLP1,CD44,ZNF207,ADAMTS15,TNXB,CRISPLD2,PTCH1,RSPO4,PLA2G2D,CCDC80,SERPINC1,HAPLN4,ENG,EFEMP2,HBEGF,HAPLN2,ADGRG1,CEMIP,APLP2,PTPRF,ADAMTS5,THBS3,FBLN7,FGFR4,PRSS57,HK1,VIT,BMP4,NOD2,LTF,CHRD,SUSD5,HAPLN1,COL5A3,PTPRC,DCN,LOC101121908,NRP1,NRP2,NCAN,C1QBP,HSD17B12,FBN1,PGLYRP1,APOB,CLEC3B,THBS1,LPL,ECM2,ACAN,THBS4,IMPG2,SMOC2,EGFLAM,SELP,AZU1…
GO:MF	nucleoside-triphosphatase regulator activity	GO:0060589	0.000771444	3.1127	343	7499	215	14850	RABGAP1L,TBCD,DOCK5,SYNGAP1,RASGRF1,SH2D3C,KALRN,JUN,RASAL1,GAPVD1,ARHGEF2,TBC1D9B,SH2D3A,ACAP3,TSC2,RALBP1,CCDC88C,SGSM1,ARAP2,PSD,SIPA1L3,ARHGEF37,EVI5L,FNIP1,RAPGEFL1,ARHGEF12,ARAP3,ARFGEF1,ACAP2,DOCK9,DENND1C,RAP1GAP2,RGP1,RASGRP4,CYTH2,ARHGEF10,KATNB1,TBC1D2,ABR,ITSN2,RASGRP1,DNAJB2,MYCBP2,ARHGEF15,GARNL3,TBC1D25,RASGRF2,PSD3,ARHGEF19,ELMOD3,RASGRP2,PREX2,ACAP1,ARHGEF17,ASAP3,DOCK6,MYO9B,ARH…
GO:MF	DNA-binding transcription activator activity	GO:0001216	0.00100789	2.99659	305	7499	193	14850	ARNTL,RFXAP,FLI1,DBP,ZNF76,JUN,FOXO4,SMAD1,LITAF,FOXJ1,CDX1,RFX5,ELK1,MYB,HNF4A,PATZ1,CTCFL,FEZF2,AR,NFYC,IRF3,MYBL2,KLF15,NR4A2,MAFG,EHF,GLIS1,NEUROD6,NR2C2,MEIS1,ETV4,FOXD2,CREBRF,ZFAT,NKX6-3,HOXC4,FOXO3,BARX2,OTX1,MEOX1,ATF6B,VEZF1,FOXK2,GATA4,POU2F3,PPARA,HINFP,STAT5B,HOXB2,KLF6,NR4A3,FOSL2,E2F3,HOXA10,LHX3,SATB2,RXRB,BNC1,BARHL1,GBX2,SIX2,SMAD3,GLI2,SOX30,ARNT2,HOXD3,TFDP2,UBP1,GRHL2,KLF10,N…
GO:MF	sulfur compound binding	GO:1901681	0.00120614	2.9186	125	7499	88	14850	SEC61A2,ADAMTS1,GLRA1,PCOLCE,MPO,PRMT8,F2,LRPAP1,APLP1,SOAT2,ZNF207,KMT5B,ADAMTS15,TNXB,ACBD3,CRISPLD2,PTCH1,RSPO4,PLA2G2D,HACL1,ATP1A3,CCDC80,SERPINC1,ILVBL,PC,ACOT7,SCP2,METTL3,EFEMP2,HBEGF,LOC101119842,ADGRG1,APLP2,PTPRF,OGDHL,ADAMTS5,OGDH,THBS3,FBLN7,FGFR4,PRSS57,BMP4,ZCCHC4,LTF,CHRD,PANK1,COL5A3,PTPRC,GSS,NRP1,NRP2,ACBD4,LANCL1,N6AMT1,HSD17B12,LOC101115778,FBN1,APOB,CLEC3B,THBS1,LPL,GSTM3,EC…
GO:MF	heterocyclic compound binding	GO:1901363	0.00141767	2.84842	4365	7499	2327	14850	RUVBL1,DNAH10,RASL10B,ALAS1,ADCY7,NTHL1,ERN1,POU2F1,CASC3,PATL1,UPF3A,SPATA5,POLR2D,NCOA2,KMT2B,TYK2,NEK8,UXS1,TNRC6B,U2AF1L4,TRMT11,ARNTL,SYK,ZNF821,ILK,SSRP1,LOC101110922,CHD2,ESRP2,MTHFSD,ATP2A1,UBE2E1,BPTF,RFXAP,MICAL1,RTEL1,LOC101106534,ATP9A,ZNF276,SYNCRIP,XRCC4,MTG2,PPIP5K1,FLI1,RAB22A,RAB34,DDC,KIF16B,DBP,MAP4K4,RRP9,GSK3B,MRM1,ZNF76,AKAP8L,PLXNB1,MAP3K14,LOC101122521,RAB8A,FLT4,ATP10A,EH…
GO:MF	mRNA binding	GO:0003729	0.00145241	2.83791	132	7499	92	14850	ESRP2,G3BP1,DHX36,FXR2,ZNF385A,PURB,CPEB3,PABPC4,UNK,ESRP1,CPEB1,EIF4G1,ANGEL2,RBM15,DHX9,IGF2BP3,FMR1,ILF3,ZFP36L1,METTL3,DND1,ZFP36,DAZL,NANOS2,ELAVL3,CCT5,SRRM4,PCBP4,SHMT1,AGO2,LOC101123536,NUP98,SLBP,SRSF1,TYMS,LARP6,CELF1,LOC101116481,PIWIL1,RBM24,CPSF6,MECP2,CARHSP1,IGF2BP2,LARP4B,SRSF6,PUM1,CPEB4,SERBP1,XPO5,HNRNPA2B1,MYH10,GEMIN5,RNF40,ACO1,DHX33,LOC101105324,LUC7L3,TPR,EDC3,NCBP3,RSL1D1…
GO:MF	protein tyrosine kinase activity	GO:0004713	0.00147121	2.83233	104	7499	75	14850	TYK2,SYK,FLT4,PTK2,IGF1R,TNK1,ABL2,TNK2,EPHA10,HCK,BMX,FRK,EPHB1,SRC,TIE1,ERBB2,EPHB6,FGFR2,LOC101112639,EPHB3,FYN,INSR,EGFR,JAK1,AXL,EPHB4,PTK6,BTK,BAZ1B,FES,NTRK1,PEAK1,FGR,MERTK,EPHB2,DYRK2,FGFR4,CLK1,MUSK,TYRO3,BLK,DDR1,ITK,EPHA1,MST1R,NRP1,NRP2,NTRK2,EPHA3,PDGFRB,CLK3,INSRR,CSF1R,FLT1,JAK3,CLK2,SRMS,PTK2B,PDGFRA,LYN,MATK,ERBB3,RET,EPHA5,MET,WEE2,FGFR1,ROS1,LCK,KDR,FLT3,DYRK1A,TEK,DDR2,EPHA4
GO:MF	transmembrane receptor protein tyrosine kinase activity	GO:0004714	0.00153171	2.81482	72	7499	55	14850	SYK,FLT4,IGF1R,EPHA10,BMX,EPHB1,SRC,ERBB2,EPHB6,FGFR2,LOC101112639,EPHB3,INSR,EGFR,JAK1,AXL,EPHB4,PTK6,BTK,NTRK1,FGR,MERTK,EPHB2,FGFR4,MUSK,TYRO3,BLK,DDR1,ITK,EPHA1,MST1R,NRP1,NRP2,NTRK2,EPHA3,PDGFRB,INSRR,CSF1R,FLT1,PTK2B,PDGFRA,LYN,RET,EPHA5,MET,WEE2,FGFR1,ROS1,LCK,KDR,FLT3,DYRK1A,TEK,DDR2,EPHA4
GO:MF	DNA-binding transcription factor activity, RNA polymerase II-specific	GO:0000981	0.00186002	2.73048	548	7499	327	14850	POU2F1,ARNTL,RFXAP,FLI1,DBP,ZNF76,PITX2,BHLHE40,FOXN4,JUN,SOX3,FOXO4,SMAD1,LITAF,FOXJ1,CDX1,RFX5,ELK1,MYB,HNF4A,SMAD5,PATZ1,TBX21,MKX,CTCFL,DBX1,HIF3A,FEZF2,AR,NFYC,IRF3,MYBL2,RORC,KLF15,NR4A2,MAFG,EHF,GLIS1,ERF,NKX2-1,NEUROD6,CC2D1B,NR2C2,EVX1,ZFHX3,PURB,PPARD,MEIS1,RARG,ETV4,FOXD2,CREBRF,HOXC11,ZFAT,NKX6-3,HOXC4,GZF1,HOXC5,PKNOX1,FOXO3,BARX2,ZFHX2,OTX1,MEOX1,ATF6B,VEZF1,ZEB1,FOXK2,GATA4,POU2F3,…
GO:MF	DNA-binding transcription activator activity, RNA polymerase II-specific	GO:0001228	0.00190485	2.72014	300	7499	189	14850	ARNTL,RFXAP,FLI1,DBP,ZNF76,JUN,FOXO4,SMAD1,LITAF,FOXJ1,CDX1,RFX5,ELK1,MYB,HNF4A,PATZ1,CTCFL,FEZF2,AR,NFYC,IRF3,MYBL2,KLF15,NR4A2,MAFG,EHF,GLIS1,NEUROD6,NR2C2,MEIS1,ETV4,FOXD2,CREBRF,ZFAT,NKX6-3,HOXC4,FOXO3,BARX2,OTX1,MEOX1,ATF6B,VEZF1,FOXK2,GATA4,POU2F3,PPARA,HINFP,STAT5B,HOXB2,KLF6,NR4A3,FOSL2,E2F3,HOXA10,LHX3,SATB2,RXRB,BARHL1,GBX2,SIX2,SMAD3,GLI2,SOX30,ARNT2,HOXD3,TFDP2,UBP1,GRHL2,KLF10,NR3C1,…
GO:MF	transferase activity	GO:0016740	0.00192543	2.71547	1953	7499	1076	14850	POMGNT1,ALAS1,RNF213,ERN1,KMT5A,KMT2B,HECW1,TYK2,NEK8,TRMT11,SYK,ILK,PTDSS1,PIK3R6,UBE2E1,PLA2G15,XYLT1,HYKK,PPIP5K1,TRIM21,CPT2,TRPT1,SPHK2,MAP4K4,GSK3B,MRM1,PIP4K2A,PLXNB1,MAP3K14,FLT4,IRF2BP1,EHMT2,PTK2,CHPF,MTFMT,KALRN,MIB1,RBBP5,GYG2,PRKD1,SH3GLB1,PIP5K1A,IGF1R,STK25,TNK1,TSSK2,TNFAIP3,ALG9,AAK1,GLT6D1,B4GALNT2,SUV39H1,FBL,OGT,PLK1,ZDHHC6,SCYL1,DYRK1B,GATM,ST8SIA3,PRKCQ,AURKC,TARBP1,CHST14,M…
GO:MF	transcription regulator activity	GO:0140110	0.0024708	2.60716	978	7499	559	14850	RUVBL1,POU2F1,KMT5A,NCOA2,ARNTL,RFXAP,NCOA6,FLI1,TRIM21,DBP,ZNF76,IRF2BP1,PITX2,BHLHE40,FOXN4,JUN,SOX3,RCOR2,HDAC1,FOXO4,SMAD1,RUNX1T1,LITAF,FOXJ1,CDX1,RFX5,ELK1,DYRK1B,NOC2L,MYB,HNF4A,SMAD5,PATZ1,WWC1,AHR,SS18L1,TBX21,JMY,NPAS2,MKX,ZNF366,FOXA2,DDX54,CTCFL,HIPK2,DBX1,HIF3A,FEZF2,AR,NFYC,IRF3,MYBL2,STAT2,RORC,KLF15,NR4A2,MAFG,BTAF1,HR,EHF,PKN1,GLI3,MED13,GLIS1,ERF,PHF2,NKX2-1,NFE2,MED20,RFX3,NEUR…
GO:MF	monosaccharide binding	GO:0048029	0.00269255	2.56984	45	7499	37	14850	P3H2,PFKL,EGLN2,ALDOA,GALK1,OGFOD2,IGF2R,G6PD,PYGL,P4HA3,ENG,MBLA,HK3,GCK,HK1,SLC2A8,PLOD3,P3H1,HKDC1,HK2,P3H3,P4HA2,PAM,EGLN1,MRC1,COLEC11,SELP,LMAN1,ALDOB,CLEC4G,MBL2,LMAN2,PHYH,CLEC17A,OGFOD3,ALPK1,PLOD2
GO:MF	organic cyclic compound binding	GO:0097159	0.00319258	2.49586	4402	7499	2341	14850	RUVBL1,DNAH10,RASL10B,ALAS1,ADCY7,NTHL1,ERN1,POU2F1,CASC3,PATL1,UPF3A,SPATA5,POLR2D,NCOA2,KMT2B,TYK2,NEK8,UXS1,TNRC6B,U2AF1L4,TRMT11,ARNTL,SYK,ZNF821,ILK,SSRP1,LOC101110922,CHD2,ESRP2,MTHFSD,ATP2A1,UBE2E1,BPTF,RFXAP,MICAL1,RTEL1,LOC101106534,ATP9A,ZNF276,SYNCRIP,XRCC4,MTG2,PPIP5K1,FLI1,RAB22A,RAB34,DDC,KIF16B,DBP,MAP4K4,RRP9,GSK3B,MRM1,GC,ZNF76,AKAP8L,PLXNB1,MAP3K14,LOC101122521,RAB8A,FLT4,ATP10A…
GO:MF	exopeptidase activity	GO:0008238	0.00414009	2.38299	83	7499	61	14850	MME,CPZ,SCRN2,NAALADL1,TFRC,CPN1,JMJD7,KDM8,CPXM1,AGBL2,MMP14,HPN,TFR2,METAP1D,ACE,AGBL5,CPXM2,TPP1,DPEP1,QPCTL,PEPD,TPP2,PM20D2,ANPEP,DPP3,ERAP2,CTSA,CPQ,METAP1,RNPEP,VASH2,DPP4,DPEP2,XPNPEP1,AGBL3,CPD,CPO,DNPEP,LOC101117326,SCRN1,CPA6,SCPEP1,ENPEP,CTSZ,CPE,QPCT,XPNPEP3,LOC101116902,AGBL1,ACE2,VASH1,CNDP2,CPVL,NCLN,NUDT16,XPNPEP2,LNPEP,MMP16,ERAP1,LTA4H,CPB1
GO:MF	transferase activity, transferring phosphorus-containing groups	GO:0016772	0.00419699	2.37706	875	7499	502	14850	ERN1,TYK2,NEK8,SYK,ILK,PTDSS1,PIK3R6,HYKK,PPIP5K1,TRPT1,SPHK2,MAP4K4,GSK3B,PIP4K2A,PLXNB1,MAP3K14,FLT4,PTK2,KALRN,PRKD1,PIP5K1A,IGF1R,STK25,TNK1,TSSK2,AAK1,PLK1,SCYL1,DYRK1B,PRKCQ,AURKC,MAST1,COASY,ALPK3,CAMK1G,HIPK2,PDK4,SGK3,NEK11,ABL2,MAP3K6,TNK2,EPHA10,PKN1,POLR2B,POLL,CAMKK2,PIK3C3,ERN2,MAP3K11,BRD2,HCK,ITPKB,PIGO,CMPK1,REV1,WNK4,TRIB2,GK5,LMTK3,MKNK2,PGK1,STRADA,POLE,BMX,FRK,MAP2K6,CDK3,PTK…
GO:MF	transmembrane receptor protein kinase activity	GO:0019199	0.00453979	2.34296	88	7499	64	14850	SYK,FLT4,IGF1R,EPHA10,BMX,EPHB1,SRC,ERBB2,EPHB6,FGFR2,ACVR2B,LOC101112639,EPHB3,INSR,EGFR,JAK1,AXL,EPHB4,PTK6,BTK,NTRK1,BMPR2,ACVR1,FGR,MERTK,EPHB2,FGFR4,MUSK,TYRO3,BLK,DDR1,ITK,EPHA1,LOC101119591,MST1R,NRP1,NRP2,NTRK2,EPHA3,PDGFRB,INSRR,CSF1R,FLT1,AMHR2,PTK2B,PDGFRA,LYN,ACVR1B,RET,BMPR1A,EPHA5,MET,WEE2,FGFR1,ROS1,BMPR1B,ACVR2A,LCK,KDR,FLT3,DYRK1A,TEK,DDR2,EPHA4
GO:MF	DNA-binding transcription factor binding	GO:0140297	0.00498988	2.30191	143	7499	97	14850	NCOA2,ARNTL,NCOA6,BHLHE40,HDAC1,STRN,ZNF366,DDX54,NR4A2,PKN1,MED13,NCAPG2,NRIP1,NFKBID,RARG,ARID5A,PRMT2,MED12,DAXX,MED25,CDK5RAP3,STAT5B,TP53BP2,LRIF1,ZBTB7A,ANKRD2,PRPF6,KDM4C,SMAD3,ARNT2,MED30,SIRT1,MYOCD,THRAP3,SMARCE1,MAPK14,NSD1,YAP1,PROX1,AKAP8,TRIM68,PPARGC1B,NOTCH2,CREBBP,TGFB1I1,EP300,ATF4,ACTN4,HOXC13,SIK1,PAGR1,ARID1A,NCOA3,MED16,TMF1,RNF6,ESR1,RNF25,NKX3-1,ISL1,RELA,NR1H2,FHL2,AIP,KD…
GO:MF	transcription coregulator activity	GO:0003712	0.00578462	2.23773	286	7499	179	14850	RUVBL1,KMT5A,NCOA2,NCOA6,TRIM21,IRF2BP1,RCOR2,HDAC1,RUNX1T1,ELK1,DYRK1B,NOC2L,WWC1,SS18L1,JMY,ZNF366,DDX54,HIPK2,BTAF1,HR,PKN1,MED13,PHF2,MED20,NRIP1,SUB1,ATN1,SPEN,TOX2,GPS2,POU2AF1,ARID5A,PRMT2,MED12,CDYL,DAXX,ATXN7L3,TRIM25,MED13L,BCL9,CALCOCO1,KAT6A,MAK,MAPRE1,RAP2C,TBL1XR1,RRP1B,ARRB1,DHX9,PRPF6,WWTR1,MYBBP1A,ARID3A,CIR1,TP53BP1,MED30,ZMIZ1,NCOR2,NAB2,PPRC1,CNOT9,SIRT1,TAF6L,LMCD1,PTPN14,MYO…
GO:MF	ligase activity	GO:0016874	0.0109198	1.96179	138	7499	93	14850	CDHR4,ACSS1,HARS2,SLC27A2,SLC27A5,ACACA,KARS,AARS,LIG3,RTCB,UBA1,LOC101107295,ACACB,ACSS2,RTCA,HLCS,LRRC47,MOCS3,PC,ACSF2,SARS,RARS2,GCLM,UBA6,GATB,MTHFD1,ASS1,MARS,AACS,PCCA,SLC27A6,AARS2,UBA5,CAD,GART,FPGS,TTLL4,SLC27A4,ACSBG1,GARS,ACSBG2,NARS,SLC27A3,MCCC2,GATC,ACSL4,VARS2,RIMKLB,GSS,ACSL6,SAE1,NADSYN1,HARS,PARS2,UCHL1,TARSL2,CTPS1,PCCB,TTLL6,YARS2,QARS,MARS2,DALRD3,ASNS,ACSM1,WARS,GMPS,YARS,F…
GO:MF	hydrolase activity	GO:0016787	0.0109367	1.96111	2074	7499	1131	14850	DNAH10,RHBDL1,DUSP27,RASL10B,LPIN3,NTHL1,ERN1,SPPL3,PLCG2,PDE5A,PSPH,ARSK,CHD2,LOC101111538,LGMN,RTEL1,KLK9,PHLPP1,MTG2,TMPPE,ADAMTS14,MME,RAB22A,MTMR6,CPZ,ABHD16A,RAB34,KIF16B,PSMD14,SMPD1,AMDHD2,MMEL1,SSH1,RAB8A,BMP1,GNAT1,PSMC1,MPND,KIF3A,CAPN11,PSMC3,USP14,HDAC1,SLFN14,AFG3L2,MYO7B,RHOC,SCRN2,USP42,PTPRM,TNFAIP3,HTRA2,EFTUD2,GNE,CAT,HDAC10,USP8,CES5A,TUBB1,PRPF8,KEL,STAMBP,PHLPP2,ADAMTS1,PDE1…
GO:MF	metallopeptidase activity	GO:0008237	0.0136612	1.86451	185	7499	120	14850	ADAMTS14,MME,CPZ,PSMD14,MMEL1,BMP1,MPND,AFG3L2,PRPF8,KEL,STAMBP,ADAMTS1,MMP9,ADAM33,LMLN,NAALADL1,ADAM15,TFRC,CPN1,ADAM10,CPXM1,ADAMTS15,LOC101113264,ECE1,SPG7,MMP2,ADAM19,ADAMTS18,AGBL2,MEP1A,MMP14,TFR2,METAP1D,ADAMTS7,ACE,AGBL5,CPXM2,MMP19,DPEP1,QPCTL,ADAMTS16,PEPD,ADAMTS17,YBEY,PITRM1,ADAM11,MMP24,LOC101112695,ADAMTS5,ADAM23,LOC101111693,ADAMTS8,ADAMTS6,ANPEP,DPP3,ERAP2,ADAM12,THOP1,TLL1,LOC10…
GO:MF	transition metal ion binding	GO:0046914	0.0142883	1.84502	937	7499	531	14850	POMGNT1,LOC101121993,CA8,KMT2B,NBR1,TRIM10,LOC101110922,FTH1,ZADH2,BPTF,ZNF276,TRIM26,TRIM21,MME,CPZ,SMPD1,LOC101104285,LOC101122521,EHMT2,BMP1,MIB1,ZDBF2,AFG3L2,TNFAIP3,LOC101119706,LITAF,SUV39H1,ADAMTS1,MMP9,PPM1N,HNF4A,USP20,ALAD,GLRA1,TRIM45,LOC101110632,TTF2,CP,TRIM29,ALOX12B,ENPP5,NAALADL1,KDM4B,AR,ABL2,CA7,GCH1,RORC,RBBP6,USP5,DPF1,NR4A2,LOXL4,CA5A,ZNF385A,LOC101117786,SEC24C,LOC101119041,…
GO:MF	histone deacetylase binding	GO:0042826	0.0151457	1.81971	77	7499	56	14850	AKAP8L,HDAC1,HDAC10,CRY1,DHX36,PKN1,GLI3,NRIP1,ZMYND15,SMG5,TOP2B,HOXA10,UHRF1BP1,NACC2,NCOR2,MYOCD,YWHAB,TOP2A,ZBTB7B,SP2,MEF2C,RFXANK,MIER2,AKAP8,NIPBL,HDAC5,GCM1,SIK1,MIER1,KAT2B,CAMTA2,WDTC1,KAT2A,MEF2A,NKX3-1,RELA,HSP90AB1,TFAP4,SFPQ,NCOR1,DDX20,HEY2,IKZF3,BCOR,HDAC6,HDAC3,HDAC2,KCTD21,ANKRD1,LEF1,RAD9A,SIRT2,SP1,HIF1A,FOXP3,TP53
GO:MF	protein serine kinase activity	GO:0106310	0.016197	1.79056	82	7499	59	14850	ERN1,KALRN,PLK1,PRKCQ,MAP3K6,PKN1,WNK4,WNK2,CAMK2A,EIF2AK4,MAP4K1,PRKD2,MAP4K5,AURKB,STK11,MTOR,MAST4,PRKACA,MAPK3,CDC42BPG,MAST2,MAP3K15,PIM1,CIT,MAPK14,TP53RK,NLK,RPS6KA5,RPS6KC1,MAPKAPK3,BRAF,RIPK2,CSNK1G2,ROCK1,STK10,RPS6KB1,PAK3,RIOK1,PRKD3,PRKCD,MAP3K13,MAPK13,CSNK1G1,AURKA,FAM120C,CAMK2G,PRKG1,RAF1,PRKCI,AKT3,OXSR1,MAP4K3,MARK1,PRKCH,TRPM6,DYRK1A,PLK4,CSNK1G3,ROCK2
GO:MF	transcription coactivator activity	GO:0003713	0.0183003	1.73754	165	7499	108	14850	RUVBL1,NCOA2,NCOA6,TRIM21,ELK1,DYRK1B,WWC1,SS18L1,JMY,HIPK2,PKN1,MED13,PHF2,NRIP1,SUB1,TOX2,GPS2,POU2AF1,PRMT2,MED12,DAXX,ATXN7L3,TRIM25,BCL9,CALCOCO1,KAT6A,MAK,RAP2C,RRP1B,ARRB1,DHX9,PRPF6,WWTR1,MED30,ZMIZ1,CNOT9,SIRT1,TAF6L,MYOCD,SUPT3H,THRAP3,BRD7,NUP98,YAP1,SMARCA2,SS18L2,BCL3,TRIM27,PPARGC1B,CREBBP,KDM5A,TGFB1I1,TADA1,EP300,ACTN4,CITED2,SUPT7L,SRA1,MAML3,TRIM8,ACTN1,KAT2B,ARID5B,JUP,NCOA3,ET…
GO:MF	ATP-dependent microtubule motor activity, minus-end-directed	GO:0008569	0.0226746	1.64446	18	7499	17	14850	DNAH10,DNAH9,DNAH1,DNHD1,DNAH3,KIFC3,DYNC1H1,DNAH2,DNAH6,DYNC2H1,DNAH5,DNAH17,DNAH11,DNAH12,DNAH7,DNAH8,DNAH14
GO:MF	spectrin binding	GO:0030507	0.0226746	1.64446	18	7499	17	14850	SPTBN4,CAMSAP3,DMTN,SPTBN5,ADD2,MYO7A,CAMSAP2,CAMSAP1,DYNC1I1,ADD1,DCTN2,USH1G,EPB41L2,PTPRN,ANK1,PTPRC,USH1C
GO:MF	protein threonine kinase activity	GO:0106311	0.0233576	1.63157	81	7499	58	14850	ERN1,KALRN,PLK1,PRKCQ,MAP3K6,PKN1,WNK4,WNK2,CAMK2A,EIF2AK4,MAP4K1,PRKD2,MAP4K5,AURKB,STK11,MTOR,MAST4,PRKACA,MAPK3,CDC42BPG,MAST2,MAP3K15,PIM1,CIT,MAPK14,TP53RK,NLK,RPS6KA5,RPS6KC1,MAPKAPK3,BRAF,RIPK2,CSNK1G2,ROCK1,STK10,RPS6KB1,PAK3,RIOK1,PRKD3,MAP3K13,MAPK13,CSNK1G1,AURKA,FAM120C,CAMK2G,PRKG1,RAF1,PRKCI,AKT3,OXSR1,MAP4K3,MARK1,PRKCH,TRPM6,DYRK1A,PLK4,CSNK1G3,ROCK2
GO:MF	sodium ion transmembrane transporter activity	GO:0015081	0.0249108	1.60361	101	7499	70	14850	LOC101119236,ASIC4,SLC9A1,SLC5A7,GRIK3,SLC28A2,LOC101118398,SCNN1A,SLC9A5,ASIC3,SLC34A3,ASIC1,ATP1A3,SCN2B,SLC5A2,SCN4A,SLC6A2,HCN2,SCN5A,SLC6A1,CNNM4,SLC8A3,SLC6A8,SLC9A2,SLC9A3,SLC5A1,SLC5A8,ATP1A1,SLC13A3,SCN8A,SLC6A12,PKD2,SLC28A1,SLC6A13,SLC6A11,SLC1A2,HCN3,SLC6A4,SLC34A1,SLC17A7,SLC9A7,SLC34A2,SLC41A1,PKD2L1,ATP1A2,SLC4A8,SCN3B,SLC1A3,SCNN1D,TPCN1,SLC9A8,SCN10A,SLC23A1,SCN1A,SLC9A6,SLC1A1,M…
GO:MF	actin filament binding	GO:0051015	0.025906	1.5866	123	7499	83	14850	SHROOM1,SVIL,CAMSAP3,MYO7B,LCP1,FLII,LASP1,TMEM201,ARPC1B,VILL,MYH14,FLNA,CTNNA1,ZNF185,MYH9,LOC101113252,SPTBN5,MYH7,CAPG,TPM4,TLN1,SHROOM4,KPTN,MYH7B,ADD2,MYO7A,IQGAP2,GSN,LOC101119130,SCIN,EGFR,LOC101111980,MYO18A,PKNOX2,SPTB,SYNE2,MYO1E,TLN2,GJB6,LOC101111723,FSCN2,MAP1S,FERMT1,HIP1R,MYH11,ADD1,ERMN,MYO1A,FMNL1,MYO5A,TMOD4,MYO6,ACTN3,MISP,TULP1,CDK5R1,CORO1A,VCL,ACTN4,MYH15,CACNB2,ACTN1,USH1C…
GO:MF	actin binding	GO:0003779	0.0293278	1.53272	299	7499	183	14850	ABLIM3,MICAL1,SHROOM1,SVIL,SPTBN4,TPM3,GC,SSH1,DIAPH1,CAMSAP3,MYO7B,TNNI3,LCP1,FLII,LASP1,TMEM201,CXCR4,JMY,MSN,SPTBN1,ARPC1B,DMTN,VILL,DIAPH3,MYH14,FLNA,FHL3,SYNE1,PPP1R9B,CTNNA1,PSTPIP2,WHAMM,ZNF185,MYH9,CROCC,ABLIM1,HCLS1,MYO15A,LOC101113252,SPTBN5,MYH7,CAPG,EPB41,TPM4,TLN1,SHROOM4,KPTN,MYH7B,MYL3,LOC101106517,ADD2,MYO7A,DAG1,MICAL2,IQGAP2,MYO19,SLC6A2,EPS8L1,GIPC1,GSN,LOC101119130,SCIN,SSH2,E…
GO:MF	RNA polymerase II-specific DNA-binding transcription factor binding	GO:0061629	0.0320235	1.49453	115	7499	78	14850	NCOA2,NCOA6,HDAC1,STRN,ZNF366,DDX54,NR4A2,PKN1,MED13,NRIP1,NFKBID,RARG,ARID5A,PRMT2,MED12,DAXX,MED25,CDK5RAP3,STAT5B,TP53BP2,LRIF1,ZBTB7A,ANKRD2,PRPF6,KDM4C,SMAD3,ARNT2,MED30,MYOCD,THRAP3,SMARCE1,MAPK14,NSD1,PROX1,AKAP8,TRIM68,PPARGC1B,NOTCH2,TGFB1I1,EP300,ACTN4,PAGR1,ARID1A,NCOA3,MED16,TMF1,RNF6,ESR1,RNF25,NKX3-1,RELA,NR1H2,AIP,KDM3A,HIF1AN,MTDH,PRKCB,ARNT,MMS19,TOB2,HDAC3,HDAC2,FAF1,PTPN2,CNOT1…
GO:MF	aminoacyltransferase activity	GO:0016755	0.037138	1.43018	13	7499	13	14850	EPB42,ATE1,TGM7,GGT5,TGM1,QPCTL,TGM2,TGM3,TGM5,CBL,TGM6,F13A1,QPCT
GO:MF	calcium channel activity	GO:0005262	0.0462349	1.33503	74	7499	53	14850	GRIN2C,CACNG6,TRPA1,CACNA2D2,MCOLN1,ITGAV,CACNB1,ITPR2,CACNA1D,RYR3,TRPM1,TRPV4,CALHM1,CACNA1A,RYR1,P2RX4,CACNG2,TRPV2,TRPV6,TSPOAP1,MCU,PSEN1,GRIN2B,LOC101120825,CACNA1C,TRPM4,CACNA2D3,TRPM2,TMC2,PKD2,CATSPER3,CACNB4,CACNA1F,CACNA2D1,LOC101102838,GRIN3A,CACNB2,CACNB3,GRIN3B,TMC1,TMEM37,PKD2L1,TRPC3,CNR1,ITPR1,TPCN1,TRPM8,TRPC5,TRPC4,GRIN2A,TPCN2,TRPM6,SLC24A2
GO:MF	phosphoric diester hydrolase activity	GO:0008081	0.0462349	1.33503	74	7499	53	14850	PLCG2,PDE5A,SMPD1,PDE1B,GDPD5,PDE4B,PDE11A,PLCD1,PLCB3,GDPD2,PDE1C,PDE3B,PLCD4,PLCD3,PDE9A,PLCH2,PLCH1,PLCL2,MPPE1,PDE6C,PLCG1,GDE1,PLCE1,PLD2,SMPD2,SMPD3,TDP1,PDE3A,PLCB2,NAPEPLD,ENPP3,PDE4C,SMPD5,SMPDL3B,PDE8B,LOC101117971,GPCPD1,PLCB1,ENPP7,PDE8A,PLCB4,GDPD1,PDE10A,ENPP2,PDE7B,PDE6A,PLD1,GDPD3,LOC101110537,PDE6H,PDE2A,PLCL1,GPLD1
GO:BP	developmental process	GO:0032502	1.66e-55	54.781	3872	7422	2381	14723	RNF213,TNFRSF1B,CLASP1,ITGAM,PLCG2,KMT2B,PSME4,SYNDIG1,PSPH,DOCK5,NEK8,SEMA6C,KIAA0319,CHMP4C,NBR1,FLVCR1,TRIM10,SYNGAP1,ARNTL,SYK,ILK,RASGRF1,LOC101110922,TGFB2,CHD2,ESRP2,PIK3R6,LTBP1,LDLRAD4,LRRC8C,DNAAF1,ZADH2,BPTF,LGMN,NCOA6,INPPL1,ANKRD54,BCAN,SHROOM1,FLI1,SVIL,MME,CPT2,SPHK2,SPTBN4,CDH23,PIP4K2A,PLXNB1,SSH1,OLFM4,FKBP6,ADGRG3,NOTCH4,FLT4,DCT,WWC3,EHMT2,PTK2,BMP1,GNAT1,POLDIP2,KALRN,MIB1,LE…
GO:BP	anatomical structure development	GO:0048856	4.22e-54	53.3746	3581	7422	2218	14723	RNF213,TNFRSF1B,CLASP1,ITGAM,PLCG2,KMT2B,PSME4,SYNDIG1,PSPH,DOCK5,NEK8,SEMA6C,KIAA0319,CHMP4C,NBR1,FLVCR1,TRIM10,SYNGAP1,ARNTL,SYK,ILK,RASGRF1,LOC101110922,TGFB2,CHD2,ESRP2,PIK3R6,LTBP1,LDLRAD4,DNAAF1,BPTF,NCOA6,INPPL1,ANKRD54,BCAN,SHROOM1,FLI1,SVIL,MME,CPT2,SPHK2,SPTBN4,CDH23,PIP4K2A,PLXNB1,SSH1,OLFM4,ADGRG3,NOTCH4,FLT4,DCT,EHMT2,PTK2,BMP1,GNAT1,POLDIP2,KALRN,MIB1,LEMD2,CDH3,CLEC14A,NRN1,PITX2,S…
GO:BP	system development	GO:0048731	1.48e-51	50.8294	2952	7422	1864	14723	RNF213,TNFRSF1B,CLASP1,PLCG2,KMT2B,SYNDIG1,NEK8,SEMA6C,KIAA0319,NBR1,FLVCR1,TRIM10,SYNGAP1,ARNTL,SYK,ILK,RASGRF1,LOC101110922,TGFB2,CHD2,ESRP2,PIK3R6,LTBP1,LDLRAD4,DNAAF1,BPTF,NCOA6,INPPL1,ANKRD54,BCAN,FLI1,SVIL,MME,SPHK2,SPTBN4,CDH23,PIP4K2A,PLXNB1,ADGRG3,NOTCH4,FLT4,DCT,EHMT2,PTK2,BMP1,GNAT1,KALRN,MIB1,LEMD2,CDH3,CLEC14A,NRN1,PITX2,SLC9A1,SEC61A2,FOXN4,GLDN,PTH1R,HDAC1,AFG3L2,CAMSAP3,FOXO4,MYOZ…
GO:BP	positive regulation of biological process	GO:0048518	1.94e-51	50.7115	3862	7422	2360	14723	RUVBL1,RASL10B,TNFRSF1B,ERN1,POU2F1,SPPL3,CLASP1,PATL1,ITGAM,UPF3A,PLCG2,NCOA2,SYNDIG1,DOCK5,KIAA0319,TNRC6B,CHMP4C,ABLIM3,UBQLN1,ARNTL,SYK,ILK,LOC101110922,TGFB2,ESRP2,PIK3R6,SYMPK,ATP2A1,BPTF,RFXAP,LGMN,RTEL1,NCOA6,ANKRD54,SYNCRIP,FLI1,TRIM21,MME,CPT2,SPHK2,DBP,SUPT5H,SPTBN4,ZNF76,SMPD1,PIP4K2A,AXIN1,NWD1,AKAP8L,PLXNB1,MAP3K14,OLFM4,FKBP6,KPNA6,FLT4,DCT,PTK2,KIAA1211,BMP1,STAM,POLDIP2,MIB1,CDH3…
GO:BP	multicellular organism development	GO:0007275	1.14e-49	48.9424	3219	7422	2004	14723	RNF213,TNFRSF1B,CLASP1,PLCG2,KMT2B,SYNDIG1,PSPH,NEK8,SEMA6C,KIAA0319,CHMP4C,NBR1,FLVCR1,TRIM10,SYNGAP1,ARNTL,SYK,ILK,RASGRF1,LOC101110922,TGFB2,CHD2,ESRP2,PIK3R6,LTBP1,LDLRAD4,DNAAF1,BPTF,NCOA6,INPPL1,ANKRD54,BCAN,FLI1,SVIL,MME,CPT2,SPHK2,SPTBN4,CDH23,PIP4K2A,PLXNB1,ADGRG3,NOTCH4,FLT4,DCT,EHMT2,PTK2,BMP1,GNAT1,KALRN,MIB1,LEMD2,CDH3,CLEC14A,NRN1,PITX2,SLC9A1,SLC5A7,SEC61A2,FOXN4,GLDN,PSMC3,PTH1R,H…
GO:BP	positive regulation of cellular process	GO:0048522	9.81e-43	42.0081	3497	7422	2128	14723	RUVBL1,RASL10B,TNFRSF1B,ERN1,POU2F1,SPPL3,CLASP1,PATL1,ITGAM,UPF3A,PLCG2,NCOA2,SYNDIG1,DOCK5,KIAA0319,TNRC6B,ABLIM3,UBQLN1,ARNTL,SYK,ILK,LOC101110922,TGFB2,ESRP2,PIK3R6,SYMPK,BPTF,RFXAP,LGMN,RTEL1,NCOA6,ANKRD54,FLI1,TRIM21,MME,SPHK2,DBP,SUPT5H,ZNF76,SMPD1,PIP4K2A,AXIN1,AKAP8L,PLXNB1,MAP3K14,OLFM4,KPNA6,FLT4,DCT,PTK2,KIAA1211,STAM,POLDIP2,MIB1,CDH3,CCDC22,PITX2,SLC9A1,ZP4,PPHLN1,PRKD1,FOXN4,CEP250…
GO:BP	cellular component organization	GO:0016043	2.3e-40	39.6379	3886	7422	2327	14723	RUVBL1,TNFRSF1B,TRAPPC8,SPAG5,STAG3,CLASP1,PATL1,PLCG2,CEP85,KMT5A,KMT2B,PSME4,SYNDIG1,TBCD,KIAA0319,CHMP4C,ABLIM3,UBQLN1,SYNGAP1,SYK,ILK,RASGRF1,SSRP1,LRRC8D,LOC101110922,TGFB2,ZNHIT6,CHD2,ATP2A1,UBE2E1,LDLRAD4,LRRC8C,DNAAF1,BPTF,MICAL1,LGMN,RTEL1,INPPL1,NDUFA8,BCAN,SHROOM1,SVIL,ADAMTS14,RAB22A,ALKBH7,SPHK2,SPTBN4,CDH23,SMPD1,PIP4K2A,AXIN1,AKAP8L,PLXNB1,SSH1,RAB8A,EHMT2,PTK2,DIAPH1,KIAA1211,STAM…
GO:BP	negative regulation of biological process	GO:0048519	3.45e-40	39.4625	3365	7422	2046	14723	ADCY7,TNFRSF1B,POU2F1,CLASP1,PATL1,UPF3A,PLCG2,CEP85,KMT5A,JPH3,NCOA2,KMT2B,FAM3D,DOCK5,TNFAIP6,KIAA0319,TNRC6B,CHMP4C,UBQLN1,NBR1,TRIM10,SYNGAP1,ARNTL,GRIN2C,ILK,SMARCC2,LOC101110922,TGFB2,LTBP1,LDLRAD4,ZADH2,BPTF,MICAL1,LGMN,RTEL1,INPPL1,ATP9A,SYNCRIP,TRIM26,TRIM21,SPHK2,SUPT5H,SPTBN4,GSK3B,ZNF608,SMPD1,PIP4K2A,AXIN1,PLXNB1,SSH1,FKBP6,ADGRG3,NOTCH4,FLT4,IRF2BP1,WWC3,EHMT2,PTK2,KIAA1211,NCOA5,GH…
GO:BP	animal organ development	GO:0048513	2.22e-38	37.6533	2154	7422	1373	14723	TNFRSF1B,CLASP1,PLCG2,KMT2B,NEK8,NBR1,FLVCR1,TRIM10,ARNTL,SYK,ILK,LOC101110922,TGFB2,CHD2,ESRP2,PIK3R6,LTBP1,LDLRAD4,DNAAF1,BPTF,NCOA6,INPPL1,ANKRD54,BCAN,FLI1,SVIL,MME,SPHK2,CDH23,PIP4K2A,PLXNB1,ADGRG3,NOTCH4,DCT,BMP1,GNAT1,MIB1,LEMD2,CDH3,PITX2,SLC9A1,SEC61A2,FOXN4,PTH1R,HDAC1,MYOZ1,TNNI3,PTPRM,TNFAIP3,FZD9,LOC101119706,HTRA2,SMAD1,PLXNB2,FOXJ1,CDX1,ELK1,KEL,SIDT2,NPHS1,ITGB8,ADAMTS1,PDE1B,GAB2…
GO:BP	cellular component organization or biogenesis	GO:0071840	3.25e-38	37.4882	3994	7422	2375	14723	RUVBL1,TNFRSF1B,TRAPPC8,SPAG5,STAG3,CLASP1,PATL1,PLCG2,CEP85,KMT5A,KMT2B,PSME4,SYNDIG1,TBCD,KIAA0319,CHMP4C,ABLIM3,UBQLN1,SYNGAP1,SYK,ILK,RASGRF1,SSRP1,LRRC8D,LOC101110922,TGFB2,ZNHIT6,CHD2,ATP2A1,UBE2E1,LDLRAD4,LRRC8C,DNAAF1,BPTF,MICAL1,LGMN,RTEL1,INPPL1,ATP9A,NDUFA8,BCAN,SHROOM1,MTG2,SVIL,ADAMTS14,RAB22A,ALKBH7,SPHK2,SPTBN4,RRP9,CDH23,SMPD1,PIP4K2A,AXIN1,AKAP8L,PLXNB1,SSH1,RAB8A,EHMT2,PTK2,DIAP…
GO:BP	negative regulation of cellular process	GO:0048523	1.29e-35	34.8895	3078	7422	1871	14723	TNFRSF1B,POU2F1,CLASP1,PATL1,PLCG2,CEP85,KMT5A,JPH3,NCOA2,FAM3D,KIAA0319,TNRC6B,CHMP4C,UBQLN1,NBR1,SYNGAP1,ARNTL,ILK,SMARCC2,LOC101110922,TGFB2,LTBP1,LDLRAD4,ZADH2,BPTF,MICAL1,LGMN,RTEL1,INPPL1,ATP9A,SYNCRIP,TRIM21,SPHK2,SUPT5H,GSK3B,ZNF608,SMPD1,PIP4K2A,AXIN1,PLXNB1,SSH1,ADGRG3,NOTCH4,FLT4,IRF2BP1,WWC3,EHMT2,PTK2,KIAA1211,NCOA5,GHITM,POLDIP2,MIB1,LEMD2,CCDC22,PSMC1,PIK3IP1,ZP4,BHLHE40,PPHLN1,PRK…
GO:BP	cellular developmental process	GO:0048869	1.98e-35	34.7044	2527	7422	1569	14723	TNFRSF1B,CLASP1,ITGAM,PLCG2,KMT2B,PSME4,DOCK5,SEMA6C,KIAA0319,NBR1,FLVCR1,TRIM10,SYNGAP1,ARNTL,SYK,ILK,RASGRF1,LOC101110922,TGFB2,CHD2,PIK3R6,LDLRAD4,LRRC8C,ZADH2,NCOA6,ANKRD54,FLI1,MME,SPTBN4,CDH23,PIP4K2A,PLXNB1,OLFM4,ADGRG3,NOTCH4,DCT,EHMT2,PTK2,GNAT1,POLDIP2,KALRN,MIB1,LEMD2,CDH3,NRN1,SLC9A1,SEC61A2,PRKD1,FOXN4,GLDN,PTH1R,HDAC1,AFG3L2,NEDD9,CAMSAP3,FOXO4,MYOZ1,STK25,LRIG2,TNNI3,PTPRM,FZD9,RAS…
GO:BP	cell differentiation	GO:0030154	9.11e-34	33.0403	2472	7422	1532	14723	TNFRSF1B,CLASP1,ITGAM,PLCG2,KMT2B,PSME4,DOCK5,SEMA6C,KIAA0319,NBR1,FLVCR1,TRIM10,SYNGAP1,ARNTL,SYK,ILK,RASGRF1,LOC101110922,TGFB2,CHD2,PIK3R6,LDLRAD4,LRRC8C,ZADH2,NCOA6,ANKRD54,FLI1,MME,SPTBN4,CDH23,PIP4K2A,PLXNB1,OLFM4,ADGRG3,NOTCH4,DCT,EHMT2,PTK2,GNAT1,KALRN,MIB1,LEMD2,CDH3,NRN1,SLC9A1,SEC61A2,PRKD1,FOXN4,GLDN,PTH1R,HDAC1,AFG3L2,NEDD9,CAMSAP3,FOXO4,MYOZ1,STK25,LRIG2,TNNI3,PTPRM,FZD9,RASAL1,HTRA…
GO:BP	localization	GO:0051179	9.87e-34	33.0055	4302	7422	2517	14723	RABGAP1L,RASL10B,TNFRSF1B,SPAG5,CASC3,STAG3,CLASP1,ITGAM,EXOC6,PLCG2,JPH3,FAM3D,DOCK5,KIAA0319,STAB2,CHMP4C,UBQLN1,SLC13A5,LOC101119236,FLVCR1,SYNGAP1,ARNTL,SYK,GRIN2C,ILK,RASGRF1,LRRC8D,TGFB2,ZNHIT6,LTBP1,ATP2A1,LDLRAD4,LRRC8C,FTH1,DNAAF1,MICAL1,LGMN,LOC101106534,INPPL1,ATP9A,ANKRD54,CACNG6,XRCC4,RAB22A,KCNJ6,PRG4,ALKBH7,SPHK2,SPTBN4,GC,CDH23,ATP6V0D2,SMPD1,PIP4K2A,AKAP8L,IPO13,ADGRG3,KPNA6,RAB8…
GO:BP	positive regulation of metabolic process	GO:0009893	1.53e-32	31.8154	2345	7422	1457	14723	TNFRSF1B,ERN1,POU2F1,SPPL3,PATL1,ITGAM,UPF3A,PLCG2,NCOA2,TNRC6B,ABLIM3,UBQLN1,ARNTL,SYK,LOC101110922,TGFB2,PIK3R6,SYMPK,BPTF,RFXAP,LGMN,RTEL1,NCOA6,SYNCRIP,FLI1,TRIM21,CPT2,SPHK2,DBP,SUPT5H,ZNF76,SMPD1,PIP4K2A,AXIN1,NWD1,AKAP8L,KPNA6,FLT4,PTK2,CDH3,CCDC22,PITX2,SLC9A1,PPHLN1,FOXN4,PSMC3,JUN,SH3GLB1,HDAC1,NEDD9,FOXO4,TNFAIP3,LOC101119706,HTRA2,SMAD1,PLXNB2,LITAF,FOXJ1,HDAC10,CDX1,RFX5,ELK1,ADRB3,S…
GO:BP	anatomical structure morphogenesis	GO:0009653	5.07e-32	31.2954	1750	7422	1123	14723	RNF213,TNFRSF1B,CLASP1,DOCK5,NEK8,KIAA0319,FLVCR1,SYNGAP1,SYK,ILK,LOC101110922,TGFB2,ESRP2,PIK3R6,DNAAF1,INPPL1,SHROOM1,FLI1,SPTBN4,PLXNB1,SSH1,OLFM4,FLT4,PTK2,GNAT1,POLDIP2,KALRN,MIB1,LEMD2,CLEC14A,NRN1,PITX2,FOXN4,HDAC1,AFG3L2,NEDD9,CAMSAP3,FOXO4,RHOC,MYOZ1,STK25,FKBP10,TNNI3,PTPRM,TNFAIP3,LOC101119706,RASAL1,SMAD1,PLXNB2,FOXJ1,WDR74,CDX1,SCG2,KEL,SIDT2,NPHS1,ITGB8,ADAMTS1,ARHGEF2,ZDHHC6,ADGRB3…
GO:BP	positive regulation of macromolecule metabolic process	GO:0010604	6.36e-31	30.1965	2176	7422	1357	14723	TNFRSF1B,ERN1,POU2F1,SPPL3,PATL1,UPF3A,PLCG2,NCOA2,TNRC6B,ABLIM3,UBQLN1,ARNTL,SYK,LOC101110922,TGFB2,PIK3R6,SYMPK,BPTF,RFXAP,LGMN,RTEL1,NCOA6,SYNCRIP,FLI1,SPHK2,DBP,SUPT5H,ZNF76,SMPD1,AXIN1,NWD1,AKAP8L,KPNA6,FLT4,PTK2,CDH3,CCDC22,PITX2,SLC9A1,PPHLN1,FOXN4,PSMC3,JUN,HDAC1,NEDD9,FOXO4,TNFAIP3,LOC101119706,HTRA2,SMAD1,PLXNB2,LITAF,FOXJ1,HDAC10,CDX1,RFX5,ELK1,ITGB8,OGT,PLK1,DYRK1B,MMP9,ITGAX,MYB,MYDG…
GO:BP	regulation of signaling	GO:0023051	2.04e-26	25.6907	2074	7422	1282	14723	RUVBL1,RASL10B,ERN1,SPPL3,KMT5A,JPH3,FAM3D,NEK8,KIAA0319,UBQLN1,NBR1,SYNGAP1,ARNTL,SYK,ILK,RASGRF1,LOC101110922,TGFB2,PIK3R6,LTBP1,LDLRAD4,LGMN,ANKRD54,MME,SPHK2,GSK3B,SMPD1,PIP4K2A,AXIN1,PLXNB1,MAGI3,MAP3K14,ADGRG3,FLT4,WWC3,PTK2,NCOA5,GHITM,LEMD2,CDH3,CCDC22,NRN1,PIK3IP1,SLC9A1,HDAC1,IGF1R,MYOZ1,STK25,TNK1,LRIG2,TNFAIP3,FZD9,LOC101119706,RASAL1,HTRA2,LITAF,SEC13,CAT,USP8,SCG2,STAMBP,SIDT2,OGT,S…
GO:BP	regulation of cell communication	GO:0010646	2.32e-26	25.6344	2069	7422	1279	14723	RUVBL1,RASL10B,ERN1,SPPL3,KMT5A,JPH3,FAM3D,NEK8,KIAA0319,UBQLN1,NBR1,SYNGAP1,ARNTL,SYK,ILK,RASGRF1,LOC101110922,TGFB2,PIK3R6,LTBP1,LDLRAD4,LGMN,ANKRD54,MME,SPHK2,GSK3B,SMPD1,PIP4K2A,AXIN1,PLXNB1,MAGI3,MAP3K14,ADGRG3,FLT4,WWC3,PTK2,NCOA5,GHITM,LEMD2,CDH3,CCDC22,NRN1,PIK3IP1,SLC9A1,HDAC1,IGF1R,MYOZ1,STK25,TNK1,LRIG2,TNFAIP3,FZD9,LOC101119706,RASAL1,HTRA2,LITAF,SEC13,CAT,USP8,SCG2,STAMBP,SIDT2,OGT,S…
GO:BP	cellular response to chemical stimulus	GO:0070887	5.63e-26	25.2495	1780	7422	1117	14723	ADCY7,TNFRSF1B,ERN1,PLCG2,SPATA5,NCOA2,UBQLN1,ARNTL,SYK,LIFR,ILK,LRRC8D,LOC101110922,TGFB2,LTBP1,LDLRAD4,LGMN,SYNCRIP,MME,SMPD1,PIP4K2A,SSH1,FLT4,EHMT2,PTK2,NCOA5,STXBP2,SLC9A1,FBXO32,JUN,HDAC1,FOXO4,PIP5K1A,IGF1R,STK25,TNFAIP3,LOC101119706,RASAL1,HTRA2,SMAD1,LITAF,SCG2,SUV39H1,SIDT2,ITGB8,OGT,PDE1B,IL11RA,MMP9,BIN2,HNF4A,SMAD5,USP19,AHR,STX4,CXCR4,ABCD4,CNTFR,PRKCQ,ALAD,DNAI1,GLRA1,TBX21,MSN,REN…
GO:BP	multicellular organismal process	GO:0032501	1.43e-25	24.8439	4813	7422	2741	14723	RASL10B,RNF213,ADCY7,TNFRSF1B,CLASP1,PLCG2,JPH3,NCOA2,KMT2B,PSME4,SYNDIG1,PSPH,DOCK5,NEK8,SEMA6C,KIAA0319,CHMP4C,NBR1,FLVCR1,TRIM10,SYNGAP1,ARNTL,SYK,GRIN2C,ILK,RASGRF1,LOC101110922,TGFB2,CHD2,ESRP2,PIK3R6,LTBP1,ATP2A1,LDLRAD4,DNAAF1,BPTF,LGMN,NCOA6,INPPL1,ANKRD54,BCAN,MTG2,FLI1,SVIL,MME,CPT2,SPHK2,SPTBN4,CDH23,PIP4K2A,PLXNB1,FKBP6,ADGRG3,NOTCH4,KPNA6,FLT4,DCT,WWC3,EHMT2,PTK2,ASIC4,BMP1,GNAT1,KAL…
GO:BP	regulation of multicellular organismal process	GO:0051239	1.52e-25	24.8189	1690	7422	1065	14723	ADCY7,TNFRSF1B,CLASP1,PLCG2,SYNDIG1,DOCK5,KIAA0319,NBR1,FLVCR1,SYNGAP1,ARNTL,SYK,LOC101110922,TGFB2,PIK3R6,LTBP1,ATP2A1,LDLRAD4,LGMN,ANKRD54,MTG2,MME,CPT2,SPHK2,SPTBN4,PLXNB1,KPNA6,FLT4,DCT,WWC3,PTK2,BMP1,CDH3,SLC9A1,FBXO32,SNTA1,HDAC1,AFG3L2,FOXO4,MYOZ1,STK25,TNNI3,PTPRM,TNFAIP3,FZD9,LOC101119706,HTRA2,SMAD1,PLXNB2,LITAF,FOXJ1,CDX1,ADRB3,NPHS1,ITGB8,OGT,ADAMTS1,ARHGEF2,ADGRB3,MMP9,ITGAX,GATM,THB…
GO:BP	regulation of response to stimulus	GO:0048583	1.84e-25	24.734	2373	7422	1442	14723	RUVBL1,ADCY7,TNFRSF1B,ERN1,SPPL3,CLASP1,ITGAM,PLCG2,KMT5A,TNFAIP6,NEK8,KIAA0319,UBQLN1,NBR1,SYNGAP1,ARNTL,SYK,ILK,RASGRF1,LOC101110922,TGFB2,PIK3R6,LTBP1,LDLRAD4,LGMN,RTEL1,ANKRD54,TRIM21,SPHK2,GSK3B,SMPD1,PIP4K2A,AXIN1,PLXNB1,MAGI3,MAP3K14,ADGRG3,FLT4,WWC3,PTK2,NCOA5,GHITM,LEMD2,CDH3,CCDC22,PIK3IP1,SLC9A1,ZP4,FBXO32,USP14,HDAC1,IGF1R,MYOZ1,STK25,TNK1,LRIG2,TNFAIP3,FZD9,LOC101119706,RASAL1,HTRA2,…
GO:BP	regulation of biological quality	GO:0065008	7.54e-25	24.1227	2358	7422	1431	14723	RASL10B,TNFRSF1B,ERN1,SPPL3,PATL1,PLCG2,JPH3,SYNDIG1,FAM3D,DOCK5,DDOST,KIAA0319,TNRC6B,FLVCR1,TRIM10,SYNGAP1,ARNTL,SYK,GRIN2C,RASGRF1,LRRC8D,LOC101110922,ATP2A1,FTH1,LGMN,RTEL1,ANKRD54,SYNCRIP,TRIM21,MME,RAB22A,ALKBH7,CPT2,SPTBN4,CDH23,PLXNB1,SSH1,PTK2,KIAA1211,NCOA5,CADPS,CDH3,CCDC22,NRN1,SLC9A1,SLC5A7,PRKD1,SNTA1,PTH1R,SH3GLB1,AFG3L2,GRIK3,TNNI3,PTPRM,TNFAIP3,LOC101119706,SMAD1,PLXNB2,USP8,ECSI…
GO:BP	positive regulation of cellular metabolic process	GO:0031325	8.1e-25	24.0917	2023	7422	1247	14723	TNFRSF1B,ERN1,POU2F1,SPPL3,PATL1,ITGAM,UPF3A,PLCG2,NCOA2,TNRC6B,ABLIM3,UBQLN1,ARNTL,SYK,TGFB2,PIK3R6,SYMPK,BPTF,RFXAP,LGMN,RTEL1,NCOA6,FLI1,TRIM21,SPHK2,DBP,SUPT5H,ZNF76,SMPD1,PIP4K2A,AXIN1,AKAP8L,KPNA6,FLT4,PTK2,CDH3,CCDC22,PITX2,SLC9A1,FOXN4,PSMC3,JUN,SH3GLB1,HDAC1,NEDD9,FOXO4,TNFAIP3,HTRA2,SMAD1,PLXNB2,LITAF,FOXJ1,HDAC10,CDX1,RFX5,ELK1,OGT,PLK1,DYRK1B,MMP9,MYB,MYDGF,HSP90AA1,HNF4A,SMAD5,PATZ1,…
GO:BP	regulation of metabolic process	GO:0019222	2.34e-24	23.6309	4373	7422	2504	14723	ADCY7,TNFRSF1B,ERN1,POU2F1,SPPL3,PATL1,ITGAM,UPF3A,PLCG2,CEP85,KMT5A,NCOA2,KMT2B,TNRC6B,ABLIM3,UBQLN1,ARNTL,SYK,GRIN2C,SMARCC2,LOC101110922,TGFB2,ESRP2,PIK3R6,SYMPK,LTBP1,LDLRAD4,BPTF,RFXAP,MICAL1,LGMN,RTEL1,NCOA6,ZNF862,INPPL1,ANKRD54,SYNCRIP,MTG2,TRIM26,FLI1,TRIM21,CPT2,TRPT1,SPHK2,DBP,SUPT5H,SPTBN4,PSMD14,ZNF76,ZNF608,SMPD1,PIP4K2A,AXIN1,NWD1,AKAP8L,SSH1,FKBP6,ADGRG3,NOTCH4,KPNA6,RAB8A,FLT4,IR…
GO:BP	cellular localization	GO:0051641	3.48e-24	23.4587	1732	7422	1083	14723	SPAG5,CASC3,STAG3,CLASP1,ITGAM,EXOC6,PLCG2,JPH3,CHMP4C,SYNGAP1,ARNTL,SYK,GRIN2C,ATP2A1,ATP9A,ANKRD54,XRCC4,SPHK2,SPTBN4,PIP4K2A,AKAP8L,IPO13,KPNA6,RAB8A,PTK2,STAM,CADPS,LEMD2,GORASP2,STXBP2,CDH3,NOL8,CCDC22,NRN1,RANBP17,PPHLN1,PRKD1,SNTA1,CEP250,SH3GLB1,GLE1,CAMSAP3,PIP5K1A,AP1S2,STK25,LRIG2,TNFAIP3,LCP1,FZD9,VPS11,SEC13,FOXJ1,SIDT2,SYT9,PLK1,ARHGEF2,SCYL1,HSP90AA1,MSH2,TMEM201,STX4,CHRNA5,IFT122…
GO:BP	positive regulation of nitrogen compound metabolic process	GO:0051173	1.11e-23	22.9564	1916	7422	1183	14723	TNFRSF1B,ERN1,POU2F1,SPPL3,PATL1,UPF3A,NCOA2,TNRC6B,ABLIM3,UBQLN1,ARNTL,SYK,TGFB2,PIK3R6,SYMPK,BPTF,RFXAP,LGMN,RTEL1,NCOA6,FLI1,SPHK2,DBP,SUPT5H,ZNF76,SMPD1,AXIN1,AKAP8L,KPNA6,FLT4,PTK2,CCDC22,PITX2,SLC9A1,FOXN4,PSMC3,JUN,HDAC1,NEDD9,FOXO4,TNFAIP3,HTRA2,SMAD1,PLXNB2,LITAF,FOXJ1,HDAC10,CDX1,RFX5,ELK1,OGT,PLK1,DYRK1B,MMP9,MYB,MYDGF,HSP90AA1,HNF4A,SMAD5,PATZ1,EAPP,MSH2,SS18L1,PRKCQ,TBX21,NPAS2,MSN,K…
GO:BP	nervous system development	GO:0007399	3.87e-23	22.4123	1351	7422	865	14723	TNFRSF1B,SYNDIG1,SEMA6C,KIAA0319,SYNGAP1,ARNTL,ILK,RASGRF1,TGFB2,BPTF,BCAN,MME,SPHK2,SPTBN4,CDH23,PLXNB1,DCT,EHMT2,PTK2,GNAT1,KALRN,MIB1,LEMD2,NRN1,FOXN4,GLDN,HDAC1,AFG3L2,CAMSAP3,STK25,LRIG2,PTPRM,FZD9,RASAL1,HTRA2,SMAD1,PLXNB2,FOXJ1,KEL,ARHGEF2,SCYL1,ITGAX,HSP90AA1,PDZD7,SEMA6B,SS18L1,IFT122,MAST1,OBSL1,SPINT1,ACAP3,FOXA2,CDON,SEMA4A,TBCE,HIPK2,DBX1,CDHR1,GFAP,FEZF2,GDPD5,JAG1,ABL2,LRIG1,DLL4,S…
GO:BP	regulation of developmental process	GO:0050793	8.11e-23	22.0907	1545	7422	973	14723	TNFRSF1B,CLASP1,SYNDIG1,DOCK5,KIAA0319,NBR1,FLVCR1,SYNGAP1,ARNTL,SYK,ILK,LOC101110922,TGFB2,PIK3R6,LDLRAD4,ZADH2,LGMN,ANKRD54,MME,SPTBN4,PLXNB1,OLFM4,NOTCH4,DCT,WWC3,PTK2,BMP1,MIB1,CDH3,PRKD1,HDAC1,AFG3L2,NEDD9,FOXO4,MYOZ1,STK25,LRIG2,PTPRM,TNFAIP3,FZD9,LOC101119706,RASAL1,HTRA2,SMAD1,PLXNB2,FOXJ1,CDX1,ADRB3,KEL,ITGB8,ADAMTS1,ARHGEF2,ZDHHC6,ADGRB3,MMP9,ITGAX,MYB,CACNA2D2,MYDGF,HNF4A,SMAD5,USP19,M…
GO:BP	macromolecule modification	GO:0043412	1.1e-22	21.9591	2761	7422	1639	14723	RUVBL1,DUSP27,POMGNT1,ERN1,SPPL3,CEP85,KMT5A,KMT2B,HECW1,TYK2,DDOST,NEK8,CDHR4,UBQLN1,TMX3,ARNTL,SYK,ILK,TGFB2,PIK3R6,SYMPK,UBE2E1,LDLRAD4,MICAL1,ANKRD54,ANAPC1,TRIM21,MTMR6,TRPT1,MAP4K4,SPTBN4,PSMD14,GSK3B,MRM1,SMPD1,AXIN1,AKAP8L,SSH1,MAP3K14,FKBP6,FLT4,IRF2BP1,EHMT2,PTK2,MTFMT,KALRN,MIB1,RBBP5,FBXO32,PPHLN1,PRKD1,SNTA1,USP14,HDAC1,NEDD9,RHOC,IGF1R,STK25,USP42,FKBP10,TNK1,PTPRM,TSSK2,TNFAIP3,SMA…
GO:BP	regulation of signal transduction	GO:0009966	1.68e-22	21.7734	1824	7422	1127	14723	RUVBL1,ERN1,SPPL3,KMT5A,NEK8,KIAA0319,UBQLN1,NBR1,SYNGAP1,ARNTL,SYK,ILK,RASGRF1,LOC101110922,TGFB2,PIK3R6,LTBP1,LDLRAD4,LGMN,ANKRD54,SPHK2,GSK3B,SMPD1,PIP4K2A,AXIN1,PLXNB1,MAGI3,MAP3K14,ADGRG3,FLT4,WWC3,PTK2,NCOA5,GHITM,LEMD2,CDH3,CCDC22,PIK3IP1,SLC9A1,HDAC1,IGF1R,MYOZ1,STK25,TNK1,LRIG2,TNFAIP3,FZD9,LOC101119706,RASAL1,HTRA2,LITAF,SEC13,CAT,USP8,SCG2,STAMBP,OGT,ARHGEF2,NOC2L,G3BP1,MMP9,MYDGF,HSP9…
GO:BP	cell surface receptor signaling pathway	GO:0007166	1.87e-22	21.7284	1673	7422	1043	14723	RUVBL1,TNFRSF1B,SPPL3,PLCG2,SPATA5,KIAA0319,ARNTL,SYK,LIFR,GRIN2C,ILK,TGFB2,LTBP1,LDLRAD4,LGMN,VIPR2,GSK3B,PIP4K2A,AXIN1,PLXNB1,ADGRG3,NOTCH4,FLT4,NCOA5,MIB1,CDH3,CLEC14A,PTH1R,JUN,HDAC1,FOXO4,GRIK3,IGF1R,LRIG2,TNFAIP3,FZD9,LOC101119706,HTRA2,SMAD1,PLXNB2,USP8,UNC5D,SCG2,ITGB8,OGT,GAB2,ADGRB3,MPP2,TRPA1,G3BP1,IL11RA,MMP9,HNF4A,STRN,SMAD5,GIGYF1,STX4,CXCR4,CNTFR,PRKCQ,CD3G,DNAI1,CHRNA5,IFT122,CD79…
GO:BP	cellular response to organic substance	GO:0071310	2.96e-22	21.5286	1387	7422	882	14723	TNFRSF1B,ERN1,SPATA5,ARNTL,SYK,LIFR,ILK,LOC101110922,TGFB2,LTBP1,LDLRAD4,LGMN,SYNCRIP,MME,PIP4K2A,SSH1,FLT4,EHMT2,PTK2,NCOA5,STXBP2,SLC9A1,FBXO32,JUN,HDAC1,FOXO4,IGF1R,TNFAIP3,LOC101119706,HTRA2,SMAD1,LITAF,SIDT2,ITGB8,OGT,PDE1B,IL11RA,SMAD5,STX4,CXCR4,ABCD4,CNTFR,PRKCQ,ALAD,DNAI1,GLRA1,TBX21,MSN,REN,ZNF366,PCOLCE,CRY1,CTR9,RAB20,LOC101115640,HIPK2,PDK4,AR,PDE4B,TAB1,ABL2,COL16A1,CACNB1,DMTN,MTMR…
GO:BP	regulation of localization	GO:0032879	4.1e-22	21.3875	1654	7422	1031	14723	RABGAP1L,RASL10B,TNFRSF1B,CLASP1,ITGAM,PLCG2,JPH3,FAM3D,DOCK5,UBQLN1,ARNTL,SYK,RASGRF1,TGFB2,LDLRAD4,DNAAF1,MICAL1,LGMN,ATP9A,CACNG6,KCNJ6,ALKBH7,SPHK2,SPTBN4,SMPD1,AKAP8L,ADGRG3,FLT4,STAM,MIB1,CDH3,NRN1,SLC9A1,PRKD1,SNTA1,CEP250,SH3GLB1,NEDD9,CAMSAP3,IGF1R,LRIG2,PTPRM,LCP1,FZD9,LOC101119706,PLXNB2,USP8,GAPVD1,KEL,SIDT2,NPHS1,SYT9,ADAMTS1,PLK1,ARHGEF2,MMP9,HSP90AA1,HNF4A,STX4,RRAS,CHRNA5,DNAJC1,M…
GO:BP	cellular protein modification process	GO:0006464	4.27e-21	20.37	2613	7422	1551	14723	RUVBL1,DUSP27,POMGNT1,ERN1,SPPL3,CEP85,KMT5A,KMT2B,HECW1,TYK2,DDOST,NEK8,CDHR4,UBQLN1,TMX3,ARNTL,SYK,ILK,TGFB2,PIK3R6,SYMPK,UBE2E1,LDLRAD4,MICAL1,ANKRD54,ANAPC1,TRIM21,MTMR6,TRPT1,MAP4K4,SPTBN4,PSMD14,GSK3B,SMPD1,AXIN1,AKAP8L,SSH1,MAP3K14,FLT4,IRF2BP1,EHMT2,PTK2,MTFMT,KALRN,MIB1,RBBP5,FBXO32,PRKD1,SNTA1,USP14,HDAC1,NEDD9,RHOC,IGF1R,STK25,USP42,FKBP10,TNK1,PTPRM,TSSK2,TNFAIP3,SMAD1,ALG9,PLXNB2,HDA…
GO:BP	protein modification process	GO:0036211	4.27e-21	20.37	2613	7422	1551	14723	RUVBL1,DUSP27,POMGNT1,ERN1,SPPL3,CEP85,KMT5A,KMT2B,HECW1,TYK2,DDOST,NEK8,CDHR4,UBQLN1,TMX3,ARNTL,SYK,ILK,TGFB2,PIK3R6,SYMPK,UBE2E1,LDLRAD4,MICAL1,ANKRD54,ANAPC1,TRIM21,MTMR6,TRPT1,MAP4K4,SPTBN4,PSMD14,GSK3B,SMPD1,AXIN1,AKAP8L,SSH1,MAP3K14,FLT4,IRF2BP1,EHMT2,PTK2,MTFMT,KALRN,MIB1,RBBP5,FBXO32,PRKD1,SNTA1,USP14,HDAC1,NEDD9,RHOC,IGF1R,STK25,USP42,FKBP10,TNK1,PTPRM,TSSK2,TNFAIP3,SMAD1,ALG9,PLXNB2,HDA…
GO:BP	response to organic substance	GO:0010033	1.99e-20	19.7022	1694	7422	1046	14723	TNFRSF1B,ERN1,PLCG2,SPATA5,NCOA2,DDOST,UBQLN1,ARNTL,SYK,LIFR,ILK,LOC101110922,TGFB2,LTBP1,LDLRAD4,LGMN,INPPL1,SYNCRIP,TRIM21,MME,SMPD1,PIP4K2A,SSH1,FLT4,EHMT2,PTK2,NCOA5,STXBP2,RBBP5,SLC9A1,FBXO32,USP14,JUN,HDAC1,FOXO4,IGF1R,TNFAIP3,LOC101119706,HTRA2,SMAD1,LITAF,SIDT2,SCAP,ITGB8,OGT,PDE1B,TRPA1,IL11RA,MMP9,HNF4A,SMAD5,USP19,STX4,CXCR4,ABCD4,IDO1,CNTFR,PRKCQ,ALAD,DNAI1,GLRA1,TBX21,MSN,REN,ZNF366,…
GO:BP	positive regulation of nucleobase-containing compound metabolic process	GO:0045935	2.18e-20	19.662	1235	7422	789	14723	TNFRSF1B,ERN1,POU2F1,PATL1,NCOA2,TNRC6B,ABLIM3,ARNTL,TGFB2,BPTF,RFXAP,RTEL1,NCOA6,FLI1,DBP,SUPT5H,ZNF76,AXIN1,AKAP8L,KPNA6,PITX2,SLC9A1,FOXN4,PSMC3,JUN,HDAC1,FOXO4,SMAD1,LITAF,FOXJ1,HDAC10,CDX1,RFX5,ELK1,OGT,DYRK1B,MYB,MYDGF,HNF4A,SMAD5,PATZ1,EAPP,MSH2,SS18L1,PRKCQ,TBX21,NPAS2,KMT2E,FOXA2,CDON,CTCFL,HIPK2,PRDM10,DHX36,FEZF2,TFEB,AR,JAG1,NFYC,IRF3,TFRC,MYBL2,KLF15,NR4A2,MAFG,CNOT6L,PRDM15,EHF,PKN1…
GO:BP	positive regulation of RNA metabolic process	GO:0051254	3e-20	19.5223	1132	7422	730	14723	TNFRSF1B,ERN1,POU2F1,PATL1,NCOA2,TNRC6B,ABLIM3,ARNTL,TGFB2,BPTF,RFXAP,NCOA6,FLI1,DBP,SUPT5H,ZNF76,AXIN1,AKAP8L,KPNA6,PITX2,SLC9A1,FOXN4,PSMC3,JUN,HDAC1,FOXO4,SMAD1,LITAF,FOXJ1,CDX1,RFX5,ELK1,OGT,DYRK1B,MYB,MYDGF,HNF4A,SMAD5,PATZ1,EAPP,SS18L1,TBX21,NPAS2,KMT2E,FOXA2,CDON,CTCFL,HIPK2,PRDM10,DHX36,FEZF2,TFEB,AR,JAG1,NFYC,IRF3,MYBL2,KLF15,NR4A2,MAFG,CNOT6L,PRDM15,EHF,PKN1,GLI3,MED13,GLIS1,PHF2,NKX2-1…
GO:BP	positive regulation of biosynthetic process	GO:0009891	8.7e-20	19.0603	1255	7422	798	14723	POU2F1,UPF3A,NCOA2,ABLIM3,ARNTL,TGFB2,BPTF,RFXAP,NCOA6,FLI1,SPHK2,DBP,SUPT5H,ZNF76,AXIN1,AKAP8L,KPNA6,CDH3,PITX2,SLC9A1,FOXN4,PSMC3,JUN,HDAC1,FOXO4,SMAD1,PLXNB2,LITAF,FOXJ1,CDX1,RFX5,ELK1,SCAP,OGT,DYRK1B,MYB,MYDGF,HSP90AA1,HNF4A,SMAD5,PATZ1,EAPP,SS18L1,PRKCQ,TBX21,NPAS2,KMT2E,FOXA2,CDON,CTCFL,HIPK2,PRDM10,DHX36,FEZF2,TFEB,AR,JAG1,NFYC,IRF3,MYBL2,DUOXA1,KLF15,NR4A2,MAFG,PRDM15,EHF,PKN1,GLI3,MED13,…
GO:BP	positive regulation of macromolecule biosynthetic process	GO:0010557	1.2e-19	18.919	1187	7422	759	14723	POU2F1,UPF3A,NCOA2,ABLIM3,ARNTL,TGFB2,BPTF,RFXAP,NCOA6,FLI1,DBP,SUPT5H,ZNF76,AXIN1,AKAP8L,KPNA6,PITX2,SLC9A1,FOXN4,PSMC3,JUN,HDAC1,FOXO4,SMAD1,PLXNB2,LITAF,FOXJ1,CDX1,RFX5,ELK1,OGT,DYRK1B,MYB,MYDGF,HNF4A,SMAD5,PATZ1,EAPP,SS18L1,PRKCQ,TBX21,NPAS2,KMT2E,FOXA2,CDON,CTCFL,HIPK2,PRDM10,DHX36,FEZF2,TFEB,AR,JAG1,NFYC,IRF3,MYBL2,KLF15,NR4A2,MAFG,PRDM15,EHF,PKN1,GLI3,MED13,GLIS1,PHF2,NKX2-1,ARID3B,SALL4,R…
GO:BP	negative regulation of metabolic process	GO:0009892	1.32e-19	18.8789	1873	7422	1141	14723	ADCY7,POU2F1,PATL1,UPF3A,CEP85,KMT5A,NCOA2,KMT2B,TNRC6B,ARNTL,GRIN2C,SMARCC2,TGFB2,LDLRAD4,BPTF,MICAL1,LGMN,RTEL1,INPPL1,SYNCRIP,TRIM21,SUPT5H,ZNF608,SMPD1,PIP4K2A,FKBP6,NOTCH4,IRF2BP1,WWC3,EHMT2,PTK2,POLDIP2,CDH3,PIK3IP1,BHLHE40,PPHLN1,SNTA1,USP14,JUN,RCOR2,HDAC1,SLFN14,CAMSAP3,IGF1R,MYOZ1,LRIG2,TNFAIP3,RUNX1T1,FOXJ1,HDAC10,RFX5,SUV39H1,ITGB8,OGT,PLK1,NOC2L,MMP9,MYB,HNF4A,SMAD5,USP19,GTPBP2,EAPP…
GO:BP	biological regulation	GO:0065007	2.33e-19	18.6335	8863	7422	4756	14723	RUVBL1,RABGAP1L,RASL10B,ADCY7,TNFRSF1B,ERN1,SPAG5,CA8,POU2F1,SPPL3,CLASP1,PATL1,ITGAM,UPF3A,PLCG2,CEP85,KMT5A,SPATA5,JPH3,NCOA2,KMT2B,SYNDIG1,PDE5A,FAM3D,DOCK5,TYK2,TNFAIP6,DDOST,NEK8,KIAA0319,TNRC6B,CHMP4C,ABLIM3,UBQLN1,MROH2B,NBR1,FLVCR1,TRIM10,SYNGAP1,ARNTL,SYK,LIFR,GRIN2C,ILK,SMARCC2,RASGRF1,SSRP1,LRRC8D,LOC101110922,TGFB2,ESRP2,PIK3R6,SYMPK,LTBP1,ATP2A1,LDLRAD4,FTH1,DNAAF1,ZADH2,BPTF,RFXAP,M…
GO:BP	regulation of macromolecule metabolic process	GO:0060255	2.59e-19	18.5862	4050	7422	2304	14723	ADCY7,TNFRSF1B,ERN1,POU2F1,SPPL3,PATL1,UPF3A,PLCG2,CEP85,KMT5A,NCOA2,KMT2B,TNRC6B,ABLIM3,UBQLN1,ARNTL,SYK,GRIN2C,SMARCC2,LOC101110922,TGFB2,ESRP2,PIK3R6,SYMPK,LTBP1,LDLRAD4,BPTF,RFXAP,MICAL1,LGMN,RTEL1,NCOA6,ZNF862,INPPL1,ANKRD54,SYNCRIP,MTG2,TRIM26,FLI1,TRIM21,TRPT1,SPHK2,DBP,SUPT5H,SPTBN4,PSMD14,ZNF76,ZNF608,SMPD1,AXIN1,NWD1,AKAP8L,SSH1,FKBP6,ADGRG3,NOTCH4,KPNA6,FLT4,IRF2BP1,WWC3,EHMT2,PTK2,CDH…
GO:BP	positive regulation of cellular biosynthetic process	GO:0031328	2.79e-19	18.5538	1239	7422	787	14723	POU2F1,UPF3A,NCOA2,ABLIM3,ARNTL,TGFB2,BPTF,RFXAP,NCOA6,FLI1,SPHK2,DBP,SUPT5H,ZNF76,AXIN1,AKAP8L,KPNA6,CDH3,PITX2,SLC9A1,FOXN4,PSMC3,JUN,HDAC1,FOXO4,SMAD1,PLXNB2,LITAF,FOXJ1,CDX1,RFX5,ELK1,OGT,DYRK1B,MYB,MYDGF,HSP90AA1,HNF4A,SMAD5,PATZ1,EAPP,SS18L1,PRKCQ,TBX21,NPAS2,KMT2E,FOXA2,CDON,CTCFL,HIPK2,PRDM10,DHX36,FEZF2,TFEB,AR,JAG1,NFYC,IRF3,MYBL2,DUOXA1,KLF15,NR4A2,MAFG,PRDM15,EHF,PKN1,GLI3,MED13,GLIS1…
GO:BP	catabolic process	GO:0009056	1.07e-18	17.9724	1486	7422	923	14723	TNFRSF1B,PATL1,UPF3A,PLCG2,PSME4,TNRC6B,CHMP4C,CDHR4,UBQLN1,NBR1,ARNTL,GRIN2C,LOC101110922,LGMN,SYNCRIP,TRIM21,MME,ABHD16A,SUPT5H,PSMD14,SMPD1,ENO4,PIP4K2A,AXIN1,AMDHD2,RAB8A,EHMT2,PTK2,POLDIP2,MIB1,CCDC22,PSMC1,PSMC3,USP14,SH3GLB1,SLFN14,USP42,LRIG2,AASS,TNFAIP3,LOC101119706,HTRA2,VPS11,CAT,HDAC10,USP8,SLC27A2,SIDT2,PRODH2,OGT,PLK1,CUL7,MMP9,PSMA2,USP19,GTPBP2,IDO1,USP20,ALAD,TBX21,MSN,GAA,CHFR,…
GO:BP	cell development	GO:0048468	1.66e-18	17.7793	1296	7422	816	14723	TNFRSF1B,KMT2B,PSME4,DOCK5,KIAA0319,SYNGAP1,ARNTL,ILK,RASGRF1,FLI1,MME,SPTBN4,CDH23,PIP4K2A,PLXNB1,OLFM4,DCT,EHMT2,PTK2,GNAT1,KALRN,NRN1,GLDN,PTH1R,HDAC1,AFG3L2,NEDD9,CAMSAP3,MYOZ1,STK25,LRIG2,PTPRM,RASAL1,HTRA2,PLXNB2,FOXJ1,CFAP65,KEL,SIDT2,NPHS1,ARHGEF2,SCYL1,HSP90AA1,HNF4A,SMAD5,PDZD7,MSH2,SEMA6B,SS18L1,AURKC,SLC12A8,OBSL1,MSN,REN,TRIP13,ACAP3,HOMER1,SEMA4A,TBCE,CCDC88C,CDHR1,CASQ1,GFAP,FEZF2,…
GO:BP	intracellular signal transduction	GO:0035556	2.23e-18	17.6513	1631	7422	1002	14723	ADCY7,TNFRSF1B,ERN1,CA8,SPPL3,PLCG2,KMT5A,DOCK5,TYK2,NEK8,CHMP4C,UBQLN1,MROH2B,NBR1,SYNGAP1,ARNTL,SYK,ILK,RASGRF1,TGFB2,PIK3R6,ATP2A1,ANKRD54,SPHK2,SMPD1,PLXNB1,MAGI3,MAP3K14,ADGRG3,FLT4,WWC3,SH2D3C,LEMD2,CCDC22,PIK3IP1,SLC9A1,PRKD1,JUN,HDAC1,FOXO4,RHOC,IGF1R,MYOZ1,STK25,TNK1,TNFAIP3,LCP1,LOC101119706,RASAL1,HTRA2,SMAD1,LITAF,SEC13,CAT,SCG2,STAMBP,NPHS1,OGT,PLK1,ARHGEF2,NOC2L,MMP9,MYDGF,HSP90AA1,…
GO:BP	regulation of cellular metabolic process	GO:0031323	3.72e-18	17.4294	3904	7422	2220	14723	TNFRSF1B,ERN1,POU2F1,SPPL3,PATL1,ITGAM,UPF3A,PLCG2,CEP85,KMT5A,NCOA2,KMT2B,TNRC6B,ABLIM3,UBQLN1,ARNTL,SYK,SMARCC2,TGFB2,ESRP2,PIK3R6,SYMPK,LDLRAD4,BPTF,RFXAP,MICAL1,LGMN,RTEL1,NCOA6,ZNF862,ANKRD54,SYNCRIP,MTG2,TRIM26,FLI1,TRIM21,TRPT1,SPHK2,DBP,SUPT5H,SPTBN4,PSMD14,ZNF76,ZNF608,SMPD1,PIP4K2A,AXIN1,NWD1,AKAP8L,SSH1,ADGRG3,NOTCH4,KPNA6,RAB8A,FLT4,IRF2BP1,WWC3,EHMT2,PTK2,POLDIP2,CDH3,CCDC22,PITX2,PI…
GO:BP	positive regulation of nucleic acid-templated transcription	GO:1903508	5.86e-18	17.2321	1059	7422	680	14723	POU2F1,NCOA2,ABLIM3,ARNTL,TGFB2,BPTF,RFXAP,NCOA6,FLI1,DBP,SUPT5H,ZNF76,AXIN1,AKAP8L,KPNA6,PITX2,SLC9A1,FOXN4,PSMC3,JUN,HDAC1,FOXO4,SMAD1,LITAF,FOXJ1,CDX1,RFX5,ELK1,OGT,DYRK1B,MYB,MYDGF,HNF4A,SMAD5,PATZ1,EAPP,SS18L1,TBX21,NPAS2,KMT2E,FOXA2,CDON,CTCFL,HIPK2,PRDM10,DHX36,FEZF2,TFEB,AR,JAG1,NFYC,IRF3,MYBL2,KLF15,NR4A2,MAFG,PRDM15,EHF,PKN1,GLI3,MED13,GLIS1,PHF2,NKX2-1,ARID3B,SALL4,RFX3,NEUROD6,SOX2,NR…
GO:BP	positive regulation of RNA biosynthetic process	GO:1902680	5.86e-18	17.2321	1059	7422	680	14723	POU2F1,NCOA2,ABLIM3,ARNTL,TGFB2,BPTF,RFXAP,NCOA6,FLI1,DBP,SUPT5H,ZNF76,AXIN1,AKAP8L,KPNA6,PITX2,SLC9A1,FOXN4,PSMC3,JUN,HDAC1,FOXO4,SMAD1,LITAF,FOXJ1,CDX1,RFX5,ELK1,OGT,DYRK1B,MYB,MYDGF,HNF4A,SMAD5,PATZ1,EAPP,SS18L1,TBX21,NPAS2,KMT2E,FOXA2,CDON,CTCFL,HIPK2,PRDM10,DHX36,FEZF2,TFEB,AR,JAG1,NFYC,IRF3,MYBL2,KLF15,NR4A2,MAFG,PRDM15,EHF,PKN1,GLI3,MED13,GLIS1,PHF2,NKX2-1,ARID3B,SALL4,RFX3,NEUROD6,SOX2,NR…
GO:BP	positive regulation of transcription, DNA-templated	GO:0045893	5.86e-18	17.2321	1059	7422	680	14723	POU2F1,NCOA2,ABLIM3,ARNTL,TGFB2,BPTF,RFXAP,NCOA6,FLI1,DBP,SUPT5H,ZNF76,AXIN1,AKAP8L,KPNA6,PITX2,SLC9A1,FOXN4,PSMC3,JUN,HDAC1,FOXO4,SMAD1,LITAF,FOXJ1,CDX1,RFX5,ELK1,OGT,DYRK1B,MYB,MYDGF,HNF4A,SMAD5,PATZ1,EAPP,SS18L1,TBX21,NPAS2,KMT2E,FOXA2,CDON,CTCFL,HIPK2,PRDM10,DHX36,FEZF2,TFEB,AR,JAG1,NFYC,IRF3,MYBL2,KLF15,NR4A2,MAFG,PRDM15,EHF,PKN1,GLI3,MED13,GLIS1,PHF2,NKX2-1,ARID3B,SALL4,RFX3,NEUROD6,SOX2,NR…
GO:BP	response to stress	GO:0006950	7.95e-18	17.0997	2186	7422	1303	14723	ADCY7,NTHL1,TNFRSF1B,ERN1,CLASP1,KMT5A,PSME4,TNFAIP6,KIAA0319,STAB2,UBQLN1,NBR1,TRIM10,ARNTL,SYK,GRIN2C,RASGRF1,LRRC8D,LOC101110922,TGFB2,CHD2,PIK3R6,ATP2A1,RTEL1,NCOA6,SYNCRIP,XRCC4,TRIM26,TRIM21,ALKBH7,PSMD14,SMPD1,MAGI3,MAP3K14,KPNA6,FLT4,ASIC4,POLDIP2,GORASP2,STXBP2,RBBP5,PRKD1,USP14,JUN,FOXO4,RHOC,IGF1R,MYOZ1,STK25,FKBP10,LRIG2,TNFAIP3,LOC101119706,HTRA2,SMAD1,CAT,HDAC10,ADRB3,SUV39H1,NPHS1,…
GO:BP	generation of neurons	GO:0048699	1.19e-17	16.9235	900	7422	588	14723	TNFRSF1B,KIAA0319,SYNGAP1,ARNTL,RASGRF1,MME,SPTBN4,CDH23,PLXNB1,DCT,EHMT2,PTK2,GNAT1,KALRN,MIB1,NRN1,FOXN4,GLDN,HDAC1,AFG3L2,CAMSAP3,STK25,LRIG2,PTPRM,FZD9,RASAL1,HTRA2,PLXNB2,KEL,ARHGEF2,SCYL1,HSP90AA1,PDZD7,SEMA6B,SS18L1,OBSL1,ACAP3,FOXA2,CDON,SEMA4A,TBCE,HIPK2,DBX1,CDHR1,GFAP,FEZF2,GDPD5,JAG1,ABL2,DLL4,DUOXA1,PSD,NR4A2,GLI3,C1QA,NKX2-1,CPNE5,RASSF10,F2,TRPM1,LAMB2,EML1,FBXO45,UNC5B,ITGA6,PPP1R…
GO:BP	circulatory system development	GO:0072359	1.26e-17	16.9004	690	7422	466	14723	RNF213,TNFRSF1B,NEK8,FLVCR1,SYK,ILK,TGFB2,PIK3R6,LTBP1,DNAAF1,SPHK2,FLT4,PTK2,MIB1,LEMD2,CLEC14A,SLC9A1,FOXO4,FKBP10,TNNI3,PTPRM,LOC101119706,SMAD1,FOXJ1,SCG2,ITGB8,ADAMTS1,ADGRB3,MYDGF,PDLIM3,RRAS,DNAI1,SLC12A8,IFT122,GAA,SPINT1,SEMA4A,HIPK2,DHX36,ITGAV,JAG1,TAB1,DLL4,ADAM15,MMRN2,TJP1,KRIT1,GLI3,SALL4,AP2B1,ADAM10,LRP2,FAT4,PGK1,DRC1,LGALS8,LEP,GDF2,CCDC40,TMEM231,PLCD1,MEIS1,BMP2,PTK7,DCHS1,TR…
GO:BP	neurogenesis	GO:0022008	1.29e-17	16.8899	991	7422	640	14723	TNFRSF1B,KIAA0319,SYNGAP1,ARNTL,ILK,RASGRF1,TGFB2,MME,SPTBN4,CDH23,PLXNB1,DCT,EHMT2,PTK2,GNAT1,KALRN,MIB1,LEMD2,NRN1,FOXN4,GLDN,HDAC1,AFG3L2,CAMSAP3,STK25,LRIG2,PTPRM,FZD9,RASAL1,HTRA2,PLXNB2,KEL,ARHGEF2,SCYL1,HSP90AA1,PDZD7,SEMA6B,SS18L1,OBSL1,ACAP3,FOXA2,CDON,SEMA4A,TBCE,HIPK2,DBX1,CDHR1,GFAP,FEZF2,GDPD5,JAG1,ABL2,DLL4,DUOXA1,PSD,NR4A2,GLI3,NAV3,C1QA,NKX2-1,CPNE5,RASSF10,F2,TRPM1,LAMB2,EML1,FBX…
GO:BP	phosphorylation	GO:0016310	2.58e-17	16.5889	1380	7422	858	14723	ERN1,CEP85,TYK2,NEK8,SYK,ILK,TGFB2,PIK3R6,LDLRAD4,GNPTG,MICAL1,ANKRD54,HYKK,PPIP5K1,TRPT1,SPHK2,MAP4K4,SPTBN4,GSK3B,SMPD1,ENO4,PIP4K2A,AXIN1,AKAP8L,PLXNB1,MAP3K14,FLT4,PTK2,KALRN,PIK3IP1,PRKD1,SH3GLB1,NEDD9,IGF1R,STK25,TNK1,TSSK2,TNFAIP3,SMAD1,PLXNB2,AAK1,OGT,PLK1,SCYL1,DYRK1B,MMP9,MYDGF,HSP90AA1,SMAD5,PRKCQ,AURKC,SLC12A8,MAST1,COASY,SPTBN1,ALPK3,CAMK1G,CDON,MLLT1,CRY1,MCM7,CCDC88C,HIPK2,SGK3,NEK…
GO:BP	regulation of multicellular organismal development	GO:2000026	3.28e-17	16.4839	828	7422	545	14723	TNFRSF1B,CLASP1,SYNDIG1,KIAA0319,NBR1,SYNGAP1,ARNTL,SYK,LOC101110922,TGFB2,PIK3R6,ANKRD54,MME,PLXNB1,DCT,PTK2,BMP1,CDH3,HDAC1,FOXO4,MYOZ1,STK25,PTPRM,FZD9,LOC101119706,SMAD1,PLXNB2,FOXJ1,ITGB8,ADAMTS1,ARHGEF2,ADGRB3,MMP9,ITGAX,MYB,MYDGF,HNF4A,SS18L1,RRAS,TBX21,OBSL1,SEMA4A,CTR9,LOC101115640,HIPK2,DHX36,GFAP,FEZF2,JAG1,DLL4,AMIGO2,MAFG,TJP1,KRIT1,SART1,GLI3,RASSF10,F2,RBM19,RFX3,ITPKB,ADAM10,NFKBI…
GO:BP	phosphate-containing compound metabolic process	GO:0006796	4.91e-17	16.3093	2072	7422	1237	14723	DUSP27,LPIN3,ADCY7,ERN1,SPPL3,PLCG2,CEP85,TYK2,NEK8,SYK,ILK,PTDSS1,TGFB2,PIK3R6,SYMPK,LDLRAD4,GNPTG,MICAL1,INPPL1,ANKRD54,PHLPP1,HYKK,PPIP5K1,MTMR6,TRPT1,ABHD16A,SPHK2,MAP4K4,SPTBN4,GSK3B,SMPD1,ENO4,PIP4K2A,AXIN1,AKAP8L,PLXNB1,SSH1,MAP3K14,FLT4,PTK2,KALRN,PIK3IP1,ACSS1,PRKD1,SH3GLB1,NEDD9,CAMSAP3,RHOC,PIP5K1A,IGF1R,STK25,TNK1,PTPRM,TSSK2,TNFAIP3,SMAD1,PLXNB2,AAK1,OGT,PLK1,SCYL1,DYRK1B,MMP9,PPM1N,…
GO:BP	movement of cell or subcellular component	GO:0006928	4.98e-17	16.3032	1332	7422	830	14723	DNAH10,CLASP1,DOCK5,KIAA0319,SYK,ILK,TGFB2,LDLRAD4,DNAAF1,LGMN,KIF16B,ADGRG3,FLT4,PTK2,KALRN,CLEC14A,DYNLRB1,KIF3A,SNTA1,NEDD9,CAMSAP3,RHOC,PIP5K1A,IGF1R,LRIG2,PTPRM,LCP1,LOC101119706,PLXNB2,FOXJ1,CFAP65,SCG2,ADAMTS1,ARHGEF2,MMP9,BIN2,WWC1,SEMA6B,TMEM201,STX4,PRKCQ,RRAS,DNAI1,IFT122,TBX21,KIF3B,MSN,ACAP3,SEMA4A,CCDC88C,KIF22,INPP5B,LOC101118398,FEZF2,ITGAV,JAG1,PDE4B,CHGA,ATP8A1,KIF24,DMTN,DLL4,A…
GO:BP	negative regulation of cellular metabolic process	GO:0031324	5.8e-17	16.2369	1583	7422	969	14723	POU2F1,PATL1,CEP85,KMT5A,NCOA2,TNRC6B,ARNTL,SMARCC2,TGFB2,LDLRAD4,BPTF,MICAL1,RTEL1,SYNCRIP,TRIM21,SUPT5H,ZNF608,SMPD1,PIP4K2A,NOTCH4,IRF2BP1,WWC3,EHMT2,PTK2,POLDIP2,PIK3IP1,BHLHE40,PPHLN1,SNTA1,USP14,JUN,RCOR2,HDAC1,CAMSAP3,IGF1R,MYOZ1,LRIG2,TNFAIP3,RUNX1T1,FOXJ1,HDAC10,RFX5,SUV39H1,OGT,PLK1,NOC2L,MMP9,MYB,HNF4A,SMAD5,USP19,EAPP,MSH2,WWC1,ALAD,BAHD1,SLC12A8,TBX21,TRAP1,CAAP1,COL7A1,ZNF366,SERPIN…
GO:BP	macromolecule localization	GO:0033036	6.51e-17	16.1863	1747	7422	1059	14723	RABGAP1L,CASC3,STAG3,FAM3D,SYNGAP1,ARNTL,SYK,GRIN2C,TGFB2,ZNHIT6,LTBP1,ATP9A,XRCC4,ALKBH7,SPTBN4,PIP4K2A,AKAP8L,IPO13,KPNA6,ATP10A,STAM,CADPS,LEMD2,GORASP2,STXBP2,NOL8,CCDC22,RANBP17,SEC61A2,PPHLN1,PRKD1,CEP250,SH3GLB1,GLE1,CAMSAP3,PIP5K1A,AP1S2,LRIG2,TNFAIP3,LCP1,FZD9,VPS11,SEC13,FOXJ1,USP8,GAPVD1,SLC27A2,SLC27A5,SIDT2,FBL,NPHS1,SYT9,PLK1,SCYL1,HSP90AA1,HNF4A,PDZD7,MSH2,STX4,SLCO2A1,CD3G,DNAJC1,…
GO:BP	phosphorus metabolic process	GO:0006793	9.91e-17	16.0041	2086	7422	1243	14723	DUSP27,LPIN3,ADCY7,ERN1,SPPL3,PLCG2,CEP85,TYK2,NEK8,UXS1,SYK,ILK,PTDSS1,TGFB2,PIK3R6,SYMPK,LDLRAD4,GNPTG,MICAL1,INPPL1,ANKRD54,PHLPP1,HYKK,PPIP5K1,MTMR6,TRPT1,ABHD16A,SPHK2,MAP4K4,SPTBN4,GSK3B,SMPD1,ENO4,PIP4K2A,AXIN1,AKAP8L,PLXNB1,SSH1,MAP3K14,FLT4,PTK2,KALRN,PIK3IP1,ACSS1,PRKD1,SH3GLB1,NEDD9,CAMSAP3,RHOC,PIP5K1A,IGF1R,STK25,TNK1,PTPRM,TSSK2,TNFAIP3,SMAD1,PLXNB2,GNE,AAK1,B4GALNT2,OGT,PLK1,SCYL1,…
GO:BP	negative regulation of macromolecule metabolic process	GO:0010605	1.18e-16	15.9299	1711	7422	1038	14723	ADCY7,POU2F1,PATL1,UPF3A,CEP85,KMT5A,NCOA2,KMT2B,TNRC6B,ARNTL,GRIN2C,SMARCC2,TGFB2,LDLRAD4,BPTF,MICAL1,LGMN,RTEL1,INPPL1,SYNCRIP,TRIM21,SUPT5H,ZNF608,SMPD1,FKBP6,NOTCH4,IRF2BP1,WWC3,EHMT2,CDH3,BHLHE40,PPHLN1,SNTA1,USP14,JUN,RCOR2,HDAC1,SLFN14,IGF1R,MYOZ1,LRIG2,TNFAIP3,RUNX1T1,FOXJ1,HDAC10,RFX5,SUV39H1,ITGB8,OGT,PLK1,NOC2L,MMP9,MYB,HNF4A,SMAD5,USP19,GTPBP2,EAPP,MSH2,WWC1,IDO1,ALAD,BAHD1,SLC12A8,TB…
GO:BP	establishment of localization in cell	GO:0051649	1.57e-16	15.8048	1216	7422	763	14723	SPAG5,CLASP1,ITGAM,PLCG2,JPH3,CHMP4C,ARNTL,SYK,GRIN2C,ATP9A,ANKRD54,SPHK2,PIP4K2A,AKAP8L,IPO13,KPNA6,PTK2,STAM,CADPS,STXBP2,CDH3,CCDC22,NRN1,RANBP17,PRKD1,SNTA1,SH3GLB1,GLE1,CAMSAP3,AP1S2,STK25,LCP1,VPS11,SEC13,SIDT2,SYT9,PLK1,ARHGEF2,TMEM201,STX4,CHRNA5,IFT122,MSN,VPS4B,TNPO2,CCDC88C,KIF22,CASQ1,GFAP,SLC29A1,CHGA,UNC13D,RILPL1,MAN1A1,DMTN,SEC16A,ITPR2,PLEK,VPS33B,GLI3,ERLEC1,SDAD1,SEC24C,CACNA1D…
GO:BP	positive regulation of transcription by RNA polymerase II	GO:0045944	4.73e-16	15.3249	795	7422	522	14723	POU2F1,NCOA2,ABLIM3,ARNTL,TGFB2,BPTF,RFXAP,NCOA6,FLI1,DBP,SUPT5H,ZNF76,AKAP8L,KPNA6,PITX2,SLC9A1,FOXN4,PSMC3,JUN,HDAC1,FOXO4,SMAD1,LITAF,FOXJ1,CDX1,RFX5,ELK1,OGT,MYB,MYDGF,HNF4A,SMAD5,PATZ1,EAPP,NPAS2,FOXA2,CDON,CTCFL,HIPK2,PRDM10,DHX36,AR,JAG1,NFYC,IRF3,MYBL2,KLF15,NR4A2,MAFG,PRDM15,EHF,GLI3,MED13,GLIS1,NKX2-1,ARID3B,SALL4,RFX3,NEUROD6,SOX2,NRIP1,ITGA6,NR2C2,WWP2,GDF2,EVX1,TOX2,MEIS1,BMP2,RARG,E…
GO:BP	cellular response to stress	GO:0033554	5.71e-16	15.2433	1156	7422	727	14723	NTHL1,TNFRSF1B,ERN1,KMT5A,PSME4,KIAA0319,UBQLN1,NBR1,ARNTL,SYK,RASGRF1,LRRC8D,TGFB2,CHD2,ATP2A1,RTEL1,NCOA6,XRCC4,ALKBH7,PSMD14,MAGI3,FLT4,POLDIP2,GORASP2,RBBP5,USP14,JUN,FOXO4,IGF1R,STK25,LRIG2,TNFAIP3,LOC101119706,HTRA2,HDAC10,SUV39H1,NPHS1,SCAP,POLD2,MMP9,HSP90AA1,USP19,MSH2,STX4,NPAS2,TRIP13,TONSL,CRY1,MCM7,CCDC88C,MPO,KIF22,HIPK2,DHX36,PDK4,FBXO31,NEK11,GFAP,MAN1A1,SEC16A,GCH1,VCPIP1,PYCR1,R…
GO:BP	organelle organization	GO:0006996	8.51e-16	15.0699	2498	7422	1460	14723	RUVBL1,TRAPPC8,SPAG5,STAG3,CLASP1,PATL1,CEP85,KMT5A,KMT2B,PSME4,CHMP4C,ABLIM3,UBQLN1,SYNGAP1,SSRP1,LOC101110922,CHD2,ATP2A1,UBE2E1,DNAAF1,BPTF,MICAL1,RTEL1,INPPL1,NDUFA8,SHROOM1,SVIL,RAB22A,ALKBH7,PIP4K2A,AKAP8L,PLXNB1,SSH1,RAB8A,EHMT2,PTK2,DIAPH1,KIAA1211,STAM,GHITM,POLDIP2,CADPS,LEMD2,GORASP2,RBBP5,PPHLN1,CEP250,SH3GLB1,HDAC1,VPS72,AFG3L2,CAMSAP3,PIP5K1A,MYOZ1,STK25,LCP1,HTRA2,MCM4,SEC13,FOXJ1,…
GO:BP	organic substance catabolic process	GO:1901575	8.69e-16	15.0609	1252	7422	780	14723	TNFRSF1B,PATL1,UPF3A,PLCG2,PSME4,TNRC6B,CHMP4C,CDHR4,UBQLN1,ARNTL,GRIN2C,LOC101110922,LGMN,SYNCRIP,ABHD16A,PSMD14,SMPD1,ENO4,AXIN1,AMDHD2,PTK2,MIB1,CCDC22,PSMC1,PSMC3,USP14,SLFN14,USP42,LRIG2,AASS,TNFAIP3,LOC101119706,HTRA2,USP8,SLC27A2,SIDT2,PRODH2,OGT,PLK1,CUL7,PSMA2,USP19,GTPBP2,IDO1,USP20,ALAD,TBX21,MSN,GAA,CHFR,AMDHD1,VPS4B,ACOT8,HIPK2,DHX36,FBXO31,GFAP,NAALADL1,PDE4B,UBAP1,MAN1A1,DXO,RBBP6,…
GO:BP	regulation of transcription by RNA polymerase II	GO:0006357	1.2e-15	14.9213	1271	7422	790	14723	POU2F1,KMT5A,NCOA2,ABLIM3,ARNTL,SMARCC2,TGFB2,BPTF,RFXAP,NCOA6,FLI1,DBP,SUPT5H,ZNF76,ZNF608,AKAP8L,NOTCH4,KPNA6,IRF2BP1,WWC3,EHMT2,PITX2,SLC9A1,BHLHE40,FOXN4,PSMC3,JUN,SOX3,HDAC1,FOXO4,MYOZ1,SMAD1,LITAF,FOXJ1,HDAC10,CDX1,RFX5,ELK1,SUV39H1,OGT,PLK1,NOC2L,MYB,MYDGF,HNF4A,SMAD5,PATZ1,EAPP,MYEF2,WWC1,TBX21,JMY,NPAS2,ZNF366,FOXA2,CDON,CTCFL,CRY1,CTR9,HIPK2,PRDM10,DHX36,TRIM29,DBX1,HIF3A,FEZF2,AR,JAG1,…
GO:BP	establishment of localization	GO:0051234	1.55e-15	14.8103	3230	7422	1848	14723	RASL10B,TNFRSF1B,SPAG5,CLASP1,ITGAM,EXOC6,PLCG2,JPH3,FAM3D,STAB2,CHMP4C,UBQLN1,SLC13A5,LOC101119236,FLVCR1,ARNTL,SYK,GRIN2C,RASGRF1,LRRC8D,TGFB2,ATP2A1,LRRC8C,FTH1,MICAL1,LOC101106534,INPPL1,ATP9A,ANKRD54,CACNG6,RAB22A,KCNJ6,PRG4,ALKBH7,SPHK2,SPTBN4,GC,CDH23,ATP6V0D2,SMPD1,PIP4K2A,AKAP8L,IPO13,KPNA6,RAB8A,SFXN5,GABRQ,ATP10A,PTK2,ASIC4,STAM,HTR3A,MIB1,CADPS,GORASP2,STXBP2,CDH3,MB,CCDC22,NRN1,RANBP…
GO:BP	anatomical structure formation involved in morphogenesis	GO:0048646	1.89e-15	14.7231	757	7422	498	14723	RNF213,CLASP1,TGFB2,PIK3R6,FLT4,PTK2,MIB1,LEMD2,CLEC14A,FOXN4,HDAC1,FOXO4,MYOZ1,PTPRM,TNFAIP3,LOC101119706,SMAD1,PLXNB2,FOXJ1,WDR74,CDX1,SCG2,NPHS1,ITGB8,ADAMTS1,ADGRB3,DYRK1B,MMP9,MYDGF,RRAS,IFT122,SPINT1,CDON,SEMA4A,CTR9,HIPK2,CASQ1,ITGAV,UNC13D,DLL4,MMRN2,TJP1,KRIT1,PKN1,GLI3,ZNF385A,NKX2-1,BRD2,SALL4,SOX2,TCIRG1,COL12A1,LRP2,PGK1,LEP,GDF2,PLCD1,FMN1,MEIS1,BMP2,RARG,PTK7,DCHS1,TDGF1,ZP3,ADAMTS…
GO:BP	positive regulation of multicellular organismal process	GO:0051240	2.4e-15	14.6194	890	7422	574	14723	TNFRSF1B,PLCG2,SYNDIG1,SYK,TGFB2,PIK3R6,ATP2A1,MME,CPT2,SPHK2,SPTBN4,PLXNB1,KPNA6,FLT4,DCT,PTK2,BMP1,SLC9A1,HDAC1,STK25,FZD9,LOC101119706,SMAD1,PLXNB2,FOXJ1,ADRB3,ITGB8,OGT,ITGAX,GATM,MYB,CACNA2D2,MYDGF,MSH2,SS18L1,IDO1,PRKCQ,RRAS,SLC12A8,TBX21,OBSL1,CDON,SEMA4A,LOC101115640,HIPK2,DHX36,ALOX12B,GFAP,PDE4B,DMTN,IRF3,TFRC,GCH1,SULF2,IL17RC,AMIGO2,TJP1,SART1,GLI3,RASSF10,F2,RBM19,RFX3,ITPKB,TNFRSF8,…
GO:BP	regulation of biological process	GO:0050789	2.85e-15	14.5447	8337	7422	4464	14723	RUVBL1,RABGAP1L,RASL10B,ADCY7,TNFRSF1B,ERN1,SPAG5,CA8,POU2F1,SPPL3,CLASP1,PATL1,ITGAM,UPF3A,PLCG2,CEP85,KMT5A,SPATA5,JPH3,NCOA2,KMT2B,SYNDIG1,PDE5A,FAM3D,DOCK5,TYK2,TNFAIP6,NEK8,KIAA0319,TNRC6B,CHMP4C,ABLIM3,UBQLN1,MROH2B,NBR1,FLVCR1,TRIM10,SYNGAP1,ARNTL,SYK,LIFR,GRIN2C,ILK,SMARCC2,RASGRF1,SSRP1,LOC101110922,TGFB2,ESRP2,PIK3R6,SYMPK,LTBP1,ATP2A1,LDLRAD4,DNAAF1,ZADH2,BPTF,RFXAP,MICAL1,LGMN,RTEL1,N…
GO:BP	transcription by RNA polymerase II	GO:0006366	3.12e-15	14.5063	1339	7422	826	14723	POU2F1,KMT5A,POLR2D,NCOA2,ABLIM3,ARNTL,SMARCC2,TGFB2,BPTF,RFXAP,NCOA6,FLI1,DBP,SUPT5H,ZNF76,ZNF608,AKAP8L,NOTCH4,KPNA6,IRF2BP1,WWC3,EHMT2,TAF5,PITX2,SLC9A1,BHLHE40,FOXN4,PSMC3,JUN,SOX3,HDAC1,FOXO4,MYOZ1,SMAD1,TAF6,LITAF,FOXJ1,HDAC10,CDX1,RFX5,ELK1,SUV39H1,OGT,PLK1,NOC2L,MYB,MYDGF,HNF4A,SMAD5,PATZ1,EAPP,MYEF2,WWC1,TBX21,JMY,NPAS2,ZNF366,FOXA2,CDON,CTCFL,CRY1,CTR9,HIPK2,PRDM10,DHX36,TRIM29,DBX1,HIF…
GO:BP	regulation of primary metabolic process	GO:0080090	5.75e-15	14.2405	3777	7422	2132	14723	TNFRSF1B,ERN1,POU2F1,SPPL3,PATL1,UPF3A,CEP85,KMT5A,NCOA2,KMT2B,TNRC6B,ABLIM3,UBQLN1,ARNTL,SYK,GRIN2C,SMARCC2,TGFB2,ESRP2,PIK3R6,SYMPK,LDLRAD4,BPTF,RFXAP,MICAL1,LGMN,RTEL1,NCOA6,ZNF862,ANKRD54,SYNCRIP,MTG2,TRIM26,FLI1,TRIM21,TRPT1,SPHK2,DBP,SUPT5H,SPTBN4,PSMD14,ZNF76,ZNF608,SMPD1,PIP4K2A,AXIN1,NWD1,AKAP8L,SSH1,ADGRG3,NOTCH4,KPNA6,FLT4,IRF2BP1,WWC3,EHMT2,PTK2,CCDC22,PITX2,PIK3IP1,SLC9A1,BHLHE40,PPH…
GO:BP	negative regulation of nitrogen compound metabolic process	GO:0051172	1.3e-14	13.8875	1449	7422	884	14723	POU2F1,PATL1,CEP85,KMT5A,NCOA2,TNRC6B,ARNTL,GRIN2C,SMARCC2,LDLRAD4,BPTF,MICAL1,RTEL1,SYNCRIP,TRIM21,SUPT5H,ZNF608,SMPD1,NOTCH4,IRF2BP1,WWC3,EHMT2,BHLHE40,PPHLN1,SNTA1,USP14,JUN,RCOR2,HDAC1,IGF1R,MYOZ1,LRIG2,TNFAIP3,RUNX1T1,FOXJ1,HDAC10,RFX5,SUV39H1,OGT,PLK1,NOC2L,MMP9,MYB,HNF4A,SMAD5,USP19,EAPP,MSH2,WWC1,ALAD,BAHD1,SLC12A8,TBX21,CAAP1,COL7A1,ZNF366,SERPINB1,MLLT1,CRY1,CTR9,ACOT8,HIPK2,DHX36,TRIM2…
GO:BP	regulation of gene expression	GO:0010468	1.54e-14	13.8114	3110	7422	1778	14723	ADCY7,TNFRSF1B,ERN1,POU2F1,PATL1,UPF3A,PLCG2,KMT5A,NCOA2,KMT2B,TNRC6B,ABLIM3,ARNTL,SYK,SMARCC2,LOC101110922,TGFB2,ESRP2,LTBP1,BPTF,RFXAP,LGMN,NCOA6,ZNF862,INPPL1,SYNCRIP,MTG2,TRIM26,FLI1,TRIM21,SPHK2,DBP,SUPT5H,ZNF76,ZNF608,AXIN1,NWD1,AKAP8L,FKBP6,ADGRG3,NOTCH4,KPNA6,FLT4,IRF2BP1,WWC3,EHMT2,CDH3,CCDC22,PITX2,SLC9A1,BHLHE40,PPHLN1,FOXN4,PSMC3,JUN,SOX3,RCOR2,HDAC1,SLFN14,VPS72,MN1,FOXO4,MYOZ1,SAP30…
GO:BP	protein phosphorylation	GO:0006468	2.35e-14	13.6289	1170	7422	728	14723	ERN1,CEP85,TYK2,NEK8,SYK,ILK,TGFB2,PIK3R6,LDLRAD4,MICAL1,ANKRD54,TRPT1,MAP4K4,SPTBN4,GSK3B,SMPD1,AXIN1,AKAP8L,MAP3K14,FLT4,PTK2,KALRN,PRKD1,NEDD9,IGF1R,STK25,TNK1,TSSK2,TNFAIP3,SMAD1,PLXNB2,AAK1,PLK1,SCYL1,DYRK1B,MMP9,MYDGF,HSP90AA1,SMAD5,PRKCQ,AURKC,SLC12A8,MAST1,SPTBN1,ALPK3,CAMK1G,CDON,MLLT1,CRY1,CCDC88C,HIPK2,SGK3,NEK11,SLCO3A1,TAB1,ABL2,MAP3K6,TNK2,DMTN,TFRC,STAT2,EPHA10,OCLN,PKN1,CAMKK2,FNI…
GO:BP	biological adhesion	GO:0022610	3.19e-14	13.4963	843	7422	543	14723	CLASP1,ITGAM,DOCK5,TNFAIP6,STAB2,CDHR4,SYK,TGFB2,PIK3R6,BCAN,CDH23,PLXNB1,OLFM4,NOTCH4,CDH3,ZP4,GLDN,NEDD9,CAMSAP3,PIP5K1A,PTPRM,LOC101119706,PLXNB2,FOXJ1,B4GALNT2,NPHS1,ITGB8,ITGAX,MYB,OTOA,STX4,CXCR4,IDO1,PRKCQ,CDH1,LMLN,RRAS,TBX21,COL7A1,MSN,LOC101115640,ITGA2B,CDHR1,ITGAV,STAB1,JAG1,PCDH10,UNC13D,COL16A1,DMTN,ADAM15,TFRC,DSC1,SART1,VPS33B,GLI3,FLNA,PCDHB1,CDH15,ITPKB,RELL2,PCDH19,CD93,ADAM10,…
GO:BP	protein localization	GO:0008104	3.38e-14	13.4714	1449	7422	882	14723	RABGAP1L,STAG3,FAM3D,SYNGAP1,ARNTL,SYK,GRIN2C,TGFB2,LTBP1,XRCC4,SPTBN4,IPO13,KPNA6,STAM,CADPS,LEMD2,GORASP2,STXBP2,NOL8,CCDC22,RANBP17,SEC61A2,PPHLN1,PRKD1,CEP250,SH3GLB1,GLE1,CAMSAP3,PIP5K1A,AP1S2,LRIG2,TNFAIP3,LCP1,FZD9,VPS11,SEC13,FOXJ1,USP8,GAPVD1,SIDT2,NPHS1,SYT9,PLK1,SCYL1,HSP90AA1,HNF4A,PDZD7,MSH2,STX4,CD3G,DNAJC1,SLC12A8,IFT122,OBSL1,MSN,SPTBN1,TNPO2,TTC7B,TRIM29,GFAP,MFSD1,AR,CHGA,RILPL1…
GO:BP	transport	GO:0006810	4.28e-14	13.369	3108	7422	1774	14723	RASL10B,TNFRSF1B,CLASP1,ITGAM,EXOC6,PLCG2,JPH3,FAM3D,STAB2,CHMP4C,UBQLN1,SLC13A5,LOC101119236,FLVCR1,ARNTL,SYK,GRIN2C,RASGRF1,LRRC8D,TGFB2,ATP2A1,LRRC8C,FTH1,MICAL1,LOC101106534,INPPL1,ATP9A,ANKRD54,CACNG6,RAB22A,KCNJ6,PRG4,ALKBH7,SPHK2,SPTBN4,GC,CDH23,ATP6V0D2,SMPD1,PIP4K2A,AKAP8L,IPO13,KPNA6,RAB8A,SFXN5,GABRQ,ATP10A,PTK2,ASIC4,STAM,HTR3A,MIB1,CADPS,STXBP2,CDH3,MB,CCDC22,NRN1,RANBP17,SLC9A1,ZP4,…
GO:BP	cellular component assembly	GO:0022607	4.45e-14	13.3517	1766	7422	1055	14723	CLASP1,PATL1,SYNDIG1,TBCD,CHMP4C,ABLIM3,UBQLN1,SYK,LRRC8D,ZNHIT6,LDLRAD4,LRRC8C,DNAAF1,RTEL1,INPPL1,NDUFA8,SHROOM1,PIP4K2A,AXIN1,PLXNB1,SSH1,RAB8A,EHMT2,PTK2,DIAPH1,KIAA1211,STAM,MIB1,CADPS,GORASP2,PPHLN1,CEP250,SH3GLB1,HDAC1,CAMSAP3,MYO7B,PIP5K1A,MYOZ1,STK25,FKBP10,LCP1,SMAD1,PLXNB2,FOXJ1,CFAP65,TUBB1,PRPF8,SUV39H1,NPHS1,PLK1,ARHGEF2,WRAP73,TRPA1,NOC2L,BIN2,STX4,AURKC,ALAD,BAHD1,SLC12A8,IFT122,F…
GO:BP	regulation of cellular component organization	GO:0051128	4.6e-14	13.3369	1452	7422	883	14723	TNFRSF1B,CLASP1,PLCG2,KMT2B,SYNDIG1,KIAA0319,CHMP4C,SYNGAP1,SYK,SSRP1,TGFB2,LDLRAD4,RTEL1,SPHK2,SMPD1,PIP4K2A,AKAP8L,PLXNB1,SSH1,EHMT2,PTK2,KIAA1211,STAM,GHITM,MIB1,PPHLN1,SH3GLB1,CAMSAP3,STK25,TNK1,LRIG2,LCP1,RASAL1,HTRA2,PLXNB2,KEL,NPHS1,OGT,SYT9,PLK1,ARHGEF2,ZDHHC6,WRAP73,NOC2L,MMP9,MYB,HNF4A,SS18L1,PRKCQ,OBSL1,FCHSD1,JMY,MSN,CHFR,TRIP13,KMT2E,VPS4B,ACAP3,SH2B1,SEMA4A,CTCFL,CTR9,ARPC1B,DHX36,D…
GO:BP	enzyme linked receptor protein signaling pathway	GO:0007167	5.98e-14	13.223	614	7422	410	14723	SPATA5,KIAA0319,SYK,ILK,TGFB2,LTBP1,LDLRAD4,LGMN,PIP4K2A,FLT4,NCOA5,CDH3,CLEC14A,JUN,FOXO4,IGF1R,LRIG2,SMAD1,ITGB8,OGT,GAB2,MMP9,HNF4A,SMAD5,GIGYF1,PRKCQ,DNAI1,SPTBN1,SH2B1,HIPK2,PDK4,TAB1,MTMR4,SULF2,EPHA10,SHKBP1,MMRN2,NUP93,EFNA3,SUB1,LRP2,FAT4,STAT5A,ITGB3,KCP,RHBDF1,NUMA1,GFRA2,GDF2,GDF10,EFNA5,LTBP4,CILP,TRIM33,BMP2,BAIAP2L1,ZC3H3,EPHB1,TIPARP,SRC,ADGRA2,IL17RD,PIN1,IRS1,NDEL1,NDST1,SMURF1,…
GO:BP	cellular catabolic process	GO:0044248	7.38e-14	13.1317	1253	7422	772	14723	TNFRSF1B,PATL1,UPF3A,PLCG2,PSME4,TNRC6B,CHMP4C,CDHR4,UBQLN1,NBR1,ARNTL,LOC101110922,LGMN,SYNCRIP,TRIM21,MME,ABHD16A,SUPT5H,PSMD14,SMPD1,PIP4K2A,AMDHD2,RAB8A,EHMT2,PTK2,POLDIP2,MIB1,CCDC22,PSMC3,USP14,SH3GLB1,SLFN14,USP42,LRIG2,AASS,TNFAIP3,LOC101119706,HTRA2,VPS11,CAT,HDAC10,USP8,SLC27A2,SIDT2,PRODH2,OGT,PLK1,CUL7,PSMA2,USP19,GTPBP2,IDO1,USP20,ALAD,TBX21,MSN,GAA,CHFR,AMDHD1,VPS4B,MCOLN1,TSC2,ACOT…
GO:BP	metabolic process	GO:0008152	9.74e-14	13.0114	8773	7422	4669	14723	RUVBL1,RHBDL1,DECR2,DUSP27,POMGNT1,ALAS1,LPIN3,ADCY7,NTHL1,TNFRSF1B,ERN1,POU2F1,CASC3,SPPL3,PATL1,ITGAM,UPF3A,PLCG2,CEP85,KMT5A,POLR2D,NCOA2,KMT2B,PSME4,PSPH,HECW1,TYK2,DDOST,NEK8,UXS1,TNRC6B,CHMP4C,CDHR4,ABLIM3,UBQLN1,U2AF1L4,TMX3,NBR1,TRMT11,ARNTL,SYK,GRIN2C,ILK,SMARCC2,PTDSS1,LOC101110922,TGFB2,ESRP2,PIK3R6,SYMPK,LTBP1,UBE2E1,LDLRAD4,LOC101111538,GNPTG,BPTF,RFXAP,MICAL1,LGMN,RTEL1,KLK9,PLA2G15…
GO:BP	neuron differentiation	GO:0030182	1.11e-13	12.9547	801	7422	517	14723	KIAA0319,SYNGAP1,RASGRF1,SPTBN4,CDH23,PLXNB1,EHMT2,PTK2,GNAT1,KALRN,MIB1,NRN1,FOXN4,GLDN,HDAC1,AFG3L2,CAMSAP3,STK25,LRIG2,PTPRM,RASAL1,HTRA2,PLXNB2,KEL,ARHGEF2,SCYL1,HSP90AA1,PDZD7,SEMA6B,SS18L1,OBSL1,ACAP3,FOXA2,CDON,SEMA4A,TBCE,HIPK2,DBX1,CDHR1,GFAP,FEZF2,GDPD5,JAG1,ABL2,DLL4,DUOXA1,PSD,NR4A2,GLI3,C1QA,NKX2-1,CPNE5,TRPM1,LAMB2,FBXO45,UNC5B,ITGA6,PPP1R9B,CRMP1,STXBP1,LRP2,FAT4,DPYSL3,ATP2B2,TOR1…
GO:BP	cell adhesion	GO:0007155	1.54e-13	12.8122	837	7422	537	14723	CLASP1,ITGAM,DOCK5,TNFAIP6,STAB2,CDHR4,SYK,TGFB2,PIK3R6,BCAN,CDH23,PLXNB1,OLFM4,NOTCH4,CDH3,ZP4,GLDN,NEDD9,CAMSAP3,PIP5K1A,PTPRM,LOC101119706,PLXNB2,FOXJ1,B4GALNT2,NPHS1,ITGB8,ITGAX,MYB,OTOA,STX4,CXCR4,IDO1,PRKCQ,CDH1,LMLN,RRAS,TBX21,COL7A1,MSN,LOC101115640,ITGA2B,CDHR1,ITGAV,STAB1,JAG1,PCDH10,UNC13D,COL16A1,DMTN,ADAM15,TFRC,DSC1,SART1,VPS33B,GLI3,FLNA,PCDHB1,CDH15,ITPKB,RELL2,PCDH19,CD93,ADAM10,…
GO:BP	organic substance metabolic process	GO:0071704	1.76e-13	12.7539	8372	7422	4467	14723	RUVBL1,RHBDL1,DECR2,DUSP27,POMGNT1,ALAS1,ADCY7,NTHL1,TNFRSF1B,ERN1,POU2F1,CASC3,SPPL3,PATL1,UPF3A,PLCG2,CEP85,KMT5A,POLR2D,NCOA2,KMT2B,PSME4,PSPH,HECW1,TYK2,DDOST,NEK8,UXS1,TNRC6B,CHMP4C,CDHR4,ABLIM3,UBQLN1,U2AF1L4,TMX3,ARNTL,SYK,GRIN2C,ILK,SMARCC2,PTDSS1,LOC101110922,TGFB2,ESRP2,PIK3R6,SYMPK,LTBP1,UBE2E1,LDLRAD4,LOC101111538,GNPTG,BPTF,RFXAP,MICAL1,LGMN,RTEL1,KLK9,PLA2G15,NCOA6,ZNF862,INPPL1,ANK…
GO:BP	regulation of cell differentiation	GO:0045595	2.22e-13	12.6534	967	7422	610	14723	TNFRSF1B,CLASP1,DOCK5,KIAA0319,NBR1,SYNGAP1,ARNTL,SYK,ILK,LOC101110922,TGFB2,PIK3R6,LDLRAD4,ZADH2,ANKRD54,MME,PLXNB1,OLFM4,DCT,PTK2,MIB1,PRKD1,HDAC1,NEDD9,FOXO4,STK25,SMAD1,PLXNB2,FOXJ1,ARHGEF2,MMP9,MYB,SMAD5,SS18L1,RRAS,TBX21,OBSL1,FOXA2,CDON,CTR9,LOC101115640,DHX36,GFAP,FEZF2,GDPD5,ITGAV,AR,JAG1,UNC13D,DMTN,DLL4,DUOXA1,MAFG,SART1,GLI3,FNIP1,ZNF385A,GLIS1,FLNA,RASSF10,F2,NSUN2,RFX3,ITPKB,TCIRG1,…
GO:BP	homeostatic process	GO:0042592	2.93e-13	12.5327	1150	7422	712	14723	ERN1,SPPL3,PLCG2,JPH3,FLVCR1,TRIM10,ARNTL,SYK,GRIN2C,LRRC8D,LOC101110922,ATP2A1,FTH1,RTEL1,ANKRD54,CPT2,CDH23,NCOA5,CDH3,CCDC22,SLC9A1,PRKD1,PTH1R,AFG3L2,TNNI3,TNFAIP3,SMAD1,ADRB3,KEL,SIDT2,OGT,GATM,HNF4A,SMAD5,STX4,PRKCQ,GAA,KMT2E,RMDN3,HOMER1,CRY1,RAB20,LOC101115640,LOC101118398,DHX36,CDHR1,PDK4,ALOX12B,CASQ1,PDE4B,ABL2,PLEKHM1,CA7,DMTN,TFRC,ARMCX1,ITPR2,KRIT1,OCLN,PKN1,FSTL1,LPCAT1,MED13,NCAPG…
GO:BP	cellular component biogenesis	GO:0044085	3.17e-13	12.4984	1898	7422	1122	14723	CLASP1,PATL1,SYNDIG1,TBCD,CHMP4C,ABLIM3,UBQLN1,SYK,LRRC8D,ZNHIT6,LDLRAD4,LRRC8C,DNAAF1,RTEL1,INPPL1,ATP9A,NDUFA8,SHROOM1,MTG2,SPHK2,RRP9,PIP4K2A,AXIN1,PLXNB1,SSH1,RAB8A,EHMT2,PTK2,DIAPH1,KIAA1211,STAM,MIB1,CADPS,GORASP2,NOL8,PPHLN1,CEP250,SH3GLB1,HDAC1,CAMSAP3,MYO7B,PIP5K1A,MYOZ1,STK25,FKBP10,LCP1,SMAD1,PLXNB2,FOXJ1,WDR74,CFAP65,TUBB1,PRPF8,SUV39H1,FBL,NPHS1,PLK1,ARHGEF2,WRAP73,TRPA1,NOC2L,BIN2,S…
GO:BP	negative regulation of response to stimulus	GO:0048585	3.5e-13	12.4561	1045	7422	653	14723	TNFRSF1B,CLASP1,TNFAIP6,KIAA0319,UBQLN1,SYNGAP1,ARNTL,LOC101110922,LTBP1,LDLRAD4,LGMN,RTEL1,TRIM21,GSK3B,SMPD1,PIP4K2A,AXIN1,ADGRG3,WWC3,NCOA5,GHITM,LEMD2,CCDC22,PIK3IP1,USP14,HDAC1,IGF1R,MYOZ1,TNK1,LRIG2,TNFAIP3,RASAL1,LITAF,FOXJ1,SCG2,STAMBP,NOC2L,G3BP1,MMP9,THBD,WWC1,PRKCQ,SLC12A8,IFT122,TBX21,CAAP1,ZNF366,TSC2,CRY1,CCDC88C,HIPK2,SGK3,GDPD5,ITGAV,AR,DLL4,SHARPIN,ARHGAP25,STAT2,SULF2,PYCR1,TRAF…
GO:BP	regulation of nitrogen compound metabolic process	GO:0051171	4.53e-13	12.3437	3675	7422	2065	14723	TNFRSF1B,ERN1,POU2F1,SPPL3,PATL1,UPF3A,CEP85,KMT5A,NCOA2,KMT2B,TNRC6B,ABLIM3,UBQLN1,ARNTL,SYK,GRIN2C,SMARCC2,TGFB2,ESRP2,PIK3R6,SYMPK,LDLRAD4,BPTF,RFXAP,MICAL1,LGMN,RTEL1,NCOA6,ZNF862,ANKRD54,SYNCRIP,MTG2,TRIM26,FLI1,TRIM21,TRPT1,SPHK2,DBP,SUPT5H,SPTBN4,PSMD14,ZNF76,ZNF608,SMPD1,AXIN1,NWD1,AKAP8L,SSH1,ADGRG3,NOTCH4,KPNA6,FLT4,IRF2BP1,WWC3,EHMT2,PTK2,CCDC22,PITX2,SLC9A1,BHLHE40,PPHLN1,FOXN4,SNTA1,…
GO:BP	tissue development	GO:0009888	5.16e-13	12.287	1233	7422	757	14723	CLASP1,ITGAM,NBR1,ARNTL,ILK,LOC101110922,TGFB2,ESRP2,LDLRAD4,DNAAF1,BPTF,SVIL,NOTCH4,BMP1,MIB1,LEMD2,CDH3,SLC9A1,PTH1R,HDAC1,CAMSAP3,RHOC,MYOZ1,FZD9,LOC101119706,SMAD1,PLXNB2,FOXJ1,CDX1,KEL,SIDT2,NPHS1,ITGB8,DYRK1B,MMP9,HNF4A,SMAD5,PDZD7,USP19,SLC12A8,IFT122,MSN,GAA,SPINT1,FOXA2,HOMER1,CDON,CTR9,LOC101115640,CCDC88C,ITGAV,JAG1,RILPL1,DLL4,ADAM15,SHARPIN,SULF2,RBBP6,ZNF689,MAFG,SIPA1L3,KANK2,EHF,F…
GO:BP	tube morphogenesis	GO:0035239	5.71e-13	12.2434	580	7422	387	14723	RNF213,SYK,ILK,TGFB2,ESRP2,PIK3R6,DNAAF1,FLT4,PTK2,MIB1,CLEC14A,FOXO4,FKBP10,TNNI3,PTPRM,LOC101119706,SMAD1,PLXNB2,SCG2,ITGB8,ADAMTS1,ADGRB3,MYDGF,RRAS,SLC12A8,IFT122,SPINT1,SEMA4A,HIPK2,ITGAV,JAG1,DLL4,MMRN2,TJP1,KRIT1,GLI3,BRD2,SALL4,LGR5,WNK4,LRP2,FAT4,PGK1,LEP,GDF2,CCDC40,PLCD1,FMN1,MEIS1,BMP2,RARG,PTK7,DCHS1,CDH2,TDGF1,TIPARP,SRC,ADGRA2,MED12,SASH1,DVL1,GZF1,STRA6,PKNOX1,PTCH1,MKS1,DLG5,SPHK…
GO:BP	blood vessel development	GO:0001568	1.06e-12	11.9736	454	7422	312	14723	RNF213,FLVCR1,SYK,TGFB2,PIK3R6,LTBP1,SPHK2,FLT4,PTK2,MIB1,CLEC14A,FOXO4,FKBP10,TNNI3,PTPRM,LOC101119706,SMAD1,SCG2,ITGB8,ADAMTS1,ADGRB3,MYDGF,RRAS,SLC12A8,SPINT1,SEMA4A,HIPK2,ITGAV,JAG1,TAB1,DLL4,MMRN2,TJP1,KRIT1,GLI3,AP2B1,LRP2,PGK1,LEP,GDF2,PLCD1,MEIS1,PTK7,CDH2,TDGF1,TIPARP,ADGRA2,SASH1,STRA6,PKNOX1,SNX17,SPHK1,NDST1,TIE1,PRKD2,ADGRB2,ANGPT4,VEZF1,PTPRB,MMP2,BMP7,PRCP,ANKRD17,CHI3L1,DHCR7,TGFB…
GO:BP	cell death	GO:0008219	1.76e-12	11.7533	1187	7422	729	14723	TNFRSF1B,ERN1,PLCG2,UBQLN1,SYNGAP1,SYK,LOC101110922,TGFB2,ATP2A1,MICAL1,LGMN,ALKBH7,SPHK2,SMPD1,FLT4,GHITM,PSMC1,JUN,SH3GLB1,HDAC1,IGF1R,STK25,TNFAIP3,FZD9,LOC101119706,HTRA2,CAT,SCG2,NOA1,OGT,PLK1,NOC2L,MMP9,MYDGF,MSH2,STX4,IDO1,CNTFR,PRKCQ,CARD6,CD3G,CAAP1,NPAS2,HS1BP3,VPS4B,TSC2,HIPK2,PDK4,SGK3,ITGAV,AR,RILPL1,IRF3,TFRC,SHARPIN,PYCR1,AMIGO2,NR4A2,KANK2,PKN1,FSTL1,GLI3,FNIP1,ZNF385A,C1QA,ERN2,F…
GO:BP	regulation of cellular process	GO:0050794	3.68e-12	11.4346	7929	7422	4234	14723	RUVBL1,RASL10B,ADCY7,TNFRSF1B,ERN1,SPAG5,CA8,POU2F1,SPPL3,CLASP1,PATL1,ITGAM,UPF3A,PLCG2,CEP85,KMT5A,SPATA5,JPH3,NCOA2,KMT2B,SYNDIG1,PDE5A,FAM3D,DOCK5,TYK2,NEK8,KIAA0319,TNRC6B,CHMP4C,ABLIM3,UBQLN1,MROH2B,NBR1,SYNGAP1,ARNTL,SYK,LIFR,GRIN2C,ILK,SMARCC2,RASGRF1,SSRP1,LOC101110922,TGFB2,ESRP2,PIK3R6,SYMPK,LTBP1,ATP2A1,LDLRAD4,DNAAF1,ZADH2,BPTF,RFXAP,MICAL1,LGMN,RTEL1,NCOA6,ZNF862,INPPL1,ATP9A,ANKRD5…
GO:BP	vasculature development	GO:0001944	3.78e-12	11.4221	477	7422	324	14723	RNF213,FLVCR1,SYK,TGFB2,PIK3R6,LTBP1,SPHK2,FLT4,PTK2,MIB1,CLEC14A,FOXO4,FKBP10,TNNI3,PTPRM,LOC101119706,SMAD1,SCG2,ITGB8,ADAMTS1,ADGRB3,MYDGF,RRAS,SLC12A8,SPINT1,SEMA4A,HIPK2,ITGAV,JAG1,TAB1,DLL4,MMRN2,TJP1,KRIT1,GLI3,AP2B1,ADAM10,LRP2,PGK1,LGALS8,LEP,GDF2,TMEM231,PLCD1,MEIS1,PTK7,CDH2,TDGF1,TIPARP,ARHGEF15,ADGRA2,SASH1,STRA6,PKNOX1,SNX17,SPHK1,NDST1,TIE1,PRKD2,ADGRB2,ANGPT4,VEZF1,NFATC1,PTPRB,MM…
GO:BP	response to endogenous stimulus	GO:0009719	4.35e-12	11.3611	817	7422	520	14723	SPATA5,NCOA2,ARNTL,SYK,ILK,TGFB2,LTBP1,LDLRAD4,LGMN,INPPL1,PIP4K2A,SSH1,EHMT2,PTK2,NCOA5,RBBP5,SLC9A1,FBXO32,JUN,HDAC1,FOXO4,IGF1R,SMAD1,SCAP,ITGB8,OGT,SMAD5,PRKCQ,DNAI1,GLRA1,REN,ZNF366,CRY1,LOC101115640,HIPK2,PDK4,AR,TAB1,COL16A1,CACNB1,DMTN,MTMR4,DLL4,SULF2,NR4A2,ITPR2,KANK2,FLNA,MC4R,APLP1,CRY2,PPP1R9B,TRPV4,LRP2,FAT4,STAT5A,CTNNA1,ITGB3,CD44,KCP,NUMA1,LEP,GDF2,ZFHX3,DRD2,EFNA5,LTBP4,CILP,TRI…
GO:BP	neuron development	GO:0048666	4.86e-12	11.3129	651	7422	425	14723	KIAA0319,SYNGAP1,RASGRF1,SPTBN4,CDH23,PLXNB1,PTK2,GNAT1,KALRN,NRN1,GLDN,AFG3L2,CAMSAP3,STK25,LRIG2,PTPRM,RASAL1,HTRA2,PLXNB2,KEL,SCYL1,HSP90AA1,PDZD7,SEMA6B,SS18L1,OBSL1,ACAP3,SEMA4A,TBCE,CDHR1,GFAP,FEZF2,GDPD5,ABL2,PSD,NR4A2,GLI3,C1QA,NKX2-1,CPNE5,TRPM1,LAMB2,FBXO45,UNC5B,ITGA6,PPP1R9B,CRMP1,STXBP1,LRP2,FAT4,DPYSL3,TOR1A,LEP,EVX1,NUMBL,KIF13B,SNAPIN,DRD2,EFNA5,MAPK8IP2,SLC12A5,RAP1GAP2,PTK7,EPHB…
GO:BP	negative regulation of signaling	GO:0023057	5e-12	11.3012	874	7422	552	14723	FAM3D,UBQLN1,SYNGAP1,ARNTL,LOC101110922,LTBP1,LDLRAD4,LGMN,GSK3B,SMPD1,PIP4K2A,AXIN1,ADGRG3,WWC3,NCOA5,GHITM,LEMD2,CCDC22,PIK3IP1,HDAC1,IGF1R,MYOZ1,TNK1,TNFAIP3,RASAL1,LITAF,SCG2,STAMBP,NOC2L,G3BP1,MMP9,WWC1,PRKCQ,SLC12A8,IFT122,GLRA1,CAAP1,ZNF366,TSC2,CRY1,CCDC88C,HIPK2,SGK3,GDPD5,ITGAV,AR,DLL4,ARHGAP25,STAT2,SULF2,NR4A2,MMRN2,PRDM15,KANK2,PLEK,GLI3,FNIP1,ZNF385A,DUSP7,OPTN,SOX2,APLP1,UNC5B,CRY2…
GO:BP	negative regulation of cell communication	GO:0010648	5.94e-12	11.2264	871	7422	550	14723	FAM3D,UBQLN1,SYNGAP1,ARNTL,LOC101110922,LTBP1,LDLRAD4,LGMN,GSK3B,SMPD1,PIP4K2A,AXIN1,ADGRG3,WWC3,NCOA5,GHITM,LEMD2,CCDC22,PIK3IP1,HDAC1,IGF1R,MYOZ1,TNK1,TNFAIP3,RASAL1,LITAF,SCG2,STAMBP,NOC2L,G3BP1,MMP9,WWC1,PRKCQ,SLC12A8,IFT122,GLRA1,CAAP1,ZNF366,TSC2,CRY1,CCDC88C,HIPK2,SGK3,GDPD5,ITGAV,AR,DLL4,ARHGAP25,STAT2,SULF2,NR4A2,MMRN2,PRDM15,KANK2,PLEK,GLI3,FNIP1,ZNF385A,DUSP7,SOX2,APLP1,UNC5B,CRY2,NFKB…
GO:BP	positive regulation of developmental process	GO:0051094	6.27e-12	11.2025	804	7422	512	14723	TNFRSF1B,CLASP1,SYNDIG1,DOCK5,ARNTL,SYK,ILK,LOC101110922,TGFB2,PIK3R6,ANKRD54,MME,SPTBN4,PLXNB1,OLFM4,DCT,BMP1,PRKD1,HDAC1,NEDD9,STK25,FZD9,LOC101119706,RASAL1,SMAD1,PLXNB2,FOXJ1,ITGB8,ARHGEF2,ZDHHC6,MYB,CACNA2D2,MYDGF,SMAD5,MSH2,SS18L1,RRAS,TBX21,OBSL1,CDON,SEMA4A,LOC101115640,HIPK2,DHX36,GFAP,FEZF2,GDPD5,AR,JAG1,UNC13D,DMTN,TFRC,DUOXA1,AMIGO2,TJP1,SART1,GLI3,ZNF385A,FLNA,CPNE5,RASSF10,RBM19,RFX…
GO:BP	response to oxygen-containing compound	GO:1901700	6.8e-12	11.1677	762	7422	488	14723	TNFRSF1B,ERN1,PLCG2,NCOA2,LOC101110922,TGFB2,LGMN,INPPL1,PIP4K2A,SSH1,EHMT2,NCOA5,SLC9A1,FBXO32,JUN,FOXO4,IGF1R,STK25,TNFAIP3,LOC101119706,HTRA2,LITAF,CAT,SIDT2,SCAP,OGT,TRPA1,MMP9,HNF4A,STX4,IDO1,PRKCQ,DNAI1,GLRA1,MSN,HOMER1,CRY1,CTR9,LOC101115640,MPO,DHX36,PDK4,AR,JAG1,PDE4B,ABL2,COL16A1,CACNB1,MAN1A1,DMTN,IRF3,ADAM15,GCH1,PYCR1,RORC,NR4A2,ITPR2,KANK2,FLNA,MC4R,APLP1,NRIP1,CRY2,CACTIN,TRPV4,STA…
GO:BP	regulation of protein metabolic process	GO:0051246	7.46e-12	11.1272	1643	7422	976	14723	TNFRSF1B,ERN1,SPPL3,PATL1,UPF3A,CEP85,KMT2B,TNRC6B,UBQLN1,ARNTL,SYK,GRIN2C,TGFB2,PIK3R6,SYMPK,LDLRAD4,MICAL1,LGMN,ANKRD54,SYNCRIP,MTG2,TRIM21,TRPT1,SPTBN4,PSMD14,SMPD1,AXIN1,AKAP8L,SSH1,FLT4,PTK2,CCDC22,SNTA1,PSMC3,USP14,HDAC1,NEDD9,IGF1R,LRIG2,TNFAIP3,HTRA2,PLXNB2,OGT,PLK1,TSFM,NOC2L,MMP9,MYB,MYDGF,HSP90AA1,USP19,GTPBP2,ALAD,DNAJC1,SLC12A8,TRAP1,CAAP1,COL7A1,MSN,KMT2E,SERPINB1,CDON,MLLT1,CTCFL,P…
GO:BP	locomotion	GO:0040011	9.59e-12	11.0183	1168	7422	715	14723	CLASP1,JPH3,DOCK5,KIAA0319,SYK,GRIN2C,ILK,TGFB2,LDLRAD4,LGMN,ADGRG3,FLT4,PTK2,KALRN,CLEC14A,USP14,NEDD9,CAMSAP3,RHOC,PIP5K1A,IGF1R,LRIG2,PTPRM,LCP1,LOC101119706,PLXNB2,FOXJ1,CFAP65,SCG2,ADAMTS1,ARHGEF2,MMP9,BIN2,WWC1,SEMA6B,TMEM201,STX4,CXCR4,PRKCQ,RRAS,TBX21,MSN,ACAP3,SEMA4A,INPP5B,LOC101118398,FEZF2,ITGAV,JAG1,PDE4B,CHGA,ATP8A1,DMTN,DLL4,ADAM15,IL17RC,NR4A2,MMRN2,KANK2,PKN1,FSTL1,CAPN7,GLI3,NAV…
GO:BP	tube development	GO:0035295	1.07e-11	10.9697	737	7422	473	14723	RNF213,SYK,ILK,TGFB2,ESRP2,PIK3R6,DNAAF1,FLT4,PTK2,MIB1,CLEC14A,FOXO4,FKBP10,TNNI3,PTPRM,LOC101119706,SMAD1,PLXNB2,FOXJ1,ELK1,SCG2,ITGB8,ADAMTS1,ADGRB3,MYDGF,SMAD5,RRAS,SLC12A8,IFT122,SPINT1,SEMA4A,HIPK2,ITGAV,JAG1,TAB1,DLL4,CIC,MMRN2,TJP1,KRIT1,GLI3,NKX2-1,BRD2,SALL4,LGR5,WNK4,LRP2,FAT4,PGK1,LEP,GDF2,CCDC40,PLCD1,FMN1,MEIS1,BMP2,RARG,RAD21L1,PTK7,DCHS1,TRAF3IP1,CDH2,TDGF1,TIPARP,SRC,ADGRA2,MED12…
GO:BP	negative regulation of cellular biosynthetic process	GO:0031327	1.15e-11	10.9399	930	7422	582	14723	POU2F1,PATL1,KMT5A,NCOA2,TNRC6B,ARNTL,SMARCC2,BPTF,SYNCRIP,SUPT5H,ZNF608,NOTCH4,IRF2BP1,WWC3,EHMT2,BHLHE40,PPHLN1,JUN,RCOR2,HDAC1,MYOZ1,RUNX1T1,FOXJ1,HDAC10,RFX5,SUV39H1,PLK1,NOC2L,MYB,HNF4A,SMAD5,EAPP,WWC1,BAHD1,TBX21,ZNF366,CRY1,CTR9,ACOT8,HIPK2,DHX36,TRIM29,NACC1,FEZF2,AR,THAP5,DLL4,RORC,CIC,NR4A2,CNOT6L,BTAF1,HR,KANK2,ERLIN2,PLEK,LPCAT1,GLI3,FNIP1,GLIS1,DNAJB5,ERN2,PDS5A,ERF,PHF2,NKX2-1,FLNA,…
GO:BP	cellular macromolecule localization	GO:0070727	1.21e-11	10.9158	1059	7422	654	14723	CASC3,STAG3,SYNGAP1,ARNTL,SYK,GRIN2C,XRCC4,SPTBN4,IPO13,KPNA6,STAM,LEMD2,GORASP2,NOL8,RANBP17,PPHLN1,PRKD1,CEP250,SH3GLB1,CAMSAP3,PIP5K1A,AP1S2,LRIG2,TNFAIP3,LCP1,FZD9,VPS11,FOXJ1,PLK1,SCYL1,HSP90AA1,MSH2,STX4,IFT122,OBSL1,MSN,SPTBN1,TNPO2,TTC7B,TRIM29,GFAP,MFSD1,AR,CHGA,RILPL1,MAN1A1,DMTN,TFRC,SEC16A,DUOXA1,VCPIP1,EMC7,VPS33B,GLI3,ZNF385A,OPTN,ERLEC1,SEC24C,FLNA,F2,TRPM1,AP2B1,SYNE1,TCIRG1,ADAM1…
GO:BP	neuron projection development	GO:0031175	1.51e-11	10.8214	564	7422	373	14723	KIAA0319,SYNGAP1,RASGRF1,SPTBN4,CDH23,PLXNB1,PTK2,KALRN,NRN1,AFG3L2,CAMSAP3,STK25,LRIG2,PTPRM,RASAL1,PLXNB2,KEL,HSP90AA1,PDZD7,SEMA6B,SS18L1,OBSL1,ACAP3,SEMA4A,TBCE,GFAP,FEZF2,GDPD5,ABL2,PSD,NR4A2,GLI3,NKX2-1,CPNE5,LAMB2,FBXO45,UNC5B,ITGA6,PPP1R9B,CRMP1,STXBP1,LRP2,FAT4,DPYSL3,TOR1A,EVX1,NUMBL,KIF13B,SNAPIN,DRD2,EFNA5,MAPK8IP2,SLC12A5,RAP1GAP2,PTK7,EPHB1,ITSN2,CHRNB2,MYCBP2,CDH4,ACTL6B,SRCIN1,DVL…
GO:BP	central nervous system development	GO:0007417	1.61e-11	10.7927	559	7422	370	14723	TNFRSF1B,BPTF,BCAN,SPHK2,SPTBN4,DCT,PTK2,KALRN,FOXN4,HDAC1,HTRA2,SMAD1,PLXNB2,FOXJ1,SCYL1,HSP90AA1,SEMA6B,IFT122,MAST1,CDON,DBX1,GFAP,FEZF2,GDPD5,DLL4,CIC,NR4A2,B4GALT2,GLI3,C1QA,NKX2-1,F2,LAMB2,NEUROD6,SOX2,EML1,FBXO45,PCDH19,LRP2,FAT4,LEP,NUMBL,DRD2,BMP2,EPHB1,ABR,DHX30,CDH2,CHRNB2,MYCBP2,SRC,ADGRA2,SLC2A1,MED12,PLXNA2,AARS,PTCH1,FOXO3,NDEL1,DLG5,SPHK1,NDST1,CACNA1A,PSAP,ERBB2,OTX1,SHROOM4,AK8,…
GO:BP	positive regulation of signaling	GO:0023056	1.64e-11	10.7852	1017	7422	630	14723	RUVBL1,RASL10B,ERN1,SPPL3,KIAA0319,ARNTL,SYK,ILK,TGFB2,PIK3R6,LGMN,MME,SPHK2,PLXNB1,MAP3K14,FLT4,CDH3,CCDC22,SLC9A1,STK25,FZD9,LOC101119706,HTRA2,SEC13,CAT,USP8,MPP2,MMP9,MYDGF,HSP90AA1,WWC1,STX4,CXCR4,CDON,SH2B1,HIPK2,DHX36,ALOX12B,GFAP,JAG1,TAB1,CA7,DMTN,IRF3,DLL4,TFRC,SHARPIN,SULF2,SHKBP1,NUP93,PRDM15,FNIP1,ZNF385A,ZBP1,ERN2,MAP3K11,FLNA,F2,ITPKB,LGR5,RELL2,SOX2,UNC5B,TRPV4,LRP2,CTNNA1,PPP2R1B…
GO:BP	plasma membrane bounded cell projection organization	GO:0120036	1.74e-11	10.7599	910	7422	570	14723	KIAA0319,ABLIM3,SYNGAP1,RASGRF1,DNAAF1,LGMN,INPPL1,SPTBN4,CDH23,PLXNB1,RAB8A,PTK2,KALRN,NRN1,GLDN,CEP250,AFG3L2,CAMSAP3,PIP5K1A,STK25,LRIG2,PTPRM,RASAL1,PLXNB2,FOXJ1,CFAP65,KEL,WRAP73,HSP90AA1,PDZD7,SEMA6B,SS18L1,IFT122,OBSL1,ACAP3,SH2B1,SEMA4A,TBCE,GFAP,FEZF2,GDPD5,ABL2,PLEKHM1,KIF24,DMTN,PSD,NR4A2,PLEK,EVI5L,GLI3,NKX2-1,FLNA,CPNE5,LAMB2,RFX3,CEP19,TCIRG1,FBXO45,UNC5B,DNAH1,ITGA6,PPP1R9B,CRMP1,S…
GO:BP	regulation of transport	GO:0051049	1.92e-11	10.7167	971	7422	604	14723	RASL10B,TNFRSF1B,CLASP1,ITGAM,PLCG2,JPH3,FAM3D,UBQLN1,ARNTL,SYK,RASGRF1,TGFB2,MICAL1,ATP9A,CACNG6,KCNJ6,SPHK2,SPTBN4,SMPD1,AKAP8L,STAM,MIB1,CDH3,NRN1,SLC9A1,PRKD1,SNTA1,SH3GLB1,LCP1,GAPVD1,KEL,SIDT2,NPHS1,SYT9,MMP9,HNF4A,STX4,CHRNA5,DNAJC1,MSN,REN,VPS4B,HOMER1,CRY1,LOC101115640,ALOX12B,CASQ1,GFAP,ITGAV,CHGA,UNC13D,CA7,ATP8A1,CACNB1,DMTN,OCLN,GLI3,ERLEC1,ABCB11,CACNA1D,FLNA,ATP2A2,F2,NSUN2,LRPAP1,…
GO:BP	cell migration	GO:0016477	2.01e-11	10.6974	939	7422	586	14723	CLASP1,DOCK5,KIAA0319,SYK,ILK,TGFB2,LDLRAD4,LGMN,ADGRG3,FLT4,PTK2,CLEC14A,NEDD9,CAMSAP3,RHOC,PIP5K1A,IGF1R,LRIG2,PTPRM,LCP1,LOC101119706,PLXNB2,FOXJ1,SCG2,ADAMTS1,ARHGEF2,MMP9,BIN2,WWC1,TMEM201,STX4,PRKCQ,RRAS,TBX21,MSN,ACAP3,SEMA4A,FEZF2,ITGAV,JAG1,PDE4B,CHGA,ATP8A1,DMTN,DLL4,ADAM15,IL17RC,NR4A2,MMRN2,KANK2,PKN1,FSTL1,CAPN7,GLI3,NAV3,NKX2-1,FLNA,FBXO45,ADAM10,ITGA6,PPP1R9B,TRPV4,STAT5A,DPYSL3,TO…
GO:BP	negative regulation of nucleobase-containing compound metabolic process	GO:0045934	2.07e-11	10.684	891	7422	559	14723	POU2F1,KMT5A,NCOA2,ARNTL,SMARCC2,BPTF,RTEL1,SYNCRIP,SUPT5H,ZNF608,NOTCH4,IRF2BP1,WWC3,EHMT2,BHLHE40,PPHLN1,JUN,RCOR2,HDAC1,MYOZ1,RUNX1T1,FOXJ1,HDAC10,RFX5,SUV39H1,PLK1,NOC2L,MYB,HNF4A,SMAD5,EAPP,MSH2,WWC1,BAHD1,TBX21,ZNF366,CRY1,CTR9,HIPK2,DHX36,TRIM29,NACC1,FEZF2,AR,THAP5,DLL4,RORC,CIC,NR4A2,BTAF1,HR,KANK2,GLI3,FNIP1,GLIS1,DNAJB5,ERN2,ERF,PHF2,NKX2-1,FLNA,NSUN2,ATXN1,SALL4,RFX3,RNF2,NRIP1,SUB1,A…
GO:BP	negative regulation of biosynthetic process	GO:0009890	2.14e-11	10.6697	941	7422	587	14723	POU2F1,PATL1,KMT5A,NCOA2,TNRC6B,ARNTL,SMARCC2,BPTF,SYNCRIP,SUPT5H,ZNF608,NOTCH4,IRF2BP1,WWC3,EHMT2,BHLHE40,PPHLN1,JUN,RCOR2,HDAC1,MYOZ1,RUNX1T1,FOXJ1,HDAC10,RFX5,SUV39H1,PLK1,NOC2L,MYB,HNF4A,SMAD5,EAPP,WWC1,BAHD1,TBX21,ZNF366,CRY1,CTR9,ACOT8,HIPK2,DHX36,TRIM29,NACC1,FEZF2,AR,THAP5,DLL4,RORC,CIC,NR4A2,CNOT6L,BTAF1,HR,KANK2,ERLIN2,PLEK,LPCAT1,GLI3,FNIP1,GLIS1,DNAJB5,ERN2,PDS5A,ERF,PHF2,NKX2-1,FLNA,…
GO:BP	localization of cell	GO:0051674	2.23e-11	10.6524	1045	7422	645	14723	CLASP1,DOCK5,KIAA0319,SYK,ILK,TGFB2,LDLRAD4,LGMN,ADGRG3,FLT4,PTK2,CLEC14A,NEDD9,CAMSAP3,RHOC,PIP5K1A,IGF1R,LRIG2,PTPRM,LCP1,LOC101119706,PLXNB2,FOXJ1,CFAP65,SCG2,ADAMTS1,ARHGEF2,MMP9,BIN2,WWC1,TMEM201,STX4,PRKCQ,RRAS,TBX21,MSN,ACAP3,SEMA4A,INPP5B,LOC101118398,FEZF2,ITGAV,JAG1,PDE4B,CHGA,ATP8A1,DMTN,DLL4,ADAM15,IL17RC,NR4A2,MMRN2,KANK2,PKN1,FSTL1,CAPN7,GLI3,NAV3,NKX2-1,FLNA,RFX3,FBXO45,ADAM10,DNAH…
GO:BP	cell motility	GO:0048870	2.23e-11	10.6524	1045	7422	645	14723	CLASP1,DOCK5,KIAA0319,SYK,ILK,TGFB2,LDLRAD4,LGMN,ADGRG3,FLT4,PTK2,CLEC14A,NEDD9,CAMSAP3,RHOC,PIP5K1A,IGF1R,LRIG2,PTPRM,LCP1,LOC101119706,PLXNB2,FOXJ1,CFAP65,SCG2,ADAMTS1,ARHGEF2,MMP9,BIN2,WWC1,TMEM201,STX4,PRKCQ,RRAS,TBX21,MSN,ACAP3,SEMA4A,INPP5B,LOC101118398,FEZF2,ITGAV,JAG1,PDE4B,CHGA,ATP8A1,DMTN,DLL4,ADAM15,IL17RC,NR4A2,MMRN2,KANK2,PKN1,FSTL1,CAPN7,GLI3,NAV3,NKX2-1,FLNA,RFX3,FBXO45,ADAM10,DNAH…
GO:BP	negative regulation of macromolecule biosynthetic process	GO:0010558	2.53e-11	10.5967	897	7422	562	14723	POU2F1,PATL1,KMT5A,NCOA2,TNRC6B,ARNTL,SMARCC2,BPTF,SYNCRIP,SUPT5H,ZNF608,NOTCH4,IRF2BP1,WWC3,EHMT2,BHLHE40,PPHLN1,JUN,RCOR2,HDAC1,MYOZ1,RUNX1T1,FOXJ1,HDAC10,RFX5,SUV39H1,PLK1,NOC2L,MYB,HNF4A,SMAD5,EAPP,WWC1,BAHD1,TBX21,ZNF366,CRY1,CTR9,ACOT8,HIPK2,DHX36,TRIM29,NACC1,FEZF2,AR,THAP5,DLL4,RORC,CIC,NR4A2,CNOT6L,BTAF1,HR,KANK2,GLI3,FNIP1,GLIS1,DNAJB5,ERN2,PDS5A,ERF,PHF2,NKX2-1,FLNA,ATXN1,SALL4,RFX3,RN…
GO:BP	cell projection organization	GO:0030030	2.75e-11	10.5611	924	7422	577	14723	KIAA0319,ABLIM3,SYNGAP1,ILK,RASGRF1,DNAAF1,LGMN,INPPL1,SPTBN4,CDH23,PLXNB1,RAB8A,PTK2,KALRN,NRN1,GLDN,CEP250,AFG3L2,CAMSAP3,PIP5K1A,STK25,LRIG2,PTPRM,RASAL1,PLXNB2,FOXJ1,CFAP65,KEL,WRAP73,HSP90AA1,PDZD7,SEMA6B,SS18L1,IFT122,OBSL1,ACAP3,SH2B1,SEMA4A,TBCE,GFAP,FEZF2,GDPD5,ABL2,PLEKHM1,KIF24,DMTN,PSD,NR4A2,PLEK,EVI5L,GLI3,NKX2-1,FLNA,CPNE5,LAMB2,RFX3,CEP19,TCIRG1,FBXO45,UNC5B,DNAH1,ITGA6,PPP1R9B,CRM…
GO:BP	cellular response to endogenous stimulus	GO:0071495	3.13e-11	10.5039	756	7422	482	14723	SPATA5,ARNTL,ILK,TGFB2,LTBP1,LDLRAD4,LGMN,PIP4K2A,SSH1,EHMT2,PTK2,NCOA5,SLC9A1,FBXO32,JUN,HDAC1,FOXO4,IGF1R,SMAD1,ITGB8,OGT,SMAD5,PRKCQ,DNAI1,GLRA1,REN,ZNF366,CRY1,LOC101115640,HIPK2,PDK4,AR,TAB1,COL16A1,CACNB1,DMTN,MTMR4,DLL4,SULF2,NR4A2,ITPR2,KANK2,FLNA,APLP1,CRY2,PPP1R9B,LRP2,FAT4,STAT5A,CTNNA1,ITGB3,CD44,KCP,NUMA1,LEP,GDF2,DRD2,EFNA5,LTBP4,CILP,TRIM33,BMP2,BAIAP2L1,CALY,CPEB3,HTR1E,CREBRF,TDG…
GO:BP	positive regulation of cell communication	GO:0010647	3.22e-11	10.4921	1014	7422	627	14723	RUVBL1,RASL10B,ERN1,SPPL3,KIAA0319,ARNTL,SYK,ILK,TGFB2,PIK3R6,LGMN,MME,SPHK2,PLXNB1,MAP3K14,FLT4,CDH3,CCDC22,SLC9A1,STK25,FZD9,LOC101119706,HTRA2,SEC13,CAT,USP8,MPP2,MMP9,MYDGF,HSP90AA1,WWC1,STX4,CXCR4,CDON,SH2B1,HIPK2,DHX36,ALOX12B,GFAP,JAG1,TAB1,CA7,DMTN,IRF3,DLL4,TFRC,SHARPIN,SULF2,SHKBP1,NUP93,PRDM15,FNIP1,ZNF385A,ZBP1,ERN2,MAP3K11,FLNA,F2,ITPKB,LGR5,RELL2,SOX2,UNC5B,TRPV4,LRP2,CTNNA1,PPP2R1B…
GO:BP	negative regulation of cellular macromolecule biosynthetic process	GO:2000113	3.55e-11	10.4495	891	7422	558	14723	POU2F1,PATL1,KMT5A,NCOA2,TNRC6B,ARNTL,SMARCC2,BPTF,SYNCRIP,SUPT5H,ZNF608,NOTCH4,IRF2BP1,WWC3,EHMT2,BHLHE40,PPHLN1,JUN,RCOR2,HDAC1,MYOZ1,RUNX1T1,FOXJ1,HDAC10,RFX5,SUV39H1,PLK1,NOC2L,MYB,HNF4A,SMAD5,EAPP,WWC1,BAHD1,TBX21,ZNF366,CRY1,CTR9,ACOT8,HIPK2,DHX36,TRIM29,NACC1,FEZF2,AR,THAP5,DLL4,RORC,CIC,NR4A2,CNOT6L,BTAF1,HR,KANK2,GLI3,FNIP1,GLIS1,DNAJB5,ERN2,PDS5A,ERF,PHF2,NKX2-1,FLNA,ATXN1,SALL4,RFX3,RN…
GO:BP	cellular protein localization	GO:0034613	3.68e-11	10.4343	1054	7422	649	14723	STAG3,SYNGAP1,ARNTL,SYK,GRIN2C,XRCC4,SPTBN4,IPO13,KPNA6,STAM,LEMD2,GORASP2,NOL8,RANBP17,PPHLN1,PRKD1,CEP250,SH3GLB1,CAMSAP3,PIP5K1A,AP1S2,LRIG2,TNFAIP3,LCP1,FZD9,VPS11,FOXJ1,PLK1,SCYL1,HSP90AA1,MSH2,STX4,IFT122,OBSL1,MSN,SPTBN1,TNPO2,TTC7B,TRIM29,GFAP,MFSD1,AR,CHGA,RILPL1,MAN1A1,DMTN,TFRC,SEC16A,DUOXA1,VCPIP1,EMC7,VPS33B,GLI3,OPTN,ERLEC1,SEC24C,FLNA,F2,TRPM1,AP2B1,SYNE1,TCIRG1,ADAM10,CRY2,DLG2,ST…
GO:BP	cellular metabolic process	GO:0044237	5.04e-11	10.2979	7768	7422	4143	14723	RUVBL1,DECR2,DUSP27,POMGNT1,ALAS1,LPIN3,ADCY7,NTHL1,TNFRSF1B,ERN1,POU2F1,CASC3,SPPL3,PATL1,ITGAM,UPF3A,PLCG2,CEP85,KMT5A,POLR2D,NCOA2,KMT2B,PSME4,PSPH,HECW1,TYK2,DDOST,NEK8,UXS1,TNRC6B,CHMP4C,CDHR4,ABLIM3,UBQLN1,U2AF1L4,TMX3,NBR1,ARNTL,SYK,ILK,SMARCC2,PTDSS1,LOC101110922,TGFB2,ESRP2,PIK3R6,SYMPK,UBE2E1,LDLRAD4,GNPTG,BPTF,RFXAP,MICAL1,LGMN,RTEL1,NCOA6,ZNF862,INPPL1,ANKRD54,XYLT1,NDUFA8,SYNCRIP,ANA…
GO:BP	growth	GO:0040007	6.04e-11	10.2193	552	7422	364	14723	KIAA0319,FLVCR1,TGFB2,LGMN,SPHK2,SPTBN4,WWC3,EHMT2,PTK2,NRN1,AFG3L2,MYOZ1,TNK1,FZD9,RASAL1,HTRA2,SMAD1,ADRB3,CACNA2D2,HSP90AA1,HNF4A,WWC1,SLC12A8,TBCE,CTR9,LOC101115640,DCBLD2,ADAM15,GPD2,RBBP6,GLI3,NCAPG2,CPNE5,F2,LAMB2,SALL4,GINS4,ADAM10,PPP1R9B,LEP,GDF2,DRD2,EFNA5,PPARD,SLC12A5,FMN1,RARG,FAM122A,PTK7,ITSN2,DNAJB2,ZP3,CDH4,ANKRD11,GPAT4,MED12,DVL1,STRA6,PTCH1,FOXO3,NDEL1,SPHK1,SMURF1,PSAP,ERBB2…
GO:BP	regulation of intracellular signal transduction	GO:1902531	6.96e-11	10.1575	997	7422	616	14723	ERN1,SPPL3,KMT5A,NEK8,UBQLN1,NBR1,SYNGAP1,ARNTL,SYK,RASGRF1,TGFB2,PIK3R6,ANKRD54,SPHK2,SMPD1,PLXNB1,MAGI3,MAP3K14,ADGRG3,FLT4,WWC3,LEMD2,CCDC22,PIK3IP1,SLC9A1,HDAC1,IGF1R,MYOZ1,STK25,TNK1,TNFAIP3,RASAL1,LITAF,SEC13,CAT,STAMBP,OGT,ARHGEF2,NOC2L,MMP9,MYDGF,HSP90AA1,WWC1,RRAS,SLC12A8,REN,TSC2,CDON,CRY1,HIPK2,DHX36,ALOX12B,TAB1,TFRC,SHARPIN,ARHGAP25,PSD,SIPA1L3,PRDM15,KANK2,FNIP1,ZNF385A,DUSP7,ERN2,M…
GO:BP	programmed cell death	GO:0012501	8.5e-11	10.0704	1113	7422	680	14723	TNFRSF1B,ERN1,PLCG2,UBQLN1,SYNGAP1,SYK,LOC101110922,TGFB2,ATP2A1,MICAL1,LGMN,ALKBH7,SPHK2,SMPD1,FLT4,GHITM,JUN,SH3GLB1,HDAC1,IGF1R,STK25,TNFAIP3,FZD9,LOC101119706,HTRA2,CAT,SCG2,OGT,PLK1,NOC2L,MMP9,MYDGF,MSH2,STX4,IDO1,CNTFR,PRKCQ,CARD6,CD3G,CAAP1,HS1BP3,TSC2,HIPK2,PDK4,SGK3,ITGAV,AR,IRF3,TFRC,SHARPIN,AMIGO2,NR4A2,KANK2,PKN1,FSTL1,GLI3,FNIP1,ZNF385A,ERN2,FLNA,SYCE3,ITPKB,TNFRSF8,ENDOG,TCIRG1,ATN1…
GO:BP	positive regulation of response to stimulus	GO:0048584	9.8e-11	10.0087	1255	7422	758	14723	RUVBL1,ERN1,SPPL3,ITGAM,PLCG2,KIAA0319,UBQLN1,ARNTL,SYK,ILK,TGFB2,PIK3R6,LGMN,SPHK2,PLXNB1,MAP3K14,FLT4,CDH3,CCDC22,SLC9A1,ZP4,STK25,FZD9,LOC101119706,HTRA2,SEC13,CAT,HDAC10,USP8,SCG2,C7,MMP9,MYB,MYDGF,HSP90AA1,MSH2,WWC1,STX4,CXCR4,IDO1,PRKCQ,TBX21,NPAS2,CD79A,CDON,SH2B1,HIPK2,DHX36,ALOX12B,JAG1,PDE4B,TAB1,DMTN,IRF3,DLL4,TFRC,SHARPIN,SULF2,SHKBP1,NUP93,PRDM15,FNIP1,ZNF385A,ZBP1,OPTN,C1QA,ERN2,C8A…
GO:BP	regulation of cell death	GO:0010941	1.05e-10	9.97934	959	7422	594	14723	TNFRSF1B,PLCG2,UBQLN1,SYNGAP1,SYK,TGFB2,MICAL1,LGMN,SPHK2,SMPD1,FLT4,GHITM,PSMC1,JUN,HDAC1,IGF1R,TNFAIP3,FZD9,LOC101119706,HTRA2,CAT,SCG2,NOA1,PLK1,NOC2L,MMP9,MYDGF,MSH2,STX4,IDO1,CNTFR,PRKCQ,CARD6,CD3G,CAAP1,NPAS2,HS1BP3,VPS4B,HIPK2,PDK4,SGK3,ITGAV,AR,RILPL1,IRF3,TFRC,PYCR1,AMIGO2,NR4A2,KANK2,FSTL1,GLI3,FNIP1,ZNF385A,C1QA,FLNA,SYCE3,LRPAP1,ITPKB,TNFRSF8,ENDOG,UNC5B,NFKBID,ITGA6,STXBP1,LRP2,CTNNA…
GO:BP	negative regulation of signal transduction	GO:0009968	1.43e-10	9.84397	828	7422	520	14723	UBQLN1,SYNGAP1,ARNTL,LOC101110922,LTBP1,LDLRAD4,LGMN,GSK3B,SMPD1,PIP4K2A,AXIN1,ADGRG3,WWC3,NCOA5,GHITM,LEMD2,CCDC22,PIK3IP1,HDAC1,IGF1R,MYOZ1,TNK1,TNFAIP3,RASAL1,LITAF,SCG2,STAMBP,NOC2L,G3BP1,MMP9,WWC1,PRKCQ,SLC12A8,IFT122,CAAP1,ZNF366,TSC2,CRY1,CCDC88C,HIPK2,SGK3,GDPD5,ITGAV,AR,DLL4,ARHGAP25,STAT2,SULF2,NR4A2,MMRN2,PRDM15,KANK2,PLEK,GLI3,FNIP1,ZNF385A,DUSP7,SOX2,APLP1,UNC5B,CRY2,NFKBID,ITGA6,CAC…
GO:BP	response to abiotic stimulus	GO:0009628	1.96e-10	9.70763	588	7422	383	14723	KIAA0319,UBQLN1,SYNGAP1,LRRC8D,TGFB2,LGMN,XRCC4,MME,SMPD1,MAP3K14,DCT,GNAT1,SLC9A1,BHLHE40,HTRA2,CAT,ADRB3,SUV39H1,SCAP,PDE1B,TRPA1,NOC2L,MMP9,HSP90AA1,PDZD7,USP19,MSH2,CXCR4,MCOLN1,CRY1,DHX36,HIF3A,CASQ1,NR4A2,B4GALT2,ITPR2,PKN1,ATP6V0A2,CPT1B,TRPM1,TNFRSF8,REV1,CRY2,TRPV4,PGK1,DRD2,NRXN2,PPARD,SLC12A5,BMP2,UVSSA,EPHB1,INTS7,LRRC8E,CHRNB2,SLU7,ASIC3,PIN1,P2RX2,STRA6,SMC1A,MAP3K1,MRNIP,DAXX,TMEM1…
GO:BP	negative regulation of RNA metabolic process	GO:0051253	2.72e-10	9.56495	823	7422	516	14723	POU2F1,KMT5A,NCOA2,ARNTL,SMARCC2,BPTF,SYNCRIP,SUPT5H,ZNF608,NOTCH4,IRF2BP1,WWC3,EHMT2,BHLHE40,PPHLN1,JUN,RCOR2,HDAC1,MYOZ1,RUNX1T1,FOXJ1,HDAC10,RFX5,SUV39H1,PLK1,NOC2L,MYB,HNF4A,SMAD5,EAPP,WWC1,BAHD1,TBX21,ZNF366,CRY1,CTR9,HIPK2,DHX36,TRIM29,NACC1,FEZF2,AR,THAP5,DLL4,RORC,CIC,NR4A2,BTAF1,HR,KANK2,GLI3,FNIP1,GLIS1,DNAJB5,ERN2,ERF,PHF2,NKX2-1,FLNA,NSUN2,ATXN1,SALL4,RFX3,RNF2,NRIP1,ATN1,CRY2,CC2D1B,…
GO:BP	animal organ morphogenesis	GO:0009887	3.46e-10	9.46078	677	7422	433	14723	NEK8,FLVCR1,ILK,LOC101110922,TGFB2,ESRP2,DNAAF1,INPPL1,FLI1,GNAT1,MIB1,LEMD2,PITX2,FOXN4,HDAC1,PTPRM,TNFAIP3,FOXJ1,CDX1,ADAMTS1,PDZD7,SLC12A8,IFT122,MSN,GAA,CDON,LOC101115640,HIPK2,JAG1,TAB1,LRIG1,DLL4,ADAM15,SULF2,GLI3,NKX2-1,TRPM1,TCIRG1,WNK4,SERPINB5,ITGA6,LRP2,FAT4,ALPL,CCDC40,FMN1,MEIS1,BMP2,RARG,PTK7,DCHS1,EPHB1,ABR,CDH2,TIPARP,HOXC11,ANKRD11,SRC,MYO15A,CAPN1,MED12,HOXC4,DVL1,GZF1,STRA6,PTC…
GO:BP	blood vessel morphogenesis	GO:0048514	3.73e-10	9.42855	389	7422	266	14723	RNF213,SYK,TGFB2,PIK3R6,FLT4,PTK2,CLEC14A,FOXO4,FKBP10,TNNI3,PTPRM,LOC101119706,SMAD1,SCG2,ITGB8,ADAMTS1,ADGRB3,MYDGF,RRAS,SLC12A8,SEMA4A,HIPK2,ITGAV,JAG1,DLL4,MMRN2,TJP1,KRIT1,LRP2,PGK1,LEP,GDF2,PLCD1,MEIS1,CDH2,TDGF1,TIPARP,ADGRA2,SASH1,STRA6,PKNOX1,SPHK1,TIE1,PRKD2,ADGRB2,ANGPT4,VEZF1,PTPRB,PRCP,CHI3L1,TGFB1,JAM3,RAPGEF3,RBM15,BAX,STARD13,FGF8,EPHB3,SMO,PML,RHOB,EDN1,RIN2,STAT3,NOG,JAK1,LAMA1,…
GO:BP	embryo development	GO:0009790	4.35e-10	9.36134	789	7422	496	14723	CLASP1,PSPH,FLVCR1,LOC101110922,TGFB2,DNAAF1,BPTF,CPT2,MIB1,SLC5A7,PSMC3,PTH1R,HDAC1,CAMSAP3,FKBP10,SMAD1,PLXNB2,WDR74,CDX1,SLC25A20,MMP9,HNF4A,PDZD7,MSH2,SMARCB1,SLC12A8,IFT122,SPINT1,CDON,CTR9,LOC101115640,HIPK2,INPP5B,DHX36,ITGAV,TAB1,LRIG1,DLL4,SULF2,RBBP6,MAFG,TJP1,GLI3,KIAA1217,NCAPG2,UBR3,NSUN2,BRD2,RBM19,SALL4,RNF2,SOX2,ENDOG,GINS4,ASF1B,ADAM10,COL12A1,LRP2,CCDC40,EVX1,TMEM231,PLCD1,DNMT3…
GO:BP	cell junction organization	GO:0034330	5.15e-10	9.28809	410	7422	278	14723	CLASP1,SYNDIG1,SYNGAP1,TGFB2,LGMN,BCAN,PLXNB1,PTK2,AFG3L2,CAMSAP3,PIP5K1A,FZD9,PLXNB2,MPP2,CACNA2D2,SLC12A8,SEMA4A,COL16A1,DMTN,AMIGO2,OCLN,C1QA,LAMB2,FBXO45,ADAM10,DLG2,LGI2,NLGN4X,TRPV4,CTNNA1,ITGB3,THSD1,NUMBL,WHAMM,SNAPIN,EFNA5,FMN1,EPHB1,CDH2,CLSTN2,CHRNB2,SRC,ARHGEF15,SRCIN1,CLDN1,P2RX2,DVL1,DLG5,PKP2,CACNA1A,CHRNB1,BSN,ERBB2,TLN1,KIFC3,SETD5,ADGRB2,CLN3,CAPRIN1,FN1,TGFB1,EIF4G1,JAM3,ITGA3,…
GO:BP	response to stimulus	GO:0050896	5.36e-10	9.27048	6085	7422	3282	14723	RUVBL1,RASL10B,ADCY7,NTHL1,TNFRSF1B,ERN1,CA8,SPPL3,CLASP1,ITGAM,PLCG2,KMT5A,SPATA5,NCOA2,PSME4,PDE5A,DOCK5,TYK2,TNFAIP6,DDOST,NEK8,KIAA0319,STAB2,CHMP4C,UBQLN1,MROH2B,NBR1,TRIM10,SYNGAP1,ARNTL,SYK,LIFR,GRIN2C,ILK,RASGRF1,LRRC8D,LOC101110922,TGFB2,CHD2,PIK3R6,LTBP1,ATP2A1,LDLRAD4,LGMN,RTEL1,NCOA6,INPPL1,ANKRD54,VIPR2,SYNCRIP,XRCC4,TRIM26,TRIM21,MME,PRG4,ALKBH7,SPHK2,DDC,RHPN1,PSMD14,GSK3B,SMPD1,PI…
GO:BP	regulation of cellular protein metabolic process	GO:0032268	5.78e-10	9.2384	1532	7422	905	14723	TNFRSF1B,ERN1,SPPL3,PATL1,UPF3A,CEP85,KMT2B,TNRC6B,UBQLN1,ARNTL,SYK,TGFB2,PIK3R6,SYMPK,LDLRAD4,MICAL1,LGMN,ANKRD54,SYNCRIP,MTG2,TRIM21,TRPT1,SPTBN4,PSMD14,SMPD1,AXIN1,AKAP8L,SSH1,FLT4,PTK2,CCDC22,SNTA1,PSMC3,USP14,NEDD9,IGF1R,LRIG2,TNFAIP3,HTRA2,PLXNB2,OGT,PLK1,TSFM,NOC2L,MMP9,MYB,MYDGF,HSP90AA1,USP19,GTPBP2,ALAD,DNAJC1,SLC12A8,TRAP1,CAAP1,COL7A1,MSN,KMT2E,SERPINB1,CDON,MLLT1,CTCFL,PCOLCE,CRY1,CT…
GO:BP	regulation of biosynthetic process	GO:0009889	6.33e-10	9.19874	2662	7422	1509	14723	TNFRSF1B,POU2F1,PATL1,UPF3A,KMT5A,NCOA2,KMT2B,TNRC6B,ABLIM3,ARNTL,SYK,SMARCC2,TGFB2,BPTF,RFXAP,NCOA6,ZNF862,SYNCRIP,MTG2,TRIM26,FLI1,TRIM21,SPHK2,DBP,SUPT5H,ZNF76,ZNF608,AXIN1,NWD1,AKAP8L,ADGRG3,NOTCH4,KPNA6,IRF2BP1,WWC3,EHMT2,CDH3,CCDC22,PITX2,SLC9A1,BHLHE40,PPHLN1,FOXN4,PSMC3,JUN,SOX3,RCOR2,HDAC1,VPS72,MN1,FOXO4,MYOZ1,SAP30BP,TNFAIP3,LOC101119706,SMAD1,RUNX1T1,PLXNB2,LITAF,FOXJ1,CAT,HDAC10,CDX1…
GO:BP	primary metabolic process	GO:0044238	7.9e-10	9.10226	7860	7422	4178	14723	RUVBL1,RHBDL1,DECR2,DUSP27,POMGNT1,ADCY7,NTHL1,TNFRSF1B,ERN1,POU2F1,CASC3,SPPL3,PATL1,UPF3A,PLCG2,CEP85,KMT5A,POLR2D,NCOA2,KMT2B,PSME4,PSPH,HECW1,TYK2,DDOST,NEK8,UXS1,TNRC6B,CHMP4C,CDHR4,ABLIM3,UBQLN1,U2AF1L4,TMX3,ARNTL,SYK,GRIN2C,ILK,SMARCC2,PTDSS1,LOC101110922,TGFB2,ESRP2,PIK3R6,SYMPK,UBE2E1,LDLRAD4,LOC101111538,GNPTG,BPTF,RFXAP,MICAL1,LGMN,RTEL1,KLK9,PLA2G15,NCOA6,ZNF862,INPPL1,ANKRD54,XYLT1,S…
GO:BP	protein localization to organelle	GO:0033365	1e-09	8.99852	523	7422	343	14723	STAG3,ARNTL,SYK,XRCC4,IPO13,KPNA6,LEMD2,NOL8,PPHLN1,PRKD1,CEP250,SH3GLB1,TNFAIP3,PLK1,MSH2,IFT122,OBSL1,MSN,TNPO2,TRIM29,MFSD1,CHGA,MAN1A1,TFRC,SEC16A,VCPIP1,EMC7,GLI3,OPTN,FLNA,F2,SYNE1,TCIRG1,ADAM10,CRY2,DLG2,CCT7,FSIP2,CTNNA1,KPNB1,TOR1A,SNX16,NUMA1,LEP,TOMM40,CROCC,CEP68,CEP131,HCLS1,KPNA7,GOLGB1,SRC,PIN1,DVL1,BAG4,MRNIP,SMURF1,SPO11,KPTN,HACL1,ING1,SRP68,BMP7,GAK,PMPCA,WRN,BICD2,TGFB1,CDKN1A…
GO:BP	apoptotic process	GO:0006915	1.04e-09	8.98345	1072	7422	652	14723	TNFRSF1B,ERN1,UBQLN1,SYNGAP1,TGFB2,ATP2A1,MICAL1,LGMN,SPHK2,SMPD1,FLT4,GHITM,JUN,SH3GLB1,HDAC1,IGF1R,STK25,TNFAIP3,FZD9,LOC101119706,HTRA2,CAT,SCG2,OGT,PLK1,NOC2L,MMP9,MYDGF,MSH2,STX4,IDO1,CNTFR,PRKCQ,CARD6,CD3G,CAAP1,HS1BP3,TSC2,HIPK2,PDK4,SGK3,ITGAV,AR,IRF3,TFRC,SHARPIN,AMIGO2,NR4A2,PKN1,FSTL1,GLI3,FNIP1,ZNF385A,ERN2,FLNA,SYCE3,ITPKB,TNFRSF8,ENDOG,TCIRG1,ATN1,UNC5B,NFKBID,ITGA6,STXBP1,LRP2,CTNN…
GO:BP	organic substance transport	GO:0071702	1.35e-09	8.86903	1363	7422	811	14723	RASL10B,FAM3D,SLC13A5,LOC101119236,FLVCR1,ARNTL,SYK,LRRC8D,TGFB2,LRRC8C,ATP9A,PIP4K2A,AKAP8L,IPO13,KPNA6,ATP10A,STAM,CADPS,STXBP2,RANBP17,SLC5A7,SEC61A2,PRKD1,SH3GLB1,GLE1,CAMSAP3,AP1S2,LCP1,VPS11,SEC13,GAPVD1,SLC27A2,SLC27A5,SIDT2,SYT9,SLC28A2,HNF4A,STX4,SLCO2A1,CD3G,DNAJC1,REN,VPS4B,RALBP1,PITPNM2,TNPO2,CRY1,GFAP,SLC29A1,ITGAV,TCN2,SLCO3A1,CHGA,RILPL1,ATP8A1,MAN1A1,DMTN,TFRC,SEC16A,DUOXA1,OCLN,…
GO:BP	heart development	GO:0007507	1.9e-09	8.72083	342	7422	236	14723	TNFRSF1B,NEK8,ILK,TGFB2,LTBP1,DNAAF1,MIB1,LEMD2,SLC9A1,TNNI3,SMAD1,FOXJ1,ADAMTS1,PDLIM3,DNAI1,SLC12A8,IFT122,GAA,DHX36,JAG1,TAB1,DLL4,ADAM15,GLI3,SALL4,AP2B1,LRP2,FAT4,DRC1,CCDC40,BMP2,PTK7,DCHS1,TRAF3IP1,TDGF1,MED12,STRA6,AP1B1,PTCH1,SNX17,MKS1,MYH7,PKP2,NDST1,TIE1,ERBB2,RYR1,GREB1L,GATA4,MYL3,BMP7,COL2A1,TGFB1,CDKN1A,RBM15,ACACB,FGF8,DVL2,SMO,ALPK2,EDN1,PCSK5,INSR,EGFR,MTOR,NOG,WNT2,FOXP1,SMAD6…
GO:BP	positive regulation of signal transduction	GO:0009967	2.15e-09	8.6674	916	7422	564	14723	RUVBL1,ERN1,SPPL3,KIAA0319,ARNTL,SYK,ILK,TGFB2,PIK3R6,SPHK2,PLXNB1,MAP3K14,FLT4,CDH3,CCDC22,SLC9A1,STK25,FZD9,LOC101119706,HTRA2,SEC13,CAT,USP8,MMP9,MYDGF,HSP90AA1,WWC1,CXCR4,CDON,SH2B1,HIPK2,DHX36,ALOX12B,JAG1,TAB1,DMTN,IRF3,DLL4,TFRC,SHARPIN,SULF2,SHKBP1,NUP93,PRDM15,FNIP1,ZNF385A,ZBP1,ERN2,MAP3K11,FLNA,F2,ITPKB,LGR5,RELL2,SOX2,UNC5B,TRPV4,LRP2,CTNNA1,PPP2R1B,CD44,KCP,GEN1,NUMA1,LEP,RSAD2,GDF2,…
GO:BP	urogenital system development	GO:0001655	2.57e-09	8.59058	232	7422	169	14723	ILK,MME,SMAD1,FOXJ1,NPHS1,ADAMTS1,MMP9,SMAD5,REN,JAG1,SULF2,KANK2,GLI3,LAMB2,AP2B1,LGR5,WNK4,SERPINB5,LRP2,FAT4,FMN1,BMP2,RARG,PTK7,DCHS1,TRAF3IP1,TIPARP,HOXC11,SEC61A1,GZF1,STRA6,AP1B1,PTCH1,SNX17,COL4A4,DLG5,LAMA5,PSAP,TNS2,GREB1L,RRM2B,BMP7,TGFB1,ITGA3,PTPRO,BAX,HES5,FGF8,EPHB3,WNT1,SMO,STK11,PCSK5,NOG,ACE,LRP4,FLCN,SMAD6,SIX2,KIRREL3,SMAD3,GLI2,BMPER,WWTR1,FREM2,MYO1E,PAX8,ADAMTS16,C1GALT1,AP…
GO:BP	cellular response to oxygen-containing compound	GO:1901701	2.6e-09	8.58461	583	7422	376	14723	TNFRSF1B,ERN1,LOC101110922,LGMN,PIP4K2A,SSH1,EHMT2,NCOA5,SLC9A1,FBXO32,JUN,FOXO4,IGF1R,STK25,TNFAIP3,LOC101119706,HTRA2,LITAF,SIDT2,OGT,MMP9,STX4,PRKCQ,DNAI1,GLRA1,MSN,CTR9,LOC101115640,MPO,DHX36,PDK4,AR,PDE4B,ABL2,COL16A1,CACNB1,DMTN,IRF3,ADAM15,GCH1,PYCR1,RORC,NR4A2,ITPR2,KANK2,FLNA,APLP1,NRIP1,CACTIN,STAT5A,CTNNA1,LEP,DRD2,EFNA5,BAIAP2L1,PTK7,CALY,CPEB3,HTR1E,OSBPL7,CHRNB2,SRC,ACACA,IRS1,SASH1…
GO:BP	regulation of anatomical structure morphogenesis	GO:0022603	2.69e-09	8.56946	543	7422	353	14723	CLASP1,DOCK5,KIAA0319,SYNGAP1,TGFB2,PIK3R6,PLXNB1,OLFM4,PTK2,NEDD9,FOXO4,STK25,PTPRM,TNFAIP3,LOC101119706,RASAL1,SMAD1,PLXNB2,FOXJ1,CDX1,KEL,ITGB8,ADAMTS1,ZDHHC6,ADGRB3,MYDGF,HNF4A,SS18L1,RRAS,OBSL1,MSN,SEMA4A,HIPK2,UNC13D,DMTN,TFRC,STAT2,TJP1,KRIT1,PKN1,FLNA,CPNE5,F2,ITGB3,CD44,PGK1,LEP,GDF2,KIF13B,SH3KBP1,EFNA5,BMP2,PTK7,ABR,ITSN2,CHRNB2,CDH4,HOXC11,SRC,ADGRA2,SRCIN1,MED12,SASH1,DVL1,MKS1,SPHK1…
GO:BP	regulation of molecular function	GO:0065009	2.99e-09	8.52367	1766	7422	1027	14723	RABGAP1L,ERN1,SPPL3,PLCG2,CEP85,JPH3,UBQLN1,SYNGAP1,SYK,RASGRF1,TGFB2,PIK3R6,SYMPK,MICAL1,LGMN,ANKRD54,XRCC4,TRIM26,TRIM21,NES,TRPT1,SPHK2,SMPD1,PIP4K2A,AXIN1,NWD1,PLXNB1,ADGRG3,KALRN,CDH3,CCDC22,PIK3IP1,SLC9A1,BHLHE40,USP14,JUN,SH3GLB1,HDAC1,NEDD9,CAMSAP3,PIP5K1A,IGF1R,TNFAIP3,LOC101119706,RASAL1,HTRA2,PLXNB2,FOXJ1,CAT,ECSIT,GAPVD1,PLK1,ARHGEF2,MMP9,MSH2,STX4,PRKCQ,SLC12A8,TBC1D9B,CAAP1,COL7A1,S…
GO:BP	regulation of programmed cell death	GO:0043067	3.12e-09	8.50625	894	7422	551	14723	TNFRSF1B,PLCG2,UBQLN1,SYNGAP1,SYK,TGFB2,MICAL1,LGMN,SPHK2,SMPD1,FLT4,GHITM,JUN,HDAC1,IGF1R,TNFAIP3,FZD9,LOC101119706,HTRA2,CAT,SCG2,PLK1,NOC2L,MMP9,MYDGF,MSH2,STX4,IDO1,CNTFR,PRKCQ,CARD6,CD3G,CAAP1,HS1BP3,HIPK2,PDK4,SGK3,ITGAV,AR,IRF3,TFRC,AMIGO2,NR4A2,KANK2,FSTL1,GLI3,FNIP1,ZNF385A,FLNA,SYCE3,ITPKB,TNFRSF8,ENDOG,UNC5B,NFKBID,ITGA6,STXBP1,LRP2,CTNNA1,PPP2R1B,CD44,MAPK8IP2,BMP2,RARG,BCLAF1,TDGF1,I…
GO:BP	intracellular transport	GO:0046907	3.76e-09	8.42524	857	7422	530	14723	ARNTL,SYK,ATP9A,ANKRD54,PIP4K2A,AKAP8L,IPO13,KPNA6,PTK2,STAM,CCDC22,RANBP17,PRKD1,SH3GLB1,GLE1,CAMSAP3,AP1S2,LCP1,VPS11,SEC13,TMEM201,STX4,IFT122,MSN,VPS4B,TNPO2,CCDC88C,GFAP,RILPL1,MAN1A1,DMTN,SEC16A,VPS33B,GLI3,ERLEC1,SDAD1,SEC24C,CNIH4,FLNA,ATP2A2,NSUN2,ATXN1,AP2B1,LYST,AP5Z1,CRY2,CCDC93,DLG2,KPNB1,SNX16,NUMA1,LEP,STRADA,TOMM40,WHAMM,SNAPIN,RGP1,AP1M2,CEP131,MGARP,RASGRP1,HCLS1,KPNA7,SRC,WDR81…
GO:BP	head development	GO:0060322	5.46e-09	8.26312	436	7422	290	14723	FLVCR1,BPTF,BCAN,SPHK2,DCT,HDAC1,HTRA2,SMAD1,PLXNB2,FOXJ1,SEMA6B,RRAS,MAST1,CDON,FEZF2,GDPD5,CIC,NR4A2,B4GALT2,GLI3,NKX2-1,NEUROD6,SOX2,EML1,FBXO45,PCDH19,LRP2,FAT4,NUMBL,DRD2,BMP2,RARG,ABR,CDH2,TIPARP,CHRNB2,ANKRD11,SRC,PLXNA2,CRISPLD2,AARS,STRA6,PTCH1,FOXO3,MKS1,NDEL1,DLG5,SPHK1,NDST1,CACNA1A,PSAP,OTX1,SHROOM4,AK8,MMP2,BMP7,ATXN1L,CBS,COL2A1,ATAT1,TGFB1,ARHGAP35,NDE1,BAX,DLX1,MMP14,HES5,FGF8,EP…
GO:BP	regulation of cellular biosynthetic process	GO:0031326	5.5e-09	8.25932	2628	7422	1484	14723	TNFRSF1B,POU2F1,PATL1,UPF3A,KMT5A,NCOA2,KMT2B,TNRC6B,ABLIM3,ARNTL,SYK,SMARCC2,TGFB2,BPTF,RFXAP,NCOA6,ZNF862,SYNCRIP,MTG2,TRIM26,FLI1,TRIM21,SPHK2,DBP,SUPT5H,ZNF76,ZNF608,AXIN1,NWD1,AKAP8L,ADGRG3,NOTCH4,KPNA6,IRF2BP1,WWC3,EHMT2,CDH3,CCDC22,PITX2,SLC9A1,BHLHE40,PPHLN1,FOXN4,PSMC3,JUN,SOX3,RCOR2,HDAC1,VPS72,MN1,FOXO4,MYOZ1,SAP30BP,TNFAIP3,LOC101119706,SMAD1,RUNX1T1,PLXNB2,LITAF,FOXJ1,CAT,HDAC10,CDX1…
GO:BP	cellular process	GO:0009987	6.19e-09	8.20861	13278	7422	6817	14723	RUVBL1,DNAH10,DECR2,DUSP27,RASL10B,POMGNT1,ALAS1,LPIN3,ADCY7,NTHL1,TNFRSF1B,ERN1,TRAPPC8,SPAG5,CA8,POU2F1,CASC3,SPPL3,STAG3,CLASP1,PATL1,ITGAM,UPF3A,EXOC6,PLCG2,CEP85,KMT5A,SPATA5,POLR2D,JPH3,NCOA2,KMT2B,PSME4,SYNDIG1,PDE5A,FAM3D,PSPH,HECW1,TBCD,DOCK5,TYK2,TNFAIP6,DDOST,NEK8,UXS1,SEMA6C,KIAA0319,STAB2,TNRC6B,CHMP4C,CDHR4,ABLIM3,UBQLN1,U2AF1L4,SLC13A5,MROH2B,TMX3,NBR1,LOC101119236,FLVCR1,TRIM10,SY…
GO:BP	cell-cell signaling	GO:0007267	6.19e-09	8.20834	857	7422	529	14723	RUVBL1,RASL10B,TNFRSF1B,JPH3,FAM3D,SYNGAP1,ARNTL,SYK,GRIN2C,RASGRF1,LGMN,MME,GSK3B,AXIN1,CADPS,CDH3,NRN1,SLC5A7,USP14,HDAC1,FZD9,USP8,SIDT2,SYT9,MPP2,G3BP1,CACNA2D2,HNF4A,STRN,STX4,GABRA3,CHRNA5,REN,TLE2,HOMER1,CRY1,LOC101115640,CCDC88C,GFAP,CA7,SULF2,PRDM15,GLI3,CACNA1D,UBE2Q1,ATP2A2,MC4R,RFX3,LGR5,SOX2,TCIRG1,CRY2,DLG2,PPP1R9B,TRPV4,STXBP1,TOR1A,LEP,STXBP5L,SNAPIN,DRD2,EFNA5,LTBP4,MAPK8IP2,SLC1…
GO:BP	cell morphogenesis	GO:0000902	6.43e-09	8.19191	626	7422	399	14723	DOCK5,KIAA0319,SYNGAP1,TGFB2,SHROOM1,SPTBN4,PLXNB1,SSH1,OLFM4,PTK2,KALRN,NRN1,AFG3L2,NEDD9,STK25,PTPRM,RASAL1,PLXNB2,KEL,SIDT2,ARHGEF2,HSP90AA1,PDZD7,SEMA6B,SS18L1,SLC12A8,OBSL1,MSN,SEMA4A,TBCE,FRYL,CCDC88C,CDHR1,FEZF2,ITGAV,UNC13D,RILPL1,DMTN,NR4A2,SIPA1L3,GLI3,ZNF385A,NKX2-1,FLNA,CPNE5,F2,LAMB2,FBXO45,UNC5B,CRMP1,STXBP1,LRP2,ITGB3,CD44,EVX1,NUMBL,KIF13B,SH3KBP1,DRD2,EFNA5,MAPK8IP2,ITGB7,EPHB1,I…
GO:BP	negative regulation of transcription, DNA-templated	GO:0045892	7.73e-09	8.11206	763	7422	476	14723	POU2F1,KMT5A,NCOA2,ARNTL,SMARCC2,BPTF,SUPT5H,ZNF608,NOTCH4,IRF2BP1,WWC3,EHMT2,BHLHE40,PPHLN1,JUN,RCOR2,HDAC1,MYOZ1,RUNX1T1,FOXJ1,HDAC10,RFX5,SUV39H1,PLK1,NOC2L,MYB,HNF4A,SMAD5,EAPP,WWC1,BAHD1,TBX21,ZNF366,CRY1,CTR9,HIPK2,TRIM29,NACC1,FEZF2,AR,THAP5,DLL4,RORC,CIC,NR4A2,BTAF1,HR,KANK2,GLI3,FNIP1,GLIS1,DNAJB5,ERN2,ERF,PHF2,NKX2-1,FLNA,ATXN1,SALL4,RFX3,RNF2,NRIP1,ATN1,CRY2,CC2D1B,NR2C2,LOC101102223,T…
GO:BP	negative regulation of RNA biosynthetic process	GO:1902679	8.23e-09	8.08439	765	7422	477	14723	POU2F1,KMT5A,NCOA2,ARNTL,SMARCC2,BPTF,SUPT5H,ZNF608,NOTCH4,IRF2BP1,WWC3,EHMT2,BHLHE40,PPHLN1,JUN,RCOR2,HDAC1,MYOZ1,RUNX1T1,FOXJ1,HDAC10,RFX5,SUV39H1,PLK1,NOC2L,MYB,HNF4A,SMAD5,EAPP,WWC1,BAHD1,TBX21,ZNF366,CRY1,CTR9,HIPK2,TRIM29,NACC1,FEZF2,AR,THAP5,DLL4,RORC,CIC,NR4A2,BTAF1,HR,KANK2,GLI3,FNIP1,GLIS1,DNAJB5,ERN2,ERF,PHF2,NKX2-1,FLNA,ATXN1,SALL4,RFX3,RNF2,NRIP1,ATN1,CRY2,CC2D1B,NR2C2,LOC101102223,T…
GO:BP	negative regulation of nucleic acid-templated transcription	GO:1903507	8.23e-09	8.08439	765	7422	477	14723	POU2F1,KMT5A,NCOA2,ARNTL,SMARCC2,BPTF,SUPT5H,ZNF608,NOTCH4,IRF2BP1,WWC3,EHMT2,BHLHE40,PPHLN1,JUN,RCOR2,HDAC1,MYOZ1,RUNX1T1,FOXJ1,HDAC10,RFX5,SUV39H1,PLK1,NOC2L,MYB,HNF4A,SMAD5,EAPP,WWC1,BAHD1,TBX21,ZNF366,CRY1,CTR9,HIPK2,TRIM29,NACC1,FEZF2,AR,THAP5,DLL4,RORC,CIC,NR4A2,BTAF1,HR,KANK2,GLI3,FNIP1,GLIS1,DNAJB5,ERN2,ERF,PHF2,NKX2-1,FLNA,ATXN1,SALL4,RFX3,RNF2,NRIP1,ATN1,CRY2,CC2D1B,NR2C2,LOC101102223,T…
GO:BP	response to external stimulus	GO:0009605	8.6e-09	8.06546	1495	7422	878	14723	TNFRSF1B,CLASP1,PLCG2,TNFAIP6,KIAA0319,STAB2,TRIM10,SYK,PIK3R6,LGMN,SYNCRIP,TRIM26,TRIM21,SMPD1,MAP3K14,KPNA6,GNAT1,KALRN,STXBP2,SLC9A1,BHLHE40,PRKD1,USP14,AFG3L2,PIP5K1A,MYOZ1,LRIG2,PTPRM,TNFAIP3,LITAF,SCG2,ADRB3,ITGB8,ARHGEF2,C7,TRPA1,G3BP1,ITGAX,THBD,BIN2,PDZD7,SEMA6B,STX4,CXCR4,IDO1,PRKCQ,GLRA1,TBX21,FOXA2,CRY1,CTR9,RAB20,MPO,DHX36,PDK4,FEZF2,ITGAV,PDE4B,CHGA,UNC13D,DMTN,IRF3,ADAM15,SHARPIN,G…
GO:BP	regulation of nervous system development	GO:0051960	1.7e-08	7.76877	245	7422	175	14723	TNFRSF1B,SYNDIG1,KIAA0319,SYNGAP1,ARNTL,MME,PLXNB1,DCT,PTK2,HDAC1,STK25,PLXNB2,ARHGEF2,ITGAX,SS18L1,OBSL1,SEMA4A,GFAP,FEZF2,DLL4,AMIGO2,GLI3,RASSF10,F2,LRP2,SPEN,CTNNA1,NUMBL,DRD2,EFNA5,BMP2,EPHB1,CLSTN2,CDH4,ELL3,DLG5,DNAJB11,BRINP1,ADGRB2,ANKRD27,CAPRIN1,BMP7,FN1,TGFB1,IL6ST,DLX1,HES5,EPHB3,TRPV2,SMO,STK11,DMRTA2,MTOR,NOG,PLXNA3,LRP4,LRRTM3,WNT2,WNT3,IL34,YTHDF2,CBLN1,TNR,NR1D1,NEURL1,PSEN1,ZNF…
GO:BP	positive regulation of cell differentiation	GO:0045597	1.85e-08	7.73381	517	7422	335	14723	TNFRSF1B,DOCK5,ARNTL,SYK,ILK,LOC101110922,TGFB2,PIK3R6,ANKRD54,MME,PLXNB1,OLFM4,DCT,PRKD1,HDAC1,NEDD9,STK25,SMAD1,PLXNB2,FOXJ1,ARHGEF2,MYB,SMAD5,SS18L1,RRAS,OBSL1,CDON,LOC101115640,DHX36,GFAP,FEZF2,GDPD5,AR,JAG1,UNC13D,DMTN,DUOXA1,SART1,GLI3,ZNF385A,FLNA,RASSF10,RFX3,ITPKB,NFKBID,LRP2,SPEN,ITGB3,NUMA1,GDF2,NUMBL,DRD2,EFNA5,BMP2,MEDAG,ETV4,RASGRP1,HCLS1,CDH4,ZBTB7C,ELL3,PTCH1,ATP11A,SPDEF,INPP5D,B…
GO:BP	chordate embryonic development	GO:0043009	1.86e-08	7.72939	524	7422	339	14723	PSPH,FLVCR1,BPTF,CPT2,MIB1,SLC5A7,PSMC3,PTH1R,CAMSAP3,FKBP10,PLXNB2,WDR74,CDX1,SLC25A20,MSH2,SMARCB1,SLC12A8,IFT122,SPINT1,CTR9,LOC101115640,INPP5B,TAB1,SULF2,RBBP6,MAFG,TJP1,GLI3,KIAA1217,NCAPG2,UBR3,NSUN2,BRD2,SALL4,ENDOG,GINS4,ASF1B,ADAM10,LRP2,TMEM231,PLCD1,DNMT3L,BMP2,RARG,PTK7,DCHS1,TRAF3IP1,KIF1BP,KPNA7,ZP3,HOXC11,ANKRD11,ADCY9,ZFAT,MED12,PLXNA2,DVL1,BYSL,HOXC5,PTCH1,ARMC5,MKS1,NDEL1,ECE1,…
GO:BP	regulation of macromolecule biosynthetic process	GO:0010556	2.35e-08	7.62887	2533	7422	1429	14723	TNFRSF1B,POU2F1,PATL1,UPF3A,KMT5A,NCOA2,KMT2B,TNRC6B,ABLIM3,ARNTL,SYK,SMARCC2,TGFB2,BPTF,RFXAP,NCOA6,ZNF862,SYNCRIP,MTG2,TRIM26,FLI1,TRIM21,SPHK2,DBP,SUPT5H,ZNF76,ZNF608,AXIN1,NWD1,AKAP8L,ADGRG3,NOTCH4,KPNA6,IRF2BP1,WWC3,EHMT2,CCDC22,PITX2,SLC9A1,BHLHE40,PPHLN1,FOXN4,PSMC3,JUN,SOX3,RCOR2,HDAC1,VPS72,MN1,FOXO4,MYOZ1,SAP30BP,TNFAIP3,LOC101119706,SMAD1,RUNX1T1,PLXNB2,LITAF,FOXJ1,CAT,HDAC10,CDX1,RFX5…
GO:BP	macromolecule catabolic process	GO:0009057	2.48e-08	7.60599	810	7422	500	14723	TNFRSF1B,PATL1,UPF3A,PSME4,TNRC6B,CHMP4C,CDHR4,UBQLN1,ARNTL,GRIN2C,LGMN,SYNCRIP,PSMD14,AXIN1,PTK2,MIB1,CCDC22,PSMC1,PSMC3,USP14,SLFN14,USP42,LRIG2,TNFAIP3,HTRA2,USP8,SIDT2,OGT,PLK1,CUL7,PSMA2,USP19,GTPBP2,USP20,ALAD,TBX21,MSN,GAA,CHFR,VPS4B,HIPK2,DHX36,FBXO31,GFAP,UBAP1,MAN1A1,DXO,RBBP6,USP5,CNOT6L,PSMD11,ERLIN2,LPCAT1,ERLEC1,ERN2,UBR3,FLNA,NSUN2,ENDOG,TCIRG1,FBXO45,TRIB2,ZNRF1,TOR1A,CD44,FBXW11,…
GO:BP	embryo development ending in birth or egg hatching	GO:0009792	2.67e-08	7.57381	532	7422	343	14723	PSPH,FLVCR1,BPTF,CPT2,MIB1,SLC5A7,PSMC3,PTH1R,CAMSAP3,FKBP10,PLXNB2,WDR74,CDX1,SLC25A20,MSH2,SMARCB1,SLC12A8,IFT122,SPINT1,CTR9,LOC101115640,INPP5B,TAB1,SULF2,RBBP6,MAFG,TJP1,GLI3,KIAA1217,NCAPG2,UBR3,NSUN2,BRD2,SALL4,ENDOG,GINS4,ASF1B,ADAM10,LRP2,EVX1,TMEM231,PLCD1,DNMT3L,BMP2,RARG,PTK7,DCHS1,TRAF3IP1,KIF1BP,KPNA7,ZP3,HOXC11,ANKRD11,ADCY9,ZFAT,MED12,PLXNA2,DVL1,BYSL,HOXC5,STOX2,PTCH1,ARMC5,MKS1,…
GO:BP	negative regulation of gene expression	GO:0010629	2.83e-08	7.54865	583	7422	372	14723	ADCY7,PATL1,UPF3A,KMT2B,TNRC6B,TGFB2,LGMN,INPPL1,SYNCRIP,FKBP6,CDH3,PPHLN1,HDAC1,SLFN14,TNFAIP3,FOXJ1,ITGB8,GTPBP2,IDO1,TBX21,SERPINB1,DHX36,SPOUT1,DLL4,DXO,CNOT6L,OCLN,NAV3,F2,TRIB2,ADAM10,LOC101102223,CACTIN,WWP2,PAN2,EXOSC10,MAPKBP1,CILP,TBRG4,BPI,BMP2,CPEB3,TRAF3IP1,SMG6,TIPARP,KPNA7,PABPC4,DHX34,SMG8,INPP5D,UNK,TNRC6A,NFKBIL1,CUEDC2,SMG5,PARP14,FN1,CRYAA,TGFB1,EIF4G1,PIAS3,SLC35C2,MEIOC,PLA2…
GO:BP	transmembrane receptor protein tyrosine kinase signaling pathway	GO:0007169	3.47e-08	7.46007	384	7422	257	14723	SPATA5,SYK,LGMN,PIP4K2A,FLT4,NCOA5,CDH3,CLEC14A,FOXO4,IGF1R,LRIG2,OGT,GAB2,MMP9,GIGYF1,PRKCQ,DNAI1,PDK4,SULF2,EPHA10,SHKBP1,MMRN2,EFNA3,FAT4,STAT5A,ITGB3,RHBDF1,GFRA2,EFNA5,CILP,BMP2,BAIAP2L1,EPHB1,TIPARP,SRC,ADGRA2,IRS1,NDEL1,NDST1,ERBB2,TNS2,EPHB6,STMN1,PRKD2,ANGPT4,FRS3,FGFR2,TGFB1,STAT5B,FGF8,EPHB3,CSPG4,IRS4,WNT1,NR4A3,SREBF1,STAT3,CADM4,INSR,EGFR,NOG,PTPN12,NEU3,COL4A5,GP6,PIP4K2C,EPHB4,PLA…
GO:BP	cellular response to growth factor stimulus	GO:0071363	3.51e-08	7.4544	408	7422	271	14723	ERN1,SPATA5,ILK,TGFB2,LTBP1,LDLRAD4,LGMN,FLT4,PTK2,JUN,HTRA2,SMAD1,ITGB8,SMAD5,HIPK2,TAB1,MTMR4,DLL4,SULF2,MMRN2,LRP2,FAT4,ITGB3,CD44,KCP,NUMA1,GDF2,LTBP4,CILP,TRIM33,BMP2,TDGF1,SRC,ADGRA2,IL17RD,PIN1,SPHK1,BAG4,NDST1,SMURF1,ERBB2,PRKD2,SOX5,ZEB1,ZYX,BMP7,FRS3,COL2A1,FGFR2,TGFB1,MAP2K3,ACVR2B,PPARA,ITGA3,DLX1,HES5,STAT5B,FGF8,NEO1,CHST11,WNT1,GDF5,PML,STK11,LEMD3,GIPC1,FYN,CADM4,NOG,ADAMTS7,PTPN1…
GO:BP	peptidyl-amino acid modification	GO:0018193	3.62e-08	7.44072	806	7422	497	14723	RUVBL1,ERN1,KMT5A,KMT2B,DDOST,TMX3,SYK,ILK,SPTBN4,FLT4,EHMT2,PTK2,RBBP5,PRKD1,SNTA1,NEDD9,IGF1R,FKBP10,TNK1,HDAC10,SUV39H1,OGT,PLK1,NOC2L,MYB,HSP90AA1,PPIL6,KMT2E,CTCFL,CTR9,HIPK2,KDM4B,ABL2,NKTR,PRMT8,TNK2,DMTN,TFRC,KLF15,PKN1,LOXL4,VPS33B,FNIP1,PRMT1,SAMSN1,MGAT5B,MGAT2,ITGB3,CD44,LEP,BMX,CHD5,EFNA5,PHF19,KANSL3,EPHB1,KMT5B,TDGF1,HCLS1,KPNA7,SRC,TET3,PRMT2,P3H2,SPHK1,BAG4,MKNK1,ERBB2,CAMK2A,CDK…
GO:BP	regulation of phosphate metabolic process	GO:0019220	4.21e-08	7.37605	949	7422	576	14723	ERN1,SPPL3,CEP85,SYK,TGFB2,PIK3R6,SYMPK,LDLRAD4,MICAL1,ANKRD54,TRPT1,SPHK2,SPTBN4,SMPD1,PIP4K2A,AXIN1,AKAP8L,FLT4,PIK3IP1,SH3GLB1,NEDD9,CAMSAP3,IGF1R,TNFAIP3,PLXNB2,OGT,PLK1,MMP9,MYDGF,HSP90AA1,SLC12A8,CDON,MLLT1,MCM7,CCDC88C,HIPK2,PDK4,AR,SLCO3A1,TAB1,MAP3K6,DMTN,MTMR4,TFRC,STAT2,OCLN,PKN1,PLEK,LPCAT1,CAMKK2,FNIP1,DUSP7,ERN2,MAP3K11,PRKAR1A,F2,CCNL1,ITPKB,KCTD20,ITGA6,SAMSN1,CACTIN,PPP1R9B,CCDC8…
GO:BP	regulation of phosphorus metabolic process	GO:0051174	4.21e-08	7.37605	949	7422	576	14723	ERN1,SPPL3,CEP85,SYK,TGFB2,PIK3R6,SYMPK,LDLRAD4,MICAL1,ANKRD54,TRPT1,SPHK2,SPTBN4,SMPD1,PIP4K2A,AXIN1,AKAP8L,FLT4,PIK3IP1,SH3GLB1,NEDD9,CAMSAP3,IGF1R,TNFAIP3,PLXNB2,OGT,PLK1,MMP9,MYDGF,HSP90AA1,SLC12A8,CDON,MLLT1,MCM7,CCDC88C,HIPK2,PDK4,AR,SLCO3A1,TAB1,MAP3K6,DMTN,MTMR4,TFRC,STAT2,OCLN,PKN1,PLEK,LPCAT1,CAMKK2,FNIP1,DUSP7,ERN2,MAP3K11,PRKAR1A,F2,CCNL1,ITPKB,KCTD20,ITGA6,SAMSN1,CACTIN,PPP1R9B,CCDC8…
GO:BP	cell population proliferation	GO:0008283	4.33e-08	7.36319	1186	7422	706	14723	TNFRSF1B,ERN1,SYK,ILK,RASGRF1,TGFB2,ESRP2,LGMN,INPPL1,NES,SPHK2,PLXNB1,FLT4,DCT,PTK2,GNAT1,CDH3,ZP4,PRKD1,PTH1R,JUN,HDAC1,FOXO4,IGF1R,PTPRM,TNFAIP3,FZD9,LOC101119706,SMAD1,PLXNB2,FOXJ1,SCG2,SIDT2,ADAMTS1,GAB2,ARHGEF2,MMP9,MYDGF,HNF4A,STRN,EAPP,STX4,SMARCB1,IDO1,CNTFR,PRKCQ,IFT122,MSN,CD79A,SERPINB1,CDON,MCM7,HIPK2,NACC1,GFAP,FEZF2,ITGAV,AR,JAG1,DLL4,TFRC,SULF2,MAFG,CNOT6L,KANK2,EHF,PKN1,WDR13,GLI…
GO:BP	regulation of growth	GO:0040008	4.35e-08	7.36108	342	7422	232	14723	KIAA0319,FLVCR1,TGFB2,LGMN,SPHK2,SPTBN4,WWC3,PTK2,AFG3L2,MYOZ1,TNK1,RASAL1,HTRA2,ADRB3,CACNA2D2,HNF4A,WWC1,DCBLD2,ADAM15,CPNE5,F2,ADAM10,PPP1R9B,LEP,GDF2,DRD2,EFNA5,PPARD,FAM122A,ITSN2,DNAJB2,ZP3,CDH4,GPAT4,PTCH1,SPHK1,SMURF1,ERBB2,TAF9B,SLC25A33,WFS1,CDHR2,FN1,WRN,CRYAA,TGFB1,EIF4G1,CDKN1A,USP47,ACACB,IGFBP2,MMP14,SYT3,STAT5B,WDR36,FGF8,HPN,TRPV2,GDF5,SMO,PML,STK11,EDN1,STAT3,INSR,EGFR,MTOR,NOG,…
GO:BP	nitrogen compound transport	GO:0071705	4.41e-08	7.35552	1091	7422	654	14723	RASL10B,FAM3D,LOC101119236,FLVCR1,ARNTL,SYK,LRRC8D,TGFB2,LRRC8C,AKAP8L,IPO13,KPNA6,STAM,CADPS,STXBP2,RANBP17,SLC5A7,SEC61A2,PRKD1,SH3GLB1,GLE1,CAMSAP3,AP1S2,LCP1,VPS11,SEC13,GAPVD1,SIDT2,SYT9,SLC28A2,HNF4A,STX4,CD3G,DNAJC1,RALBP1,TNPO2,GFAP,SLC29A1,TCN2,CHGA,RILPL1,ATP8A1,MAN1A1,DMTN,TFRC,SEC16A,DUOXA1,LOC101114383,VPS33B,GLI3,OPTN,ERLEC1,LMAN2L,SDAD1,SEC24C,ATG9A,FLNA,UBE2Q1,NSUN2,SLC52A2,MC4R,R…
GO:BP	regulation of apoptotic process	GO:0042981	4.56e-08	7.34139	868	7422	531	14723	TNFRSF1B,UBQLN1,SYNGAP1,TGFB2,MICAL1,LGMN,SPHK2,SMPD1,FLT4,GHITM,JUN,HDAC1,IGF1R,TNFAIP3,FZD9,LOC101119706,HTRA2,CAT,SCG2,PLK1,NOC2L,MMP9,MYDGF,MSH2,STX4,IDO1,CNTFR,PRKCQ,CARD6,CD3G,CAAP1,HS1BP3,HIPK2,PDK4,SGK3,ITGAV,AR,IRF3,TFRC,AMIGO2,NR4A2,FSTL1,GLI3,FNIP1,ZNF385A,FLNA,SYCE3,ITPKB,TNFRSF8,ENDOG,UNC5B,NFKBID,ITGA6,STXBP1,LRP2,CTNNA1,PPP2R1B,CD44,MAPK8IP2,BMP2,RARG,BCLAF1,TDGF1,IGBP1,HCLS1,DEDD2…
GO:BP	regulation of cellular macromolecule biosynthetic process	GO:2000112	4.99e-08	7.30166	2517	7422	1418	14723	POU2F1,PATL1,UPF3A,KMT5A,NCOA2,KMT2B,TNRC6B,ABLIM3,ARNTL,SYK,SMARCC2,TGFB2,BPTF,RFXAP,NCOA6,ZNF862,SYNCRIP,MTG2,TRIM26,FLI1,TRIM21,DBP,SUPT5H,ZNF76,ZNF608,AXIN1,NWD1,AKAP8L,ADGRG3,NOTCH4,KPNA6,IRF2BP1,WWC3,EHMT2,CCDC22,PITX2,SLC9A1,BHLHE40,PPHLN1,FOXN4,PSMC3,JUN,SOX3,RCOR2,HDAC1,VPS72,MN1,FOXO4,MYOZ1,SAP30BP,TNFAIP3,LOC101119706,SMAD1,RUNX1T1,PLXNB2,LITAF,FOXJ1,CAT,HDAC10,CDX1,RFX5,ELK1,SUV39H1,Z…
GO:BP	regulation of catabolic process	GO:0009894	5.26e-08	7.27941	555	7422	355	14723	TNFRSF1B,PATL1,TNRC6B,UBQLN1,ARNTL,GRIN2C,SYNCRIP,TRIM21,SUPT5H,PSMD14,PIP4K2A,AXIN1,RAB8A,EHMT2,PTK2,POLDIP2,CCDC22,PSMC3,USP14,SH3GLB1,LRIG2,TNFAIP3,OGT,PLK1,USP19,ALAD,MSN,TSC2,HIPK2,DHX36,GFAP,FEZ2,USP5,CNOT6L,LPCAT1,OPTN,ABCB11,FLNA,NSUN2,TRIB2,PAN2,RHBDF1,LEP,TBRG4,RGP1,FAM122A,CPEB3,OSBPL7,TIPARP,MYCBP2,PABPC4,PIN1,IRS1,DVL1,DHX34,TBC1D25,SOGA1,LRP1,FOXO3,C4BPA,ATG16L1,SMURF1,GPD1,PRKCG,PT…
GO:BP	chemical homeostasis	GO:0048878	5.75e-08	7.24008	663	7422	416	14723	ERN1,SPPL3,PLCG2,JPH3,GRIN2C,LRRC8D,LOC101110922,ATP2A1,FTH1,CDH23,NCOA5,CCDC22,SLC9A1,PRKD1,PTH1R,AFG3L2,TNNI3,KEL,SIDT2,HNF4A,STX4,RMDN3,HOMER1,CRY1,RAB20,LOC101118398,PDK4,ALOX12B,CASQ1,ABL2,CA7,TFRC,ITPR2,LPCAT1,MED13,ABCB11,ATP6V0A2,RYR3,ATP2A2,F2,GLS,TRPM1,SCNN1A,TCIRG1,WNK4,CRY2,TRPV4,SOAT2,ATP2B2,LEP,CALM3,STXBP5L,SNAPIN,DRD2,EFNA5,SLC12A5,NAPSA,SLC9A5,WNK2,SRC,ACACA,CLDN1,RAB38,RAB11FIP2…
GO:BP	macromolecule metabolic process	GO:0043170	6.81e-08	7.16702	7148	7422	3800	14723	RUVBL1,RHBDL1,DUSP27,POMGNT1,ADCY7,NTHL1,TNFRSF1B,ERN1,POU2F1,CASC3,SPPL3,PATL1,UPF3A,PLCG2,CEP85,KMT5A,POLR2D,NCOA2,KMT2B,PSME4,HECW1,TYK2,DDOST,NEK8,TNRC6B,CHMP4C,CDHR4,ABLIM3,UBQLN1,U2AF1L4,TMX3,ARNTL,SYK,GRIN2C,ILK,SMARCC2,LOC101110922,TGFB2,ESRP2,PIK3R6,SYMPK,LTBP1,UBE2E1,LDLRAD4,LOC101111538,BPTF,RFXAP,MICAL1,LGMN,RTEL1,KLK9,NCOA6,ZNF862,INPPL1,ANKRD54,XYLT1,SYNCRIP,ANAPC1,XRCC4,MTG2,TRIM26…
GO:BP	response to growth factor	GO:0070848	6.85e-08	7.16434	420	7422	277	14723	ERN1,SPATA5,ILK,TGFB2,LTBP1,LDLRAD4,LGMN,FLT4,PTK2,JUN,HTRA2,SMAD1,ITGB8,SMAD5,HIPK2,TAB1,MTMR4,DLL4,SULF2,MMRN2,SOX2,LRP2,FAT4,ITGB3,CD44,KCP,NUMA1,GDF2,ZFHX3,LTBP4,CILP,TRIM33,BMP2,TDGF1,SRC,ADGRA2,IL17RD,PIN1,SPHK1,BAG4,NDST1,SMURF1,ERBB2,PRKD2,SOX5,ZEB1,ZYX,BMP7,FRS3,COL2A1,FGFR2,TGFB1,MAP2K3,ACVR2B,PPARA,ITGA3,DLX1,HES5,STAT5B,FGF8,NEO1,CHST11,WNT1,GDF5,PML,STK11,LEMD3,GIPC1,FYN,CADM4,NOG,AD…
GO:BP	regulation of phosphorylation	GO:0042325	9.1e-08	7.041	804	7422	494	14723	ERN1,CEP85,SYK,TGFB2,PIK3R6,LDLRAD4,MICAL1,ANKRD54,TRPT1,SPTBN4,SMPD1,PIP4K2A,AXIN1,AKAP8L,FLT4,PIK3IP1,SH3GLB1,NEDD9,IGF1R,TNFAIP3,PLXNB2,OGT,PLK1,MMP9,MYDGF,HSP90AA1,SLC12A8,CDON,MLLT1,MCM7,CCDC88C,HIPK2,AR,SLCO3A1,TAB1,MAP3K6,DMTN,TFRC,STAT2,OCLN,PKN1,CAMKK2,FNIP1,DUSP7,ERN2,MAP3K11,PRKAR1A,F2,CCNL1,ITPKB,KCTD20,ITGA6,SAMSN1,CACTIN,PPP1R9B,ITGB3,CD44,LEP,STRADA,GDF2,CCNL2,GDF10,EFNA5,BMP2,MAP2…
GO:BP	organonitrogen compound metabolic process	GO:1901564	1.18e-07	6.92646	4892	7422	2649	14723	RUVBL1,RHBDL1,DUSP27,POMGNT1,ALAS1,ADCY7,TNFRSF1B,ERN1,SPPL3,PATL1,UPF3A,CEP85,KMT5A,KMT2B,PSME4,PSPH,HECW1,TYK2,DDOST,NEK8,TNRC6B,CHMP4C,CDHR4,UBQLN1,TMX3,ARNTL,SYK,GRIN2C,ILK,PTDSS1,TGFB2,PIK3R6,SYMPK,UBE2E1,LDLRAD4,LOC101111538,MICAL1,LGMN,KLK9,ANKRD54,XYLT1,SYNCRIP,ANAPC1,MTG2,ADAMTS14,TRIM21,MME,MTMR6,CPZ,TRPT1,ABHD16A,SPHK2,DDC,MAP4K4,SPTBN4,PSMD14,GSK3B,CPOX,SMPD1,ENO4,AXIN1,AKAP8L,AMDHD2,…
GO:BP	cellular response to stimulus	GO:0051716	1.48e-07	6.83038	5202	7422	2807	14723	RUVBL1,RASL10B,ADCY7,NTHL1,TNFRSF1B,ERN1,CA8,SPPL3,PLCG2,KMT5A,SPATA5,NCOA2,PSME4,PDE5A,DOCK5,TYK2,NEK8,KIAA0319,CHMP4C,UBQLN1,MROH2B,NBR1,SYNGAP1,ARNTL,SYK,LIFR,GRIN2C,ILK,RASGRF1,LRRC8D,LOC101110922,TGFB2,CHD2,PIK3R6,LTBP1,ATP2A1,LDLRAD4,LGMN,RTEL1,NCOA6,ANKRD54,VIPR2,SYNCRIP,XRCC4,MME,ALKBH7,SPHK2,RHPN1,PSMD14,GSK3B,SMPD1,PIP4K2A,AXIN1,PLXNB1,MAGI3,SSH1,MAP3K14,ADGRG3,NOTCH4,FLT4,WWC3,EHMT2,PT…
GO:BP	cytoskeleton organization	GO:0007010	1.62e-07	6.79005	920	7422	557	14723	SPAG5,CLASP1,CEP85,CHMP4C,ABLIM3,DNAAF1,MICAL1,INPPL1,SHROOM1,SVIL,PLXNB1,SSH1,PTK2,DIAPH1,KIAA1211,CEP250,CAMSAP3,PIP5K1A,MYOZ1,LCP1,FOXJ1,CFAP65,FLII,TUBB1,NPHS1,PLK1,ARHGEF2,WRAP73,CUL7,PDLIM3,AURKC,MAST1,OBSL1,FCHSD1,KIF3B,JMY,VPS4B,TBCE,ARPC1B,CASQ1,GFAP,ADD3,ESPL1,KIF24,DMTN,MYBL2,CEP295,TACC2,ARHGAP25,TJP1,VILL,PLEK,DIAPH3,NAV3,SDAD1,MYH14,FLNA,FHL3,CEP19,EML1,DNAH1,ARFGEF1,PPP1R9B,CRMP1,C…
GO:BP	cellular macromolecule metabolic process	GO:0044260	1.92e-07	6.71658	5866	7422	3145	14723	RUVBL1,DUSP27,POMGNT1,NTHL1,TNFRSF1B,ERN1,POU2F1,SPPL3,PATL1,UPF3A,PLCG2,CEP85,KMT5A,POLR2D,NCOA2,KMT2B,PSME4,HECW1,TYK2,DDOST,NEK8,TNRC6B,CHMP4C,CDHR4,ABLIM3,UBQLN1,TMX3,ARNTL,SYK,ILK,SMARCC2,TGFB2,PIK3R6,SYMPK,UBE2E1,LDLRAD4,BPTF,RFXAP,MICAL1,LGMN,RTEL1,NCOA6,ZNF862,ANKRD54,XYLT1,SYNCRIP,ANAPC1,XRCC4,MTG2,TRIM26,FLI1,TRIM21,MTMR6,TRPT1,DBP,MAP4K4,SUPT5H,SPTBN4,PSMD14,GSK3B,MRM1,ZNF76,ZNF608,SMP…
GO:BP	brain development	GO:0007420	2.58e-07	6.58893	401	7422	264	14723	BPTF,BCAN,SPHK2,DCT,HDAC1,HTRA2,SMAD1,PLXNB2,FOXJ1,SEMA6B,MAST1,CDON,FEZF2,GDPD5,CIC,NR4A2,B4GALT2,GLI3,NKX2-1,NEUROD6,SOX2,EML1,FBXO45,PCDH19,LRP2,FAT4,NUMBL,DRD2,BMP2,ABR,CDH2,CHRNB2,SRC,PLXNA2,AARS,PTCH1,FOXO3,NDEL1,DLG5,SPHK1,NDST1,CACNA1A,PSAP,OTX1,SHROOM4,AK8,BMP7,ATXN1L,CBS,ATAT1,ARHGAP35,NDE1,BAX,DLX1,HES5,FGF8,EPHB3,UCHL5,HOXB2,UNC5C,WNT1,SMO,VAX2,TOP2B,DMRTA2,NR4A3,FYN,NOG,PLXNA3,WNT2,F…
GO:BP	renal system development	GO:0072001	2.81e-07	6.55132	209	7422	150	14723	ILK,MME,SMAD1,FOXJ1,NPHS1,ADAMTS1,MMP9,SMAD5,REN,JAG1,SULF2,KANK2,GLI3,LAMB2,AP2B1,LGR5,WNK4,LRP2,FAT4,FMN1,BMP2,PTK7,DCHS1,TRAF3IP1,TIPARP,HOXC11,SEC61A1,GZF1,STRA6,AP1B1,PTCH1,SNX17,COL4A4,DLG5,LAMA5,TNS2,GREB1L,RRM2B,BMP7,TGFB1,ITGA3,PTPRO,BAX,HES5,FGF8,WNT1,SMO,PCSK5,NOG,ACE,LRP4,FLCN,SMAD6,SIX2,KIRREL3,SMAD3,GLI2,BMPER,WWTR1,FREM2,MYO1E,PAX8,ADAMTS16,C1GALT1,APH1A,SPRY1,COL4A1,MYOCD,EYA1,PLC…
GO:BP	regulation of protein modification process	GO:0031399	2.83e-07	6.54885	1037	7422	620	14723	ERN1,SPPL3,CEP85,KMT2B,UBQLN1,ARNTL,SYK,TGFB2,PIK3R6,SYMPK,LDLRAD4,MICAL1,ANKRD54,TRIM21,TRPT1,SPTBN4,SMPD1,AXIN1,AKAP8L,FLT4,SNTA1,NEDD9,IGF1R,TNFAIP3,PLXNB2,OGT,PLK1,NOC2L,MMP9,MYB,MYDGF,HSP90AA1,SLC12A8,KMT2E,CDON,MLLT1,CTCFL,CRY1,CTR9,CCDC88C,HIPK2,KDM4B,SLCO3A1,TAB1,MAP3K6,DMTN,TFRC,CEP295,STAT2,KLF15,OCLN,PKN1,CAMKK2,FNIP1,DUSP7,ERN2,MAP3K11,PRKAR1A,F2,CCNL1,ITPKB,ARFGEF1,SAMSN1,CACTIN,PPP1…
GO:BP	cell-substrate adhesion	GO:0031589	3.98e-07	6.39979	231	7422	163	14723	CLASP1,DOCK5,OLFM4,NEDD9,CAMSAP3,PIP5K1A,ITGB8,OTOA,RRAS,ITGAV,JAG1,UNC13D,COL16A1,DMTN,ADAM15,FLNA,RELL2,ITGA6,ITGB3,THSD1,WHAMM,EFNA5,PPARD,FMN1,TSTA3,ITGB7,SRC,SRCIN1,TNXB,LAMA5,FREM1,ZYX,TIAM1,FN1,CCDC80,CCL28,EPHB3,WNT1,LOC101119130,RIN2,NID2,AXL,VWF,MKLN1,MYO1G,SMAD6,RASA1,CASS4,ATP1B2,SEMA3E,HOXD3,EFEMP2,ITGB4,FAT2,AJAP1,MINK1,SORBS3,PEAK1,ITGA11,FERMT1,KANK1,BCL2L11,MERTK,GPM6B,ITGA8,VIT,…
GO:BP	response to light stimulus	GO:0009416	4.46e-07	6.35091	200	7422	144	14723	SYNGAP1,MME,SMPD1,DCT,GNAT1,BHLHE40,CAT,PDE1B,NOC2L,MMP9,MSH2,CRY1,DHX36,B4GALT2,CPT1B,TRPM1,REV1,CRY2,DRD2,UVSSA,CHRNB2,HMGCR,SEMA5B,ATP1A3,MMP2,RCVRN,WRN,CRYAA,CDKN1A,USP47,ACTR5,BAX,AURKB,PML,STK11,DDB2,EGFR,PPP1CA,ARRB1,PPP1R1B,RDH13,RIC8A,METTL3,SIRT1,KMT2A,GNAT2,PDE6C,ERCC2,TIMP1,PBK,BCL3,BEST1,REEP6,DDB1,NLGN3,SDE2,CACNB4,CDC25A,TULP1,CACNA1F,PARP1,UBE2B,CREBBP,EP300,SLC1A2,PER1,MECP2,BRAF…
GO:BP	negative regulation of transcription by RNA polymerase II	GO:0000122	4.62e-07	6.3357	537	7422	341	14723	KMT5A,NCOA2,SMARCC2,BPTF,SUPT5H,ZNF608,NOTCH4,IRF2BP1,WWC3,EHMT2,BHLHE40,JUN,HDAC1,MYOZ1,FOXJ1,HDAC10,RFX5,SUV39H1,PLK1,NOC2L,MYB,SMAD5,WWC1,TBX21,ZNF366,CRY1,CTR9,HIPK2,TRIM29,FEZF2,AR,THAP5,DLL4,RORC,CIC,NR4A2,KANK2,GLI3,FNIP1,GLIS1,DNAJB5,ERF,NKX2-1,SALL4,RNF2,NRIP1,ATN1,CC2D1B,NR2C2,LOC101102223,TRPV4,SPEN,WWP2,LEP,ZFHX3,FRK,PURB,PHF19,PPARD,BMP2,RARG,GPS2,CPEB3,ARID5A,HCLS1,NKX6-3,FOXM1,GZF1…
GO:BP	response to cytokine	GO:0034097	4.69e-07	6.32921	530	7422	337	14723	TNFRSF1B,DDOST,SYK,LIFR,SYNCRIP,TRIM21,MME,SMPD1,STXBP2,HTRA2,PDE1B,IL11RA,STX4,CXCR4,ABCD4,CNTFR,ALAD,PCOLCE,CTR9,RAB20,IRF3,TFRC,MYBL2,SHARPIN,GCH1,STAT2,IL17RC,ZBP1,YTHDC2,ENDOG,TCIRG1,ADAM10,CACTIN,STXBP1,CD44,LEP,NUMBL,RARG,GPS2,SMARCA5,BCLAF1,CREBRF,TDGF1,HCLS1,NLRC5,SRC,IL12RB1,SPHK1,BAG4,CDC42EP4,MAT2A,GPD1,ABCG4,ILDR1,PARP14,ZYX,SBNO2,CX3CL1,CHI3L1,IFIT2,PIAS3,DAPK1,THPO,RBM15,GFPT2,IL6S…
GO:BP	positive regulation of molecular function	GO:0044093	4.77e-07	6.32111	939	7422	565	14723	RABGAP1L,ERN1,SPPL3,PLCG2,SYNGAP1,SYK,RASGRF1,TGFB2,PIK3R6,LGMN,XRCC4,TRIM26,TRIM21,AXIN1,PLXNB1,CDH3,SLC9A1,JUN,SH3GLB1,HDAC1,NEDD9,PIP5K1A,HTRA2,FOXJ1,CAT,PLK1,MMP9,MSH2,STX4,PRKCQ,TBC1D9B,ACAP3,TSC2,RALBP1,PCOLCE,HIPK2,SGSM1,CASQ1,AR,SLCO3A1,TAB1,ABL2,MAP3K6,ARAP2,TFRC,GCH1,NR4A2,KRIT1,PLEK,EVI5L,CACNA1D,ERN2,MAP3K11,F2,ARHGEF12,ARAP3,ITGA6,LOC101102223,LEP,STRADA,CALM3,BMP2,RGP1,MAP2K6,ARHGEF…
GO:BP	positive regulation of gene expression	GO:0010628	5.23e-07	6.28182	692	7422	428	14723	ERN1,UPF3A,PLCG2,SYK,LOC101110922,SYNCRIP,SPHK2,NWD1,KPNA6,FLT4,CDH3,LOC101119706,SMAD1,PLXNB2,ITGB8,ITGAX,MSH2,STX4,IDO1,PRKCQ,SLC12A8,TBX21,MSN,CTCFL,DHX36,ALOX12B,AR,PDE4B,IRF3,DLL4,TFRC,SULF2,IL17RC,MAFG,OCLN,TNFRSF8,TRPV4,ITGB3,LEP,RSAD2,GDF2,DRD2,PPARD,BMP2,RARG,POU2AF1,KMT5B,EEF2,KPNA7,ZP3,SRC,IL12RB1,DHX34,PGC,ERBB2,SMARCD1,PRKD2,BMP7,FN1,CHI3L1,ADAM19,CALCOCO1,TGFB1,EIF4G1,MEIOC,PLA2G3,P…
GO:BP	epithelium development	GO:0060429	6.79e-07	6.16824	772	7422	472	14723	CLASP1,ARNTL,ILK,LOC101110922,TGFB2,ESRP2,DNAAF1,MIB1,CDH3,HDAC1,CAMSAP3,RHOC,SMAD1,PLXNB2,FOXJ1,CDX1,SIDT2,NPHS1,MMP9,HNF4A,SMAD5,PDZD7,SLC12A8,IFT122,MSN,SPINT1,CCDC88C,JAG1,RILPL1,DLL4,SHARPIN,RBBP6,MAFG,SIPA1L3,KANK2,EHF,FSTL1,FN3K,GLI3,NKX2-1,FLNA,NSUN2,BRD2,LAMB2,SALL4,RFX3,LGR5,WNK4,SERPINB5,SYNE4,LRP2,FAT4,TOR1A,CD44,PGK1,NUMA1,GDF2,CCDC40,TMEM231,FMN1,BMP2,RARG,ETV4,PTK7,DCHS1,TRAF3IP1,C…
GO:BP	positive regulation of cellular component organization	GO:0051130	6.9e-07	6.16145	693	7422	428	14723	CLASP1,PLCG2,SYNDIG1,SYK,TGFB2,RTEL1,SMPD1,PIP4K2A,AKAP8L,PLXNB1,KIAA1211,MIB1,PPHLN1,SH3GLB1,STK25,LCP1,HTRA2,PLXNB2,NPHS1,OGT,SYT9,ZDHHC6,WRAP73,MMP9,MYB,SS18L1,PRKCQ,OBSL1,FCHSD1,JMY,MSN,KMT2E,VPS4B,SH2B1,SEMA4A,CTR9,ARPC1B,DHX36,AR,ABL2,PLEKHM1,COL16A1,ATP8A1,TFRC,CEP295,AMIGO2,CNOT6L,PLEK,FNIP1,NAV3,ITGA6,DPYSL3,CCT7,TOR1A,PAN2,NUMA1,WHAMM,EFNA5,PHF19,FMN1,CROCC,BMP2,BAIAP2L1,PTK7,CALY,ARHGE…
GO:BP	positive regulation of protein metabolic process	GO:0051247	7.36e-07	6.13335	899	7422	542	14723	TNFRSF1B,ERN1,SPPL3,UPF3A,UBQLN1,ARNTL,SYK,TGFB2,PIK3R6,SYMPK,LGMN,SMPD1,AXIN1,AKAP8L,FLT4,PTK2,CCDC22,PSMC3,NEDD9,TNFAIP3,HTRA2,PLXNB2,OGT,PLK1,MMP9,MYB,MYDGF,HSP90AA1,MSN,KMT2E,CDON,PCOLCE,CRY1,CTR9,HIPK2,DHX36,SLCO3A1,TAB1,MAP3K6,TFRC,CEP295,USP5,LPCAT1,CAMKK2,FNIP1,ERN2,MAP3K11,F2,TRIB2,ARFGEF1,CD44,FBXW11,LEP,STRADA,GDF2,CALM3,GDF10,EFNA5,PHF19,BMP2,MAP2K6,FAM122A,SLC2A13,TDGF1,OSBPL7,EEF2,T…
GO:BP	regulation of cellular component movement	GO:0051270	7.44e-07	6.12819	645	7422	401	14723	CLASP1,DOCK5,TGFB2,LDLRAD4,DNAAF1,LGMN,ADGRG3,FLT4,NEDD9,CAMSAP3,IGF1R,LRIG2,PTPRM,LOC101119706,PLXNB2,ADAMTS1,ARHGEF2,MMP9,STX4,RRAS,MSN,SEMA4A,FEZF2,ITGAV,JAG1,ATP8A1,DMTN,DLL4,ADAM15,MMRN2,PKN1,CAPN7,NAV3,FLNA,ADAM10,ITGA6,TRPV4,STAT5A,DPYSL3,CTNNA1,ITGB3,GDF2,CCDC40,DRD2,LAMC2,BMP2,TSTA3,ABR,TDGF1,ZP3,MYCBP2,SRC,ADGRA2,SRCIN1,PIN1,CLDN1,PLXNA2,SASH1,DLG5,SPHK1,PKP2,BAG4,LAMA5,TIE1,GRN,STMN1,P…
GO:BP	oxoacid metabolic process	GO:0043436	9.64e-07	6.01594	557	7422	351	14723	DECR2,PSPH,SYK,LOC101110922,ALKBH7,DDC,ENO4,AMDHD2,DCT,ACSS1,AASS,LOC101119706,HARS2,SLC27A2,SLC27A5,PRODH2,SCAP,OGT,GATM,HNF4A,IDO1,AMDHD1,ACOT8,MPO,PDK4,ALOX12B,PYCR1,ASL,ERLIN2,ABCB11,ACLY,GLS,RGN,ALDH1L1,LDHD,PGK1,PLA2G2F,LEP,GSTZ1,UEVLD,PPARD,CSAD,OXSM,ACACA,KARS,ACOX1,IRS1,GPAT4,TNXB,ENO2,CYP2E1,AARS,SDS,GPD1,PFKL,CLN3,FOXK2,HACL1,PFKFB2,ECI1,PON3,CBS,MLXIPL,ALDOA,LOC101107295,GALK1,PLA2G3,…
GO:BP	regulation of nucleobase-containing compound metabolic process	GO:0019219	1.09e-06	5.96156	2553	7422	1426	14723	TNFRSF1B,ERN1,POU2F1,PATL1,KMT5A,NCOA2,KMT2B,TNRC6B,ABLIM3,ARNTL,SYK,SMARCC2,TGFB2,ESRP2,BPTF,RFXAP,RTEL1,NCOA6,ZNF862,SYNCRIP,TRIM26,FLI1,TRIM21,SPHK2,DBP,SUPT5H,ZNF76,ZNF608,AXIN1,NWD1,AKAP8L,ADGRG3,NOTCH4,KPNA6,IRF2BP1,WWC3,EHMT2,CCDC22,PITX2,SLC9A1,BHLHE40,PPHLN1,FOXN4,PSMC3,JUN,SOX3,RCOR2,HDAC1,VPS72,MN1,FOXO4,MYOZ1,SAP30BP,TNFAIP3,LOC101119706,SMAD1,RUNX1T1,LITAF,FOXJ1,CAT,HDAC10,CDX1,RFX5,…
GO:BP	regulation of cell migration	GO:0030334	1.16e-06	5.93662	570	7422	358	14723	CLASP1,DOCK5,TGFB2,LDLRAD4,LGMN,ADGRG3,FLT4,NEDD9,CAMSAP3,IGF1R,LRIG2,PTPRM,LOC101119706,PLXNB2,ADAMTS1,ARHGEF2,MMP9,STX4,RRAS,MSN,SEMA4A,ITGAV,JAG1,ATP8A1,DMTN,DLL4,ADAM15,MMRN2,CAPN7,NAV3,FLNA,ADAM10,ITGA6,TRPV4,STAT5A,DPYSL3,ITGB3,GDF2,DRD2,LAMC2,BMP2,TSTA3,ABR,TDGF1,ZP3,SRC,ADGRA2,SRCIN1,CLDN1,PLXNA2,SASH1,DLG5,SPHK1,BAG4,LAMA5,TIE1,GRN,PRKD2,ANGPT4,CLN3,P2RX4,ULK4,TIAM1,BMP7,PRCP,FUZ,FN1,TGF…
GO:BP	developmental growth	GO:0048589	1.19e-06	5.92491	412	7422	268	14723	KIAA0319,FLVCR1,TGFB2,LGMN,SPTBN4,WWC3,EHMT2,PTK2,NRN1,AFG3L2,MYOZ1,FZD9,RASAL1,HTRA2,SMAD1,ADRB3,CACNA2D2,HSP90AA1,WWC1,SLC12A8,TBCE,CTR9,LOC101115640,GPD2,RBBP6,GLI3,NCAPG2,CPNE5,LAMB2,SALL4,GINS4,LEP,DRD2,EFNA5,PPARD,SLC12A5,FMN1,RARG,PTK7,ITSN2,ZP3,CDH4,ANKRD11,GPAT4,MED12,DVL1,STRA6,PTCH1,FOXO3,NDEL1,SMURF1,PSAP,TNS2,SEMA5B,PAK6,FN1,BCL9,DHCR7,TGFB1,CDKN1A,ACACB,SYT3,STAT5B,WDR36,FGF8,CHST11…
GO:BP	regulation of locomotion	GO:0040012	1.34e-06	5.87237	631	7422	392	14723	CLASP1,DOCK5,TGFB2,LDLRAD4,LGMN,ADGRG3,FLT4,USP14,NEDD9,CAMSAP3,IGF1R,LRIG2,PTPRM,LOC101119706,PLXNB2,SCG2,ADAMTS1,ARHGEF2,MMP9,STX4,CXCR4,RRAS,MSN,SEMA4A,FEZF2,ITGAV,JAG1,ATP8A1,DMTN,DLL4,ADAM15,MMRN2,PKN1,CAPN7,NAV3,FLNA,ADAM10,ITGA6,TRPV4,STAT5A,DPYSL3,CTNNA1,ITGB3,GDF2,DRD2,LAMC2,BMP2,TSTA3,ABR,TDGF1,ZP3,MYCBP2,SRC,ADGRA2,SRCIN1,PIN1,CLDN1,PLXNA2,SASH1,DLG5,SPHK1,BAG4,LAMA5,TIE1,GRN,PRKD2,ANG…
GO:BP	pattern specification process	GO:0007389	1.35e-06	5.86907	304	7422	205	14723	NEK8,SYNGAP1,LOC101110922,DNAAF1,BPTF,MIB1,FOXN4,FOXJ1,CDX1,DNAI1,IFT122,CDON,HIPK2,DBX1,FEZF2,DLL4,GLI3,C1QA,NKX2-1,RFX3,RNF2,LRP2,DRC1,CCDC40,BMP2,RARG,DCHS1,TRAF3IP1,HOXC11,MED12,PLXNA2,HOXC4,HOXC5,AP1B1,PTCH1,MKS1,OTX1,MEOX1,ZEB1,BMP7,ACVR2B,DLX1,HES5,FGF8,DVL2,HOXB2,WNT1,SMO,VAX2,EDN1,DMRTA2,PCSK5,NOG,LRP4,WNT2,WNT3,HOXA10,LHX3,SATB2,GBX2,SMAD6,SIX2,CELSR2,SMAD3,GLI2,LRP5,PSEN1,ENG,DISP1,HOX…
GO:BP	negative regulation of multicellular organismal process	GO:0051241	1.36e-06	5.86584	615	7422	383	14723	ADCY7,TNFRSF1B,DOCK5,KIAA0319,SYNGAP1,ARNTL,TGFB2,LDLRAD4,LGMN,SPTBN4,WWC3,PTK2,CDH3,FOXO4,PTPRM,TNFAIP3,FOXJ1,ADRB3,ADAMTS1,ARHGEF2,ADGRB3,THBD,USP19,WWC1,IDO1,GLRA1,TBX21,SERPINB1,FOXA2,SEMA4A,CRY1,DLL4,MMRN2,KRIT1,GLI3,NAV3,ATP2A2,F2,LRPAP1,WNK4,TRIB2,CRY2,NFKBID,CACTIN,CTNNA1,PGK1,GDF2,MAPKBP1,BPI,BMP2,RARG,MAP2K6,TRAF3IP1,ABR,IL17RD,PTCH1,DNAJB11,AHSG,INPP5D,SMURF1,TIE1,ERBB2,GRN,HMGCR,NFKBI…
GO:BP	protein autophosphorylation	GO:0046777	1.42e-06	5.84663	155	7422	115	14723	ERN1,SYK,FLT4,PTK2,IGF1R,STK25,TNK1,DYRK1B,CAMKK2,MAP3K11,WNK2,SRC,ERBB2,CAMK2A,MAP4K1,PRKD2,FGFR2,MAK,DAPK1,LOC101112639,EPHB3,RAP2C,MAP3K12,STK11,FYN,INSR,EGFR,MTOR,BPHL,ACE,EPHB4,PTK6,ENG,PRKACA,FES,ATP13A2,NTRK1,MINK1,MRE11,MAPK3,GRK5,NLRP12,PEAK1,HIPK4,FGR,NLK,FGFR4,CLK1,PAK2,TYRO3,CHEK2,ULK1,LMTK2,ATM,PDGFB,DDR1,MVP,CDK12,IRAK1,EEF2K,EPHA1,PIKFYVE,RASSF2,DAPK3,PTPRC,STK4,MAP3K9,TSSK4,TNIK,E…
GO:BP	extracellular matrix organization	GO:0030198	1.48e-06	5.82943	176	7422	128	14723	TNFRSF1B,CLASP1,TGFB2,ADAMTS14,PTK2,FKBP10,LCP1,LOC101119706,NPHS1,MMP9,SPINT1,OLFML2A,GFAP,SULF2,VPS33B,LAMB2,SERPINB5,ITGB3,BMP2,ADAMTS15,TNXB,CRISPLD2,PXDN,COL4A4,TIE1,ATXN1L,COL2A1,CCDC80,TGFB1,DAG1,QSOX1,KIF9,CARMIL2,HPN,COL5A2,PTX3,LUM,PHLDB1,TNR,SMAD3,GFOD2,RIC8A,MYO1E,EFEMP2,COL27A1,NOXO1,COL4A6,COL4A1,HAPLN2,FLOT1,ERO1A,FERMT1,ELF3,ERCC2,MYH11,SFRP2,SLC39A8,SMPD3,ADAMTS5,GPM6B,BCL3,FGFR4…
GO:BP	external encapsulating structure organization	GO:0045229	1.48e-06	5.82943	176	7422	128	14723	TNFRSF1B,CLASP1,TGFB2,ADAMTS14,PTK2,FKBP10,LCP1,LOC101119706,NPHS1,MMP9,SPINT1,OLFML2A,GFAP,SULF2,VPS33B,LAMB2,SERPINB5,ITGB3,BMP2,ADAMTS15,TNXB,CRISPLD2,PXDN,COL4A4,TIE1,ATXN1L,COL2A1,CCDC80,TGFB1,DAG1,QSOX1,KIF9,CARMIL2,HPN,COL5A2,PTX3,LUM,PHLDB1,TNR,SMAD3,GFOD2,RIC8A,MYO1E,EFEMP2,COL27A1,NOXO1,COL4A6,COL4A1,HAPLN2,FLOT1,ERO1A,FERMT1,ELF3,ERCC2,MYH11,SFRP2,SLC39A8,SMPD3,ADAMTS5,GPM6B,BCL3,FGFR4…
GO:BP	protein metabolic process	GO:0019538	1.53e-06	5.81626	4228	7422	2296	14723	RUVBL1,RHBDL1,DUSP27,POMGNT1,TNFRSF1B,ERN1,SPPL3,PATL1,UPF3A,CEP85,KMT5A,KMT2B,PSME4,HECW1,TYK2,DDOST,NEK8,TNRC6B,CHMP4C,CDHR4,UBQLN1,TMX3,ARNTL,SYK,GRIN2C,ILK,TGFB2,PIK3R6,SYMPK,UBE2E1,LDLRAD4,LOC101111538,MICAL1,LGMN,KLK9,ANKRD54,XYLT1,SYNCRIP,ANAPC1,MTG2,ADAMTS14,TRIM21,MME,MTMR6,CPZ,TRPT1,MAP4K4,SPTBN4,PSMD14,GSK3B,SMPD1,AXIN1,AKAP8L,MMEL1,SSH1,MAP3K14,FLT4,IRF2BP1,EHMT2,PTK2,CHPF,BMP1,MTFMT,…
GO:BP	response to nitrogen compound	GO:1901698	1.57e-06	5.80434	495	7422	315	14723	UBQLN1,SYK,LGMN,INPPL1,PIP4K2A,SSH1,EHMT2,NCOA5,SLC9A1,USP14,FOXO4,IGF1R,TNFAIP3,SCAP,OGT,PDE1B,MMP9,USP19,PRKCQ,DNAI1,GLRA1,HOMER1,CRY1,LOC101115640,DHX36,PDK4,JAG1,COL16A1,CACNB1,MAN1A1,DMTN,IRF3,NR4A2,ITPR2,ERLIN2,ERLEC1,FLNA,MC4R,APLP1,CRY2,PPP1R9B,TRPV4,STAT5A,CTNNA1,TOR1A,LEP,DRD2,UBE2J2,BAIAP2L1,CALY,CPEB3,HTR1E,CHRNB2,SRC,IRS1,P2RX2,NDEL1,DAXX,GPD1,PDXP,PRKCG,TNS2,RYR1,SLC25A33,PRKDC,P2RX…
GO:BP	carboxylic acid metabolic process	GO:0019752	1.59e-06	5.79916	548	7422	345	14723	DECR2,PSPH,SYK,LOC101110922,ALKBH7,DDC,ENO4,AMDHD2,DCT,ACSS1,AASS,LOC101119706,HARS2,SLC27A2,SLC27A5,PRODH2,SCAP,OGT,GATM,HNF4A,IDO1,AMDHD1,ACOT8,PDK4,ALOX12B,PYCR1,ASL,ERLIN2,ABCB11,ACLY,GLS,RGN,ALDH1L1,LDHD,PGK1,PLA2G2F,LEP,GSTZ1,UEVLD,PPARD,CSAD,OXSM,ACACA,KARS,ACOX1,IRS1,GPAT4,TNXB,ENO2,CYP2E1,AARS,SDS,GPD1,PFKL,CLN3,FOXK2,HACL1,PFKFB2,ECI1,PON3,CBS,MLXIPL,ALDOA,LOC101107295,GALK1,PLA2G3,PRKA…
GO:BP	tissue morphogenesis	GO:0048729	1.62e-06	5.78974	439	7422	283	14723	CLASP1,ILK,ESRP2,DNAAF1,MIB1,CAMSAP3,RHOC,SMAD1,PLXNB2,SLC12A8,IFT122,MSN,SPINT1,JAG1,DLL4,GLI3,FLNA,BRD2,SALL4,LGR5,WNK4,SERPINB5,SYNE4,LRP2,FAT4,TOR1A,CD44,GDF2,CCDC40,FMN1,BMP2,RARG,PTK7,DCHS1,TRAF3IP1,SRC,MED12,DVL1,GZF1,PTCH1,ARMC5,MKS1,DLG5,MYH7,PKP2,LAMA5,TIE1,GREB1L,CELSR3,MYL3,BMP7,FUZ,TGFB1,ARHGAP35,ITGA3,RBM15,DAG1,BTBD7,MMP14,ASTN2,HES5,STARD13,FGF8,DVL2,CARMIL2,HOXB2,WNT1,SMO,PML,RHO…
GO:BP	cellular response to nitrogen compound	GO:1901699	1.71e-06	5.76656	337	7422	224	14723	LGMN,PIP4K2A,SSH1,EHMT2,NCOA5,SLC9A1,FOXO4,IGF1R,OGT,PRKCQ,DNAI1,GLRA1,LOC101115640,PDK4,COL16A1,CACNB1,DMTN,NR4A2,ITPR2,FLNA,APLP1,PPP1R9B,STAT5A,CTNNA1,LEP,DRD2,BAIAP2L1,CALY,CPEB3,HTR1E,CHRNB2,SRC,IRS1,NDEL1,DAXX,GPD1,PDXP,TNS2,RYR1,SLC25A33,PRKDC,ZEB1,P2RX4,AGRN,MMP2,CRHR1,AHCYL1,ADCY8,RAPGEF3,STAT5B,ICAM1,IRS4,GCGR,COL5A2,HCN2,NR4A3,SREBF1,STAT3,FYN,INSR,MTOR,DHX9,ZFP36L1,SH3BP4,PIP4K2C,RECQ…
GO:BP	cell growth	GO:0016049	1.87e-06	5.72779	244	7422	169	14723	KIAA0319,TGFB2,SPHK2,NRN1,TNK1,RASAL1,HSP90AA1,HNF4A,DCBLD2,ADAM15,CPNE5,F2,LAMB2,ADAM10,PPP1R9B,GDF2,EFNA5,RARG,FAM122A,ITSN2,DNAJB2,CDH4,DVL1,NDEL1,SPHK1,SMURF1,ERBB2,TAF9B,SLC25A33,SEMA5B,PAK6,CDHR2,FN1,CRYAA,TGFB1,EIF4G1,CDKN1A,USP47,MMP14,SYT3,WDR36,HPN,TRPV2,PML,STK11,EDN1,EGFR,MTOR,PLXNA3,IGFBPL1,WNT3,ATAD3A,TNR,FLCN,SH3BP4,SMAD3,INHBA,CXCL16,FHL1,CIRBP,SEMA3G,SIRT1,TSPYL2,OSGIN1,PLXNA4,CP…
GO:BP	regulation of cell motility	GO:2000145	1.96e-06	5.70802	602	7422	375	14723	CLASP1,DOCK5,TGFB2,LDLRAD4,LGMN,ADGRG3,FLT4,NEDD9,CAMSAP3,IGF1R,LRIG2,PTPRM,LOC101119706,PLXNB2,ADAMTS1,ARHGEF2,MMP9,STX4,RRAS,MSN,SEMA4A,ITGAV,JAG1,ATP8A1,DMTN,DLL4,ADAM15,MMRN2,PKN1,CAPN7,NAV3,FLNA,ADAM10,ITGA6,TRPV4,STAT5A,DPYSL3,CTNNA1,ITGB3,GDF2,DRD2,LAMC2,BMP2,TSTA3,ABR,TDGF1,ZP3,SRC,ADGRA2,SRCIN1,PIN1,CLDN1,PLXNA2,SASH1,DLG5,SPHK1,BAG4,LAMA5,TIE1,GRN,PRKD2,ANGPT4,CLN3,P2RX4,ULK4,TIAM1,BMP7…
GO:BP	cellular component morphogenesis	GO:0032989	2.11e-06	5.67656	452	7422	290	14723	CLASP1,KIAA0319,SYNGAP1,SPTBN4,PLXNB1,PTK2,POLDIP2,KALRN,NRN1,AFG3L2,MYOZ1,STK25,PTPRM,RASAL1,PLXNB2,KEL,HSP90AA1,SEMA6B,SS18L1,OBSL1,SEMA4A,TBCE,CASQ1,FEZF2,NR4A2,GLI3,MYH14,NKX2-1,CPNE5,LAMB2,NUBPL,FBXO45,UNC5B,CRMP1,STXBP1,LRP2,CD44,EVX1,NUMBL,KIF13B,DRD2,EFNA5,MAPK8IP2,EPHB1,ITSN2,CHRNB2,MYCBP2,CDH4,SRC,SRCIN1,DVL1,NDEL1,PREX2,CACNA1A,SMURF1,ERBB2,CAMK2A,STMN1,MYOM2,ANKRD27,CELSR3,SEMA5B,CAPR…
GO:BP	organonitrogen compound catabolic process	GO:1901565	2.16e-06	5.66499	791	7422	480	14723	TNFRSF1B,PSME4,CHMP4C,CDHR4,UBQLN1,ARNTL,GRIN2C,LGMN,ABHD16A,PSMD14,SMPD1,AXIN1,AMDHD2,PTK2,MIB1,CCDC22,PSMC1,PSMC3,USP14,USP42,LRIG2,AASS,TNFAIP3,HTRA2,USP8,PRODH2,OGT,PLK1,CUL7,PSMA2,USP19,IDO1,USP20,ALAD,TBX21,MSN,CHFR,AMDHD1,VPS4B,HIPK2,FBXO31,GFAP,NAALADL1,PDE4B,UBAP1,MAN1A1,RBBP6,USP5,PSMD11,ERLIN2,LPCAT1,ERLEC1,UBR3,FLNA,GLS,ALDH1L1,TCIRG1,FBXO45,TRIB2,ZNRF1,TOR1A,CD44,FBXW11,WWP2,RHBDF1,L…
GO:BP	cellular response to cytokine stimulus	GO:0071345	2.23e-06	5.65255	482	7422	307	14723	TNFRSF1B,SYK,LIFR,SYNCRIP,MME,STXBP2,HTRA2,PDE1B,IL11RA,STX4,CXCR4,ABCD4,CNTFR,ALAD,PCOLCE,CTR9,RAB20,IRF3,TFRC,MYBL2,SHARPIN,STAT2,IL17RC,ZBP1,TCIRG1,CACTIN,STXBP1,CD44,LEP,NUMBL,RARG,GPS2,SMARCA5,BCLAF1,CREBRF,TDGF1,HCLS1,NLRC5,SRC,IL12RB1,SPHK1,BAG4,CDC42EP4,MAT2A,GPD1,ABCG4,ILDR1,PARP14,ZYX,SBNO2,CX3CL1,IFIT2,PIAS3,DAPK1,THPO,RBM15,GFPT2,IL6ST,PLVAP,TRIM44,STAT5B,ICAM1,CRLF2,PML,GIPC1,RPL3,GS…
GO:BP	regulation of cell adhesion	GO:0030155	2.27e-06	5.64446	468	7422	299	14723	CLASP1,DOCK5,SYK,TGFB2,PIK3R6,PLXNB1,OLFM4,NOTCH4,ZP4,NEDD9,CAMSAP3,LOC101119706,FOXJ1,B4GALNT2,MYB,STX4,CXCR4,IDO1,PRKCQ,RRAS,TBX21,ITGAV,JAG1,UNC13D,COL16A1,DMTN,ADAM15,TFRC,SART1,VPS33B,GLI3,FLNA,ITPKB,RELL2,ADAM10,NFKBID,ITGA6,ITGB3,CD44,PLA2G2F,LEP,EFNA5,FMN1,BMP2,TSTA3,RASGRP1,ZP3,SRC,IL12RB1,DLG5,BAG4,LAMA5,ERBB2,EPHB6,PRKD2,PLA2G2D,BMP7,TNFAIP8L2,FN1,CCDC80,ADAM19,TGFB1,JAM3,ADAMTS18,LOC1…
GO:BP	lipid metabolic process	GO:0006629	2.46e-06	5.60921	875	7422	526	14723	DECR2,PLCG2,PTDSS1,LOC101110922,PIK3R6,PLA2G15,INPPL1,FDXR,MTMR6,ALKBH7,ABHD16A,SPHK2,GC,SMPD1,PIP4K2A,PIK3IP1,SH3GLB1,PIP5K1A,LOC101119706,CAT,SLC27A2,SLC27A5,B4GALNT2,SCAP,ITGB8,TTR,HNF4A,ST8SIA3,TTC7B,INPP5B,PDK4,ALOX12B,GDPD5,MTMR4,PIGU,PLIN1,ERLIN2,PLEK,LPCAT1,PIK3C3,LOC101117786,LOC101119041,ABCB11,NKX2-1,F2,ACLY,GAL3ST4,PIGO,AGPS,ISYNA1,SOAT2,PLA2G2F,LEP,PLA2G4B,PPARD,PLCD1,BMP2,PGP,PLCB3,…
GO:BP	organic acid metabolic process	GO:0006082	2.48e-06	5.60578	585	7422	365	14723	DECR2,PSPH,SYK,LOC101110922,ALKBH7,DDC,ENO4,AMDHD2,DCT,ACSS1,AASS,LOC101119706,HARS2,SLC27A2,SLC27A5,PRODH2,SCAP,OGT,GATM,HNF4A,IDO1,AMDHD1,ACOT8,MPO,PDK4,ALOX12B,PYCR1,ASL,ERLIN2,ABCB11,ACLY,GLS,RGN,ALDH1L1,LDHD,PGK1,PLA2G2F,LEP,GSTZ1,UEVLD,PPARD,CSAD,OXSM,ACACA,KARS,ACOX1,IRS1,GPAT4,TNXB,ENO2,CYP2E1,AARS,SDS,BCKDHA,CACNA1A,GPD1,PFKL,CLN3,FOXK2,HACL1,FAH,PFKFB2,ECI1,PON3,CBS,MLXIPL,ALDOA,LOC1011…
GO:BP	small molecule metabolic process	GO:0044281	2.53e-06	5.59624	1126	7422	663	14723	DECR2,ADCY7,PLCG2,NCOA2,PSPH,UXS1,SYK,LOC101110922,INPPL1,FDXR,PPIP5K1,MME,ALKBH7,SPHK2,DDC,GC,SMPD1,ENO4,AMDHD2,DCT,ACSS1,AASS,LOC101119706,GNE,CAT,HARS2,SLC27A2,SLC27A5,B4GALNT2,PRODH2,SCAP,OGT,TTR,GATM,HNF4A,ABCD4,IDO1,COASY,AMDHD1,CRY1,ACOT8,MPO,PDK4,ALOX12B,PDE4B,GCH1,GPD2,PYCR1,ASL,ERLIN2,PLEK,LOC101108001,LOC101117786,ABCB11,ACLY,GLS,RGN,ITPKB,ALDH1L1,CMPK1,LDHD,GK5,ISYNA1,SOAT2,LRP2,PGK1,…
GO:BP	regulation of RNA metabolic process	GO:0051252	2.68e-06	5.5716	2392	7422	1338	14723	TNFRSF1B,ERN1,POU2F1,PATL1,KMT5A,NCOA2,KMT2B,TNRC6B,ABLIM3,ARNTL,SYK,SMARCC2,TGFB2,ESRP2,BPTF,RFXAP,NCOA6,ZNF862,SYNCRIP,TRIM26,FLI1,TRIM21,DBP,SUPT5H,ZNF76,ZNF608,AXIN1,NWD1,AKAP8L,ADGRG3,NOTCH4,KPNA6,IRF2BP1,WWC3,EHMT2,CCDC22,PITX2,SLC9A1,BHLHE40,PPHLN1,FOXN4,PSMC3,JUN,SOX3,RCOR2,HDAC1,VPS72,MN1,FOXO4,MYOZ1,SAP30BP,TNFAIP3,LOC101119706,SMAD1,RUNX1T1,LITAF,FOXJ1,CAT,HDAC10,CDX1,RFX5,ELK1,SUV39H1…
GO:BP	cell morphogenesis involved in differentiation	GO:0000904	2.72e-06	5.56539	444	7422	285	14723	DOCK5,KIAA0319,SYNGAP1,SPTBN4,PLXNB1,OLFM4,PTK2,KALRN,AFG3L2,NEDD9,STK25,PTPRM,PLXNB2,KEL,HSP90AA1,PDZD7,SEMA6B,SS18L1,SLC12A8,OBSL1,SEMA4A,TBCE,CCDC88C,CDHR1,FEZF2,ITGAV,UNC13D,RILPL1,DMTN,NR4A2,SIPA1L3,GLI3,ZNF385A,NKX2-1,FLNA,LAMB2,FBXO45,UNC5B,CRMP1,STXBP1,ITGB3,EVX1,NUMBL,KIF13B,DRD2,EFNA5,MAPK8IP2,ITGB7,EPHB1,CHRNB2,MYCBP2,CDH4,SRC,SRCIN1,DVL1,NDEL1,PREX2,CACNA1A,LAMA5,UNK,ERBB2,CAMK2A,STMN…
GO:BP	kidney development	GO:0001822	2.84e-06	5.5471	200	7422	142	14723	ILK,MME,SMAD1,FOXJ1,NPHS1,ADAMTS1,MMP9,SMAD5,REN,JAG1,SULF2,KANK2,GLI3,LAMB2,AP2B1,WNK4,LRP2,FAT4,FMN1,BMP2,PTK7,DCHS1,TRAF3IP1,TIPARP,HOXC11,SEC61A1,GZF1,STRA6,AP1B1,PTCH1,SNX17,COL4A4,DLG5,LAMA5,TNS2,GREB1L,RRM2B,BMP7,TGFB1,ITGA3,PTPRO,BAX,HES5,FGF8,WNT1,SMO,PCSK5,NOG,ACE,LRP4,FLCN,SMAD6,SIX2,KIRREL3,SMAD3,GLI2,BMPER,WWTR1,FREM2,MYO1E,PAX8,ADAMTS16,C1GALT1,APH1A,SPRY1,EYA1,PLCE1,BCL2L11,YAP1,TF…
GO:BP	positive regulation of transport	GO:0051050	3.15e-06	5.50125	469	7422	299	14723	RASL10B,CLASP1,ITGAM,PLCG2,SYK,TGFB2,SPHK2,SMPD1,STAM,MIB1,CDH3,SLC9A1,PRKD1,SH3GLB1,SYT9,STX4,MSN,VPS4B,HOMER1,ALOX12B,CASQ1,UNC13D,ATP8A1,OCLN,GLI3,ABCB11,CACNA1D,FLNA,F2,STXBP1,TOR1A,NUMA1,LEP,CALM3,DRD2,BMP2,GPS2,CALY,WNK2,ABR,CEP131,CDH2,CHRNB2,HCLS1,PLA2G4E,IRS1,PTCH1,LRP1,ERBB2,CAMK2A,ILDR1,ANKFY1,CLN3,P2RX4,STX18,AHCYL1,TGFB1,ADCY8,PLA2G3,RAPGEF3,BICD1,MLLT6,FFAR1,BAX,DYNC1H1,ICE1,PLA2R1,…
GO:BP	organic cyclic compound metabolic process	GO:1901360	3.69e-06	5.43274	4069	7422	2210	14723	ALAS1,ADCY7,NTHL1,TNFRSF1B,ERN1,POU2F1,CASC3,PATL1,UPF3A,KMT5A,POLR2D,NCOA2,KMT2B,PSME4,UXS1,TNRC6B,ABLIM3,U2AF1L4,ARNTL,SYK,SMARCC2,TGFB2,ESRP2,SYMPK,BPTF,RFXAP,RTEL1,NCOA6,ZNF862,SYNCRIP,FDXR,XRCC4,TRIM26,FLI1,TRIM21,MME,TRPT1,SPHK2,DBP,SUPT5H,PSMD14,RRP9,CPOX,MRM1,GC,ZNF76,ZNF608,SMPD1,ENO4,AXIN1,NWD1,AKAP8L,FKBP6,ADGRG3,NOTCH4,KPNA6,DCT,IRF2BP1,WWC3,EHMT2,MTFMT,POLDIP2,MIB1,TAF5,CDH3,NOL8,CCD…
GO:BP	positive regulation of nervous system development	GO:0051962	4.1e-06	5.38705	147	7422	109	14723	TNFRSF1B,SYNDIG1,MME,PLXNB1,DCT,HDAC1,STK25,PLXNB2,SS18L1,OBSL1,SEMA4A,GFAP,AMIGO2,GLI3,RASSF10,LRP2,SPEN,NUMBL,DRD2,EFNA5,BMP2,EPHB1,CLSTN2,CDH4,ELL3,DLG5,ADGRB2,ANKRD27,CAPRIN1,FN1,TGFB1,IL6ST,EPHB3,TRPV2,SMO,STK11,DMRTA2,MTOR,LRRTM3,WNT2,WNT3,IL34,CBLN1,NEURL1,ZNF335,NTRK1,SERPINF1,EGR2,TENM4,RELN,SLITRK5,TGM2,BMPR2,IL1B,SOX10,MEGF8,SEMA7A,DSCAM,EPHB2,SMARCD3,SOX8,NLGN3,CUX2,DBN1,JADE2,BRAF,XR…
GO:BP	organelle localization	GO:0051640	4.15e-06	5.38153	293	7422	197	14723	SPAG5,CLASP1,EXOC6,CHMP4C,SYK,ATP2A1,SPHK2,RAB8A,PTK2,STXBP2,CDH3,STK25,PLK1,ARHGEF2,TMEM201,VPS4B,KIF22,SPOUT1,CHGA,UNC13D,PLEKHM1,SEC16A,CLUH,VPS33B,SDAD1,ATP2A2,CEP19,TCIRG1,STXBP1,TOR1A,NUMA1,SNAPIN,CROCC,RAD21L1,CDH2,RASGRP1,FHOD1,NDEL1,CAMK2A,SPO11,CLN3,RHOT2,SLC4A5,AHCYL1,BICD2,MYO7A,MEIOC,PLA2G3,BICD1,FAM91A1,KIFC1,NDE1,MAP4,MSTO1,DYNC1H1,MYO19,AURKB,CCDC155,HTT,STK11,NR4A3,DCTN1,MTOR,ANK…
GO:BP	angiogenesis	GO:0001525	4.56e-06	5.34079	312	7422	208	14723	RNF213,TGFB2,PIK3R6,FLT4,PTK2,CLEC14A,FOXO4,PTPRM,LOC101119706,SMAD1,SCG2,ITGB8,ADAMTS1,ADGRB3,MYDGF,RRAS,SEMA4A,HIPK2,ITGAV,DLL4,MMRN2,TJP1,KRIT1,PGK1,LEP,GDF2,PLCD1,MEIS1,TDGF1,ADGRA2,SASH1,PKNOX1,SPHK1,TIE1,PRKD2,ADGRB2,ANGPT4,VEZF1,PTPRB,PRCP,CHI3L1,JAM3,RAPGEF3,RBM15,STARD13,FGF8,EPHB3,PML,RHOB,EDN1,STAT3,JAK1,NOS3,GBX2,PLK2,EPHB4,BMPER,SEMA3E,ENG,ECM1,PPP1R16B,PDE3B,SIRT1,PLCD3,C1GALT1,HOXA…
GO:BP	regulation of immune system process	GO:0002682	4.65e-06	5.33265	805	7422	486	14723	ADCY7,TNFRSF1B,SPPL3,ITGAM,PLCG2,SYK,LOC101110922,TGFB2,PIK3R6,LGMN,ANKRD54,TRIM21,SPHK2,ZP4,TNFAIP3,FOXJ1,C7,MYB,MSH2,STX4,IDO1,PRKCQ,TBX21,MSN,CD79A,CTR9,LOC101115640,DHX36,JAG1,PDE4B,UNC13D,IRF3,TFRC,STAT2,TRAFD1,PKN1,SART1,GLI3,ZBP1,C1QA,C8A,ITPKB,ADAM10,NFKBID,SAMSN1,CACTIN,TRPV4,ITGB3,PLA2G2F,LEP,RSAD2,MAPKBP1,SH3KBP1,DRD2,BPI,MEIS1,RARG,GPS2,TRAF3IP1,ABR,KMT5B,RASGRP1,CHRNB2,HCLS1,ZP3,NLRC…
GO:BP	extracellular structure organization	GO:0043062	4.85e-06	5.31415	178	7422	128	14723	TNFRSF1B,CLASP1,TGFB2,ADAMTS14,PTK2,FKBP10,LCP1,LOC101119706,NPHS1,MMP9,SPINT1,OLFML2A,GFAP,SULF2,VPS33B,LAMB2,SERPINB5,ITGB3,BMP2,ADAMTS15,TNXB,CRISPLD2,PXDN,COL4A4,TIE1,ATXN1L,COL2A1,CCDC80,TGFB1,DAG1,QSOX1,KIF9,CARMIL2,HPN,COL5A2,PTX3,LUM,PHLDB1,TNR,SMAD3,GFOD2,RIC8A,MYO1E,EFEMP2,COL27A1,NOXO1,COL4A6,COL4A1,HAPLN2,FLOT1,ERO1A,FERMT1,ELF3,ERCC2,MYH11,SFRP2,SLC39A8,SMPD3,ADAMTS5,GPM6B,BCL3,FGFR4…
GO:BP	negative regulation of developmental process	GO:0051093	5.4e-06	5.26776	577	7422	359	14723	KIAA0319,NBR1,SYNGAP1,ARNTL,TGFB2,LDLRAD4,ZADH2,LGMN,WWC3,PTK2,MIB1,CDH3,FOXO4,MYOZ1,LRIG2,PTPRM,SMAD1,FOXJ1,ADRB3,ADAMTS1,ARHGEF2,ADGRB3,MMP9,MYB,USP19,WWC1,TBX21,FOXA2,SEMA4A,CTR9,FEZF2,ITGAV,JAG1,DMTN,TFRC,KRIT1,GLI3,GLIS1,F2,ITPKB,TRIB2,NFKBID,TRPV4,CTNNA1,PGK1,GDF10,EFNA5,PPARD,MEIS1,BMP2,RARG,GPS2,EPHB1,ABR,ARHGEF15,IL17RD,NKX6-3,FOXM1,PTCH1,PKP2,DNAJB11,AHSG,SPDEF,INPP5D,TIE1,ERBB2,PRDM6,B…
GO:BP	regulation of neurogenesis	GO:0050767	5.56e-06	5.2546	193	7422	137	14723	TNFRSF1B,KIAA0319,SYNGAP1,ARNTL,MME,PLXNB1,DCT,PTK2,HDAC1,STK25,PLXNB2,ARHGEF2,SS18L1,OBSL1,GFAP,FEZF2,DLL4,GLI3,RASSF10,F2,LRP2,SPEN,CTNNA1,NUMBL,DRD2,EFNA5,BMP2,CDH4,ELL3,DNAJB11,BRINP1,ANKRD27,CAPRIN1,BMP7,FN1,TGFB1,IL6ST,DLX1,HES5,TRPV2,SMO,STK11,DMRTA2,MTOR,NOG,PLXNA3,LRP4,WNT2,WNT3,IL34,YTHDF2,TNR,NR1D1,NEURL1,PSEN1,ZNF335,SEMA3G,SERPINF1,EGR2,TENM4,RELN,TGM2,BMPR2,IL1B,SOX10,DIP2B,MEGF8,LO…
GO:BP	regulation of cell development	GO:0060284	5.87e-06	5.23123	287	7422	193	14723	TNFRSF1B,DOCK5,KIAA0319,SYNGAP1,ARNTL,MME,PLXNB1,OLFM4,DCT,PTK2,HDAC1,NEDD9,STK25,PLXNB2,ARHGEF2,SS18L1,OBSL1,GFAP,FEZF2,UNC13D,DMTN,DLL4,GLI3,FLNA,RASSF10,F2,RFX3,LRP2,SPEN,CTNNA1,ITGB3,NUMBL,DRD2,EFNA5,BMP2,CDH4,ADGRA2,ELL3,DNAJB11,GRN,BRINP1,ANKRD27,CAPRIN1,BMP7,FN1,TGFB1,IL6ST,DLX1,HES5,TRPV2,SMO,STK11,LOC101119130,DMRTA2,MTOR,NOG,PLXNA3,LRP4,ATP6AP1,WNT2,WNT3,IL34,YTHDF2,BNC1,TNR,NR1D1,CASS4…
GO:BP	establishment of protein localization to organelle	GO:0072594	6.03e-06	5.21962	213	7422	149	14723	ARNTL,SYK,IPO13,KPNA6,PRKD1,SH3GLB1,TNFAIP3,IFT122,TNPO2,MAN1A1,GLI3,FLNA,CRY2,CCT7,KPNB1,SNX16,LEP,TOMM40,HCLS1,KPNA7,BAG4,SMURF1,HACL1,ING1,SRP68,PMPCA,TGFB1,CDKN1A,BAX,NUP214,POLA2,CACNG2,LONP2,GNPTAB,TIMM44,FBXO7,SMO,PML,MON1A,AGK,PEX16,SREBF1,IPO9,E2F3,SIX2,TSPO,SRP72,PSEN1,MBTPS1,SORT1,MON1B,CCT5,FERMT1,PEX6,PEX14,UBR5,MAVS,MAPK14,TNPO1,SRP19,RANBP2,HK1,BMP4,DMAP1,PTTG1IP,BAG3,HSPA8,SSR3,PM…
GO:BP	skeletal system development	GO:0001501	6.69e-06	5.17475	356	7422	233	14723	FLVCR1,LOC101110922,INPPL1,FLI1,PIP4K2A,PLXNB1,BMP1,PITX2,PTH1R,SMAD1,CDX1,ITGB8,MMP9,SMAD5,TRIM45,LOC101115640,SULF2,VPS33B,GLI3,ZNF385A,KIAA1217,FAT4,CD44,ALPL,GDF2,ACP2,FMN1,MEIS1,BMP2,RARG,MAP2K6,DCHS1,TIPARP,HOXC11,ANKRD11,SRC,MED12,HOXC4,HOXC5,MKS1,NDST1,FREM1,RYR1,SOX5,ZEB1,SNX19,MMP2,BMP7,HEXA,CBS,COL2A1,FGFR2,TGFB1,DLX1,MMP14,HES5,FGF8,CHST11,HOXB2,WNT1,GDF5,COL5A2,EDN1,PCSK5,NOG,ADAMTS7…
GO:BP	gene silencing	GO:0016458	7.64e-06	5.11681	93	7422	74	14723	KMT2B,TNRC6B,FKBP6,SPOUT1,CNOT6L,LOC101102223,TNRC6A,TGFB1,EIF4G1,DROSHA,EGFR,BPHL,DHX9,FMR1,ZC3H7B,TNRC6C,CLP1,DNMT1,DOT1L,NCOR2,METTL3,DDX6,DND1,SIRT1,ZFP36,AGO4,DICER1,MYOCD,AGO2,SND1,BMP4,UBE2B,PIWIL1,ADAR,MECP2,SRRT,PUM1,TDRD12,ARID1A,XPO5,MIER1,HNRNPA2B1,ESR1,MTHFR,SNIP1,ZC3H7A,EIF6,UBR2,MAEL,CNOT10,AGO3,SMCHD1,NCOR1,PRKRA,TNF,EIF4ENIF1,HDAC2,FXR1,ELAVL1,CNOT1,MOV10,PIWIL2,LIMD1,ZC3H12A,PUS…
GO:BP	cell cycle	GO:0007049	7.79e-06	5.10871	933	7422	555	14723	SPAG5,STAG3,CLASP1,CEP85,CHMP4C,ARNTL,LOC101110922,LGMN,RTEL1,ANAPC1,TRIM21,NES,AKAP8L,FKBP6,EHMT2,POLDIP2,CEP250,FOXO4,TNFAIP3,USP8,TUBB1,STAMBP,ADAMTS1,PLK1,ARHGEF2,WRAP73,TDRKH,MSH2,AURKC,OBSL1,KIF3B,ZFYVE19,CHFR,TRIP13,KMT2E,VPS4B,SH2B1,CRY1,MDC1,KIF22,FBXO31,NEK11,GDPD5,THAP5,ESPL1,MYBL2,CEP295,TACC2,KANK2,PDS5A,MAP3K11,FLNA,NSUN2,NCAPD2,CCNL1,SYCE3,RNF2,EML1,CCDC8,GEN1,KIF18B,NUMA1,LEP,CCNL…
GO:BP	regulation of protein phosphorylation	GO:0001932	8.66e-06	5.06226	717	7422	436	14723	ERN1,CEP85,SYK,TGFB2,PIK3R6,LDLRAD4,MICAL1,ANKRD54,TRPT1,SPTBN4,SMPD1,AXIN1,AKAP8L,FLT4,NEDD9,IGF1R,TNFAIP3,PLXNB2,PLK1,MMP9,MYDGF,HSP90AA1,SLC12A8,CDON,MLLT1,CCDC88C,HIPK2,SLCO3A1,TAB1,MAP3K6,DMTN,TFRC,STAT2,OCLN,PKN1,CAMKK2,FNIP1,DUSP7,ERN2,MAP3K11,PRKAR1A,F2,CCNL1,ITPKB,SAMSN1,CACTIN,PPP1R9B,ITGB3,CD44,LEP,STRADA,GDF2,CCNL2,GDF10,EFNA5,BMP2,MAP2K6,TRAF3IP1,PTPN13,TDGF1,HCLS1,SRC,PIN1,SASH1,TNX…
GO:BP	negative regulation of cell death	GO:0060548	8.77e-06	5.05704	593	7422	367	14723	TNFRSF1B,PLCG2,SYNGAP1,MICAL1,LGMN,FLT4,GHITM,PSMC1,HDAC1,IGF1R,TNFAIP3,FZD9,CAT,SCG2,PLK1,NOC2L,MMP9,MYDGF,MSH2,IDO1,CNTFR,PRKCQ,CAAP1,NPAS2,VPS4B,HIPK2,PDK4,SGK3,ITGAV,AR,TFRC,PYCR1,AMIGO2,NR4A2,KANK2,FSTL1,GLI3,FNIP1,ZNF385A,FLNA,LRPAP1,ITPKB,UNC5B,ITGA6,STXBP1,LRP2,CTNNA1,CD44,MAPK8IP2,TDGF1,IGBP1,HCLS1,SRC,ELL3,AARS,SPHK1,CACNA1A,PSAP,GRN,TAF9B,PRKDC,ANGPT4,CLN3,RRM2B,WFS1,BMP7,COL2A1,ST3GAL…
GO:BP	plasma membrane bounded cell projection morphogenesis	GO:0120039	9.37e-06	5.02828	376	7422	244	14723	KIAA0319,SYNGAP1,SPTBN4,PLXNB1,PTK2,KALRN,NRN1,AFG3L2,STK25,PTPRM,RASAL1,PLXNB2,KEL,HSP90AA1,SEMA6B,SS18L1,OBSL1,SEMA4A,TBCE,FEZF2,NR4A2,GLI3,NKX2-1,CPNE5,LAMB2,FBXO45,UNC5B,CRMP1,STXBP1,LRP2,CD44,EVX1,NUMBL,KIF13B,DRD2,EFNA5,MAPK8IP2,EPHB1,ITSN2,CHRNB2,MYCBP2,CDH4,SRC,SRCIN1,DVL1,NDEL1,PREX2,CACNA1A,SMURF1,ERBB2,CAMK2A,STMN1,ANKRD27,CELSR3,SEMA5B,CAPRIN1,PAK6,BMP7,FN1,ARHGAP35,DAG1,PTPRO,SYT3,WD…
GO:BP	regulation of cellular component biogenesis	GO:0044087	9.65e-06	5.0157	622	7422	383	14723	CLASP1,SYNDIG1,CHMP4C,SYK,LDLRAD4,RTEL1,SPHK2,PIP4K2A,SSH1,EHMT2,PTK2,KIAA1211,STAM,PPHLN1,SH3GLB1,CAMSAP3,LCP1,NPHS1,PLK1,ARHGEF2,WRAP73,FCHSD1,JMY,MSN,VPS4B,SEMA4A,ARPC1B,CHGA,PLEKHM1,COL16A1,DMTN,TFRC,CEP295,FEZ2,AMIGO2,CNOT6L,TJP1,VILL,PLEK,EVI5L,FNIP1,NAV3,PHF2,ARFGEF1,DPYSL3,PAN2,NUMA1,SACS,TFIP11,WHAMM,EFNA5,FMN1,CROCC,BAIAP2L1,ARHGEF10,TRAF3IP1,EPHB1,CLSTN2,CHRNB2,HCLS1,DNAJB2,SRC,FHOD1,N…
GO:BP	cell projection morphogenesis	GO:0048858	1.03e-05	4.98778	378	7422	245	14723	KIAA0319,SYNGAP1,SPTBN4,PLXNB1,PTK2,KALRN,NRN1,AFG3L2,STK25,PTPRM,RASAL1,PLXNB2,KEL,HSP90AA1,SEMA6B,SS18L1,OBSL1,SEMA4A,TBCE,FEZF2,NR4A2,GLI3,NKX2-1,CPNE5,LAMB2,FBXO45,UNC5B,CRMP1,STXBP1,LRP2,CD44,EVX1,NUMBL,KIF13B,DRD2,EFNA5,MAPK8IP2,EPHB1,ITSN2,CHRNB2,MYCBP2,CDH4,SRC,SRCIN1,DVL1,NDEL1,PREX2,CACNA1A,SMURF1,ERBB2,CAMK2A,STMN1,ANKRD27,CELSR3,SEMA5B,CAPRIN1,PAK6,BMP7,FN1,ARHGAP35,DAG1,PTPRO,SYT3,WD…
GO:BP	immune system process	GO:0002376	1.25e-05	4.90191	1579	7422	902	14723	ADCY7,TNFRSF1B,SPPL3,ITGAM,PLCG2,DDOST,STAB2,FLVCR1,TRIM10,SYK,LOC101110922,TGFB2,CHD2,PIK3R6,LGMN,NCOA6,ANKRD54,SYNCRIP,TRIM26,FLI1,TRIM21,PRG4,SPHK2,SMPD1,PIP4K2A,MAP3K14,ADGRG3,STXBP2,ZP4,SEC61A2,PRKD1,IGF1R,TNFAIP3,LCP1,FZD9,FOXJ1,SCG2,SCAP,ITGB8,PDE1B,GAB2,ARHGEF2,C7,G3BP1,ITGAX,MYB,LOC101109746,SMAD5,PATZ1,MSH2,STX4,IDO1,PRKCQ,CD3G,RRAS,TBX21,MSN,CD79A,KMT2E,SEMA4A,CTR9,RAB20,LOC101115640,M…
GO:BP	cellular protein metabolic process	GO:0044267	1.46e-05	4.83616	3582	7422	1952	14723	RUVBL1,DUSP27,POMGNT1,TNFRSF1B,ERN1,SPPL3,PATL1,UPF3A,CEP85,KMT5A,KMT2B,PSME4,HECW1,TYK2,DDOST,NEK8,TNRC6B,CHMP4C,CDHR4,UBQLN1,TMX3,ARNTL,SYK,ILK,TGFB2,PIK3R6,SYMPK,UBE2E1,LDLRAD4,MICAL1,LGMN,ANKRD54,SYNCRIP,ANAPC1,MTG2,TRIM21,MTMR6,TRPT1,MAP4K4,SPTBN4,PSMD14,GSK3B,SMPD1,AXIN1,AKAP8L,SSH1,MAP3K14,FLT4,IRF2BP1,EHMT2,PTK2,MTFMT,KALRN,MIB1,RBBP5,CCDC22,FBXO32,DHX29,PRKD1,SNTA1,PSMC3,USP14,HDAC1,RPS5…
GO:BP	positive regulation of cell migration	GO:0030335	1.48e-05	4.82881	327	7422	215	14723	CLASP1,DOCK5,TGFB2,LGMN,FLT4,NEDD9,IGF1R,ADAMTS1,ARHGEF2,MMP9,STX4,RRAS,ITGAV,ATP8A1,DMTN,CAPN7,ADAM10,ITGA6,TRPV4,STAT5A,ITGB3,LAMC2,BMP2,TSTA3,TDGF1,ZP3,SRC,ADGRA2,CLDN1,SASH1,SPHK1,BAG4,GRN,PRKD2,ANGPT4,P2RX4,TIAM1,BMP7,FN1,TGFB1,JAM3,MAP2K3,MMP14,PLVAP,ICAM1,CARMIL2,SMO,RHOB,EDN1,RIN2,NR4A3,INSR,EGFR,MTOR,ZNF609,F2R,IL34,NOS3,PLK2,CASS4,MCU,SYNE2,CXCL16,MGAT5,HBEGF,SIRT1,LOC101105208,MAPK3,DY…
GO:BP	regulation of response to stress	GO:0080134	1.48e-05	4.82864	779	7422	469	14723	TNFRSF1B,ERN1,CLASP1,KMT5A,TNFAIP6,KIAA0319,UBQLN1,NBR1,ARNTL,TGFB2,PIK3R6,RTEL1,TRIM21,MAGI3,FLT4,USP14,IGF1R,MYOZ1,STK25,LRIG2,TNFAIP3,HDAC10,THBD,USP19,IDO1,NPAS2,FOXA2,CRY1,HIPK2,DMTN,IRF3,SHARPIN,GCH1,STAT2,DUOXA1,PYCR1,TRAFD1,ZNF385A,ZBP1,OPTN,MAP3K11,F2,RELL2,ARFGEF1,CACTIN,TRPV4,CD44,LEP,MAPKBP1,DRD2,MAPK8IP2,BMP2,GPS2,RNF169,TRAF3IP1,WFDC1,BCLAF1,PPP4C,ABR,KMT5B,ZP3,NLRC5,KARS,IL12RB1,CL…
GO:BP	regulation of protein localization	GO:0032880	1.55e-05	4.80837	513	7422	321	14723	RABGAP1L,FAM3D,ARNTL,TGFB2,PRKD1,CEP250,SH3GLB1,LRIG2,LCP1,FZD9,USP8,GAPVD1,SIDT2,SYT9,PLK1,HSP90AA1,HNF4A,STX4,DNAJC1,MSN,TRIM29,AR,DMTN,TFRC,CEP295,VCPIP1,GLI3,ERLEC1,FLNA,F2,RFX3,TCIRG1,ADAM10,CCT7,CTNNA1,TOR1A,ITGB3,WWP2,RHBDF1,NUMA1,LEP,RSAD2,TMEM231,STXBP5L,DRD2,EFNA5,CROCC,CEP131,CDH2,HCLS1,MYCBP2,SRC,PIN1,IRS1,DVL1,CCNE1,PTCH1,LRP1,NDEL1,BAG4,EPB41,ERBB2,DPP10,HMGCR,PFKL,RHBDF2,CELSR3,CLN…
GO:BP	microtubule-based process	GO:0007017	1.83e-05	4.73816	619	7422	380	14723	DNAH10,SPAG5,CLASP1,CEP85,CHMP4C,DNAAF1,KIF16B,PTK2,DYNLRB1,KIF3A,CEP250,CAMSAP3,FOXJ1,CFAP65,TUBB1,PLK1,ARHGEF2,WRAP73,CUL7,AURKC,DNAI1,IFT122,OBSL1,KIF3B,VPS4B,TBCE,KIF22,INPP5B,LOC101118398,ESPL1,KIF24,MYBL2,CEP295,TACC2,KIF7,NAV3,MAP3K11,FLNA,DNAH9,RFX3,CEP19,EML1,DNAH1,DLG2,CRMP1,CCDC8,FSIP2,GEN1,DRC1,KIF18B,NUMA1,ZNF207,CCDC40,KIF13B,SNAPIN,EFNA5,CROCC,DNHD1,CEP68,ARHGEF10,TRAF3IP1,KATNB1,C…
GO:BP	synapse organization	GO:0050808	1.94e-05	4.71109	249	7422	169	14723	SYNDIG1,SYNGAP1,LGMN,BCAN,PLXNB1,PTK2,AFG3L2,FZD9,PLXNB2,MPP2,CACNA2D2,SEMA4A,AMIGO2,C1QA,LAMB2,FBXO45,ADAM10,DLG2,LGI2,NLGN4X,SNAPIN,EFNA5,EPHB1,CDH2,CLSTN2,CHRNB2,ARHGEF15,SRCIN1,P2RX2,DVL1,DLG5,CACNA1A,CHRNB1,BSN,ERBB2,SETD5,ADGRB2,CLN3,CAPRIN1,EIF4G1,ITGA3,DAG1,PTPRO,CACNG2,EPHB3,NPTN,BAIAP2,FYN,SLC6A1,PTPRD,ARHGAP22,LRP4,LRRTM3,COL4A5,SLC8A3,CBLN1,TNR,KIRREL3,PCLO,NEURL1,PSEN1,SEMA3E,SEZ6L,N…
GO:BP	sensory organ development	GO:0007423	2.09e-05	4.67938	401	7422	257	14723	LOC101110922,TGFB2,CDH23,GNAT1,PITX2,FOXN4,HDAC1,PTPRM,LOC101119706,PDZD7,IFT122,CDON,HIPK2,JAG1,LRIG1,DLL4,GPD2,LPCAT1,GLI3,TRPM1,LAMB2,LGR5,SOX2,TCIRG1,ADAM10,FAT4,TMEM231,DRD2,MEIS1,BMP2,RARG,PTK7,DCHS1,TRAF3IP1,EPHB1,ABR,MYO15A,ARHGEF15,DVL1,STRA6,PKNOX1,MKS1,ZNF513,PSAP,OTX1,ZEB1,MYCL,BMP7,SLC4A5,COL2A1,CRYAA,TGFB1,MYO7A,ARHGAP35,ADAMTS18,CLCN2,LRP10,BAX,DLX1,HES5,FGF8,DVL2,MFRP,WNT1,LRIG3,V…
GO:BP	immune system development	GO:0002520	2.38e-05	4.62338	647	7422	395	14723	PLCG2,FLVCR1,TRIM10,SYK,LOC101110922,CHD2,PIK3R6,NCOA6,ANKRD54,FLI1,PIP4K2A,ADGRG3,SEC61A2,TNFAIP3,FZD9,FOXJ1,ITGB8,PDE1B,GAB2,MYB,SMAD5,PATZ1,MSH2,IDO1,RRAS,TBX21,CD79A,KMT2E,SEMA4A,CTR9,LOC101115640,DHX36,JAG1,DMTN,DLL4,TFRC,PKN1,SART1,PLEK,VPS33B,GLI3,FNIP1,ZNF385A,NCAPG2,ITPKB,TCIRG1,EML1,HEATR9,NFKBID,MKNK2,KCP,LEP,RSAD2,MEIS1,RARG,GPS2,POU2AF1,KMT5B,EEF2,TIPARP,RASGRP1,HCLS1,PABPC4,SRC,ZFAT…
GO:BP	response to radiation	GO:0009314	2.41e-05	4.61765	275	7422	184	14723	SYNGAP1,XRCC4,MME,SMPD1,DCT,GNAT1,BHLHE40,CAT,PDE1B,NOC2L,MMP9,MSH2,CRY1,DHX36,B4GALT2,CPT1B,TRPM1,REV1,CRY2,DRD2,UVSSA,INTS7,CHRNB2,SMC1A,MRNIP,HMGCR,SEMA5B,ATP1A3,MMP2,RCVRN,WRN,CRYAA,TGFB1,CDKN1A,USP47,ACTR5,BAX,TSPYL5,AURKB,PML,STK11,RHOB,DDB2,EGFR,PPP1CA,ARRB1,PPP1R1B,RDH13,RIC8A,METTL3,SIRT1,KMT2A,GNAT2,PDE6C,ERCC2,SFRP2,TICRR,TIMP1,MAPK14,PBK,YAP1,BCL3,BEST1,REEP6,DDB1,NLGN3,SDE2,CACNB4,CD…
GO:BP	microtubule cytoskeleton organization	GO:0000226	2.45e-05	4.61022	412	7422	263	14723	SPAG5,CLASP1,CEP85,CHMP4C,DNAAF1,PTK2,CEP250,CAMSAP3,FOXJ1,CFAP65,TUBB1,PLK1,ARHGEF2,WRAP73,CUL7,AURKC,OBSL1,KIF3B,VPS4B,TBCE,ESPL1,KIF24,MYBL2,CEP295,TACC2,NAV3,FLNA,CEP19,EML1,DNAH1,CRMP1,CCDC8,FSIP2,GEN1,DRC1,KIF18B,NUMA1,ZNF207,CCDC40,EFNA5,CROCC,CEP68,ARHGEF10,TRAF3IP1,KATNB1,CEP131,DVL1,SMC1A,NDEL1,STMN1,APC2,RASSF7,ULK4,RASSF1,HAUS1,BICD2,AJUBA,DNAAF2,PLA2G3,RSPH1,BICD1,KIFC1,DAG1,NDE1,MAP…
GO:BP	positive regulation of cellular component movement	GO:0051272	2.53e-05	4.59684	344	7422	224	14723	CLASP1,DOCK5,TGFB2,LGMN,FLT4,NEDD9,IGF1R,ADAMTS1,ARHGEF2,MMP9,STX4,RRAS,ITGAV,ATP8A1,DMTN,CAPN7,ADAM10,ITGA6,TRPV4,STAT5A,ITGB3,LAMC2,BMP2,TSTA3,TDGF1,ZP3,SRC,ADGRA2,CLDN1,SASH1,SPHK1,BAG4,GRN,STMN1,PRKD2,ANGPT4,P2RX4,TIAM1,BMP7,FN1,TGFB1,JAM3,MAP2K3,MMP14,PLVAP,ICAM1,CARMIL2,TACR1,SMO,STK11,RHOB,EDN1,RIN2,NR4A3,INSR,EGFR,MTOR,ZNF609,F2R,IL34,NOS3,PLK2,CASS4,MCU,SYNE2,CXCL16,MGAT5,HBEGF,SIRT1,LOC…
GO:BP	regulation of cell growth	GO:0001558	2.73e-05	4.56399	201	7422	140	14723	KIAA0319,TGFB2,SPHK2,TNK1,RASAL1,HNF4A,DCBLD2,ADAM15,CPNE5,F2,ADAM10,PPP1R9B,GDF2,EFNA5,FAM122A,ITSN2,DNAJB2,CDH4,SPHK1,SMURF1,ERBB2,TAF9B,SLC25A33,CDHR2,FN1,CRYAA,TGFB1,EIF4G1,CDKN1A,USP47,MMP14,SYT3,WDR36,HPN,TRPV2,PML,STK11,EDN1,EGFR,MTOR,PLXNA3,IGFBPL1,WNT3,ATAD3A,TNR,FLCN,SH3BP4,SMAD3,INHBA,CXCL16,FHL1,CIRBP,SEMA3G,SIRT1,TSPYL2,OSGIN1,PLXNA4,CPNE9,MYOCD,SFN,RPTOR,SDCBP,BMPR2,DIP2B,SFRP2,ST7L…
GO:BP	mesenchyme development	GO:0060485	3.04e-05	4.51675	178	7422	126	14723	CLASP1,TGFB2,LDLRAD4,NOTCH4,FOXA2,JAG1,ADAM15,BMP2,PTK7,DCHS1,CDH2,IL17RD,ELL3,DLG5,LAMA5,FAM172A,MEOX1,GATA4,TIAM1,BMP7,FN1,TGFB1,DAG1,FGF8,HPN,SMO,EDN1,MTOR,NOG,ADIPOR1,PHLDB1,WNT2,GBX2,SIX2,SMAD3,WWTR1,ENG,SPRY1,MAPK3,TGFB3,BMPR2,PBLD,ACVR1,IL1B,SOX10,SFRP2,TBX3,SNAI1,YAP1,MEF2C,KBTBD8,SOX8,DLL3,PKD2,BMP4,ZNF750,SMAD2,DAB2,SEMA3F,SPRED2,RBM24,TGFB1I1,RDH10,NKX2-5,PHACTR4,CITED2,TCOF1,POFUT2,SD…
GO:BP	cell activation	GO:0001775	3.25e-05	4.48866	605	7422	371	14723	TNFRSF1B,ITGAM,PLCG2,DDOST,SYK,LOC101110922,PIK3R6,SPHK2,ADGRG3,STXBP2,ZP4,TNFAIP3,LCP1,FZD9,FOXJ1,ITGB8,MYB,PATZ1,MSH2,STX4,IDO1,PRKCQ,TBX21,MSN,CD79A,KMT2E,SEMA4A,LOC101115640,CHGA,UNC13D,DMTN,DLL4,TFRC,PKN1,SART1,VPS33B,GLI3,FNIP1,C1QA,F2,ITPKB,TCIRG1,ADAM10,NFKBID,SAMSN1,STXBP1,ITGB3,CD44,PLA2G2F,LEP,RSAD2,SH3KBP1,BPI,GPS2,POU2AF1,EPHB1,ABR,KMT5B,RASGRP1,CHRNB2,ZP3,KARS,IL12RB1,PRAM1,PKNOX1,A…
GO:BP	neuron projection morphogenesis	GO:0048812	3.45e-05	4.46276	364	7422	235	14723	KIAA0319,SYNGAP1,SPTBN4,PLXNB1,PTK2,KALRN,NRN1,AFG3L2,STK25,PTPRM,RASAL1,PLXNB2,KEL,HSP90AA1,SEMA6B,SS18L1,OBSL1,SEMA4A,TBCE,FEZF2,NR4A2,GLI3,NKX2-1,CPNE5,LAMB2,FBXO45,UNC5B,CRMP1,STXBP1,LRP2,EVX1,NUMBL,KIF13B,DRD2,EFNA5,MAPK8IP2,EPHB1,ITSN2,CHRNB2,MYCBP2,CDH4,SRCIN1,DVL1,NDEL1,PREX2,CACNA1A,SMURF1,ERBB2,CAMK2A,STMN1,ANKRD27,CELSR3,SEMA5B,CAPRIN1,PAK6,BMP7,FN1,ARHGAP35,DAG1,PTPRO,SYT3,WDR36,EPHB3…
GO:BP	positive regulation of locomotion	GO:0040017	3.64e-05	4.43931	345	7422	224	14723	CLASP1,DOCK5,TGFB2,LGMN,FLT4,NEDD9,IGF1R,SCG2,ADAMTS1,ARHGEF2,MMP9,STX4,RRAS,ITGAV,ATP8A1,DMTN,CAPN7,ADAM10,ITGA6,TRPV4,STAT5A,ITGB3,LAMC2,BMP2,TSTA3,TDGF1,ZP3,SRC,ADGRA2,CLDN1,SASH1,SPHK1,BAG4,GRN,PRKD2,ANGPT4,P2RX4,TIAM1,BMP7,FN1,TGFB1,JAM3,MAP2K3,MMP14,PLVAP,ICAM1,CARMIL2,TACR1,SMO,RHOB,EDN1,RIN2,NR4A3,INSR,EGFR,MTOR,ZNF609,F2R,IL16,IL34,NOS3,PLK2,CASS4,MCU,SYNE2,CXCL16,MGAT5,HBEGF,SIRT1,LOC10…
GO:BP	response to organic cyclic compound	GO:0014070	3.74e-05	4.42767	359	7422	232	14723	NCOA2,ARNTL,TGFB2,SSH1,EHMT2,SLC9A1,FBXO32,HDAC1,LOC101119706,SMAD1,TRPA1,SMAD5,MSN,ZNF366,HOMER1,CRY1,LOC101115640,DHX36,AR,DMTN,IRF3,RORC,ITPR2,KANK2,FLNA,APLP1,NRIP1,CRY2,PPP1R9B,CTNNA1,ALPL,DRD2,EFNA5,BMP2,CALY,HTR1E,CREBRF,OSBPL7,TIPARP,CHRNB2,SRC,PRMT2,P2RX2,PTCH1,DAXX,GPD1,PDXP,PRKCG,RYR1,P2RX6,P2RX4,BMP7,CBS,CALCOCO1,TGFB1,ADCY8,RAPGEF3,PPARA,KMT2D,STAT5B,CD83,SMO,HCN2,NR4A3,EGFR,DHX9,ZBT…
GO:BP	posttranscriptional regulation of gene expression	GO:0010608	3.76e-05	4.42438	307	7422	202	14723	TNFRSF1B,PATL1,UPF3A,TNRC6B,SYNCRIP,MTG2,PLXNB2,TSFM,GTPBP2,DNAJC1,TRAP1,DHX36,SPOUT1,CNOT6L,FXR2,ZNF385A,NSUN2,PAN2,TBRG4,CPEB3,EEF2,PABPC4,AARS,KLHL25,UNK,ERBB2,TNRC6A,EIF2AK4,CPEB1,TGFB1,EIF4G1,MEIOC,DAPK1,ANGEL2,PLEKHN1,GSPT1,RPUSD3,RBM10,DROSHA,EGFR,SLC11A1,MTOR,BPHL,GCN1,ACE,DHX9,DCP1B,FMR1,ILF3,ENC1,CDK5RAP1,YTHDF2,ZFP36L1,ZC3H7B,TNRC6C,CLP1,NEURL1,RMND1,NCOR2,METTL3,SEPSECS,DDX6,DND1,ZFP3…
GO:BP	cell part morphogenesis	GO:0032990	3.78e-05	4.42289	394	7422	252	14723	KIAA0319,SYNGAP1,SPTBN4,PLXNB1,PTK2,POLDIP2,KALRN,NRN1,AFG3L2,STK25,PTPRM,RASAL1,PLXNB2,KEL,HSP90AA1,SEMA6B,SS18L1,OBSL1,SEMA4A,TBCE,FEZF2,NR4A2,GLI3,MYH14,NKX2-1,CPNE5,LAMB2,NUBPL,FBXO45,UNC5B,CRMP1,STXBP1,LRP2,CD44,EVX1,NUMBL,KIF13B,DRD2,EFNA5,MAPK8IP2,EPHB1,ITSN2,CHRNB2,MYCBP2,CDH4,SRC,SRCIN1,DVL1,NDEL1,PREX2,CACNA1A,SMURF1,ERBB2,CAMK2A,STMN1,ANKRD27,CELSR3,SEMA5B,CAPRIN1,PAK6,BMP7,FN1,ARHGAP3…
GO:BP	hematopoietic or lymphoid organ development	GO:0048534	3.8e-05	4.4197	611	7422	374	14723	PLCG2,FLVCR1,TRIM10,SYK,LOC101110922,CHD2,PIK3R6,NCOA6,ANKRD54,FLI1,PIP4K2A,ADGRG3,SEC61A2,FZD9,FOXJ1,ITGB8,PDE1B,GAB2,MYB,SMAD5,PATZ1,MSH2,RRAS,TBX21,CD79A,KMT2E,SEMA4A,CTR9,LOC101115640,DHX36,JAG1,DMTN,DLL4,TFRC,PKN1,SART1,PLEK,VPS33B,GLI3,FNIP1,ZNF385A,NCAPG2,ITPKB,TCIRG1,EML1,HEATR9,NFKBID,MKNK2,KCP,LEP,RSAD2,MEIS1,RARG,GPS2,POU2AF1,EEF2,TIPARP,RASGRP1,HCLS1,PABPC4,SRC,ZFAT,PKNOX1,ARMC5,CLPTM…
GO:BP	cellular response to DNA damage stimulus	GO:0006974	3.97e-05	4.40147	543	7422	336	14723	NTHL1,TNFRSF1B,KMT5A,PSME4,CHD2,RTEL1,NCOA6,XRCC4,ALKBH7,PSMD14,POLDIP2,RBBP5,FOXO4,HTRA2,HDAC10,SUV39H1,POLD2,MSH2,NPAS2,TRIP13,TONSL,CRY1,MCM7,KIF22,HIPK2,FBXO31,NEK11,VCPIP1,RBBP6,POLL,ZNF385A,REV1,FBXO45,AP5Z1,CD44,GEN1,POLE,GGN,RAD21L1,CDK3,RNF169,BCLAF1,PPP4C,KMT5B,INTS7,ELL3,FOXM1,SMC1A,FOXO3,MRNIP,PRKCG,EIF2AK4,PRKDC,SPO11,COMMD1,LIG3,RRM2B,CHD1L,UBA1,WRN,MEIOC,CDKN1A,USP47,NDRG1,HINFP,RA…
GO:BP	regulation of cellular localization	GO:0060341	4.01e-05	4.39725	486	7422	304	14723	JPH3,SYK,ATP9A,SPHK2,AKAP8L,CDH3,PRKD1,CEP250,SH3GLB1,LRIG2,LCP1,FZD9,SIDT2,PLK1,HSP90AA1,STX4,MSN,TRIM29,CASQ1,AR,UNC13D,DMTN,TFRC,VCPIP1,GLI3,ERLEC1,FLNA,F2,NSUN2,ADAM10,CCT7,CTNNA1,TOR1A,NUMA1,LEP,CALM3,EFNA5,CROCC,CEP131,CDH2,HCLS1,SRC,PIN1,PLA2G4E,DVL1,CCNE1,LRP1,NDEL1,BAG4,EPB41,ERBB2,CAMK2A,DPP10,CLN3,COMMD1,P2RX4,STX18,TGFB1,ADCY8,PLA2G3,RAPGEF3,BICD1,ITGA3,DAG1,CDK5RAP3,BAX,MMP14,NUP214,…
GO:BP	response to hormone	GO:0009725	4.05e-05	4.39287	354	7422	229	14723	NCOA2,ARNTL,TGFB2,INPPL1,PIP4K2A,NCOA5,RBBP5,FBXO32,HDAC1,FOXO4,SCAP,OGT,PRKCQ,DNAI1,REN,ZNF366,CRY1,PDK4,AR,NR4A2,KANK2,MC4R,CRY2,TRPV4,LRP2,STAT5A,LEP,EFNA5,BAIAP2L1,CREBRF,ARID5A,HCLS1,SRC,ACACA,PRMT2,IRS1,NDEL1,DAXX,TNS2,SLC25A33,PRKDC,TRIM25,EPM2AIP1,BMP7,PRCP,CALCOCO1,CRHR1,AHCYL1,TGFB1,PPARA,SSTR2,IGFBP2,KMT2D,STAT5B,IRS4,GCGR,UCP1,NR4A3,SREBF1,STAT3,INSR,MTOR,ADIPOR1,ZBTB7A,RXRB,GPR83,ZFP…
GO:BP	regulation of cellular catabolic process	GO:0031329	4.08e-05	4.38898	463	7422	291	14723	TNFRSF1B,PATL1,TNRC6B,UBQLN1,SYNCRIP,TRIM21,SUPT5H,PSMD14,PIP4K2A,RAB8A,EHMT2,PTK2,POLDIP2,CCDC22,PSMC3,USP14,SH3GLB1,LRIG2,TNFAIP3,OGT,PLK1,USP19,ALAD,MSN,TSC2,HIPK2,DHX36,GFAP,FEZ2,USP5,CNOT6L,OPTN,ABCB11,NSUN2,TRIB2,PAN2,RHBDF1,LEP,TBRG4,RGP1,FAM122A,CPEB3,OSBPL7,PABPC4,IRS1,DVL1,DHX34,TBC1D25,SOGA1,LRP1,FOXO3,ATG16L1,SMURF1,GPD1,PRKCG,PTPN3,CLN3,FOXK2,COMMD1,MLXIPL,EIF4G1,MEIOC,DAPK1,PARL,ANG…
GO:BP	positive regulation of cellular protein metabolic process	GO:0032270	4.15e-05	4.38195	851	7422	506	14723	TNFRSF1B,ERN1,SPPL3,UPF3A,UBQLN1,ARNTL,SYK,TGFB2,PIK3R6,SYMPK,LGMN,SMPD1,AXIN1,AKAP8L,FLT4,PTK2,CCDC22,PSMC3,NEDD9,TNFAIP3,HTRA2,PLXNB2,OGT,PLK1,MMP9,MYB,MYDGF,HSP90AA1,MSN,KMT2E,CDON,PCOLCE,CRY1,CTR9,HIPK2,DHX36,SLCO3A1,TAB1,MAP3K6,TFRC,CEP295,USP5,CAMKK2,FNIP1,ERN2,MAP3K11,F2,TRIB2,ARFGEF1,CD44,FBXW11,LEP,STRADA,GDF2,CALM3,GDF10,EFNA5,PHF19,BMP2,MAP2K6,FAM122A,TDGF1,OSBPL7,EEF2,HCLS1,KPNA7,MYCB…
GO:BP	hemopoiesis	GO:0030097	4.16e-05	4.38047	579	7422	356	14723	PLCG2,FLVCR1,TRIM10,SYK,LOC101110922,CHD2,PIK3R6,NCOA6,ANKRD54,FLI1,PIP4K2A,ADGRG3,SEC61A2,FZD9,FOXJ1,ITGB8,PDE1B,GAB2,MYB,SMAD5,PATZ1,MSH2,RRAS,TBX21,CD79A,KMT2E,SEMA4A,CTR9,LOC101115640,DHX36,JAG1,DMTN,DLL4,TFRC,SART1,PLEK,VPS33B,GLI3,FNIP1,ZNF385A,NCAPG2,ITPKB,TCIRG1,EML1,HEATR9,NFKBID,MKNK2,KCP,LEP,RSAD2,MEIS1,RARG,GPS2,POU2AF1,EEF2,TIPARP,RASGRP1,HCLS1,PABPC4,SRC,ZFAT,PKNOX1,ARMC5,CLPTM1,INP…
GO:BP	negative regulation of protein metabolic process	GO:0051248	4.33e-05	4.36357	662	7422	402	14723	PATL1,CEP85,TNRC6B,GRIN2C,LDLRAD4,MICAL1,SYNCRIP,TRIM21,SMPD1,SNTA1,USP14,IGF1R,LRIG2,TNFAIP3,OGT,PLK1,NOC2L,MMP9,USP19,ALAD,SLC12A8,CAAP1,COL7A1,SERPINB1,MLLT1,CRY1,ACOT8,HIPK2,DHX36,ITGAV,KDM4B,DMTN,KLF15,CNOT6L,OCLN,PKN1,FNIP1,DUSP7,FLNA,F2,SERPINB5,SAMSN1,CACTIN,CD44,PAN2,RGP1,GPS2,FAM122A,CPEB3,TRAF3IP1,PTPN13,IGBP1,MYCBP2,SRC,PIN1,DVL1,CDYL,DUSP9,AHSG,UNK,PRKCG,TNRC6A,PTPN3,HMGCR,NXN,CLN3,P…
GO:BP	apoptotic signaling pathway	GO:0097190	4.47e-05	4.34953	391	7422	250	14723	TNFRSF1B,ERN1,UBQLN1,TGFB2,ATP2A1,GHITM,SH3GLB1,HDAC1,STK25,TNFAIP3,LOC101119706,HTRA2,SCG2,NOC2L,MMP9,MSH2,STX4,CAAP1,HIPK2,SGK3,ITGAV,AR,NR4A2,ZNF385A,ERN2,UNC5B,ITGA6,CTNNA1,PPP2R1B,CD44,MAPK8IP2,PPARD,BCLAF1,IGBP1,DEDD2,SRC,ELL3,SERINC3,FOXO3,DIDO1,RRM2B,P2RX4,WFS1,RHOT2,COL2A1,TGFB1,MNT,CDKN1A,DAPK1,USP47,PARL,BAX,TP53BP2,ICAM1,HTT,PML,STK11,HYOU1,BPHL,PPP1CA,NOG,LCN2,INCA1,ANKRD2,FAIM2,NACC…
GO:BP	regulation of cytokine production	GO:0001817	4.49e-05	4.34757	458	7422	288	14723	ADCY7,TNFRSF1B,PLCG2,SYK,TGFB2,LTBP1,SPHK2,KPNA6,FLT4,CDH3,TNFAIP3,LOC101119706,LITAF,FOXJ1,ITGB8,IDO1,PRKCQ,SLC12A8,TBX21,SERPINB1,DHX36,ITGAV,PDE4B,IRF3,SULF2,IL17RC,NAV3,F2,TNFRSF8,TRIB2,CACTIN,TRPV4,LEP,RSAD2,GDF2,MAPKBP1,DRD2,BPI,POU2AF1,TRAF3IP1,ZP3,IL12RB1,SPHK1,INPP5D,NFKBIL1,CUEDC2,PRKD2,FN1,CHI3L1,TGFB1,PLA2G3,MAP2K3,PPARA,NLRP1,FFAR1,STAT5B,CRLF2,NPTN,MCOLN2,PLA2R1,CD83,PML,NR4A3,SLC11…
GO:BP	positive regulation of cell motility	GO:2000147	5.12e-05	4.2904	339	7422	220	14723	CLASP1,DOCK5,TGFB2,LGMN,FLT4,NEDD9,IGF1R,ADAMTS1,ARHGEF2,MMP9,STX4,RRAS,ITGAV,ATP8A1,DMTN,CAPN7,ADAM10,ITGA6,TRPV4,STAT5A,ITGB3,LAMC2,BMP2,TSTA3,TDGF1,ZP3,SRC,ADGRA2,CLDN1,SASH1,SPHK1,BAG4,GRN,PRKD2,ANGPT4,P2RX4,TIAM1,BMP7,FN1,TGFB1,JAM3,MAP2K3,MMP14,PLVAP,ICAM1,CARMIL2,TACR1,SMO,RHOB,EDN1,RIN2,NR4A3,INSR,EGFR,MTOR,ZNF609,F2R,IL34,NOS3,PLK2,CASS4,MCU,SYNE2,CXCL16,MGAT5,HBEGF,SIRT1,LOC101105208,MA…
GO:BP	axon development	GO:0061564	5.43e-05	4.26486	289	7422	191	14723	KIAA0319,SYNGAP1,SPTBN4,PLXNB1,PTK2,KALRN,AFG3L2,STK25,LRIG2,PTPRM,PLXNB2,KEL,HSP90AA1,SEMA6B,SEMA4A,TBCE,FEZF2,NR4A2,GLI3,NKX2-1,LAMB2,FBXO45,UNC5B,CRMP1,STXBP1,EVX1,NUMBL,KIF13B,DRD2,EFNA5,EPHB1,CHRNB2,MYCBP2,CDH4,DVL1,NDEL1,CACNA1A,ERBB2,STMN1,CELSR3,SEMA5B,BMP7,FN1,ARHGAP35,DAG1,PTPRO,WDR36,EPHB3,NEO1,ROBO3,NPTN,CAMSAP2,UNC5C,TRPV2,VAX2,STK11,TOP2B,NR4A3,NOG,PLXNA3,LRP4,WNT3,LHX3,FOXP1,GBX2,T…
GO:BP	ameboidal-type cell migration	GO:0001667	5.8e-05	4.23639	272	7422	181	14723	CLASP1,DOCK5,ILK,TGFB2,LGMN,FLT4,PTK2,CLEC14A,PIP5K1A,PTPRM,LOC101119706,MMP9,TMEM201,RRAS,SEMA4A,DMTN,DLL4,MMRN2,KANK2,PKN1,FSTL1,CAPN7,STAT5A,ITGB3,LGALS8,GDF2,PPARD,TSTA3,ITGB7,CDH2,TDGF1,SRC,ADGRA2,SASH1,BAG4,LAMA5,PRKD2,ANGPT4,CLN3,P2RX4,BMP7,PRCP,FN1,TGFB1,MAP2K3,STARD13,FGF8,SMO,PML,RHOB,GIPC1,RIN2,ARHGDIB,MTOR,ADIPOR1,NOS3,GBX2,PLK2,EPHB4,BMPER,LRP5,RIC8A,HBEGF,SIRT1,FAT2,CARD10,FERMT1,BM…
GO:BP	heterocycle metabolic process	GO:0046483	6.49e-05	4.18761	3907	7422	2113	14723	ALAS1,ADCY7,NTHL1,TNFRSF1B,ERN1,POU2F1,CASC3,PATL1,UPF3A,KMT5A,POLR2D,NCOA2,KMT2B,PSME4,UXS1,TNRC6B,ABLIM3,U2AF1L4,ARNTL,SYK,SMARCC2,TGFB2,ESRP2,SYMPK,BPTF,RFXAP,RTEL1,NCOA6,ZNF862,SYNCRIP,XRCC4,TRIM26,FLI1,TRIM21,MME,TRPT1,SPHK2,DBP,SUPT5H,PSMD14,RRP9,CPOX,MRM1,ZNF76,ZNF608,ENO4,AXIN1,NWD1,AKAP8L,FKBP6,ADGRG3,NOTCH4,KPNA6,IRF2BP1,WWC3,EHMT2,MTFMT,POLDIP2,MIB1,TAF5,NOL8,CCDC22,PITX2,SLC9A1,INTS10…
GO:BP	cellular response to transforming growth factor beta stimulus	GO:0071560	6.49e-05	4.18742	158	7422	113	14723	TGFB2,LTBP1,LDLRAD4,PTK2,JUN,SMAD1,ITGB8,SMAD5,HIPK2,TAB1,MTMR4,LTBP4,CILP,TRIM33,SRC,IL17RD,PIN1,SMURF1,SOX5,ZEB1,ZYX,TGFB1,PPARA,ITGA3,DLX1,CHST11,WNT1,PML,STK11,LEMD3,GIPC1,FYN,ZBTB7A,WNT2,ZFP36L1,FLCN,SMAD6,SMAD3,ENG,LRRC32,ZMIZ1,SIRT1,SPRY1,TGFB3,NR3C1,WFIKKN2,MYOCD,SMAD9,FERMT1,PBLD,ACVR1,SNX25,FBN2,CDH5,FOS,MEF2C,CD109,NLK,SOX11,SMAD2,DAB2,SPRED2,PDE3A,CREBBP,TGFB1I1,EP300,GLG1,SMURF2,SOX6…
GO:BP	response to transforming growth factor beta	GO:0071559	6.78e-05	4.16887	163	7422	116	14723	TGFB2,LTBP1,LDLRAD4,PTK2,JUN,SMAD1,ITGB8,SMAD5,HIPK2,TAB1,MTMR4,ZFHX3,LTBP4,CILP,TRIM33,SRC,IL17RD,PIN1,SMURF1,SOX5,ZEB1,ZYX,TGFB1,PPARA,ITGA3,DLX1,CHST11,WNT1,PML,STK11,LEMD3,GIPC1,FYN,ZBTB7A,WNT2,MXRA5,ZFP36L1,FLCN,SMAD6,SMAD3,ENG,LRRC32,ZMIZ1,SIRT1,SPRY1,TGFB3,NR3C1,WFIKKN2,MYOCD,SMAD9,FERMT1,PBLD,ACVR1,SNX25,FBN2,CDH5,FOS,MEF2C,CD109,NLK,SOX11,SMAD2,DAB2,SPRED2,PDE3A,CREBBP,TGFB1I1,EP300,GLG1…
GO:BP	carbohydrate metabolic process	GO:0005975	6.85e-05	4.16438	424	7422	268	14723	NCOA2,UXS1,GNPTG,INPPL1,PPIP5K1,GSK3B,ENO4,AMDHD2,GYG2,GLT6D1,OGT,ST8SIA3,CHST14,GAA,CRY1,PDK4,PARG,MGAM,MAN1A1,ST6GALNAC1,GPD2,B4GALT2,PLEK,RGN,GK5,ISYNA1,MGAT2,PGK1,LEP,MAN2C1,UEVLD,PGP,IRS1,ENO2,XYLB,AP2A1,NDST1,GPD1,GNB3,PFKL,CHST9,LCT,IPPK,FOXK2,CHST12,EPM2AIP1,PFKFB2,HEXA,MAN2B1,CHI3L1,MLXIPL,ALDOA,TGFB1,GALK1,PPARA,ACACB,IL6ST,HEXB,B3GNT4,PGM3,CHST11,GNPTAB,MAN1C1,GCGR,G6PD,PKLR,LOC1011157…
GO:BP	leukocyte activation	GO:0045321	7.19e-05	4.14336	538	7422	332	14723	TNFRSF1B,ITGAM,PLCG2,DDOST,SYK,LOC101110922,PIK3R6,SPHK2,ADGRG3,STXBP2,ZP4,TNFAIP3,LCP1,FZD9,FOXJ1,ITGB8,MYB,PATZ1,MSH2,STX4,IDO1,PRKCQ,TBX21,MSN,CD79A,KMT2E,SEMA4A,CHGA,UNC13D,DLL4,TFRC,PKN1,SART1,GLI3,FNIP1,C1QA,ITPKB,TCIRG1,ADAM10,NFKBID,SAMSN1,CD44,PLA2G2F,LEP,RSAD2,SH3KBP1,BPI,GPS2,POU2AF1,ABR,KMT5B,RASGRP1,CHRNB2,ZP3,KARS,IL12RB1,PRAM1,PKNOX1,ARMC5,DLG5,SPHK1,CLPTM1,INPP5D,PSAP,ERBB2,GRN,EP…
GO:BP	cytokine production	GO:0001816	7.43e-05	4.12873	465	7422	291	14723	ADCY7,TNFRSF1B,PLCG2,SYK,TGFB2,LTBP1,SPHK2,KPNA6,FLT4,CDH3,TNFAIP3,LOC101119706,LITAF,FOXJ1,ITGB8,IDO1,PRKCQ,SLC12A8,TBX21,SERPINB1,DHX36,ITGAV,PDE4B,IRF3,SULF2,IL17RC,NAV3,F2,TNFRSF8,TRIB2,CACTIN,TRPV4,LEP,RSAD2,GDF2,MAPKBP1,DRD2,BPI,POU2AF1,TRAF3IP1,ZP3,IL12RB1,SPHK1,INPP5D,NFKBIL1,CUEDC2,PRKD2,FN1,CHI3L1,TGFB1,PLA2G3,MAP2K3,PPARA,NLRP1,FFAR1,STAT5B,CRLF2,NPTN,MCOLN2,PLA2R1,CD83,PML,NR4A3,PCSK5…
GO:BP	regulation of GTPase activity	GO:0043087	8.19e-05	4.08688	237	7422	160	14723	RABGAP1L,SYNGAP1,RASGRF1,PLXNB1,JUN,NEDD9,PIP5K1A,RASAL1,PLXNB2,FOXJ1,GAPVD1,TBC1D9B,ACAP3,TSC2,RALBP1,SGSM1,ARAP2,SBF2,EVI5L,ARHGEF12,ARAP3,ITGA6,ARFGEF1,EFNA5,RGP1,ARHGEF10,TBC1D2,ABR,RASGRP1,PIN1,RAB11FIP2,TBC1D25,ARHGEF19,ELMOD3,RASGRP2,NDEL1,ACAP1,ASAP3,ERBB2,STMN1,APC2,TBC1D8B,RAPGEF6,TIAM1,RAPGEF3,ARHGAP45,STARD13,RINL,EPHB3,DVL2,RGS16,RASAL3,RACGAP1,PROM2,RANGAP1,IQGAP2,ARFGAP3,VAV2,MTOR,…
GO:BP	regionalization	GO:0003002	8.51e-05	4.07011	249	7422	167	14723	LOC101110922,DNAAF1,BPTF,MIB1,FOXN4,FOXJ1,CDX1,IFT122,CDON,HIPK2,DBX1,FEZF2,DLL4,GLI3,C1QA,NKX2-1,RNF2,LRP2,BMP2,RARG,TRAF3IP1,HOXC11,MED12,PLXNA2,HOXC4,HOXC5,PTCH1,MKS1,OTX1,MEOX1,ACVR2B,DLX1,HES5,FGF8,DVL2,HOXB2,WNT1,SMO,VAX2,EDN1,DMRTA2,PCSK5,NOG,LRP4,WNT2,WNT3,HOXA10,LHX3,GBX2,SMAD6,SIX2,CELSR2,SMAD3,GLI2,LRP5,PSEN1,DISP1,HOXD3,PRKACA,IFT140,HOXA3,DZIP1L,RING1,SPRY1,HOXA2,KMT2A,EGR2,RELN,ADGR…
GO:BP	negative regulation of programmed cell death	GO:0043069	9.08e-05	4.04183	555	7422	341	14723	PLCG2,SYNGAP1,MICAL1,LGMN,FLT4,GHITM,HDAC1,IGF1R,TNFAIP3,FZD9,CAT,SCG2,PLK1,NOC2L,MMP9,MYDGF,MSH2,IDO1,CNTFR,PRKCQ,CAAP1,HIPK2,PDK4,SGK3,ITGAV,AR,TFRC,AMIGO2,NR4A2,KANK2,FSTL1,GLI3,FNIP1,ZNF385A,FLNA,ITPKB,UNC5B,ITGA6,STXBP1,LRP2,CTNNA1,CD44,MAPK8IP2,TDGF1,IGBP1,HCLS1,SRC,ELL3,AARS,SPHK1,CACNA1A,GRN,TAF9B,PRKDC,ANGPT4,CLN3,RRM2B,WFS1,BMP7,COL2A1,ST3GAL1,CRYAA,MNT,PLA2G3,DAPK1,USP47,PPARA,PARL,BAX…
GO:BP	cell cycle process	GO:0022402	9.61e-05	4.01731	707	7422	425	14723	SPAG5,STAG3,CLASP1,CEP85,CHMP4C,LOC101110922,RTEL1,NES,AKAP8L,EHMT2,CEP250,FOXO4,USP8,TUBB1,STAMBP,ADAMTS1,PLK1,ARHGEF2,WRAP73,TDRKH,MSH2,AURKC,OBSL1,KIF3B,ZFYVE19,CHFR,TRIP13,KMT2E,VPS4B,SH2B1,CRY1,KIF22,FBXO31,NEK11,ESPL1,MYBL2,CEP295,TACC2,KANK2,PDS5A,MAP3K11,FLNA,NSUN2,NCAPD2,SYCE3,EML1,CCDC8,GEN1,NUMA1,POLE,CALM3,ZNF207,DRD2,DNMT3L,CROCC,KDM8,RAD21L1,FAM122A,CEP68,ARHGEF10,CEP131,INTS7,PIN1,…
GO:BP	divalent inorganic cation homeostasis	GO:0072507	0.000101158	3.995	246	7422	165	14723	SPPL3,PLCG2,JPH3,GRIN2C,ATP2A1,CDH23,PRKD1,PTH1R,AFG3L2,TNNI3,KEL,RMDN3,CASQ1,ABL2,ITPR2,RYR3,ATP2A2,F2,TRPM1,TCIRG1,TRPV4,ATP2B2,CALM3,CACNA1A,RYR1,SLC25A23,CLN3,P2RX4,WFS1,TGFB1,ADCY8,FFAR1,BAX,CCL28,NPTN,LOC101106452,TACR1,TRPV6,HTT,PML,SLC30A2,EDN1,FYN,TMEM165,SLC11A1,ATP6V1B1,CNNM4,F2R,CNNM2,ATP2B3,SLC8A3,SMAD3,LETM1,MCU,PSEN1,GRIN2B,PDZD8,ATP13A2,LOC101120825,STIM2,TMEM64,DMPK,ERO1A,CEMIP,T…
GO:BP	embryonic morphogenesis	GO:0048598	0.000105009	3.97877	436	7422	274	14723	CLASP1,FLVCR1,LOC101110922,DNAAF1,MIB1,HDAC1,SMAD1,PLXNB2,MMP9,HNF4A,PDZD7,IFT122,SPINT1,CDON,CTR9,LOC101115640,HIPK2,ITGAV,LRIG1,DLL4,GLI3,BRD2,SALL4,RNF2,SOX2,COL12A1,LRP2,CCDC40,TMEM231,RARG,PTK7,TRAF3IP1,ABR,HOXC11,MYO15A,MED12,HOXC4,DVL1,STRA6,PTCH1,ARMC5,MKS1,NDST1,LAMA5,OTX1,ZEB1,MMP2,BMP7,FUZ,FN1,COL2A1,FGFR2,CRYAA,TGFB1,MYO7A,ARHGAP35,ITGA3,DAG1,BAX,MMP14,HES5,FGF8,DVL2,CHST11,HOXB2,WNT1…
GO:BP	response to organonitrogen compound	GO:0010243	0.000106257	3.97364	452	7422	283	14723	UBQLN1,SYK,LGMN,INPPL1,PIP4K2A,SSH1,EHMT2,NCOA5,SLC9A1,USP14,FOXO4,IGF1R,TNFAIP3,SCAP,OGT,PDE1B,MMP9,USP19,PRKCQ,DNAI1,GLRA1,HOMER1,CRY1,LOC101115640,PDK4,JAG1,COL16A1,CACNB1,MAN1A1,DMTN,NR4A2,ITPR2,ERLIN2,ERLEC1,FLNA,MC4R,APLP1,CRY2,PPP1R9B,TRPV4,STAT5A,CTNNA1,TOR1A,LEP,DRD2,UBE2J2,BAIAP2L1,CALY,CPEB3,HTR1E,CHRNB2,SRC,IRS1,P2RX2,NDEL1,GPD1,PDXP,PRKCG,TNS2,RYR1,SLC25A33,PRKDC,P2RX6,HM13,ZEB1,TRIM…
GO:BP	nitrogen compound metabolic process	GO:0006807	0.000109262	3.96153	7414	7422	3897	14723	RUVBL1,RHBDL1,DUSP27,POMGNT1,ALAS1,ADCY7,NTHL1,TNFRSF1B,ERN1,POU2F1,CASC3,SPPL3,PATL1,UPF3A,CEP85,KMT5A,POLR2D,NCOA2,KMT2B,PSME4,PSPH,HECW1,TYK2,DDOST,NEK8,UXS1,TNRC6B,CHMP4C,CDHR4,ABLIM3,UBQLN1,U2AF1L4,TMX3,ARNTL,SYK,GRIN2C,ILK,SMARCC2,PTDSS1,TGFB2,ESRP2,PIK3R6,SYMPK,UBE2E1,LDLRAD4,LOC101111538,BPTF,RFXAP,MICAL1,LGMN,RTEL1,KLK9,NCOA6,ZNF862,ANKRD54,XYLT1,SYNCRIP,ANAPC1,XRCC4,MTG2,TRIM26,FLI1,ADA…
GO:BP	eye development	GO:0001654	0.000115958	3.9357	260	7422	173	14723	TGFB2,GNAT1,PITX2,FOXN4,HDAC1,PTPRM,LOC101119706,IFT122,CDON,HIPK2,JAG1,DLL4,GPD2,LPCAT1,GLI3,TRPM1,LAMB2,SOX2,TCIRG1,TMEM231,DRD2,MEIS1,RARG,TRAF3IP1,EPHB1,ARHGEF15,STRA6,PKNOX1,ZNF513,ZEB1,BMP7,SLC4A5,CRYAA,TGFB1,ARHGAP35,ADAMTS18,CLCN2,BAX,DLX1,HES5,MFRP,VAX2,COL5A2,STAT3,LAMA1,SLC25A25,SMAD3,LRP5,RDH13,KRT12,INHBA,SMG9,FREM2,PRSS56,IFT140,LIMK2,RING1,GRHL2,SPRY1,COL4A1,GNAT2,LAMC3,ACHE,FSCN2,…
GO:BP	regulation of RNA biosynthetic process	GO:2001141	0.00012082	3.91786	2222	7422	1234	14723	TNFRSF1B,POU2F1,KMT5A,NCOA2,KMT2B,ABLIM3,ARNTL,SYK,SMARCC2,TGFB2,BPTF,RFXAP,NCOA6,ZNF862,TRIM26,FLI1,TRIM21,DBP,SUPT5H,ZNF76,ZNF608,AXIN1,NWD1,AKAP8L,ADGRG3,NOTCH4,KPNA6,IRF2BP1,WWC3,EHMT2,CCDC22,PITX2,SLC9A1,BHLHE40,PPHLN1,FOXN4,PSMC3,JUN,SOX3,RCOR2,HDAC1,VPS72,MN1,FOXO4,MYOZ1,SAP30BP,TNFAIP3,LOC101119706,SMAD1,RUNX1T1,LITAF,FOXJ1,CAT,HDAC10,CDX1,RFX5,ELK1,SUV39H1,ZNF79,OGT,PLK1,DYRK1B,NOC2L,MYB…
GO:BP	cellular aromatic compound metabolic process	GO:0006725	0.000123063	3.90987	3948	7422	2131	14723	ALAS1,ADCY7,NTHL1,TNFRSF1B,ERN1,POU2F1,CASC3,PATL1,UPF3A,KMT5A,POLR2D,NCOA2,KMT2B,PSME4,UXS1,TNRC6B,ABLIM3,U2AF1L4,ARNTL,SYK,SMARCC2,TGFB2,ESRP2,SYMPK,BPTF,RFXAP,RTEL1,NCOA6,ZNF862,SYNCRIP,XRCC4,TRIM26,FLI1,TRIM21,TRPT1,SPHK2,DBP,SUPT5H,PSMD14,RRP9,CPOX,MRM1,ZNF76,ZNF608,ENO4,AXIN1,NWD1,AKAP8L,FKBP6,ADGRG3,NOTCH4,KPNA6,DCT,IRF2BP1,WWC3,EHMT2,MTFMT,POLDIP2,MIB1,TAF5,CDH3,NOL8,CCDC22,PITX2,SLC9A1,I…
GO:BP	visual system development	GO:0150063	0.000130196	3.8854	262	7422	174	14723	TGFB2,GNAT1,PITX2,FOXN4,HDAC1,PTPRM,LOC101119706,IFT122,CDON,HIPK2,JAG1,DLL4,GPD2,LPCAT1,GLI3,C1QA,TRPM1,LAMB2,SOX2,TCIRG1,TMEM231,DRD2,MEIS1,RARG,TRAF3IP1,EPHB1,ARHGEF15,STRA6,PKNOX1,ZNF513,ZEB1,BMP7,SLC4A5,CRYAA,TGFB1,ARHGAP35,ADAMTS18,CLCN2,BAX,DLX1,HES5,MFRP,VAX2,COL5A2,STAT3,LAMA1,SLC25A25,SMAD3,LRP5,RDH13,KRT12,INHBA,SMG9,FREM2,PRSS56,IFT140,LIMK2,RING1,GRHL2,SPRY1,COL4A1,GNAT2,LAMC3,ACHE,F…
GO:BP	rhythmic process	GO:0048511	0.000133052	3.87598	156	7422	111	14723	NCOA2,ARNTL,DBP,GSK3B,BHLHE40,HDAC1,SUV39H1,OGT,ADAMTS1,HNF4A,AHR,CRY1,NKX2-1,NRIP1,CRY2,FBXW11,DRD2,KDM8,CHRNB2,ZP3,MYCBP2,FOXO3,PRKCG,AFP,PPARA,CSNK1D,STAT5B,LOC443240,PML,SREBF1,MTOR,PPP1CA,PPP1CB,PTX3,AXL,NR1D1,MYBBP1A,ASS1,INHBA,SIRT1,NTRK1,RAI1,KLF10,KMT2A,TIMELESS,EGR2,NR1D2,TOP2A,MTTP,THRAP3,SOX14,GPR149,CIPC,MAGED1,PROX1,SLIT3,TYRO3,CREBBP,KDM5A,ADCY1,EP300,NOS2,PER1,ATF4,FZD4,KLF9,SIK1,…
GO:BP	regulation of transcription, DNA-templated	GO:0006355	0.000134304	3.87191	2219	7422	1232	14723	POU2F1,KMT5A,NCOA2,KMT2B,ABLIM3,ARNTL,SYK,SMARCC2,TGFB2,BPTF,RFXAP,NCOA6,ZNF862,TRIM26,FLI1,TRIM21,DBP,SUPT5H,ZNF76,ZNF608,AXIN1,NWD1,AKAP8L,ADGRG3,NOTCH4,KPNA6,IRF2BP1,WWC3,EHMT2,CCDC22,PITX2,SLC9A1,BHLHE40,PPHLN1,FOXN4,PSMC3,JUN,SOX3,RCOR2,HDAC1,VPS72,MN1,FOXO4,MYOZ1,SAP30BP,TNFAIP3,LOC101119706,SMAD1,RUNX1T1,LITAF,FOXJ1,CAT,HDAC10,CDX1,RFX5,ELK1,SUV39H1,ZNF79,OGT,PLK1,DYRK1B,NOC2L,MYB,MYDGF,HN…
GO:BP	regulation of nucleic acid-templated transcription	GO:1903506	0.000135989	3.8665	2221	7422	1233	14723	POU2F1,KMT5A,NCOA2,KMT2B,ABLIM3,ARNTL,SYK,SMARCC2,TGFB2,BPTF,RFXAP,NCOA6,ZNF862,TRIM26,FLI1,TRIM21,DBP,SUPT5H,ZNF76,ZNF608,AXIN1,NWD1,AKAP8L,ADGRG3,NOTCH4,KPNA6,IRF2BP1,WWC3,EHMT2,CCDC22,PITX2,SLC9A1,BHLHE40,PPHLN1,FOXN4,PSMC3,JUN,SOX3,RCOR2,HDAC1,VPS72,MN1,FOXO4,MYOZ1,SAP30BP,TNFAIP3,LOC101119706,SMAD1,RUNX1T1,LITAF,FOXJ1,CAT,HDAC10,CDX1,RFX5,ELK1,SUV39H1,ZNF79,OGT,PLK1,DYRK1B,NOC2L,MYB,MYDGF,HN…
GO:BP	establishment of protein localization	GO:0045184	0.000136842	3.86378	886	7422	522	14723	FAM3D,ARNTL,SYK,TGFB2,IPO13,KPNA6,STAM,CADPS,GORASP2,STXBP2,RANBP17,SEC61A2,PRKD1,SH3GLB1,GLE1,CAMSAP3,AP1S2,TNFAIP3,LCP1,VPS11,SEC13,GAPVD1,SIDT2,SYT9,PLK1,HNF4A,PDZD7,STX4,CD3G,DNAJC1,IFT122,TNPO2,GFAP,RILPL1,MAN1A1,DMTN,TFRC,CEP295,SEC16A,DUOXA1,EMC7,VPS33B,GLI3,OPTN,ERLEC1,LMAN2L,SDAD1,SEC24C,ATG9A,FLNA,UBE2Q1,MC4R,RFX3,AP2B1,TCIRG1,CRY2,DLG2,STXBP1,LRP2,CCT7,KPNB1,SNX16,WWP2,RHBDF1,LEP,RSAD2…
GO:BP	maintenance of location	GO:0051235	0.000141716	3.84858	196	7422	135	14723	PLCG2,JPH3,LTBP1,ATP2A1,ALKBH7,CCDC22,PRKD1,GAA,CRY1,SPOUT1,CASQ1,ITGAV,ITPR2,FLNA,F2,SYNE1,NRIP1,CRY2,CALM3,RYR1,SLC25A23,HEXA,PPARA,ACACB,BAX,STAT5B,LOC101106452,RANGAP1,HTT,PML,ZFYVE1,SLC30A2,GSN,SCIN,F2R,LETM1,TSPO,ARHGAP21,PSEN1,SIRT1,DZIP1,BARD1,YWHAB,DYSF,ERO1A,CEMIP,IL1B,PLCG1,FBN2,TRPM2,ATP7B,AUP1,MYO5A,OSBPL11,CD4,IKBKE,SREBF2,PLIN5,PKD2,HK1,ALB,CORO1A,DBN1,TAF3,CAPN3,MORC3,ANKRD13C,CAS…
GO:BP	sensory system development	GO:0048880	0.000145916	3.8359	264	7422	175	14723	TGFB2,GNAT1,PITX2,FOXN4,HDAC1,PTPRM,LOC101119706,IFT122,CDON,HIPK2,JAG1,DLL4,GPD2,LPCAT1,GLI3,C1QA,TRPM1,LAMB2,SOX2,TCIRG1,TMEM231,DRD2,MEIS1,RARG,TRAF3IP1,EPHB1,ARHGEF15,STRA6,PKNOX1,ZNF513,ZEB1,BMP7,SLC4A5,CRYAA,TGFB1,ARHGAP35,ADAMTS18,CLCN2,BAX,DLX1,HES5,MFRP,VAX2,COL5A2,STAT3,LAMA1,SLC25A25,SMAD3,LRP5,RDH13,KRT12,INHBA,SMG9,FREM2,PRSS56,IFT140,LIMK2,RING1,GRHL2,SPRY1,COL4A1,GNAT2,LAMC3,ACHE,F…
GO:BP	embryonic organ development	GO:0048568	0.000154733	3.81042	316	7422	205	14723	FLVCR1,TGFB2,DNAAF1,BPTF,MIB1,PDZD7,IFT122,SPINT1,LOC101115640,HIPK2,LRIG1,RBBP6,GLI3,CCDC40,PLCD1,RARG,PTK7,TRAF3IP1,ABR,HOXC11,MYO15A,ZFAT,MED12,HOXC4,DVL1,STRA6,PTCH1,MKS1,NDST1,OTX1,ZEB1,BMP7,COL2A1,FGFR2,CRYAA,TGFB1,MYO7A,MMP14,FGF8,DVL2,CHST11,HOXB2,WNT1,LRIG3,SMO,VAX2,LOC101119130,EDN1,CTHRC1,NR4A3,PCSK5,ATP6V1B1,NOG,WNT2,SATB2,GBX2,WHRN,SIX2,SMAD3,GLI2,PSEN1,ENG,HOXD3,SLC39A1,IFT140,PLCD3…
GO:BP	RNA metabolic process	GO:0016070	0.000161746	3.79117	3071	7422	1676	14723	TNFRSF1B,ERN1,POU2F1,CASC3,PATL1,UPF3A,KMT5A,POLR2D,NCOA2,KMT2B,TNRC6B,ABLIM3,U2AF1L4,ARNTL,SYK,SMARCC2,TGFB2,ESRP2,SYMPK,BPTF,RFXAP,NCOA6,ZNF862,SYNCRIP,TRIM26,FLI1,TRIM21,TRPT1,DBP,SUPT5H,RRP9,MRM1,ZNF76,ZNF608,AXIN1,NWD1,AKAP8L,FKBP6,ADGRG3,NOTCH4,KPNA6,IRF2BP1,WWC3,EHMT2,MTFMT,MIB1,TAF5,NOL8,CCDC22,PITX2,SLC9A1,INTS10,BHLHE40,PPHLN1,FOXN4,PSMC3,JUN,SOX3,RCOR2,HDAC1,SLFN14,VPS72,MN1,FOXO4,MYOZ…
GO:BP	transmembrane receptor protein serine/threonine kinase signaling pathway	GO:0007178	0.00016392	3.78537	254	7422	169	14723	KIAA0319,ILK,TGFB2,LTBP1,LDLRAD4,JUN,SMAD1,ITGB8,HNF4A,SMAD5,SPTBN1,SH2B1,HIPK2,TAB1,MTMR4,NUP93,SUB1,LRP2,KCP,NUMA1,GDF2,GDF10,LTBP4,CILP,TRIM33,BMP2,ZC3H3,SRC,IL17RD,PIN1,SMURF1,AFP,ZEB1,ZYX,BMP7,HEXA,TGFB1,ACVR2B,PPARA,ITGA3,DLX1,HES5,AKAP3,NEO1,CHST11,WNT1,GDF5,PML,STK11,LEMD3,GIPC1,NOG,ZBTB7A,FLCN,SMAD6,SMAD3,BMPER,WWTR1,ENG,SLC33A1,LRRC32,INHBA,ZMIZ1,RGMA,SIRT1,SPRY1,MAPK3,UBE2O,TGFB3,WFIKK…
GO:BP	positive regulation of cell development	GO:0010720	0.000165862	3.78025	163	7422	115	14723	TNFRSF1B,DOCK5,MME,PLXNB1,OLFM4,DCT,HDAC1,NEDD9,STK25,PLXNB2,SS18L1,OBSL1,GFAP,UNC13D,DMTN,GLI3,FLNA,RASSF10,RFX3,LRP2,SPEN,ITGB3,NUMBL,DRD2,EFNA5,BMP2,CDH4,ELL3,ANKRD27,CAPRIN1,FN1,TGFB1,IL6ST,TRPV2,SMO,STK11,LOC101119130,DMRTA2,MTOR,ATP6AP1,WNT2,WNT3,IL34,BNC1,CASS4,NEURL1,ZNF335,SERPINF1,EGR2,TENM4,RELN,TGM2,BMPR2,IL1B,SOX10,ADD1,MEGF8,SEMA7A,CDH5,DSCAM,ACTN3,EPHB2,SMARCD3,SOX8,BAD,BMP4,CUX2,D…
GO:BP	regulation of immune response	GO:0050776	0.000167127	3.77695	434	7422	272	14723	ADCY7,TNFRSF1B,SPPL3,ITGAM,PLCG2,SYK,PIK3R6,TRIM21,SPHK2,ZP4,TNFAIP3,FOXJ1,C7,MYB,MSH2,STX4,IDO1,PRKCQ,TBX21,CD79A,PDE4B,UNC13D,IRF3,TFRC,STAT2,TRAFD1,PKN1,ZBP1,C1QA,C8A,NFKBID,SAMSN1,CACTIN,LEP,RSAD2,MAPKBP1,DRD2,GPS2,TRAF3IP1,ABR,KMT5B,ZP3,NLRC5,KARS,IL12RB1,PRAM1,C4BPA,PGC,INPP5D,BTLA,GRN,PRKD2,PRKDC,PLA2G2D,PARP14,CD79B,TGFB1,PLA2G3,LOC101112639,BAX,TRIM44,STAT5B,LOC101123672,LOC101116441,STK…
GO:BP	cell-matrix adhesion	GO:0007160	0.000174279	3.75876	145	7422	104	14723	CLASP1,CAMSAP3,PIP5K1A,ITGB8,OTOA,RRAS,ITGAV,JAG1,COL16A1,DMTN,ADAM15,ITGA6,ITGB3,THSD1,WHAMM,EFNA5,FMN1,TSTA3,ITGB7,SRC,TNXB,FREM1,ZYX,TIAM1,FN1,CCL28,RIN2,NID2,MKLN1,RASA1,SEMA3E,HOXD3,EFEMP2,ITGB4,AJAP1,MINK1,PEAK1,ITGA11,FERMT1,BCL2L11,GPM6B,ITGA8,ITGAL,LDB1,VWA2,NID1,TSC1,TNN,MYF5,VCL,BCL6,FGA,VTN,DDR1,CDK5,ITGA10,CDH13,EPHA1,DAPK3,COL3A1,COL5A3,FGB,ACTN1,JUP,NRP1,ROCK1,L1CAM,PHLDB2,ACTN2,EP…
GO:BP	gastrulation	GO:0007369	0.000177412	3.75102	132	7422	96	14723	CLASP1,SMAD1,MMP9,HNF4A,CTR9,ITGAV,RNF2,SOX2,COL12A1,DVL1,ARMC5,MMP2,BMP7,FN1,ITGA3,DAG1,MMP14,FGF8,DVL2,COL5A2,NR4A3,NOG,PHLDB1,WNT3,SIX2,SMAD3,LRP5,ARFRP1,INHBA,RIC8A,PRKACA,LAMA3,ITGA7,ITGB4,TENM4,EYA1,GPI,BMPR2,ACVR1,SFRP2,MEGF8,SNAI1,COL11A1,SETD2,IL10,ITGA8,BMP4,LDB1,TBX6,ITGA5,SMAD2,LHX1,CHRD,POFUT2,MMP8,ARID1A,AMOT,WNT11,EXT2,PHLDB2,MAPK7,KDM6B,TLX2,ETV2,LEO1,COL8A1,CER1,ITGA2,LAMB1,IL1RN…
GO:BP	positive regulation of neurogenesis	GO:0050769	0.000218239	3.66107	113	7422	84	14723	TNFRSF1B,MME,PLXNB1,DCT,HDAC1,STK25,PLXNB2,SS18L1,OBSL1,GFAP,GLI3,RASSF10,LRP2,SPEN,NUMBL,DRD2,EFNA5,BMP2,CDH4,ELL3,ANKRD27,CAPRIN1,FN1,TGFB1,IL6ST,TRPV2,SMO,STK11,DMRTA2,MTOR,WNT2,WNT3,IL34,NEURL1,ZNF335,SERPINF1,EGR2,TENM4,RELN,TGM2,BMPR2,IL1B,SOX10,MEGF8,SEMA7A,DSCAM,EPHB2,SMARCD3,SOX8,CUX2,DBN1,JADE2,BRAF,XRCC5,SRRT,ZFYVE27,TWF2,NRP1,CLCF1,DISC1,SEMA4D,IST1,PAX6,MAP3K13,RND2,NIN,ZNF365,NEFL,T…
GO:BP	heart morphogenesis	GO:0003007	0.000234537	3.62979	162	7422	114	14723	ILK,TGFB2,DNAAF1,MIB1,LEMD2,ADAMTS1,SLC12A8,GAA,JAG1,TAB1,DLL4,ADAM15,LRP2,FAT4,CCDC40,BMP2,DCHS1,PTCH1,MKS1,MYH7,PKP2,RYR1,GATA4,MYL3,BMP7,COL2A1,TGFB1,RBM15,FGF8,DVL2,SMO,ALPK2,INSR,MTOR,NOG,WNT2,SMAD6,SMAD3,PSEN1,ENG,ZMIZ1,GRHL2,EYA1,BMPR2,ACVR1,DSP,SFRP2,MEGF8,TBX3,SNAI1,YAP1,MEF2C,SMARCD3,PKD2,PROX1,BMP4,SLIT3,NIPBL,NOTCH2,NKX2-5,CITED2,SUFU,RARA,DNAH11,SIX1,RARB,WNT11,NRP1,NRP2,EGLN1,GATA5,…
GO:BP	regulation of organelle organization	GO:0033043	0.000242261	3.61572	764	7422	454	14723	CLASP1,CHMP4C,RTEL1,PIP4K2A,AKAP8L,PLXNB1,SSH1,EHMT2,KIAA1211,STAM,GHITM,PPHLN1,SH3GLB1,CAMSAP3,LCP1,HTRA2,NPHS1,OGT,SYT9,PLK1,ARHGEF2,ZDHHC6,WRAP73,MMP9,MYB,PRKCQ,OBSL1,FCHSD1,JMY,MSN,CHFR,TRIP13,KMT2E,VPS4B,SH2B1,CTR9,ARPC1B,DHX36,DMTN,TFRC,CEP295,STAT2,FEZ2,CNOT6L,TJP1,VILL,PLEK,EVI5L,NAV3,PHF2,ARFGEF1,CCDC8,CCT7,ITGB3,GEN1,PAN2,NUMA1,EXOSC10,WHAMM,EFNA5,PHF19,FMN1,CROCC,BAIAP2L1,ARHGEF10,TRAF…
GO:BP	multicellular organismal homeostasis	GO:0048871	0.000264293	3.57791	321	7422	207	14723	ARNTL,SYK,LOC101110922,CPT2,CDH23,CDH3,PTH1R,ADRB3,OGT,GATM,HOMER1,LOC101115640,CDHR1,PDK4,ALOX12B,PLEKHM1,TFRC,OCLN,LPCAT1,MC4R,SCNN1A,TCIRG1,TRPV4,LEP,DRD2,CROCC,NAPSA,MAP2K6,ANKRD11,SRC,ACACA,CLDN1,MKS1,INPP5D,TNS2,STMN1,PRCP,COL2A1,TGFB1,EIF4G1,MAK,PRKAB1,ACACB,BAX,WDR36,DYNC1H1,TRPV2,ABHD6,SMO,STK11,UCP1,NR4A3,STAT3,STAT6,SLC11A1,ATP6V1B1,LCN2,F2R,ADIPOR1,ATP6AP1,TPP1,WHRN,FLCN,NR1D1,WWTR1,A…
GO:BP	regulation of cell population proliferation	GO:0042127	0.00027094	3.56713	978	7422	570	14723	TNFRSF1B,ERN1,SYK,ILK,TGFB2,ESRP2,LGMN,INPPL1,SPHK2,PLXNB1,FLT4,DCT,PTK2,CDH3,ZP4,PRKD1,PTH1R,JUN,HDAC1,FOXO4,IGF1R,PTPRM,TNFAIP3,FZD9,LOC101119706,SMAD1,FOXJ1,SCG2,ADAMTS1,GAB2,MMP9,MYDGF,HNF4A,STRN,EAPP,STX4,SMARCB1,IDO1,CNTFR,PRKCQ,IFT122,CDON,HIPK2,NACC1,GFAP,FEZF2,ITGAV,AR,JAG1,DLL4,TFRC,SULF2,MAFG,CNOT6L,KANK2,PKN1,WDR13,GLI3,RASSF10,F2,LGR5,SOX2,ADAM10,SERPINB5,PPP1R9B,LRP2,STAT5A,CTNNA1,I…
GO:BP	skeletal system morphogenesis	GO:0048705	0.000283271	3.5478	174	7422	121	14723	FLVCR1,LOC101110922,INPPL1,CDX1,LOC101115640,GLI3,ALPL,FMN1,RARG,TIPARP,HOXC11,ANKRD11,MED12,NDST1,FREM1,ZEB1,MMP2,BMP7,CBS,COL2A1,FGFR2,MMP14,FGF8,CHST11,HOXB2,NOG,SATB2,SIX2,SMAD3,LRP5,PSEN1,CHAD,HOXD3,NAB2,SLC39A1,IFT140,HOXA3,GRHL2,MATN1,COL27A1,HOXA2,EYA1,BMPR2,SFRP2,MEGF8,FBN2,FGR,MAPK14,SMPD3,ROR2,ACTN3,THBS3,MEF2C,HHIP,CSRNP1,MDFI,SETD2,BMP4,TBX15,SMAD2,SP5,NIPBL,PPARGC1B,TBX4,HOXB7,MYF5,…
GO:BP	axonogenesis	GO:0007409	0.000287147	3.5419	264	7422	174	14723	KIAA0319,SYNGAP1,SPTBN4,PLXNB1,PTK2,KALRN,AFG3L2,STK25,PTPRM,PLXNB2,KEL,HSP90AA1,SEMA6B,SEMA4A,TBCE,FEZF2,NR4A2,GLI3,NKX2-1,LAMB2,FBXO45,UNC5B,CRMP1,STXBP1,EVX1,NUMBL,KIF13B,DRD2,EFNA5,EPHB1,CHRNB2,MYCBP2,CDH4,DVL1,NDEL1,CACNA1A,ERBB2,STMN1,CELSR3,SEMA5B,BMP7,FN1,ARHGAP35,DAG1,PTPRO,WDR36,EPHB3,NEO1,ROBO3,NPTN,UNC5C,TRPV2,VAX2,STK11,TOP2B,NR4A3,NOG,PLXNA3,LRP4,WNT3,LHX3,FOXP1,GBX2,TNR,GLI2,UNC5A,…
GO:BP	in utero embryonic development	GO:0001701	0.000288649	3.53963	323	7422	208	14723	PSPH,FLVCR1,BPTF,CPT2,MIB1,SLC5A7,PSMC3,PTH1R,CAMSAP3,FKBP10,WDR74,SLC25A20,MSH2,SMARCB1,SLC12A8,SPINT1,CTR9,INPP5B,TAB1,RBBP6,MAFG,TJP1,GLI3,NCAPG2,UBR3,NSUN2,SALL4,ENDOG,GINS4,ASF1B,ADAM10,TMEM231,PLCD1,DNMT3L,BMP2,KIF1BP,KPNA7,ZP3,ANKRD11,ADCY9,ZFAT,BYSL,PTCH1,ARMC5,NDEL1,ATP11A,UNK,TIE1,HM13,NXN,RTCB,BMP7,HINFP,AKAP3,CHST11,SMO,EDN1,PLPP4,NOG,WNT2,FOXP1,MYO18B,APBA1,FLCN,SMAD3,GLI2,SLC25A34,A…
GO:BP	cell morphogenesis involved in neuron differentiation	GO:0048667	0.000289725	3.53801	337	7422	216	14723	KIAA0319,SYNGAP1,SPTBN4,PLXNB1,PTK2,KALRN,AFG3L2,STK25,PTPRM,PLXNB2,KEL,HSP90AA1,PDZD7,SEMA6B,SS18L1,OBSL1,SEMA4A,TBCE,CDHR1,FEZF2,NR4A2,GLI3,NKX2-1,LAMB2,FBXO45,UNC5B,CRMP1,STXBP1,EVX1,NUMBL,KIF13B,DRD2,EFNA5,MAPK8IP2,EPHB1,CHRNB2,MYCBP2,CDH4,SRCIN1,DVL1,NDEL1,PREX2,CACNA1A,UNK,ERBB2,CAMK2A,STMN1,ANKRD27,CELSR3,SEMA5B,CAPRIN1,BMP7,HEXA,FN1,MYO7A,ARHGAP35,DAG1,PTPRO,WDR36,EPHB3,NEO1,ROBO3,NPTN,UN…
GO:BP	vesicle-mediated transport	GO:0016192	0.000290008	3.53759	934	7422	546	14723	CLASP1,ITGAM,EXOC6,PLCG2,STAB2,SYK,MICAL1,INPPL1,ATP9A,RAB22A,PRG4,SPHK2,SMPD1,PIP4K2A,RAB8A,STAM,MIB1,CADPS,STXBP2,CCDC22,NRN1,ZP4,PRKD1,IGF1R,AP1S2,VPS11,SEC13,SYT9,SCYL1,BIN2,STX4,USP20,SYT13,CHRNA5,LRP8,GOLGA5,MSN,CCZ1,REPS1,VPS4B,RAB20,ITGAV,CHGA,UNC13D,PLEKHM1,DMTN,TFRC,SEC16A,ARHGAP25,LOXL4,PLEK,VPS33B,OPTN,SEC24C,PRSS12,CNIH4,ATP2A2,LRPAP1,CEP19,AP2B1,LYST,AP5Z1,CCDC93,STXBP1,LRP2,TOR1A,I…
GO:BP	synaptic signaling	GO:0099536	0.000299701	3.52331	374	7422	237	14723	JPH3,SYNGAP1,GRIN2C,RASGRF1,LGMN,MME,CADPS,NRN1,SLC5A7,USP14,SYT9,MPP2,CACNA2D2,STX4,CHRNA5,HOMER1,GFAP,CA7,ATP2A2,DLG2,PPP1R9B,STXBP1,TOR1A,STXBP5L,SNAPIN,DRD2,MAPK8IP2,SLC12A5,HTR1E,EPHB1,ABR,CLSTN2,CHRNB2,P2RX2,DVL1,RIN1,CACNA1A,CHRNB1,CAMK2A,PRKCG,OTOF,CLN3,AGRN,ASIC1,CELF6,ADCY8,DAG1,CEP89,NPTN,ABHD6,GIPC1,ARID1B,BAIAP2,EDN1,STAC3,FYN,PTPRD,RAB5A,F2R,CHRNA2,PPP1R9A,SLC8A3,BAIAP3,APBA1,PLK2,C…
GO:BP	negative regulation of apoptotic process	GO:0043066	0.000301253	3.52107	538	7422	329	14723	SYNGAP1,MICAL1,LGMN,FLT4,GHITM,HDAC1,IGF1R,TNFAIP3,FZD9,CAT,SCG2,PLK1,NOC2L,MMP9,MYDGF,MSH2,IDO1,CNTFR,PRKCQ,CAAP1,HIPK2,PDK4,SGK3,ITGAV,AR,TFRC,AMIGO2,NR4A2,FSTL1,GLI3,FNIP1,ZNF385A,FLNA,ITPKB,UNC5B,ITGA6,STXBP1,LRP2,CTNNA1,CD44,MAPK8IP2,TDGF1,IGBP1,HCLS1,SRC,ELL3,AARS,SPHK1,CACNA1A,GRN,TAF9B,PRKDC,ANGPT4,CLN3,RRM2B,WFS1,BMP7,COL2A1,ST3GAL1,CRYAA,MNT,PLA2G3,DAPK1,USP47,PPARA,PARL,BAX,DLX1,NAA16,…
GO:BP	morphogenesis of an epithelium	GO:0002009	0.000304206	3.51683	367	7422	233	14723	CLASP1,ILK,ESRP2,DNAAF1,MIB1,CAMSAP3,RHOC,PLXNB2,IFT122,MSN,SPINT1,JAG1,DLL4,GLI3,FLNA,BRD2,SALL4,LGR5,WNK4,SERPINB5,SYNE4,LRP2,FAT4,TOR1A,CD44,GDF2,CCDC40,FMN1,BMP2,RARG,PTK7,DCHS1,TRAF3IP1,SRC,MED12,DVL1,GZF1,PTCH1,MKS1,DLG5,LAMA5,TIE1,GREB1L,CELSR3,BMP7,FUZ,TGFB1,ARHGAP35,RBM15,DAG1,BTBD7,MMP14,ASTN2,HES5,STARD13,FGF8,DVL2,CARMIL2,HOXB2,WNT1,SMO,PML,RHOB,EDN1,CTHRC1,MTOR,PPP1CA,NOG,LAMA1,WNT2,…
GO:BP	regulation of kinase activity	GO:0043549	0.000304636	3.51622	486	7422	300	14723	ERN1,CEP85,SYK,TGFB2,PIK3R6,ANKRD54,TRPT1,SMPD1,PIP4K2A,AXIN1,PIK3IP1,SH3GLB1,NEDD9,IGF1R,TNFAIP3,PLK1,SLC12A8,MLLT1,TAB1,MAP3K6,PKN1,DUSP7,ERN2,MAP3K11,PRKAR1A,F2,CCNL1,ITGB3,LEP,STRADA,CCNL2,BMP2,MAP2K6,TDGF1,NLRC5,SRC,WDR81,SASH1,TNXB,DVL1,SMG8,CCNE1,DUSP9,MRNIP,DAXX,ERBB2,HMGCR,MAP4K1,ANGPT4,PTPRB,BMP7,CBS,CHI3L1,TGFB1,MAP2K3,CDKN1A,PTPRO,MAP4K5,GADD45B,CDK5RAP3,PPP2R5A,DVL2,CSPG4,HTT,FBXO7,R…
GO:BP	cellular response to organonitrogen compound	GO:0071417	0.000306756	3.51321	304	7422	197	14723	LGMN,PIP4K2A,SSH1,EHMT2,NCOA5,SLC9A1,FOXO4,IGF1R,OGT,PRKCQ,DNAI1,GLRA1,LOC101115640,PDK4,COL16A1,CACNB1,DMTN,NR4A2,ITPR2,FLNA,APLP1,PPP1R9B,STAT5A,CTNNA1,LEP,DRD2,BAIAP2L1,CALY,CPEB3,HTR1E,SRC,IRS1,NDEL1,GPD1,PDXP,TNS2,RYR1,SLC25A33,PRKDC,ZEB1,P2RX4,MMP2,CRHR1,AHCYL1,ADCY8,RAPGEF3,STAT5B,ICAM1,IRS4,GCGR,COL5A2,HCN2,NR4A3,SREBF1,STAT3,FYN,INSR,MTOR,ZFP36L1,SH3BP4,PIP4K2C,RECQL5,NEURL1,PSEN1,DNMT1,…
GO:BP	protein import	GO:0017038	0.000317009	3.49893	120	7422	88	14723	ARNTL,SYK,IPO13,KPNA6,PRKD1,TNPO2,GLI3,FLNA,CRY2,KPNB1,LEP,TOMM40,HCLS1,KPNA7,ING1,TGFB1,CDKN1A,NUP214,POLA2,TIMM44,SMO,PML,PEX16,IPO9,E2F3,SIX2,PSEN1,MBTPS1,ARHGEF5,FERMT1,PEX6,PEX14,UBR5,MAVS,MAPK14,TNPO1,RANBP2,BMP4,DMAP1,PTTG1IP,BAG3,TIMM17A,PEX26,JUP,IPO4,SAMM50,NUP188,TPR,TOMT,IPO5,KPNA3,KPNA1,PRKCD,PEX5,ECT2,TIMM21,TOMM22,SNX33,AIFM1,ZPR1,PRICKLE1,EIF4ENIF1,HDAC3,ABRA,PIK3R1,SNUPN,KPNA2,EL…
GO:BP	negative regulation of cellular protein metabolic process	GO:0032269	0.000323132	3.49062	625	7422	377	14723	PATL1,CEP85,TNRC6B,LDLRAD4,MICAL1,SYNCRIP,TRIM21,SMPD1,SNTA1,USP14,IGF1R,LRIG2,TNFAIP3,OGT,PLK1,NOC2L,MMP9,USP19,ALAD,SLC12A8,CAAP1,COL7A1,SERPINB1,MLLT1,CRY1,HIPK2,DHX36,KDM4B,DMTN,KLF15,CNOT6L,OCLN,PKN1,FNIP1,DUSP7,F2,SERPINB5,SAMSN1,CACTIN,CD44,PAN2,RGP1,GPS2,FAM122A,CPEB3,TRAF3IP1,PTPN13,IGBP1,SRC,DVL1,CDYL,DUSP9,AHSG,UNK,PRKCG,TNRC6A,PTPN3,HMGCR,NXN,CLN3,PTPRB,PARP14,BMP7,MLXIPL,CRYAA,TGFB1,…
GO:BP	establishment of organelle localization	GO:0051656	0.000325423	3.48755	213	7422	144	14723	SPAG5,CLASP1,CHMP4C,SYK,SPHK2,PTK2,CDH3,STK25,PLK1,ARHGEF2,TMEM201,VPS4B,KIF22,CHGA,UNC13D,SEC16A,SDAD1,CEP19,TCIRG1,TOR1A,NUMA1,SNAPIN,CROCC,RAD21L1,RASGRP1,FHOD1,NDEL1,SPO11,CLN3,RHOT2,BICD2,MYO7A,MEIOC,PLA2G3,BICD1,FAM91A1,KIFC1,NDE1,MAP4,DYNC1H1,MYO19,AURKB,CCDC155,HTT,STK11,NR4A3,DCTN1,ANKRD53,ATP6AP1,ARHGAP21,PSEN1,SYNE2,FES,LIMK2,SYT11,SPRY1,KIF3C,NSFL1C,EML3,SPG11,PEX14,SLIT1,DYNC1I1,TRIM…
GO:BP	camera-type eye development	GO:0043010	0.000339402	3.46929	225	7422	151	14723	GNAT1,PITX2,FOXN4,HDAC1,PTPRM,LOC101119706,IFT122,CDON,HIPK2,JAG1,DLL4,GPD2,LPCAT1,GLI3,TRPM1,LAMB2,TCIRG1,TMEM231,DRD2,MEIS1,RARG,TRAF3IP1,EPHB1,ARHGEF15,STRA6,PKNOX1,ZNF513,ZEB1,BMP7,SLC4A5,CRYAA,TGFB1,ARHGAP35,CLCN2,BAX,DLX1,HES5,MFRP,VAX2,LAMA1,SLC25A25,SMAD3,LRP5,RDH13,KRT12,INHBA,PRSS56,IFT140,LIMK2,RING1,GRHL2,SPRY1,COL4A1,GNAT2,LAMC3,ACHE,PITX3,PDE6C,BMPR2,FBN2,MERTK,DSCAM,GRHL3,TFAP2B,EP…
GO:BP	organic cyclic compound biosynthetic process	GO:1901362	0.000340516	3.46786	2791	7422	1527	14723	ALAS1,ADCY7,TNFRSF1B,POU2F1,KMT5A,POLR2D,NCOA2,KMT2B,UXS1,ABLIM3,ARNTL,SYK,SMARCC2,TGFB2,BPTF,RFXAP,NCOA6,ZNF862,TRIM26,FLI1,TRIM21,SPHK2,DBP,SUPT5H,CPOX,ZNF76,ZNF608,AXIN1,NWD1,AKAP8L,ADGRG3,NOTCH4,KPNA6,DCT,IRF2BP1,WWC3,EHMT2,POLDIP2,TAF5,CDH3,CCDC22,PITX2,SLC9A1,BHLHE40,ACSS1,PPHLN1,FOXN4,PSMC3,JUN,SOX3,RCOR2,HDAC1,VPS72,MN1,FOXO4,MYOZ1,SAP30BP,TNFAIP3,LOC101119706,SMAD1,RUNX1T1,TAF6,LITAF,FOX…
GO:BP	ossification	GO:0001503	0.000346547	3.46024	249	7422	165	14723	NBR1,ILK,TGFB2,INPPL1,PLXNB1,PRKD1,PTH1R,FZD9,SMAD1,SMAD5,LOC101115640,DHX36,JAG1,GLI3,GLIS1,SOX2,TCIRG1,FAT4,ALPL,GDF2,GDF10,BMP2,MAP2K6,DCHS1,PTCH1,AHSG,SMURF1,RYR1,MMP2,BMP7,SBNO2,CBS,COL2A1,TGFB1,ACVR2B,IL6ST,MMP14,GDPD2,SMO,CTHRC1,ATP6V1B1,NOG,LRP4,ATP6AP1,WNT3,SATB2,SMAD6,SIX2,SMAD3,GLI2,WWTR1,LRP5,ECM1,PRKACA,NAB2,MATN1,KLF10,HOXA2,MAPK3,TMEM64,TGFB3,EGR2,ACHE,BMPR2,ERCC2,ACVR1,SFRP2,FBN2,…
GO:BP	response to lipid	GO:0033993	0.000353978	3.45102	371	7422	235	14723	TNFRSF1B,PLCG2,NCOA2,ARNTL,LOC101110922,TGFB2,FBXO32,HDAC1,TNFAIP3,HTRA2,LITAF,IDO1,MSN,ZNF366,VPS4B,CRY1,CTR9,PDK4,AR,PDE4B,ABL2,IRF3,ADAM15,GCH1,RORC,KANK2,NRIP1,CRY2,CACTIN,ALPL,EFNA5,RARG,PTK7,ABR,CREBRF,OSBPL7,SRC,PRMT2,SASH1,PTCH1,FOXO3,DAXX,TIE1,NFKBIL1,MAP4K1,BRINP1,BMP7,SBNO2,CALCOCO1,TGFB1,PPARA,FFAR1,KMT2D,STAT5B,SMO,UCP1,EGFR,SLC11A1,F2R,ZBTB7A,AXL,RXRB,GPR83,ZFP36L1,SMAD6,NR1D1,PTK6,…
GO:BP	mesoderm development	GO:0007498	0.000361293	3.44214	76	7422	60	14723	SMAD1,ARMC5,BMP7,ITGA3,FGF8,SMO,NR4A3,NOG,WNT3,SIX2,SMAD3,INHBA,PRKACA,ITGB4,EYA1,GPI,BMPR2,ACVR1,SFRP2,PALB2,TBX3,SNAI1,YAP1,DLL3,SETD2,ITGA8,BMP4,LDB1,TBX6,SMAD2,LHX1,CITED2,CHRD,POFUT2,WNT11,EXT2,KDM6B,TLX2,ETV2,CER1,ITGA2,PUS7,BMPR1A,MIXL1,TP63,EPB41L5,FGFR1,NODAL,ACVR2A,POGLUT1,LEF1,SRF,TXNRD1,LHX2,GJA1,OSR1,WNT5A,HAND1,DKK1,EXT1
GO:BP	protein transport	GO:0015031	0.000384554	3.41504	801	7422	473	14723	FAM3D,ARNTL,SYK,TGFB2,IPO13,KPNA6,STAM,CADPS,STXBP2,RANBP17,SEC61A2,PRKD1,SH3GLB1,GLE1,CAMSAP3,AP1S2,LCP1,VPS11,SEC13,GAPVD1,SIDT2,SYT9,HNF4A,STX4,CD3G,DNAJC1,TNPO2,GFAP,RILPL1,MAN1A1,DMTN,TFRC,SEC16A,DUOXA1,VPS33B,GLI3,OPTN,ERLEC1,LMAN2L,SDAD1,SEC24C,ATG9A,FLNA,UBE2Q1,MC4R,RFX3,AP2B1,TCIRG1,CRY2,DLG2,STXBP1,LRP2,KPNB1,SNX16,WWP2,RHBDF1,LEP,RSAD2,STRADA,UEVLD,TOMM40,STXBP5L,SNAPIN,DRD2,EFNA5,AP1M…
GO:BP	transcription, DNA-templated	GO:0006351	0.000409113	3.38816	2348	7422	1295	14723	POU2F1,KMT5A,POLR2D,NCOA2,KMT2B,ABLIM3,ARNTL,SYK,SMARCC2,TGFB2,BPTF,RFXAP,NCOA6,ZNF862,TRIM26,FLI1,TRIM21,DBP,SUPT5H,ZNF76,ZNF608,AXIN1,NWD1,AKAP8L,ADGRG3,NOTCH4,KPNA6,IRF2BP1,WWC3,EHMT2,TAF5,CCDC22,PITX2,SLC9A1,BHLHE40,PPHLN1,FOXN4,PSMC3,JUN,SOX3,RCOR2,HDAC1,VPS72,MN1,FOXO4,MYOZ1,SAP30BP,TNFAIP3,LOC101119706,SMAD1,RUNX1T1,TAF6,LITAF,FOXJ1,CAT,HDAC10,CDX1,RFX5,ELK1,SUV39H1,ZNF79,OGT,PLK1,DYRK1B,N…
GO:BP	nucleic acid-templated transcription	GO:0097659	0.000413588	3.38343	2350	7422	1296	14723	POU2F1,KMT5A,POLR2D,NCOA2,KMT2B,ABLIM3,ARNTL,SYK,SMARCC2,TGFB2,BPTF,RFXAP,NCOA6,ZNF862,TRIM26,FLI1,TRIM21,DBP,SUPT5H,ZNF76,ZNF608,AXIN1,NWD1,AKAP8L,ADGRG3,NOTCH4,KPNA6,IRF2BP1,WWC3,EHMT2,TAF5,CCDC22,PITX2,SLC9A1,BHLHE40,PPHLN1,FOXN4,PSMC3,JUN,SOX3,RCOR2,HDAC1,VPS72,MN1,FOXO4,MYOZ1,SAP30BP,TNFAIP3,LOC101119706,SMAD1,RUNX1T1,TAF6,LITAF,FOXJ1,CAT,HDAC10,CDX1,RFX5,ELK1,SUV39H1,ZNF79,OGT,PLK1,DYRK1B,N…
GO:BP	response to UV	GO:0009411	0.000423238	3.37342	106	7422	79	14723	MME,SMPD1,CAT,NOC2L,MMP9,MSH2,DHX36,REV1,UVSSA,MMP2,WRN,CRYAA,CDKN1A,USP47,ACTR5,BAX,AURKB,PML,STK11,DDB2,EGFR,METTL3,SIRT1,ERCC2,TIMP1,PBK,BCL3,DDB1,SDE2,CDC25A,PARP1,UBE2B,CREBBP,EP300,PRIMPOL,TP53I13,LOC101123292,CASP9,NFATC4,ZRANB3,RHNO1,CCAR2,SPRTN,ERCC3,RELA,CDKN2D,RHBDD1,DCUN1D3,PRKCD,CASP3,N4BP1,MAP3K4,MAPK13,ERCC6,HYAL3,CASP7,INO80,UBE4B,POLK,BMF,TRIM32,PIK3R1,ELANE,IL12B,USP1,MSH6,MMP3,…
GO:BP	negative regulation of protein modification process	GO:0031400	0.000424708	3.37191	361	7422	229	14723	CEP85,LDLRAD4,MICAL1,TRIM21,SMPD1,SNTA1,IGF1R,TNFAIP3,OGT,PLK1,NOC2L,SLC12A8,MLLT1,CRY1,KDM4B,DMTN,KLF15,OCLN,PKN1,DUSP7,SAMSN1,CACTIN,GPS2,FAM122A,TRAF3IP1,PTPN13,IGBP1,DVL1,CDYL,DUSP9,PRKCG,HMGCR,NXN,PTPRB,PARP14,BMP7,MLXIPL,TGFB1,EIF4G1,PIAS3,CDKN1A,MLLT6,PTPRO,GADD45B,CDK5RAP3,BAX,TRIM44,MAPRE1,FBXO7,G6PD,FYN,PHF1,CADM4,NOG,ARRB1,INCA1,CDK5RAP1,SLC8A3,FLCN,SMAD6,TSPO,PTK6,WWTR1,LRP5,PSEN1,PPP…
GO:BP	positive regulation of cell growth	GO:0030307	0.000450382	3.34642	84	7422	65	14723	TGFB2,RASAL1,CPNE5,F2,ADAM10,EFNA5,FAM122A,ITSN2,CDH4,SPHK1,SMURF1,ERBB2,TAF9B,SLC25A33,FN1,CRYAA,EIF4G1,USP47,MMP14,SYT3,HPN,TRPV2,EDN1,EGFR,WNT3,CXCL16,CPNE9,SFN,RPTOR,SDCBP,BMPR2,SFRP2,MEGF8,SEMA7A,DSCAM,NCBP1,EXOSC2,ZFYVE27,TWF2,NRP1,FGFR1OP,CPNE6,SYT17,N6AMT1,SEMA4D,IST1,CIB1,LGI1,SUPV3L1,MAP3K13,RND2,DERL2,INO80,TNFRSF12A,MFSD2A,TRIM32,CDKN2AIP,LPAR3,SFRP1,SRF,ADAM17,RAB11A,SLC44A4,SYT1,HYA…
GO:BP	intracellular protein transport	GO:0006886	0.000462512	3.33488	475	7422	293	14723	ARNTL,SYK,IPO13,KPNA6,STAM,RANBP17,PRKD1,SH3GLB1,CAMSAP3,AP1S2,LCP1,VPS11,STX4,TNPO2,GFAP,RILPL1,MAN1A1,DMTN,SEC16A,VPS33B,GLI3,ERLEC1,SEC24C,FLNA,AP2B1,CRY2,DLG2,KPNB1,SNX16,LEP,STRADA,TOMM40,SNAPIN,AP1M2,CEP131,HCLS1,KPNA7,COPG2,SLU7,AP1B1,SNX17,AP2A1,NDEL1,BAG4,SMURF1,PSAP,ERBB2,HM13,HACL1,ING1,SRP68,STX18,PMPCA,AHCYL1,YWHAQ,TGFB1,MYO7A,AP2M1,RAPGEF3,CDKN1A,FAM91A1,BAX,NUP214,POLA2,COG7,LONP2,…
GO:BP	RNA biosynthetic process	GO:0032774	0.000487739	3.31181	2359	7422	1300	14723	TNFRSF1B,POU2F1,KMT5A,POLR2D,NCOA2,KMT2B,ABLIM3,ARNTL,SYK,SMARCC2,TGFB2,BPTF,RFXAP,NCOA6,ZNF862,TRIM26,FLI1,TRIM21,DBP,SUPT5H,ZNF76,ZNF608,AXIN1,NWD1,AKAP8L,ADGRG3,NOTCH4,KPNA6,IRF2BP1,WWC3,EHMT2,TAF5,CCDC22,PITX2,SLC9A1,BHLHE40,PPHLN1,FOXN4,PSMC3,JUN,SOX3,RCOR2,HDAC1,VPS72,MN1,FOXO4,MYOZ1,SAP30BP,TNFAIP3,LOC101119706,SMAD1,RUNX1T1,TAF6,LITAF,FOXJ1,CAT,HDAC10,CDX1,RFX5,ELK1,SUV39H1,ZNF79,OGT,PLK1…
GO:BP	cellular divalent inorganic cation homeostasis	GO:0072503	0.00048942	3.31032	231	7422	154	14723	SPPL3,PLCG2,JPH3,GRIN2C,ATP2A1,CDH23,PRKD1,PTH1R,AFG3L2,TNNI3,KEL,RMDN3,CASQ1,ABL2,ITPR2,RYR3,ATP2A2,F2,TRPM1,TCIRG1,TRPV4,ATP2B2,CALM3,CACNA1A,RYR1,SLC25A23,CLN3,P2RX4,TGFB1,ADCY8,FFAR1,BAX,CCL28,NPTN,LOC101106452,TACR1,TRPV6,HTT,PML,SLC30A2,EDN1,FYN,TMEM165,SLC11A1,F2R,ATP2B3,SLC8A3,SMAD3,LETM1,MCU,PSEN1,GRIN2B,PDZD8,ATP13A2,STIM2,TMEM64,DMPK,ERO1A,CEMIP,TGM2,PLCG1,TRPM2,SLC39A8,CDH5,ATP7B,EPO,…
GO:BP	nucleic acid metabolic process	GO:0090304	0.000491097	3.30883	3506	7422	1896	14723	NTHL1,TNFRSF1B,ERN1,POU2F1,CASC3,PATL1,UPF3A,KMT5A,POLR2D,NCOA2,KMT2B,PSME4,TNRC6B,ABLIM3,U2AF1L4,ARNTL,SYK,SMARCC2,TGFB2,ESRP2,SYMPK,BPTF,RFXAP,RTEL1,NCOA6,ZNF862,SYNCRIP,XRCC4,TRIM26,FLI1,TRIM21,TRPT1,DBP,SUPT5H,PSMD14,RRP9,MRM1,ZNF76,ZNF608,AXIN1,NWD1,AKAP8L,FKBP6,ADGRG3,NOTCH4,KPNA6,IRF2BP1,WWC3,EHMT2,MTFMT,POLDIP2,MIB1,TAF5,NOL8,CCDC22,PITX2,SLC9A1,INTS10,BHLHE40,PPHLN1,FOXN4,PSMC3,JUN,SOX3,…
GO:BP	cell junction assembly	GO:0034329	0.000519773	3.28419	238	7422	158	14723	CLASP1,SYNDIG1,PLXNB1,PTK2,CAMSAP3,PIP5K1A,PLXNB2,SLC12A8,SEMA4A,COL16A1,DMTN,AMIGO2,OCLN,FBXO45,LGI2,TRPV4,CTNNA1,ITGB3,THSD1,WHAMM,EFNA5,FMN1,EPHB1,CDH2,CLSTN2,CHRNB2,SRC,CLDN1,DVL1,DLG5,PKP2,CACNA1A,BSN,TLN1,SETD5,ADGRB2,FN1,EIF4G1,JAM3,PTPRO,EPHB3,NPTN,CNTNAP1,PTPRD,ACE,LRP4,LRRTM3,CBLN1,FLCN,KIRREL3,PCLO,PRKACA,ITGB4,GJB6,NTRK1,GRHL2,GNPAT,FLOT1,SLITRK5,PEAK1,IL1B,PCDH17,SNAI1,CDH5,GPM6B,MEF…
GO:BP	positive regulation of intracellular signal transduction	GO:1902533	0.000541894	3.26609	571	7422	346	14723	ERN1,SPPL3,SYK,TGFB2,PIK3R6,SPHK2,PLXNB1,MAP3K14,FLT4,CCDC22,SLC9A1,STK25,SEC13,CAT,MYDGF,HSP90AA1,WWC1,CDON,HIPK2,DHX36,ALOX12B,TAB1,TFRC,SHARPIN,FNIP1,ZNF385A,ERN2,MAP3K11,F2,ITPKB,RELL2,SOX2,UNC5B,TRPV4,LRP2,CD44,GEN1,LEP,PPARD,BMP2,RASGRP4,MAP2K6,BCLAF1,CDH2,TDGF1,HCLS1,SRC,SASH1,SERINC3,DLG5,SPHK1,BAG4,NDST1,PSAP,ERBB2,SH3RF3,MAP4K1,PRKD2,CAMTA1,TRIM25,P2RX4,ANKRD17,FN1,CHI3L1,FGFR2,TGFB1,GP…
GO:BP	cellular lipid catabolic process	GO:0044242	0.000544096	3.26432	129	7422	93	14723	PLCG2,LOC101110922,ABHD16A,SMPD1,LOC101119706,SLC27A2,ABCB11,LEP,PLA2G4B,PPARD,ACOX1,PLA2G4E,IRS1,PSAP,HACL1,ECI1,HEXA,SRD5A3,ACACB,IDH1,TYSND1,LONP2,ABHD6,CEL,ILVBL,LOC101103439,NEU3,LIPE,DAGLB,PLCG1,SLC27A4,SMPD2,SMPD3,LPIN1,ACER1,PLIN5,PRDX6,HAO1,NAPEPLD,NEU2,ACOX3,ABHD2,GALC,SMPD5,SMPDL3B,SORL1,SCARB1,ACAD11,SLC25A17,GPCPD1,LDLR,GBA,SGPL1,ENPP7,ASAH2,APOB,CRABP1,PLA2G4D,LPL,PLA2G4F,ACADVL,BCO…
GO:BP	central nervous system neuron differentiation	GO:0021953	0.000622604	3.20579	144	7422	102	14723	SPTBN4,PTK2,FOXN4,SCYL1,HSP90AA1,DBX1,FEZF2,GDPD5,DLL4,NR4A2,GLI3,NKX2-1,FBXO45,LEP,DRD2,EPHB1,CHRNB2,MYCBP2,PTCH1,NDEL1,CACNA1A,PSAP,ARHGAP35,DLX1,EPHB3,WNT1,SMO,PLXNA3,WNT2,FAIM2,WNT3,LHX3,SATB2,GBX2,CBLN1,GLI2,SALL3,PSEN1,ZNF335,INHBA,ZMIZ1,PLXNA4,CNTN2,SFRP2,POU3F4,OGDH,EPHB2,LMO4,PROX1,LDB1,DYNC2H1,LHX1,ZSWIM6,CDK5,SUFU,ADARB1,WNT9B,ISL2,LHX5,LMX1A,BTG2,NRP1,NRP2,SCYL3,NTRK2,RAC3,NFE2L1,CDH1…
GO:BP	positive regulation of growth	GO:0045927	0.000637881	3.19526	149	7422	105	14723	TGFB2,SPTBN4,RASAL1,CACNA2D2,CPNE5,F2,ADAM10,LEP,DRD2,EFNA5,PPARD,FAM122A,ITSN2,ZP3,CDH4,SPHK1,SMURF1,ERBB2,TAF9B,SLC25A33,WFS1,FN1,CRYAA,EIF4G1,USP47,ACACB,MMP14,SYT3,STAT5B,FGF8,HPN,TRPV2,SMO,EDN1,INSR,EGFR,WNT2,WNT3,CXCL16,CPNE9,SFN,RPTOR,SDCBP,BMPR2,SFRP2,MEGF8,SEMA7A,MAPK14,DSCAM,YAP1,GLI1,ACTN3,MEF2C,PROX1,IGF2,NIPBL,CELF1,CAPN3,NCBP1,EXOSC2,ZFYVE27,TWF2,NRP1,VIL1,FGFR1OP,CPNE6,SYT17,TBX5,N…
GO:BP	posttranscriptional gene silencing	GO:0016441	0.000677582	3.16904	57	7422	47	14723	TNRC6B,SPOUT1,TNRC6A,TGFB1,EIF4G1,DROSHA,EGFR,BPHL,DHX9,FMR1,ZC3H7B,TNRC6C,CLP1,NCOR2,METTL3,DDX6,DND1,ZFP36,AGO4,DICER1,MYOCD,AGO2,BMP4,ADAR,SRRT,PUM1,XPO5,HNRNPA2B1,ESR1,SNIP1,ZC3H7A,EIF6,MAEL,AGO3,NCOR1,PRKRA,TNF,EIF4ENIF1,FXR1,ELAVL1,CNOT1,MOV10,LIMD1,ZC3H12A,PUS10,ZC3H10,TP53
GO:BP	nucleobase-containing compound metabolic process	GO:0006139	0.000746433	3.12701	3830	7422	2061	14723	ADCY7,NTHL1,TNFRSF1B,ERN1,POU2F1,CASC3,PATL1,UPF3A,KMT5A,POLR2D,NCOA2,KMT2B,PSME4,UXS1,TNRC6B,ABLIM3,U2AF1L4,ARNTL,SYK,SMARCC2,TGFB2,ESRP2,SYMPK,BPTF,RFXAP,RTEL1,NCOA6,ZNF862,SYNCRIP,XRCC4,TRIM26,FLI1,TRIM21,TRPT1,SPHK2,DBP,SUPT5H,PSMD14,RRP9,MRM1,ZNF76,ZNF608,ENO4,AXIN1,NWD1,AKAP8L,FKBP6,ADGRG3,NOTCH4,KPNA6,IRF2BP1,WWC3,EHMT2,MTFMT,POLDIP2,MIB1,TAF5,NOL8,CCDC22,PITX2,SLC9A1,INTS10,BHLHE40,ACSS1,…
GO:BP	mitotic cell cycle	GO:0000278	0.0007613	3.11844	511	7422	312	14723	CLASP1,CEP85,CHMP4C,LGMN,RTEL1,NES,AKAP8L,POLDIP2,CEP250,FOXO4,USP8,STAMBP,ADAMTS1,PLK1,ARHGEF2,WRAP73,MSH2,OBSL1,KIF3B,ZFYVE19,TRIP13,KMT2E,VPS4B,SH2B1,KIF22,FBXO31,NEK11,ESPL1,MYBL2,TACC2,KANK2,PDS5A,FLNA,NCAPD2,RNF2,EML1,CCDC8,GEN1,KIF18B,NUMA1,POLE,CALM3,ZNF207,KDM8,FAM122A,ARHGEF10,FOXM1,CCNE1,SMC1A,PTCH1,NDEL1,SPHK1,MRNIP,CAMK2A,PDXP,PTPN3,CDK2,STMN1,BRINP1,BMP7,ANKRD17,CDK14,TGFB1,EIF4G1,M…
GO:BP	response to inorganic substance	GO:0010035	0.00076784	3.11473	215	7422	144	14723	ADCY7,PLCG2,LGMN,SMPD1,JUN,STK25,TNFAIP3,LOC101119706,RASAL1,TRPA1,MMP9,GLRA1,MCOLN1,HOMER1,MPO,DHX36,DMTN,GCH1,PYCR1,ITPKB,TCIRG1,DLG2,CALM3,SRC,PTCH1,RASGRP2,SPHK1,DAXX,CCS,PSAP,SLC25A23,AHCYL1,CRYAA,GPR37,KCNMB4,UCP3,CPNE7,TFR2,RHOB,NR4A3,SCN5A,EGFR,BPHL,NOS3,ATP13A2,SIRT1,MAPK3,TIMELESS,ADD1,SLC5A1,DLG4,SMPD3,FOSB,ATP7B,FOS,MEF2C,ACER1,KCNA1,IL10,PKD2,SIGMAR1,ANKZF1,HVCN1,GRIA1,SLC25A13,NCF1,…
GO:BP	reproductive structure development	GO:0048608	0.000779762	3.10804	284	7422	184	14723	KMT2B,BPTF,ADAMTS1,PATZ1,MSH2,REN,SPINT1,NKX2-1,NRIP1,SERPINB5,LRP2,LEP,PPARD,PLCD1,DNMT3L,RARG,RAD21L1,TIPARP,ZP3,SRC,ZFAT,STRA6,STOX2,FOXO3,PSAP,GREB1L,SPO11,AFP,RTCB,GATA4,BMP7,ADAM19,RBM15,BAX,STAT5B,FGF8,STK11,NOG,PTX3,WNT2,HOXA10,LHX3,AXL,GLI2,INHBA,CCNF,SIRT1,PLCD3,AGO4,SPATA2,GRHL2,GGNBP2,SERPINF1,MYOCD,MSH4,ADGRG1,BMPR2,SFRP2,GNRH1,PTGIS,TBX3,BCL2L11,SNAI1,MERTK,MAPK14,ROR2,GPR149,SOX8,M…
GO:BP	ion homeostasis	GO:0050801	0.000782709	3.1064	434	7422	269	14723	SPPL3,PLCG2,JPH3,GRIN2C,ATP2A1,FTH1,CDH23,CCDC22,SLC9A1,PRKD1,PTH1R,AFG3L2,TNNI3,KEL,RMDN3,RAB20,LOC101118398,PDK4,CASQ1,ABL2,CA7,TFRC,ITPR2,ATP6V0A2,RYR3,ATP2A2,F2,GLS,TRPM1,SCNN1A,TCIRG1,WNK4,TRPV4,ATP2B2,CALM3,SNAPIN,DRD2,SLC12A5,SLC9A5,WNK2,SRC,RAB38,LOC101120446,CACNA1A,SLC34A3,GRN,PTPN3,RYR1,SLC25A23,CLN3,COMMD1,P2RX4,WFS1,ATP1A3,SCN2B,TGFB1,ADCY8,MLLT6,FFAR1,BAX,TTC7A,CCL28,NEO1,NPTN,LOC10…
GO:BP	osteoblast differentiation	GO:0001649	0.000786023	3.10456	128	7422	92	14723	NBR1,ILK,PRKD1,PTH1R,SMAD1,SMAD5,LOC101115640,JAG1,GLI3,GLIS1,SOX2,TCIRG1,GDF2,GDF10,BMP2,MAP2K6,PTCH1,BMP7,ACVR2B,IL6ST,GDPD2,SMO,CTHRC1,NOG,ATP6AP1,WNT3,SATB2,SMAD6,SMAD3,GLI2,WWTR1,LRP5,PRKACA,HOXA2,TMEM64,ACHE,BMPR2,ACVR1,SFRP2,FBN2,SNAI1,MAPK14,YAP1,GLI1,MEF2C,SOX8,BMP4,VEGFC,IGF2,SOX11,FZD1,CYP24,TNN,LTF,ADAR,TMEM119,ATF4,CHRD,RASSF2,LOX,WNT11,COL1A1,SEMA4D,CDK6,CITED1,SIRT7,FIGNL1,MYOC,BAM…
GO:BP	reproductive system development	GO:0061458	0.000854901	3.06808	286	7422	185	14723	KMT2B,BPTF,ADAMTS1,PATZ1,MSH2,REN,SPINT1,NKX2-1,UBE2Q1,NRIP1,SERPINB5,LRP2,LEP,PPARD,PLCD1,DNMT3L,RARG,RAD21L1,TIPARP,ZP3,SRC,ZFAT,STRA6,STOX2,FOXO3,PSAP,GREB1L,SPO11,AFP,RTCB,GATA4,BMP7,ADAM19,RBM15,BAX,STAT5B,FGF8,STK11,NOG,PTX3,WNT2,HOXA10,LHX3,AXL,GLI2,INHBA,CCNF,SIRT1,PLCD3,AGO4,SPATA2,GRHL2,GGNBP2,SERPINF1,MYOCD,MSH4,ADGRG1,BMPR2,SFRP2,GNRH1,PTGIS,TBX3,BCL2L11,SNAI1,MERTK,MAPK14,ROR2,GPR149…
GO:BP	regulation of secretion	GO:0051046	0.00086561	3.06268	321	7422	205	14723	RASL10B,TNFRSF1B,CLASP1,ITGAM,FAM3D,ARNTL,SYK,TGFB2,MICAL1,ATP9A,SPHK2,STAM,NRN1,SIDT2,NPHS1,SYT9,HNF4A,STX4,CHRNA5,DNAJC1,REN,VPS4B,CRY1,LOC101115640,ALOX12B,CHGA,UNC13D,ABCB11,ATP2A2,RFX3,TCIRG1,WNK4,CRY2,STXBP1,RHBDF1,LEP,RSAD2,STXBP5L,SNAPIN,DRD2,EFNA5,BMP2,ABR,CHRNB2,IRS1,DVL1,PRAM1,CACNA1A,CAMK2A,PRKCG,ILDR1,HMGCR,PFKL,RHBDF2,ASIC1,CRHR1,ADCY8,PLA2G3,FFAR1,PLA2R1,LOC101106452,TFR2,GIPC1,EDN…
GO:BP	formation of primary germ layer	GO:0001704	0.000873298	3.05884	88	7422	67	14723	SMAD1,MMP9,CTR9,ITGAV,SOX2,COL12A1,ARMC5,MMP2,BMP7,FN1,ITGA3,MMP14,COL5A2,NR4A3,NOG,WNT3,SIX2,SMAD3,INHBA,PRKACA,LAMA3,ITGA7,ITGB4,EYA1,GPI,BMPR2,ACVR1,SFRP2,SNAI1,COL11A1,SETD2,ITGA8,BMP4,TBX6,ITGA5,SMAD2,LHX1,CHRD,POFUT2,MMP8,ARID1A,WNT11,EXT2,KDM6B,TLX2,ETV2,LEO1,COL8A1,ITGA2,LAMB1,BMPR1A,MIXL1,EPB41L5,FGFR1,NODAL,PAF1,HNF1B,LEF1,LOC101104574,SRF,TXNRD1,ITGB5,GJA1,CTNNB1,WNT5A,HAND1,DKK1
GO:BP	lymphocyte activation	GO:0046649	0.000896652	3.04738	447	7422	276	14723	TNFRSF1B,PLCG2,DDOST,SYK,LOC101110922,PIK3R6,ADGRG3,ZP4,TNFAIP3,LCP1,FZD9,FOXJ1,MYB,PATZ1,MSH2,IDO1,PRKCQ,TBX21,MSN,CD79A,SEMA4A,UNC13D,DLL4,TFRC,PKN1,SART1,GLI3,FNIP1,ITPKB,TCIRG1,NFKBID,SAMSN1,CD44,PLA2G2F,LEP,RSAD2,SH3KBP1,GPS2,POU2AF1,KMT5B,RASGRP1,CHRNB2,ZP3,IL12RB1,PKNOX1,ARMC5,DLG5,CLPTM1,INPP5D,PSAP,ERBB2,EPHB6,PLA2G2D,ZEB1,TNFAIP8L2,ST3GAL1,TGFB1,DCAF15,CDKN1A,LOC101112639,SPTA1,IL6ST,BA…
GO:BP	transforming growth factor beta receptor signaling pathway	GO:0007179	0.000967741	3.01424	130	7422	93	14723	TGFB2,LTBP1,LDLRAD4,JUN,SMAD1,ITGB8,SMAD5,HIPK2,TAB1,MTMR4,LTBP4,TRIM33,SRC,IL17RD,PIN1,SMURF1,ZEB1,ZYX,TGFB1,PPARA,ITGA3,CHST11,WNT1,PML,STK11,LEMD3,GIPC1,ZBTB7A,FLCN,SMAD6,SMAD3,ENG,LRRC32,ZMIZ1,SIRT1,SPRY1,TGFB3,WFIKKN2,MYOCD,SMAD9,FERMT1,PBLD,ACVR1,SNX25,FBN2,CDH5,FOS,CD109,NLK,SOX11,SMAD2,DAB2,SPRED2,CREBBP,TGFB1I1,EP300,GLG1,SMURF2,CITED2,SKIL,COL3A1,COL1A2,LOX,WFIKKN1,USP9X,ARRB2,FBN1,CITE…
GO:BP	cellular macromolecule catabolic process	GO:0044265	0.00101106	2.99522	681	7422	405	14723	TNFRSF1B,PATL1,UPF3A,PSME4,TNRC6B,CHMP4C,CDHR4,UBQLN1,ARNTL,LGMN,SYNCRIP,PSMD14,PTK2,MIB1,CCDC22,PSMC3,USP14,SLFN14,USP42,TNFAIP3,HTRA2,USP8,SIDT2,OGT,PLK1,CUL7,PSMA2,USP19,GTPBP2,USP20,ALAD,TBX21,MSN,CHFR,VPS4B,HIPK2,DHX36,FBXO31,UBAP1,MAN1A1,DXO,RBBP6,USP5,CNOT6L,PSMD11,ERLIN2,ERLEC1,ERN2,UBR3,NSUN2,ENDOG,TCIRG1,FBXO45,TRIB2,ZNRF1,TOR1A,FBXW11,WWP2,PAN2,RHBDF1,LTN1,PPP2R5C,EXOSC10,UBE2J2,TBRG4,…
GO:BP	positive regulation of catabolic process	GO:0009896	0.00101396	2.99398	283	7422	183	14723	TNFRSF1B,PATL1,TNRC6B,UBQLN1,TRIM21,SUPT5H,PIP4K2A,AXIN1,PTK2,CCDC22,PSMC3,SH3GLB1,TNFAIP3,PLK1,MSN,TSC2,DHX36,USP5,CNOT6L,LPCAT1,OPTN,TRIB2,PAN2,FAM122A,CPEB3,OSBPL7,TIPARP,IRS1,DVL1,LRP1,FOXO3,C4BPA,ATG16L1,SMURF1,GPD1,EGLN2,MLXIPL,DAPK1,PLEKHN1,BAX,CSNK1D,LOC443240,HTT,FBXO7,STK11,RCHY1,INSR,DCP1B,YTHDF2,ZFP36L1,PLK2,TRIM67,FLCN,SH3BP4,PIP4K2C,PSEN1,RALB,HSPBP1,DND1,RGMA,SIRT1,ZFP36,RNF41,PIP4…
GO:BP	developmental process involved in reproduction	GO:0003006	0.00106748	2.97164	572	7422	345	14723	KMT2B,PSME4,ARNTL,LOC101110922,BPTF,FKBP6,EHMT2,CFAP65,ADAMTS1,TDRKH,HNF4A,SMAD5,PATZ1,MSH2,CNTFR,AURKC,REN,SPINT1,TRIP13,INPP5B,LOC101118398,DHX36,NKX2-1,NSUN2,SYCE3,LGR5,RNF2,NRIP1,SERPINB5,DNAH1,SPATA6L,LRP2,FSIP2,LEP,ALPL,PPARD,PLCD1,DNMT3L,RARG,RAD21L1,TIPARP,ZP3,SRC,ZFAT,ACOX1,STRA6,CDYL,STOX2,ZMYND15,FOXO3,PSAP,GREB1L,SPO11,AFP,RTCB,GATA4,BMP7,ADAM19,ATAT1,TGFB1,MEIOC,PLA2G3,ZNF296,RSPH1,R…
GO:BP	trans-synaptic signaling	GO:0099537	0.00108191	2.96581	364	7422	229	14723	JPH3,SYNGAP1,GRIN2C,RASGRF1,LGMN,MME,CADPS,NRN1,SLC5A7,USP14,SYT9,MPP2,CACNA2D2,STX4,CHRNA5,HOMER1,GFAP,CA7,ATP2A2,DLG2,PPP1R9B,STXBP1,TOR1A,STXBP5L,SNAPIN,DRD2,MAPK8IP2,SLC12A5,HTR1E,EPHB1,ABR,CLSTN2,CHRNB2,P2RX2,DVL1,RIN1,CACNA1A,CHRNB1,CAMK2A,PRKCG,OTOF,CLN3,ASIC1,CELF6,ADCY8,DAG1,CEP89,NPTN,ABHD6,GIPC1,ARID1B,BAIAP2,EDN1,STAC3,FYN,PTPRD,RAB5A,F2R,CHRNA2,PPP1R9A,SLC8A3,BAIAP3,APBA1,PLK2,CBLN1,…
GO:BP	post-transcriptional gene silencing by RNA	GO:0035194	0.00111688	2.95199	56	7422	46	14723	TNRC6B,SPOUT1,TNRC6A,TGFB1,EIF4G1,DROSHA,EGFR,BPHL,DHX9,FMR1,ZC3H7B,TNRC6C,CLP1,NCOR2,METTL3,DDX6,DND1,ZFP36,AGO4,DICER1,MYOCD,AGO2,BMP4,ADAR,SRRT,XPO5,HNRNPA2B1,ESR1,SNIP1,ZC3H7A,EIF6,MAEL,AGO3,NCOR1,PRKRA,TNF,EIF4ENIF1,FXR1,ELAVL1,CNOT1,MOV10,LIMD1,ZC3H12A,PUS10,ZC3H10,TP53
GO:BP	neurotransmitter transport	GO:0006836	0.00118337	2.92688	132	7422	94	14723	LOC101119236,CADPS,NRN1,SYT9,SLC28A2,CHRNA5,GFAP,SLC29A1,ATP2A2,STXBP1,TOR1A,ITGB3,STXBP5L,SNAPIN,DRD2,CHRNB2,DVL1,CACNA1A,CAMK2A,PRKCG,OTOF,ASIC1,SLC1A6,SLC22A1,SLC22A2,SLC6A2,GIPC1,SLC6A1,SLC17A8,RAB5A,BAIAP3,APBA1,SLC6A8,DOC2A,PSEN1,PPFIA3,SLC17A6,FLOT1,RIMS2,MEF2C,SLC6A12,SV2B,CACNB4,SLC6A13,SLC6A11,ADCY1,SLC1A2,ADRA2A,NOS1,BRAF,CHRNA4,BACE1,FBXL20,GRIN3A,NAPA,PRRT2,SLC6A4,SLC22A3,SYN1,SLC18A…
GO:BP	regulation of vasculature development	GO:1901342	0.00119802	2.92154	177	7422	121	14723	TGFB2,PIK3R6,FOXO4,PTPRM,LOC101119706,SMAD1,ITGB8,ADAMTS1,ADGRB3,MYDGF,RRAS,SEMA4A,HIPK2,TJP1,KRIT1,ADAM10,PGK1,LEP,GDF2,ADGRA2,SASH1,SPHK1,TIE1,PRKD2,ADGRB2,ANGPT4,CHI3L1,RAPGEF3,PML,RHOB,STAT3,JAK1,NOS3,PLK2,BMPER,SEMA3E,ENG,ECM1,PDE3B,SIRT1,NAXE,SERPINF1,IL1B,AGO2,SFRP2,PTGIS,PLCG1,CDH5,IL10,VEGFC,ALOX5,FOXJ2,ITGA5,ADAM12,COL4A3,MECP2,EPHA1,HK2,DCN,RHOJ,CREB3L1,JUP,VASH2,AMOT,NRP1,ADM,ROCK1,ET…
GO:BP	calcium ion homeostasis	GO:0055074	0.00123492	2.90836	223	7422	148	14723	SPPL3,PLCG2,JPH3,GRIN2C,ATP2A1,CDH23,PRKD1,PTH1R,AFG3L2,TNNI3,KEL,RMDN3,CASQ1,ABL2,ITPR2,RYR3,ATP2A2,F2,TRPM1,TCIRG1,TRPV4,ATP2B2,CALM3,CACNA1A,RYR1,SLC25A23,CLN3,P2RX4,WFS1,TGFB1,ADCY8,FFAR1,BAX,CCL28,NPTN,LOC101106452,TACR1,TRPV6,HTT,PML,EDN1,FYN,TMEM165,ATP6V1B1,F2R,ATP2B3,SLC8A3,SMAD3,LETM1,MCU,PSEN1,GRIN2B,PDZD8,ATP13A2,LOC101120825,STIM2,TMEM64,DMPK,ERO1A,CEMIP,TGM2,PLCG1,TRPM2,CDH5,ATP7B,E…
GO:BP	negative regulation of phosphate metabolic process	GO:0045936	0.00136009	2.86643	340	7422	215	14723	CEP85,TGFB2,LDLRAD4,MICAL1,SMPD1,PIP4K2A,PIK3IP1,CAMSAP3,IGF1R,TNFAIP3,PLK1,SLC12A8,MLLT1,DMTN,OCLN,PKN1,PLEK,LPCAT1,DUSP7,SAMSN1,CACTIN,CCDC8,FAM122A,TRAF3IP1,PTPN13,IGBP1,WDR81,TSKS,DVL1,DUSP9,BAG4,HMGCR,PTPRB,PARP14,BMP7,MLXIPL,TGFB1,EIF4G1,CDKN1A,PPARA,PTPRO,GADD45B,CDK5RAP3,BAX,PPP2R5A,PPP1R35,FBXO7,STAT3,CADM4,RRP1B,NOG,INCA1,CDK5RAP1,SFI1,SLC8A3,FLCN,SMAD6,PIP4K2C,PTK6,WWTR1,MYO1D,LRP5,PSE…
GO:BP	negative regulation of phosphorus metabolic process	GO:0010563	0.00136009	2.86643	340	7422	215	14723	CEP85,TGFB2,LDLRAD4,MICAL1,SMPD1,PIP4K2A,PIK3IP1,CAMSAP3,IGF1R,TNFAIP3,PLK1,SLC12A8,MLLT1,DMTN,OCLN,PKN1,PLEK,LPCAT1,DUSP7,SAMSN1,CACTIN,CCDC8,FAM122A,TRAF3IP1,PTPN13,IGBP1,WDR81,TSKS,DVL1,DUSP9,BAG4,HMGCR,PTPRB,PARP14,BMP7,MLXIPL,TGFB1,EIF4G1,CDKN1A,PPARA,PTPRO,GADD45B,CDK5RAP3,BAX,PPP2R5A,PPP1R35,FBXO7,STAT3,CADM4,RRP1B,NOG,INCA1,CDK5RAP1,SFI1,SLC8A3,FLCN,SMAD6,PIP4K2C,PTK6,WWTR1,MYO1D,LRP5,PSE…
GO:BP	protein catabolic process	GO:0030163	0.00138639	2.85811	604	7422	362	14723	TNFRSF1B,PSME4,CHMP4C,CDHR4,UBQLN1,ARNTL,GRIN2C,LGMN,PSMD14,AXIN1,PTK2,MIB1,CCDC22,PSMC1,PSMC3,USP14,USP42,LRIG2,TNFAIP3,HTRA2,USP8,OGT,PLK1,CUL7,PSMA2,USP19,USP20,ALAD,TBX21,MSN,CHFR,VPS4B,HIPK2,FBXO31,GFAP,UBAP1,MAN1A1,RBBP6,USP5,PSMD11,ERLIN2,LPCAT1,ERLEC1,UBR3,FLNA,TCIRG1,FBXO45,TRIB2,ZNRF1,TOR1A,FBXW11,WWP2,RHBDF1,LTN1,PPP2R5C,UBE2J2,RGP1,FAM122A,OSBPL7,TIPARP,MYCBP2,WDR81,PIN1,DVL1,LRP1,KLH…
GO:BP	biological process involved in interspecies interaction between organisms	GO:0044419	0.00139672	2.85489	824	7422	482	14723	TNFRSF1B,PLCG2,STAB2,CHMP4C,TRIM10,SYK,PIK3R6,SYNCRIP,TRIM26,TRIM21,SMPD1,MAP3K14,KPNA6,STXBP2,PRKD1,PSMC3,JUN,HDAC1,TNFAIP3,LITAF,ITGB8,ARHGEF2,C7,G3BP1,ITGAX,STX4,IDO1,TBX21,VPS4B,CTR9,RAB20,MPO,DHX36,ITGAV,PDE4B,CHGA,UNC13D,IRF3,ADAM15,GCH1,STAT2,IL17RC,TRAFD1,ZBP1,OPTN,YTHDC2,F2,LYST,CACTIN,STXBP1,LGALS8,LEP,RSAD2,MAPKBP1,DRD2,BPI,BMP2,POU2AF1,BAIAP2L1,TRAF3IP1,ABR,TDGF1,NLRC5,IL12RB1,CLDN1,S…
GO:BP	regulation of angiogenesis	GO:0045765	0.00142191	2.84713	174	7422	119	14723	TGFB2,PIK3R6,FOXO4,PTPRM,LOC101119706,SMAD1,ITGB8,ADAMTS1,ADGRB3,MYDGF,RRAS,SEMA4A,HIPK2,TJP1,KRIT1,PGK1,LEP,GDF2,ADGRA2,SASH1,SPHK1,TIE1,PRKD2,ADGRB2,ANGPT4,CHI3L1,RAPGEF3,PML,RHOB,STAT3,JAK1,NOS3,PLK2,BMPER,SEMA3E,ENG,ECM1,PDE3B,SIRT1,NAXE,SERPINF1,IL1B,AGO2,SFRP2,PTGIS,PLCG1,CDH5,IL10,VEGFC,ALOX5,FOXJ2,ITGA5,ADAM12,COL4A3,MECP2,EPHA1,HK2,DCN,RHOJ,CREB3L1,JUP,VASH2,AMOT,NRP1,ADM,ROCK1,ETS1,EGLN…
GO:BP	regulation of apoptotic signaling pathway	GO:2001233	0.00145458	2.83726	251	7422	164	14723	UBQLN1,GHITM,HDAC1,TNFAIP3,HTRA2,SCG2,NOC2L,MMP9,STX4,CAAP1,SGK3,ITGAV,AR,NR4A2,ZNF385A,UNC5B,ITGA6,CTNNA1,PPP2R1B,CD44,MAPK8IP2,BCLAF1,IGBP1,DEDD2,SRC,ELL3,SERINC3,RRM2B,WFS1,COL2A1,MNT,USP47,PARL,BAX,ICAM1,HTT,PML,HYOU1,BPHL,PPP1CA,NOG,INCA1,ANKRD2,FAIM2,NACC2,MADD,FLCN,GCLM,PSEN1,AGTR2,INHBA,SIRT1,LOC101105208,RTKN2,NCK1,EYA1,ACVR1,IL1B,SFRP2,CTH,SNAI1,CASP2,PAK5,EPO,YAP1,BAD,BIRC6,BMP4,CTSC,P…
GO:BP	mesenchymal cell differentiation	GO:0048762	0.00150936	2.82121	149	7422	104	14723	CLASP1,TGFB2,LDLRAD4,NOTCH4,FOXA2,JAG1,ADAM15,BMP2,CDH2,IL17RD,ELL3,DLG5,LAMA5,FAM172A,TIAM1,BMP7,FN1,TGFB1,DAG1,FGF8,HPN,SMO,EDN1,MTOR,NOG,ADIPOR1,PHLDB1,WNT2,GBX2,SIX2,SMAD3,WWTR1,ENG,SPRY1,MAPK3,TGFB3,PBLD,ACVR1,IL1B,SOX10,SFRP2,TBX3,SNAI1,MEF2C,KBTBD8,SOX8,BMP4,ZNF750,SMAD2,DAB2,SEMA3F,SPRED2,TGFB1I1,RDH10,PHACTR4,CITED2,TCOF1,POFUT2,SDHAF2,GSC,WNT11,NRP1,NRP2,ROCK1,COL1A1,PHLDB2,GATA5,LRP6,I…
GO:BP	secretion	GO:0046903	0.00151738	2.81891	530	7422	321	14723	RASL10B,TNFRSF1B,CLASP1,ITGAM,EXOC6,FAM3D,ARNTL,SYK,TGFB2,MICAL1,ATP9A,SPHK2,RAB8A,STAM,CADPS,STXBP2,NRN1,ZP4,SIDT2,NPHS1,SYT9,HNF4A,STX4,CHRNA5,DNAJC1,REN,VPS4B,CRY1,LOC101115640,ALOX12B,CHGA,UNC13D,DMTN,PLEK,VPS33B,PRSS12,ABCB11,UBE2Q1,ATP2A2,MC4R,RFX3,TCIRG1,WNK4,CRY2,TRPV4,STXBP1,RHBDF1,PLA2G2F,LEP,RSAD2,STXBP5L,SNAPIN,DRD2,EFNA5,LTBP4,BMP2,ABR,RASGRP1,CHRNB2,IRS1,GPAT4,DVL1,RAB11FIP2,PRAM1,L…
GO:BP	circulatory system process	GO:0003013	0.00154418	2.8113	272	7422	176	14723	RASL10B,DOCK5,TGFB2,FLI1,SPTBN4,SLC9A1,SNTA1,TNNI3,PTPRM,ADRB3,SMAD5,SLC12A8,GAA,REN,GCH1,OCLN,CACNA1D,ATP2A2,TRPV4,CALM3,DRD2,PLCB3,MAP2K6,ABR,SRC,SLC2A1,P2RX2,MYH7,PKP2,P2RX4,MYL3,ATP1A3,PRCP,SCN2B,SLC4A5,CBS,ARHGAP35,MAP2K3,PTPRO,GSN,EDN1,SREBF1,SCN5A,FYN,MTOR,ACE,F2R,NOS3,NPPA,GCLM,WWTR1,LRP5,F5,AGTR2,HTR1D,HBEGF,ADCY6,DMPK,TRPM4,BMPR2,DSP,SLC5A1,CDH5,SLC27A4,ATP1A1,YAP1,TBX18,SLC4A3,SRSF1,KC…
GO:BP	regulation of cell cycle	GO:0051726	0.00156743	2.80481	570	7422	343	14723	SPAG5,CEP85,CHMP4C,ARNTL,LGMN,TRIM21,POLDIP2,CEP250,FOXO4,TNFAIP3,ADAMTS1,PLK1,MSH2,OBSL1,ZFYVE19,CHFR,TRIP13,KMT2E,VPS4B,SH2B1,CRY1,FBXO31,NEK11,GDPD5,THAP5,CEP295,KANK2,NSUN2,CCNL1,CCDC8,GEN1,NUMA1,LEP,CCNL2,CALM3,DRD2,RNF167,BMP2,FAM122A,CEP131,INTS7,PIN1,CCNE1,PTCH1,RXFP3,SPHK1,MRNIP,PDXP,EIF2AK4,PTPN3,BRINP1,BMP7,ANKRD17,TGFB1,EIF4G1,MNT,MEIOC,CDKN1A,USP47,ANGEL2,HINFP,RAD51D,GADD45B,CDK5RAP…
GO:BP	regulation of catalytic activity	GO:0050790	0.00163752	2.78581	1332	7422	754	14723	RABGAP1L,ERN1,CEP85,SYNGAP1,SYK,RASGRF1,TGFB2,PIK3R6,MICAL1,LGMN,ANKRD54,XRCC4,NES,TRPT1,SPHK2,SMPD1,PIP4K2A,AXIN1,PLXNB1,KALRN,CDH3,PIK3IP1,USP14,JUN,SH3GLB1,HDAC1,NEDD9,CAMSAP3,PIP5K1A,IGF1R,TNFAIP3,RASAL1,HTRA2,PLXNB2,FOXJ1,ECSIT,GAPVD1,PLK1,ARHGEF2,MMP9,MSH2,STX4,PRKCQ,SLC12A8,TBC1D9B,CAAP1,COL7A1,SH2D3A,ACAP3,SERPINB1,TSC2,MLLT1,RALBP1,PCOLCE,SGSM1,TAB1,ABL2,MAP3K6,ARAP2,GCH1,PSD,NR4A2,SBF2,…
GO:BP	regulation of neuron projection development	GO:0010975	0.00164439	2.78399	222	7422	147	14723	KIAA0319,SYNGAP1,PLXNB1,PTK2,STK25,LRIG2,PLXNB2,KEL,SS18L1,OBSL1,ACAP3,GFAP,ABL2,ITGA6,CRMP1,DPYSL3,KIF13B,SNAPIN,EFNA5,RAP1GAP2,PTK7,CHRNB2,CDH4,SRCIN1,DVL1,NDEL1,CACNA1A,ANKRD27,ULK4,CAPRIN1,BMP7,FN1,GAK,ARHGAP35,PLA2G3,EPHB3,CAMSAP2,TRPV2,FBXO7,STK11,CSMD3,FYN,PLXNA3,LRP4,WNT3,TRIM67,TNR,PTK6,ATP1B2,PSEN1,SEMA3G,FES,SIPA1L1,RGMA,NTRK1,CAMK1,CNTN2,SCARF1,NCK1,RELN,BMPR2,DIP2B,SFRP2,MEGF8,PTPRF,…
GO:BP	positive regulation of cellular component biogenesis	GO:0044089	0.00169058	2.77196	346	7422	218	14723	CLASP1,SYNDIG1,SYK,PIP4K2A,KIAA1211,STAM,PPHLN1,SH3GLB1,LCP1,NPHS1,WRAP73,FCHSD1,JMY,MSN,VPS4B,SEMA4A,ARPC1B,CHGA,PLEKHM1,COL16A1,TFRC,CEP295,AMIGO2,CNOT6L,PLEK,FNIP1,NAV3,DPYSL3,PAN2,NUMA1,WHAMM,EFNA5,FMN1,CROCC,BAIAP2L1,ARHGEF10,EPHB1,CLSTN2,SRC,FHOD1,NDEL1,DLG5,BAG4,CDC42EP4,ADGRB2,BMP7,STX18,FUZ,ATAT1,TGFB1,ARHGAP35,EIF4G1,RAPGEF3,DAG1,BAX,EPHB3,CARMIL2,DYNC1H1,ICE1,IQGAP2,WNT1,HTT,EPS8L1,CKA…
GO:BP	aromatic compound biosynthetic process	GO:0019438	0.00172891	2.76223	2721	7422	1483	14723	ALAS1,ADCY7,TNFRSF1B,POU2F1,KMT5A,POLR2D,NCOA2,KMT2B,UXS1,ABLIM3,ARNTL,SYK,SMARCC2,TGFB2,BPTF,RFXAP,NCOA6,ZNF862,TRIM26,FLI1,TRIM21,SPHK2,DBP,SUPT5H,CPOX,ZNF76,ZNF608,AXIN1,NWD1,AKAP8L,ADGRG3,NOTCH4,KPNA6,DCT,IRF2BP1,WWC3,EHMT2,POLDIP2,TAF5,CDH3,CCDC22,PITX2,SLC9A1,BHLHE40,ACSS1,PPHLN1,FOXN4,PSMC3,JUN,SOX3,RCOR2,HDAC1,VPS72,MN1,FOXO4,MYOZ1,SAP30BP,TNFAIP3,LOC101119706,SMAD1,RUNX1T1,TAF6,LITAF,FOX…
GO:BP	lipid catabolic process	GO:0016042	0.00173442	2.76085	205	7422	137	14723	PLCG2,LOC101110922,ABHD16A,SMPD1,LOC101119706,SLC27A2,PLIN1,ABCB11,PLA2G2F,LEP,PLA2G4B,PPARD,PLCB3,HSD17B14,ACOX1,PLA2G4E,IRS1,LOC101107420,PSAP,HSD17B6,PLA2G2D,HACL1,ECI1,HEXA,SRD5A3,ACACB,IDH1,TYSND1,LONP2,ABHD6,CEL,ILVBL,LOC101103439,NEU3,PLBD2,LIPE,PDE3B,PLCD4,PCCA,PLCD3,PLBD1,PNPLA5,PLCH2,PLCH1,DAGLB,IL1B,PLCG1,PNPLA1,PLCE1,LOC101117622,PLD2,SLC27A4,SMPD2,SMPD3,AKR1D1,LPIN1,ACER1,RARRES2,PLI…
GO:BP	mesoderm morphogenesis	GO:0048332	0.00180584	2.74332	52	7422	43	14723	SMAD1,ARMC5,BMP7,ITGA3,NR4A3,NOG,WNT3,SIX2,SMAD3,INHBA,PRKACA,ITGB4,EYA1,GPI,BMPR2,ACVR1,SFRP2,TBX3,SNAI1,SETD2,ITGA8,BMP4,TBX6,SMAD2,CHRD,POFUT2,WNT11,EXT2,KDM6B,TLX2,ETV2,ITGA2,BMPR1A,EPB41L5,FGFR1,NODAL,LEF1,SRF,TXNRD1,GJA1,WNT5A,HAND1,DKK1
GO:BP	gene silencing by miRNA	GO:0035195	0.00183434	2.73652	55	7422	45	14723	TNRC6B,SPOUT1,TNRC6A,TGFB1,EIF4G1,DROSHA,EGFR,BPHL,DHX9,FMR1,ZC3H7B,TNRC6C,NCOR2,METTL3,DDX6,DND1,ZFP36,AGO4,DICER1,MYOCD,AGO2,BMP4,ADAR,SRRT,XPO5,HNRNPA2B1,ESR1,SNIP1,ZC3H7A,EIF6,MAEL,AGO3,NCOR1,PRKRA,TNF,EIF4ENIF1,FXR1,ELAVL1,CNOT1,MOV10,LIMD1,ZC3H12A,PUS10,ZC3H10,TP53
GO:BP	cellular calcium ion homeostasis	GO:0006874	0.00184978	2.73288	212	7422	141	14723	SPPL3,PLCG2,JPH3,GRIN2C,ATP2A1,CDH23,PRKD1,PTH1R,AFG3L2,TNNI3,KEL,RMDN3,CASQ1,ABL2,ITPR2,RYR3,ATP2A2,F2,TRPM1,TCIRG1,TRPV4,ATP2B2,CALM3,CACNA1A,RYR1,SLC25A23,CLN3,P2RX4,TGFB1,ADCY8,FFAR1,BAX,CCL28,NPTN,LOC101106452,TACR1,TRPV6,HTT,PML,EDN1,FYN,TMEM165,F2R,ATP2B3,SLC8A3,SMAD3,LETM1,MCU,PSEN1,GRIN2B,PDZD8,ATP13A2,STIM2,TMEM64,DMPK,ERO1A,CEMIP,TGM2,PLCG1,TRPM2,CDH5,ATP7B,EPO,MYO5A,PKHD1,CALCR,PKD2,S…
GO:BP	organelle assembly	GO:0070925	0.00187966	2.72592	549	7422	331	14723	PATL1,CHMP4C,ABLIM3,UBQLN1,DNAAF1,PIP4K2A,RAB8A,EHMT2,STAM,GORASP2,CEP250,SH3GLB1,MYOZ1,LCP1,FOXJ1,CFAP65,TUBB1,PLK1,ARHGEF2,WRAP73,BIN2,AURKC,IFT122,KIF3B,MSN,VPS4B,RAB20,CASQ1,KIF24,MYBL2,CEP295,FEZ2,CNOT6L,EVI5L,ATG9A,FLNA,ATP2A2,RFX3,CEP19,TCIRG1,DNAH1,FSIP2,DRC1,PAN2,NUMA1,ZNF207,CCDC40,TMEM231,CROCC,ARHGEF10,TRAF3IP1,CEP131,DHX30,SRC,RAB38,SMC1A,MKS1,ATG16L1,LAMA5,SMURF1,MYOM2,PRKDC,CELSR3,…
GO:BP	forebrain development	GO:0030900	0.00190731	2.71958	250	7422	163	14723	BCAN,DCT,HDAC1,HTRA2,SEMA6B,CDON,FEZF2,GDPD5,NR4A2,GLI3,NKX2-1,NEUROD6,SOX2,FBXO45,LRP2,FAT4,NUMBL,DRD2,BMP2,CDH2,CHRNB2,SRC,NDEL1,NDST1,OTX1,ATAT1,ARHGAP35,NDE1,BAX,DLX1,HES5,FGF8,EPHB3,UCHL5,WNT1,SMO,VAX2,TOP2B,DMRTA2,NR4A3,FYN,NOG,PLXNA3,LHX3,AXL,SATB2,GBX2,TNR,KIRREL3,GLI2,UBA6,SALL3,FUT10,ATP1B2,PSEN1,DIXDC1,SYNE2,ZNF335,INHBA,ZMIZ1,PLXNA4,CNTN2,RELN,SLITRK5,ADGRG1,RFX4,SLIT1,TBX3,SEMA7A,POU…
GO:BP	peptidyl-serine modification	GO:0018209	0.00200247	2.69843	190	7422	128	14723	ERN1,SYK,ILK,SPTBN4,PLK1,HSP90AA1,HIPK2,DMTN,TFRC,FNIP1,MGAT5B,CD44,TDGF1,HCLS1,BAG4,MKNK1,CAMK2A,CDK2,MAP4K1,PRKD2,PRKDC,MLXIPL,TGFB1,EIF4G1,RAPGEF3,BAX,AURKB,MAP3K12,EGFR,MTOR,BPHL,CLSPN,ARRB1,PLK2,TNKS,PRKACA,PCK1,CNOT9,GGNBP2,CAMK1,PLCL2,NCK1,RPTOR,NCK2,HIPK4,SFRP2,MAPK14,EPO,NSD1,MAPK12,NLK,IKBKE,GPD1L,CLK1,RPS6KA5,PAK2,CDK5R1,PARP1,PWP1,CHEK2,ULK1,LMTK2,MORC3,ATM,MAPKAPK3,PDGFB,NOS1,RIPK2,C…
GO:BP	cellular response to hormone stimulus	GO:0032870	0.00201907	2.69485	299	7422	191	14723	ARNTL,PIP4K2A,NCOA5,FBXO32,HDAC1,FOXO4,OGT,PRKCQ,DNAI1,REN,ZNF366,CRY1,PDK4,AR,NR4A2,KANK2,CRY2,STAT5A,LEP,EFNA5,BAIAP2L1,CREBRF,ARID5A,SRC,ACACA,PRMT2,IRS1,NDEL1,DAXX,TNS2,SLC25A33,PRKDC,BMP7,PRCP,CALCOCO1,CRHR1,AHCYL1,PPARA,SSTR2,KMT2D,STAT5B,IRS4,GCGR,UCP1,NR4A3,SREBF1,STAT3,INSR,ADIPOR1,ZBTB7A,RXRB,ZFP36L1,PIP4K2C,AGTR2,MARS,ZMIZ1,NCOR2,PRKACA,PCK1,PAX8,CNOT9,SIRT1,ADCY6,UBA5,PIP4K2B,NR3C1,SY…
GO:BP	chemical synaptic transmission	GO:0007268	0.0020298	2.69255	359	7422	225	14723	JPH3,SYNGAP1,GRIN2C,RASGRF1,LGMN,MME,CADPS,NRN1,SLC5A7,USP14,SYT9,MPP2,CACNA2D2,STX4,CHRNA5,HOMER1,GFAP,CA7,ATP2A2,DLG2,PPP1R9B,STXBP1,TOR1A,STXBP5L,SNAPIN,DRD2,MAPK8IP2,SLC12A5,HTR1E,EPHB1,ABR,CLSTN2,CHRNB2,P2RX2,DVL1,RIN1,CACNA1A,CHRNB1,CAMK2A,PRKCG,OTOF,CLN3,ASIC1,CELF6,ADCY8,CEP89,NPTN,ABHD6,GIPC1,ARID1B,BAIAP2,EDN1,STAC3,FYN,RAB5A,F2R,CHRNA2,PPP1R9A,SLC8A3,BAIAP3,APBA1,PLK2,CBLN1,TNR,PLAT,DO…
GO:BP	anterograde trans-synaptic signaling	GO:0098916	0.0020298	2.69255	359	7422	225	14723	JPH3,SYNGAP1,GRIN2C,RASGRF1,LGMN,MME,CADPS,NRN1,SLC5A7,USP14,SYT9,MPP2,CACNA2D2,STX4,CHRNA5,HOMER1,GFAP,CA7,ATP2A2,DLG2,PPP1R9B,STXBP1,TOR1A,STXBP5L,SNAPIN,DRD2,MAPK8IP2,SLC12A5,HTR1E,EPHB1,ABR,CLSTN2,CHRNB2,P2RX2,DVL1,RIN1,CACNA1A,CHRNB1,CAMK2A,PRKCG,OTOF,CLN3,ASIC1,CELF6,ADCY8,CEP89,NPTN,ABHD6,GIPC1,ARID1B,BAIAP2,EDN1,STAC3,FYN,RAB5A,F2R,CHRNA2,PPP1R9A,SLC8A3,BAIAP3,APBA1,PLK2,CBLN1,TNR,PLAT,DO…
GO:BP	embryonic skeletal system development	GO:0048706	0.00206099	2.68592	102	7422	75	14723	FLVCR1,LOC101115640,SULF2,GLI3,KIAA1217,HOXC11,MED12,HOXC5,MKS1,NDST1,ZEB1,BMP7,COL2A1,FGFR2,DLX1,MMP14,FGF8,CHST11,HOXB2,PCSK5,NOG,SATB2,SIX2,SMAD3,HOXD3,SLC39A1,IFT140,HOXA3,GRHL2,HOXA2,EYA1,MEGF8,MEF2C,MDFI,SETD2,BMP4,TBX15,SMAD2,NIPBL,HOXB7,MYF5,IRX5,LHX1,RDH10,HOXB5,WNT9B,HOXA9,SIX1,GSC,TAPT1,WNT11,HOXD1,COL1A1,PAX5,DEAF1,HOXB9,HOXC9,HOXB1,PDGFRA,TULP3,IHH,MTHFD1L,SIX4,ALX1,NODAL,HOXA6,ACVR2…
GO:BP	secretion by cell	GO:0032940	0.00211783	2.67411	452	7422	277	14723	RASL10B,TNFRSF1B,CLASP1,ITGAM,EXOC6,FAM3D,ARNTL,SYK,TGFB2,MICAL1,ATP9A,SPHK2,RAB8A,STAM,CADPS,STXBP2,NRN1,ZP4,SIDT2,SYT9,HNF4A,STX4,CHRNA5,DNAJC1,REN,VPS4B,CRY1,LOC101115640,CHGA,UNC13D,DMTN,PLEK,VPS33B,PRSS12,UBE2Q1,ATP2A2,MC4R,RFX3,TCIRG1,CRY2,TRPV4,STXBP1,RHBDF1,LEP,RSAD2,STXBP5L,SNAPIN,DRD2,EFNA5,LTBP4,BMP2,ABR,RASGRP1,CHRNB2,IRS1,DVL1,RAB11FIP2,PRAM1,CACNA1A,PSAP,CAMK2A,PRKCG,OTOF,ILDR1,HMGC…
GO:BP	negative regulation of cell differentiation	GO:0045596	0.00215417	2.66672	418	7422	258	14723	KIAA0319,NBR1,SYNGAP1,ARNTL,LDLRAD4,ZADH2,PTK2,MIB1,FOXO4,SMAD1,FOXJ1,ARHGEF2,MMP9,MYB,TBX21,FOXA2,CTR9,FEZF2,ITGAV,JAG1,DMTN,GLI3,GLIS1,F2,ITPKB,TRIB2,NFKBID,TRPV4,CTNNA1,GDF10,EFNA5,PPARD,MEIS1,BMP2,RARG,GPS2,EPHB1,IL17RD,NKX6-3,PTCH1,PKP2,DNAJB11,SPDEF,INPP5D,ERBB2,PRDM6,BRINP1,ZEB1,NFATC1,BMP7,ANKRD17,TGFB1,PIAS3,PPARA,RBM15,DLX1,HES5,STAT5B,HPN,WNT1,FBXO7,GDF5,SMO,COL5A2,STAT3,EGFR,NOG,PLXNA…
GO:BP	cellular response to chemical stress	GO:0062197	0.00216962	2.66362	197	7422	132	14723	UBQLN1,ARNTL,LRRC8D,JUN,STK25,TNFAIP3,LOC101119706,HTRA2,MMP9,STX4,MPO,GCH1,PYCR1,NR4A2,ATP2A2,TRPV4,LRRC8E,SRC,FOXO3,SPHK1,CCS,PSAP,SLC25A23,CLN3,MMP2,GPR37,DAPK1,AIFM2,PLA2R1,WNT1,FBXO7,G6PD,PML,RHOB,UCP1,NR4A3,EGFR,BPHL,ANKRD2,NOS3,LETM1,ATP13A2,SIRT1,MAPK3,DYSF,ROMO1,LONP1,SMPD3,EPO,FOS,BAD,IL10,PKD2,SIGMAR1,ANKZF1,ALOX5,PARP1,PPARGC1B,NCF1,CAPN3,ATM,ATF4,P4HB,EFHD1,ATG5,MYLK,CHD6,SELENON,PRR…
GO:BP	positive regulation of GTPase activity	GO:0043547	0.00216977	2.66359	180	7422	122	14723	RABGAP1L,SYNGAP1,RASGRF1,PLXNB1,JUN,NEDD9,PIP5K1A,FOXJ1,TBC1D9B,ACAP3,TSC2,RALBP1,SGSM1,ARAP2,EVI5L,ARHGEF12,ARAP3,ITGA6,RGP1,ARHGEF10,TBC1D2,ABR,RASGRP1,PIN1,RAB11FIP2,TBC1D25,ARHGEF19,ELMOD3,RASGRP2,NDEL1,ACAP1,ASAP3,ERBB2,APC2,TBC1D8B,RAPGEF6,TIAM1,RAPGEF3,ARHGAP45,STARD13,RINL,DVL2,RGS16,RACGAP1,RANGAP1,ARFGAP3,ARHGAP22,F2R,ARAP1,TBC1D10B,FLCN,RASA1,ARHGEF5,SIPA1L1,RGMA,NTRK1,GMIP,RGS14,RIN3,…
GO:BP	gene silencing by RNA	GO:0031047	0.00220206	2.65717	72	7422	56	14723	TNRC6B,FKBP6,SPOUT1,CNOT6L,TNRC6A,TGFB1,EIF4G1,DROSHA,EGFR,BPHL,DHX9,FMR1,ZC3H7B,TNRC6C,CLP1,NCOR2,METTL3,DDX6,DND1,ZFP36,AGO4,DICER1,MYOCD,AGO2,SND1,BMP4,PIWIL1,ADAR,SRRT,TDRD12,XPO5,HNRNPA2B1,ESR1,SNIP1,ZC3H7A,EIF6,MAEL,CNOT10,AGO3,NCOR1,PRKRA,TNF,EIF4ENIF1,FXR1,ELAVL1,CNOT1,MOV10,PIWIL2,LIMD1,ZC3H12A,PUS10,LIN28A,PIWIL3,ZC3H10,TP53,LIN28B
GO:BP	blood circulation	GO:0008015	0.00231354	2.63572	254	7422	165	14723	RASL10B,DOCK5,TGFB2,FLI1,SPTBN4,SLC9A1,SNTA1,TNNI3,PTPRM,ADRB3,SMAD5,GAA,REN,GCH1,OCLN,CACNA1D,ATP2A2,TRPV4,CALM3,DRD2,PLCB3,MAP2K6,ABR,P2RX2,MYH7,PKP2,P2RX4,MYL3,ATP1A3,PRCP,SCN2B,SLC4A5,CBS,ARHGAP35,MAP2K3,PTPRO,GSN,EDN1,SREBF1,SCN5A,MTOR,ACE,F2R,NOS3,NPPA,GCLM,LRP5,F5,AGTR2,HTR1D,HBEGF,ADCY6,DMPK,TRPM4,BMPR2,DSP,CDH5,ATP1A1,TBX18,SLC4A3,SRSF1,KCNJ5,KCNK6,GPD1L,CORIN,UTS2R,PLOD3,CACNA2D1,PDE3A,…
GO:BP	heterocycle biosynthetic process	GO:0018130	0.00233114	2.63243	2718	7422	1480	14723	ALAS1,ADCY7,TNFRSF1B,POU2F1,KMT5A,POLR2D,NCOA2,KMT2B,UXS1,ABLIM3,ARNTL,SYK,SMARCC2,TGFB2,BPTF,RFXAP,NCOA6,ZNF862,TRIM26,FLI1,TRIM21,SPHK2,DBP,SUPT5H,CPOX,ZNF76,ZNF608,AXIN1,NWD1,AKAP8L,ADGRG3,NOTCH4,KPNA6,IRF2BP1,WWC3,EHMT2,POLDIP2,TAF5,CCDC22,PITX2,SLC9A1,BHLHE40,ACSS1,PPHLN1,FOXN4,PSMC3,JUN,SOX3,RCOR2,HDAC1,VPS72,MN1,FOXO4,MYOZ1,SAP30BP,TNFAIP3,LOC101119706,SMAD1,RUNX1T1,TAF6,LITAF,FOXJ1,CAT,HD…
GO:BP	negative regulation of intracellular signal transduction	GO:1902532	0.00234985	2.62896	340	7422	214	14723	SYNGAP1,ARNTL,SMPD1,ADGRG3,WWC3,LEMD2,CCDC22,PIK3IP1,HDAC1,IGF1R,MYOZ1,TNK1,TNFAIP3,RASAL1,LITAF,STAMBP,NOC2L,MMP9,WWC1,SLC12A8,TSC2,ARHGAP25,PRDM15,FNIP1,ZNF385A,DUSP7,NFKBID,CACTIN,CD44,FBXW11,MAPKBP1,DRD2,GPS2,WNK2,SRC,PIN1,ELL3,FOXM1,DUSP9,DLG5,HMGCR,STMN1,SESN1,KPTN,RRM2B,WFS1,BMP7,ARHGAP35,MAP2K3,USP47,PPARA,ITGA3,PARL,DAG1,CDK5RAP3,RASAL3,STK11,HYOU1,MTOR,BPHL,ADIPOR1,TRIM67,FLCN,RASA1,SH3…
GO:BP	chromatin organization	GO:0006325	0.00235503	2.628	474	7422	289	14723	RUVBL1,KMT5A,KMT2B,PSME4,SSRP1,CHD2,UBE2E1,BPTF,AKAP8L,EHMT2,RBBP5,PPHLN1,HDAC1,VPS72,HDAC10,SUV39H1,FBL,OGT,NOC2L,MYB,SMARCB1,BAHD1,KMT2E,CTCFL,CTR9,NEK11,KDM4B,PRMT8,PKN1,PHF2,BRD2,RNF2,ASF1B,LOC101102223,CHD5,PHF19,KDM8,BAZ1A,KANSL3,SMARCA5,KMT5B,KPNA7,ACTL6B,TET3,PRMT2,DAXX,ATXN7L3,SMARCD1,SETD5,PRKD2,SETMAR,GTF3C4,CHD4,CHD1L,KAT6A,TGFB1,MLLT6,KMT2D,CDAN1,TSPYL5,CXXC1,AURKB,MAPRE1,MAP3K12,EP4…
GO:BP	calcium ion transport	GO:0006816	0.00254213	2.5948	256	7422	166	14723	PLCG2,JPH3,UBQLN1,GRIN2C,ATP2A1,CACNG6,SPHK2,CDH23,SLC9A1,PRKD1,AFG3L2,TRPA1,MCOLN1,HOMER1,CASQ1,ITGAV,CACNB1,ITPR2,CACNA1D,RYR3,ATP2A2,F2,TRPM1,TRPV4,ATP2B2,CALM3,REM1,CHRNB2,CALHM1,ORAI3,CACNA1A,EPB41,CAMK2A,RYR1,SLC25A23,P2RX4,ASIC1,RCVRN,EFHB,FFAR1,BAX,CACNG2,LOC101106452,TRPV2,TRPV6,HTT,PML,STAC3,PLPP4,FYN,TMEM165,F2R,IL16,ATP2B3,SLC8A3,MICU1,SLC25A25,LETM1,MCU,PSEN1,GRIN2B,STIM1,LOC10112082…
GO:BP	artery development	GO:0060840	0.00256246	2.59134	66	7422	52	14723	LTBP1,FKBP10,JAG1,TAB1,DLL4,GLI3,AP2B1,LRP2,LEP,STRA6,SNX17,NDST1,FGF8,NOG,SMAD6,ENG,ZMIZ1,LUZP1,MYOCD,EYA1,BMPR2,TFAP2B,PKD2,PROX1,BMP4,ADAMTS6,CITED2,SUFU,MYLK,PRDM1,COL3A1,LOX,SIX1,ADGRF5,WNT11,NRP1,MYH10,LDLR,PDGFRB,NKX3-1,GJA5,APOB,PRICKLE1,HEY2,BMPR1A,AKT3,SLC2A10,ANGPTL3,SRF,ADAMTS9,SEC24B,ARID2
GO:BP	behavior	GO:0007610	0.00258659	2.58727	399	7422	247	14723	JPH3,NCOA2,KMT2B,SYNGAP1,LGMN,MME,SPTBN4,CDH23,EHMT2,ASIC4,FZD9,HTRA2,PDE1B,GATM,IDO1,CNTFR,CHRNA5,GAA,REN,HOMER1,TBCE,HIPK2,FEZF2,ATP8A1,CIC,NR4A2,MAFG,B4GALT2,GLI3,ZNF385A,UBR3,MYH14,NKX2-1,UBE2Q1,MC4R,LEP,DRD2,NRXN2,MAPK8IP2,SLC12A5,MEIS1,CREBRF,CHRNB2,MYO15A,P2RX2,DVL1,STRA6,RIN1,PREX2,CACNA1A,CHRNB1,ZFHX2,PSAP,PRKCG,HMGCR,BRINP1,CLN3,ASIC1,CELF6,PAK6,ATP1A3,HEXA,ATXN1L,CRHR1,ASTN1,EIF4G1,GPR…
GO:BP	covalent chromatin modification	GO:0016569	0.00263701	2.57889	328	7422	207	14723	RUVBL1,KMT5A,KMT2B,UBE2E1,AKAP8L,EHMT2,RBBP5,PPHLN1,HDAC1,HDAC10,SUV39H1,FBL,OGT,NOC2L,MYB,KMT2E,CTCFL,CTR9,NEK11,KDM4B,PRMT8,PKN1,PHF2,RNF2,CHD5,PHF19,KDM8,KANSL3,KMT5B,KPNA7,TET3,PRMT2,ATXN7L3,SETD5,PRKD2,SETMAR,GTF3C4,KAT6A,TGFB1,MLLT6,KMT2D,CXXC1,AURKB,MAPRE1,MAP3K12,EP400,DDB2,SREBF1,PHF1,PHC1,ARRB1,MORC2,FMR1,KDM4C,FLCN,TRRAP,DOT1L,ZNF335,BAZ1B,SETD3,SIRT1,TAF6L,SIRT3,RING1,MSL1,KAT14,BRPF3…
GO:BP	cellular response to abiotic stimulus	GO:0071214	0.00270629	2.56763	189	7422	127	14723	LRRC8D,MME,SMPD1,MAP3K14,GNAT1,SLC9A1,NOC2L,MMP9,MCOLN1,DHX36,TRPM1,TNFRSF8,TRPV4,INTS7,LRRC8E,MAP3K1,SLC25A23,CLN3,ASIC1,MMP2,WRN,TGFB1,CDKN1A,USP47,ACTR5,BAX,TSPYL5,AURKB,STK11,RHOB,DDB2,KCNK18,LETM1,METTL3,PCK1,SIRT1,MAPK3,SLC38A3,DYSF,NFKB1,IL1B,SFRP2,TIMP1,CASP2,MAPK14,EPO,PBK,YAP1,MAP3K2,BAD,DDB1,PKD2,SDE2,CDC25A,HVCN1,PARP1,PTGER4,NIPBL,CHEK2,IRF1,CREBBP,CAPN3,EP300,ATM,BAG3,EFHD1,XRCC5,MY…
GO:BP	cellular response to environmental stimulus	GO:0104004	0.00270629	2.56763	189	7422	127	14723	LRRC8D,MME,SMPD1,MAP3K14,GNAT1,SLC9A1,NOC2L,MMP9,MCOLN1,DHX36,TRPM1,TNFRSF8,TRPV4,INTS7,LRRC8E,MAP3K1,SLC25A23,CLN3,ASIC1,MMP2,WRN,TGFB1,CDKN1A,USP47,ACTR5,BAX,TSPYL5,AURKB,STK11,RHOB,DDB2,KCNK18,LETM1,METTL3,PCK1,SIRT1,MAPK3,SLC38A3,DYSF,NFKB1,IL1B,SFRP2,TIMP1,CASP2,MAPK14,EPO,PBK,YAP1,MAP3K2,BAD,DDB1,PKD2,SDE2,CDC25A,HVCN1,PARP1,PTGER4,NIPBL,CHEK2,IRF1,CREBBP,CAPN3,EP300,ATM,BAG3,EFHD1,XRCC5,MY…
GO:BP	regulation of intracellular transport	GO:0032386	0.00270629	2.56763	189	7422	127	14723	ATP9A,AKAP8L,PRKD1,SH3GLB1,LCP1,MSN,DMTN,GLI3,ERLEC1,FLNA,NSUN2,NUMA1,LEP,CEP131,HCLS1,SRC,PLA2G4E,NDEL1,BAG4,ERBB2,STX18,TGFB1,PLA2G3,RAPGEF3,NUP214,DYNC1H1,ICE1,RANGAP1,SMO,STK11,SREBF1,FYN,DHX9,SCP2,KCNB1,PSEN1,EHD2,PRKACA,PTPN14,BARD1,CAMK1,MX2,SFN,FERMT1,CEMIP,MLC1,UBR5,MAVS,TMEM30B,MAPK14,REEP6,SETD2,BMP4,MAP1B,XPO4,CDK5R1,EDEM2,PTPN1,DAB2,PPP1R12A,DMAP1,CPSF6,BAG3,CDK5,NUS1,PRR5L,MYO1C,TM9…
GO:BP	monosaccharide metabolic process	GO:0005996	0.00282089	2.54961	162	7422	111	14723	NCOA2,UXS1,INPPL1,OGT,CRY1,PDK4,GPD2,RGN,LEP,MAN2C1,PGP,IRS1,XYLB,GPD1,GNB3,FOXK2,EPM2AIP1,PFKFB2,MAN2B1,ALDOA,GALK1,PPARA,ACACB,GCGR,G6PD,MLYCD,PC,INSR,GNMT,ADIPOR1,H6PD,MAN2A2,LRP5,PGM1,PCK1,SIRT1,GALM,LOC101118455,HK3,PFKFB3,GPI,GCK,OTOG,MAPK14,GALK2,AKR1A1,TFAP2B,GAPDH,ACTN3,RANBP2,BAD,DYRK2,SORD,HK1,IGF2,IGFBP4,FGGY,EP300,ATF4,HKDC1,ADPGK,HK2,SIK1,SLC45A3,FAM3A,POFUT2,KAT2B,FUCA2,NFE2L1,WDTC…
GO:BP	regulation of calcium ion transport	GO:0051924	0.00282715	2.54865	127	7422	90	14723	PLCG2,JPH3,UBQLN1,SPHK2,SLC9A1,PRKD1,HOMER1,CASQ1,CACNB1,CACNA1D,F2,CALM3,REM1,EPB41,CAMK2A,P2RX4,RCVRN,EFHB,FFAR1,BAX,LOC101106452,TRPV2,HTT,PML,STAC3,PLPP4,FYN,F2R,IL16,STIM1,DYSF,CEMIP,PLCG1,HSPA2,EPO,MYO5A,TMC2,BEST1,CD4,PKD2,TRIM27,CORO1A,CACNA2D1,PACSIN3,CAPN3,PDGFB,NOS1,CASQ2,ATG5,MYLK,PRKCE,CACNB2,GRM6,CBARP,GRIN3B,F2RL3,LOC101117971,DHRS7C,TMC1,SARAF,INPP5K,PDGFRB,CD19,GEM,STC1,CRACR2A,T…
GO:BP	cellular lipid metabolic process	GO:0044255	0.0030023	2.52255	644	7422	382	14723	DECR2,PLCG2,PTDSS1,LOC101110922,PIK3R6,INPPL1,MTMR6,ALKBH7,ABHD16A,SPHK2,SMPD1,PIP4K2A,SH3GLB1,PIP5K1A,LOC101119706,CAT,SLC27A2,SLC27A5,B4GALNT2,SCAP,ITGB8,TTR,ST8SIA3,TTC7B,INPP5B,PDK4,ALOX12B,MTMR4,PIGU,ERLIN2,PLEK,LPCAT1,PIK3C3,LOC101119041,ABCB11,NKX2-1,GAL3ST4,PIGO,ISYNA1,SOAT2,PLA2G2F,LEP,PLA2G4B,PPARD,PLCD1,PGP,PLCB3,PCYT2,OXSM,ACACA,ACOX1,PLA2G4E,IRS1,GPAT4,TNXB,SERINC3,CYP2E1,PIGS,LOC101…
GO:BP	export from cell	GO:0140352	0.00350731	2.45503	481	7422	292	14723	RASL10B,TNFRSF1B,CLASP1,ITGAM,EXOC6,FAM3D,ARNTL,SYK,TGFB2,MICAL1,ATP9A,SPHK2,RAB8A,STAM,CADPS,STXBP2,NRN1,ZP4,SIDT2,SYT9,HNF4A,STX4,CHRNA5,DNAJC1,REN,VPS4B,RALBP1,CRY1,LOC101115640,CHGA,UNC13D,DMTN,PLEK,VPS33B,PRSS12,UBE2Q1,ATP2A2,MC4R,RFX3,TCIRG1,CRY2,TRPV4,STXBP1,RHBDF1,LEP,RSAD2,STXBP5L,SNAPIN,DRD2,EFNA5,LTBP4,BMP2,ABR,RASGRP1,CHRNB2,IRS1,DVL1,RAB11FIP2,PRAM1,CACNA1A,PSAP,CAMK2A,PRKCG,OTOF,ILD…
GO:BP	regulation of protein kinase activity	GO:0045859	0.00354221	2.45073	436	7422	267	14723	ERN1,CEP85,SYK,TGFB2,PIK3R6,ANKRD54,TRPT1,SMPD1,AXIN1,NEDD9,IGF1R,TNFAIP3,PLK1,SLC12A8,MLLT1,TAB1,MAP3K6,PKN1,DUSP7,ERN2,MAP3K11,PRKAR1A,CCNL1,ITGB3,LEP,STRADA,CCNL2,BMP2,MAP2K6,TDGF1,SRC,SASH1,TNXB,DVL1,SMG8,CCNE1,DUSP9,MRNIP,DAXX,ERBB2,HMGCR,MAP4K1,ANGPT4,PTPRB,BMP7,CBS,CHI3L1,TGFB1,MAP2K3,CDKN1A,PTPRO,MAP4K5,GADD45B,CDK5RAP3,DVL2,CSPG4,HTT,FBXO7,RAP2C,MAP3K12,STK11,CCNT2,EDN1,INSR,EGFR,SLC11A1…
GO:BP	regulation of transmembrane receptor protein serine/threonine kinase signaling pathway	GO:0090092	0.00364096	2.43878	171	7422	116	14723	KIAA0319,ILK,LTBP1,LDLRAD4,SH2B1,HIPK2,NUP93,LRP2,KCP,NUMA1,GDF2,GDF10,CILP,TRIM33,BMP2,ZC3H3,IL17RD,PIN1,SMURF1,ZEB1,BMP7,TGFB1,ACVR2B,PPARA,ITGA3,DLX1,HES5,NEO1,CHST11,WNT1,GDF5,STK11,LEMD3,GIPC1,NOG,ZBTB7A,FLCN,SMAD6,SMAD3,BMPER,ENG,INHBA,RGMA,SIRT1,SPRY1,UBE2O,WFIKKN2,MYOCD,IGSF1,FERMT1,BMPR2,PBLD,ACVR1,SFRP2,SNX25,FBN2,CDH5,TFAP2B,PELO,CD109,BMP4,SOX11,SMAD2,DAB2,SPRED2,NOTCH2,CREBBP,TGFB1I1…
GO:BP	peptidyl-serine phosphorylation	GO:0018105	0.00364096	2.43878	171	7422	116	14723	ERN1,SYK,ILK,SPTBN4,PLK1,HSP90AA1,HIPK2,DMTN,TFRC,FNIP1,CD44,TDGF1,HCLS1,BAG4,MKNK1,CAMK2A,CDK2,MAP4K1,PRKD2,PRKDC,MLXIPL,TGFB1,EIF4G1,RAPGEF3,BAX,AURKB,MAP3K12,EGFR,MTOR,BPHL,CLSPN,ARRB1,PLK2,TNKS,PRKACA,PCK1,CNOT9,GGNBP2,CAMK1,PLCL2,NCK1,RPTOR,NCK2,HIPK4,SFRP2,MAPK14,EPO,NSD1,MAPK12,NLK,IKBKE,GPD1L,CLK1,RPS6KA5,PAK2,CDK5R1,PWP1,CHEK2,ULK1,LMTK2,MORC3,ATM,MAPKAPK3,PDGFB,NOS1,RIPK2,CDK5,PRKCE,PIK…
GO:BP	regulation of DNA-binding transcription factor activity	GO:0051090	0.003652	2.43747	264	7422	170	14723	SYK,TRIM26,TRIM21,NWD1,ADGRG3,CCDC22,BHLHE40,TNFAIP3,LOC101119706,FOXJ1,CAT,PRKCQ,FOXA2,HIPK2,AR,SLCO3A1,TFRC,MED13,FLNA,RNF2,NFKBID,CACTIN,WWP2,HCLS1,NLRC5,PRMT2,PTCH1,SPHK1,NFKBIL1,PRKD2,COMMD1,TRIM25,ADCY8,CDK5RAP3,DVL2,WNT1,SMO,EDN1,BPHL,ARRB1,DHX9,ZBTB7A,WNT2,LRP5,CRTC2,ARHGEF5,SIRT1,RNF41,NTRK1,OTULIN,LOC101105208,MAPK3,RTKN2,FLOT1,MYOCD,IL18R1,NLRP12,RELN,TRAIP,PEX14,IL1B,PTGIS,CTH,TMEM173…
GO:BP	cellular amino acid metabolic process	GO:0006520	0.00382646	2.4172	183	7422	123	14723	PSPH,DDC,DCT,AASS,HARS2,PRODH2,HNF4A,IDO1,AMDHD1,PYCR1,ASL,GLS,GSTZ1,KARS,AARS,SDS,CLN3,CBS,LOC101107295,SLC7A7,GLDC,GLS2,GGT5,GNMT,GPT2,NOS3,SARS,RARS2,GCLM,SDSL,GATB,DPEP1,MTHFD1,ASS1,MARS,NAGS,ATCAY,AARS2,CAD,FPGS,SHMT1,AZIN2,CTH,SLC39A8,GOT1L1,IDO2,GARS,ENOSF1,PLOD3,NARS,HIBCH,GATC,ARG1,NOS2,MECP2,VARS2,PM20D1,SHMT2,THNSL2,DDAH1,AGXT2,HARS,MTHFR,SIRT4,BHMT,PARS2,ALDH18A1,MTRR,TARSL2,HIBADH,CT…
GO:BP	positive regulation of protein import	GO:1904591	0.00388858	2.41021	31	7422	28	14723	PRKD1,GLI3,FLNA,LEP,HCLS1,TGFB1,SMO,PSEN1,ARHGEF5,UBR5,MAVS,MAPK14,DMAP1,BAG3,JUP,TPR,TOMT,IPO5,PRKCD,ECT2,ZPR1,HDAC3,PIK3R1,ZC3H12A,HYAL2,TRIM28,RBM22,IFNG
GO:BP	regulation of secretion by cell	GO:1903530	0.00423436	2.37321	296	7422	188	14723	RASL10B,TNFRSF1B,CLASP1,ITGAM,FAM3D,ARNTL,SYK,TGFB2,MICAL1,ATP9A,SPHK2,STAM,NRN1,SIDT2,SYT9,HNF4A,STX4,CHRNA5,DNAJC1,REN,VPS4B,CRY1,LOC101115640,CHGA,UNC13D,ATP2A2,RFX3,TCIRG1,CRY2,STXBP1,RHBDF1,LEP,RSAD2,STXBP5L,SNAPIN,DRD2,EFNA5,BMP2,ABR,CHRNB2,IRS1,DVL1,PRAM1,CACNA1A,CAMK2A,PRKCG,ILDR1,HMGCR,PFKL,RHBDF2,ASIC1,CRHR1,ADCY8,PLA2G3,FFAR1,TFR2,GIPC1,EDN1,UCN,SREBF1,SCAMP5,ARRB1,RAB5A,F2R,ATP6AP1,BA…
GO:BP	cellular response to organic cyclic compound	GO:0071407	0.004282	2.36835	289	7422	184	14723	ARNTL,SSH1,EHMT2,SLC9A1,FBXO32,HDAC1,LOC101119706,SMAD1,SMAD5,MSN,ZNF366,CRY1,LOC101115640,AR,DMTN,RORC,ITPR2,KANK2,FLNA,APLP1,NRIP1,CRY2,PPP1R9B,CTNNA1,ALPL,DRD2,EFNA5,BMP2,CALY,HTR1E,CREBRF,OSBPL7,TIPARP,SRC,PRMT2,PTCH1,DAXX,GPD1,PDXP,RYR1,P2RX4,BMP7,CALCOCO1,TGFB1,ADCY8,RAPGEF3,PPARA,KMT2D,SMO,HCN2,NR4A3,EGFR,DHX9,ZBTB7A,RXRB,ZFP36L1,GLI2,RECQL5,GRAMD1B,RALB,ZMIZ1,NCOR2,FES,CNOT9,HTR1D,SIRT1,A…
GO:BP	cellular response to lipid	GO:0071396	0.00433673	2.36284	275	7422	176	14723	TNFRSF1B,ARNTL,LOC101110922,FBXO32,HDAC1,TNFAIP3,HTRA2,LITAF,MSN,ZNF366,CRY1,CTR9,PDK4,AR,PDE4B,ABL2,IRF3,ADAM15,RORC,KANK2,NRIP1,CRY2,CACTIN,EFNA5,PTK7,CREBRF,OSBPL7,SRC,PRMT2,SASH1,PTCH1,DAXX,NFKBIL1,MAP4K1,BRINP1,BMP7,SBNO2,CALCOCO1,TGFB1,PPARA,KMT2D,SMO,UCP1,EGFR,ZBTB7A,AXL,RXRB,ZFP36L1,NR1D1,PTK6,GRAMD1B,PLSCR3,ZMIZ1,NCOR2,FES,CNOT9,SIRT1,ZFP36,ADCY6,UBA5,LOC101105208,HOXA2,MAPK3,SHPK,NR3C1,…
GO:BP	chromosome organization	GO:0051276	0.00434197	2.36231	769	7422	449	14723	RUVBL1,STAG3,KMT5A,KMT2B,PSME4,CHMP4C,SSRP1,CHD2,UBE2E1,BPTF,RTEL1,AKAP8L,EHMT2,RBBP5,PPHLN1,HDAC1,VPS72,MCM4,HDAC10,SUV39H1,FBL,OGT,PLK1,NOC2L,MYB,MSH2,SMARCB1,PRKCQ,BAHD1,CHFR,TRIP13,KMT2E,VPS4B,CTCFL,CTR9,MCM7,KIF22,DHX36,NEK11,KDM4B,ESPL1,PRMT8,PKN1,ERN2,PDS5A,PHF2,NCAPD2,BRD2,SYCE3,RNF2,SUB1,ASF1B,LOC101102223,CCT7,GEN1,NUMA1,EXOSC10,CHD5,PHF19,KDM8,RAD21L1,BAZ1A,KANSL3,SMARCA5,SMG6,KMT5B,KP…
GO:BP	regulation of cellular protein localization	GO:1903827	0.00471955	2.3261	337	7422	211	14723	PRKD1,CEP250,SH3GLB1,LRIG2,LCP1,FZD9,PLK1,HSP90AA1,STX4,MSN,TRIM29,AR,DMTN,TFRC,VCPIP1,GLI3,ERLEC1,FLNA,F2,ADAM10,CCT7,CTNNA1,TOR1A,NUMA1,LEP,CROCC,CEP131,CDH2,HCLS1,SRC,PIN1,DVL1,CCNE1,LRP1,NDEL1,BAG4,EPB41,ERBB2,DPP10,CLN3,COMMD1,TGFB1,RAPGEF3,BICD1,ITGA3,DAG1,CDK5RAP3,MMP14,PPP2R5A,ASTN2,ICE1,LOC443240,RANGAP1,SMO,STK11,GSN,STAC3,SREBF1,FYN,EGFR,MEPCE,LRP4,ZDHHC5,FLCN,WWTR1,ANKRD13A,KCNB1,PSEN…
GO:BP	mesoderm formation	GO:0001707	0.00491674	2.30832	50	7422	41	14723	SMAD1,ARMC5,BMP7,ITGA3,NR4A3,NOG,WNT3,SIX2,SMAD3,INHBA,PRKACA,ITGB4,EYA1,GPI,BMPR2,ACVR1,SFRP2,SNAI1,ITGA8,BMP4,TBX6,SMAD2,CHRD,POFUT2,WNT11,EXT2,KDM6B,TLX2,ETV2,ITGA2,BMPR1A,EPB41L5,FGFR1,NODAL,LEF1,SRF,TXNRD1,GJA1,WNT5A,HAND1,DKK1
GO:BP	positive regulation of catalytic activity	GO:0043085	0.00498926	2.30196	696	7422	409	14723	RABGAP1L,ERN1,SYNGAP1,SYK,RASGRF1,TGFB2,PIK3R6,LGMN,XRCC4,AXIN1,PLXNB1,CDH3,JUN,SH3GLB1,NEDD9,PIP5K1A,HTRA2,FOXJ1,PLK1,MSH2,STX4,PRKCQ,TBC1D9B,ACAP3,TSC2,RALBP1,PCOLCE,SGSM1,TAB1,ABL2,MAP3K6,ARAP2,GCH1,NR4A2,PLEK,EVI5L,CACNA1D,ERN2,MAP3K11,F2,ARHGEF12,ARAP3,ITGA6,LEP,STRADA,CALM3,BMP2,RGP1,MAP2K6,ARHGEF10,TBC1D2,ABR,TDGF1,RASGRP1,SRC,PIN1,SASH1,RAB11FIP2,TBC1D25,ARHGEF19,ELMOD3,RASGRP2,NDEL1,ACAP…
GO:BP	histone modification	GO:0016570	0.00510081	2.29236	316	7422	199	14723	RUVBL1,KMT5A,KMT2B,UBE2E1,AKAP8L,EHMT2,RBBP5,HDAC1,HDAC10,SUV39H1,FBL,OGT,NOC2L,MYB,KMT2E,CTCFL,CTR9,NEK11,KDM4B,PRMT8,PKN1,PHF2,RNF2,CHD5,PHF19,KDM8,KANSL3,KMT5B,KPNA7,TET3,PRMT2,ATXN7L3,SETD5,PRKD2,SETMAR,GTF3C4,KAT6A,TGFB1,MLLT6,KMT2D,CXXC1,AURKB,MAPRE1,MAP3K12,EP400,DDB2,SREBF1,PHF1,PHC1,ARRB1,FMR1,KDM4C,FLCN,TRRAP,DOT1L,ZNF335,BAZ1B,SETD3,SIRT1,TAF6L,SIRT3,RING1,MSL1,KAT14,BRPF3,KMT2A,MAPK3,…
GO:BP	actin filament-based process	GO:0030029	0.00523784	2.28085	508	7422	306	14723	CLASP1,ABLIM3,MICAL1,INPPL1,SHROOM1,SSH1,DIAPH1,KIAA1211,SNTA1,PIP5K1A,MYOZ1,LCP1,FOXJ1,FLII,NPHS1,ARHGEF2,PDLIM3,FCHSD1,JMY,ARPC1B,CCDC88C,CASQ1,DMTN,ARHGAP25,TJP1,VILL,PLEK,DIAPH3,SDAD1,CACNA1D,MYH14,FLNA,FHL3,ARFGEF1,PPP1R9B,DPYSL3,ACAP2,CTNNA1,ITGB3,WHAMM,SH3KBP1,EFNA5,FMN1,BAIAP2L1,PTK7,ARHGEF10,ABR,HCLS1,SRC,FHOD1,CDC42BPB,ARHGEF19,ARHGEF17,MYH7,PKP2,BAG4,ASAP3,CAPG,EPB41,PDXP,TLN1,MYO9B,PA…
GO:BP	nucleobase-containing compound biosynthetic process	GO:0034654	0.00532562	2.27363	2670	7422	1451	14723	ADCY7,TNFRSF1B,POU2F1,KMT5A,POLR2D,NCOA2,KMT2B,UXS1,ABLIM3,ARNTL,SYK,SMARCC2,TGFB2,BPTF,RFXAP,NCOA6,ZNF862,TRIM26,FLI1,TRIM21,SPHK2,DBP,SUPT5H,ZNF76,ZNF608,AXIN1,NWD1,AKAP8L,ADGRG3,NOTCH4,KPNA6,IRF2BP1,WWC3,EHMT2,POLDIP2,TAF5,CCDC22,PITX2,SLC9A1,BHLHE40,ACSS1,PPHLN1,FOXN4,PSMC3,JUN,SOX3,RCOR2,HDAC1,VPS72,MN1,FOXO4,MYOZ1,SAP30BP,TNFAIP3,LOC101119706,SMAD1,RUNX1T1,TAF6,LITAF,FOXJ1,CAT,HDAC10,CDX1,R…
GO:BP	response to chemical	GO:0042221	0.00536713	2.27026	2672	7422	1452	14723	ADCY7,TNFRSF1B,ERN1,PLCG2,SPATA5,NCOA2,DDOST,UBQLN1,ARNTL,SYK,LIFR,ILK,LRRC8D,LOC101110922,TGFB2,LTBP1,LDLRAD4,LGMN,INPPL1,SYNCRIP,TRIM21,MME,DDC,SMPD1,PIP4K2A,SSH1,FLT4,EHMT2,PTK2,NCOA5,KALRN,STXBP2,RBBP5,SLC9A1,FBXO32,USP14,JUN,HDAC1,FOXO4,PIP5K1A,IGF1R,STK25,PTPRM,TNFAIP3,LOC101119706,RASAL1,HTRA2,SMAD1,LOC101105712,LITAF,CAT,SCG2,SUV39H1,SIDT2,SCAP,ITGB8,OGT,PDE1B,TRPA1,IL11RA,MMP9,BIN2,HSP90…
GO:BP	response to wounding	GO:0009611	0.00547348	2.26174	288	7422	183	14723	CLASP1,KIAA0319,SYK,GRIN2C,TGFB2,SMPD1,RHOC,MYOZ1,FKBP10,LRIG2,THBD,HNF4A,PRKCQ,FOXA2,LOC101115640,DCBLD2,DMTN,SULF2,VPS33B,FLNA,F2,LAMB2,SOX2,ARFGEF1,STXBP1,DPYSL3,TOR1A,ITGB3,CD44,PPARD,PTK7,WFDC1,CLDN1,ARHGEF19,ERBB2,PRCP,FN1,TGFB1,ARHGAP35,ADAMTS18,CDKN1A,PPARA,BAX,CARMIL2,SERPINC1,WNT1,F2RL2,CADM4,SLC11A1,MTOR,NOG,F2R,AXL,VWF,ZFP36L1,TNR,SMAD3,F5,PEAR1,RGMA,HBEGF,ZFP36,ITGB4,HPS5,SYT11,AJAP1…
GO:BP	biological_process	GO:0008150	0.00548061	2.26117	14547	7422	7363	14723	RUVBL1,DNAH10,RABGAP1L,RHBDL1,DECR2,DUSP27,RASL10B,POMGNT1,ALAS1,LPIN3,RNF213,ADCY7,NTHL1,TNFRSF1B,ERN1,TRAPPC8,SPAG5,CA8,POU2F1,CASC3,SPPL3,STAG3,CLASP1,PATL1,ITGAM,UPF3A,EXOC6,PLCG2,CEP85,KMT5A,SPATA5,POLR2D,JPH3,NCOA2,KMT2B,PSME4,SYNDIG1,PDE5A,FAM3D,PSPH,HECW1,TBCD,DOCK5,TYK2,TNFAIP6,DDOST,NEK8,UXS1,SEMA6C,KIAA0319,STAB2,TNRC6B,CHMP4C,CDHR4,ABLIM3,UBQLN1,U2AF1L4,SLC13A5,MROH2B,TMX3,NBR1,TRMT11…
GO:BP	cellular carbohydrate metabolic process	GO:0044262	0.00553264	2.25707	189	7422	126	14723	NCOA2,GNPTG,PPIP5K1,GSK3B,GYG2,OGT,GAA,CRY1,PDK4,PLEK,GK5,ISYNA1,LEP,PGP,IRS1,GNB3,IPPK,FOXK2,EPM2AIP1,PFKFB2,GALK1,PPARA,ACACB,IL6ST,B3GNT4,GNPTAB,GCGR,MLYCD,STAT3,PYGL,INSR,PPP1CA,PPP1CB,GNMT,ADIPOR1,NR1D1,NAGK,PYGB,PCK1,SIRT1,ABHD10,LOC101118455,PHKA2,GLB1,HK3,DYSF,STK40,GCK,HGSNAT,GK2,GALK2,ACTN3,RANBP2,MYOF,BAD,DYRK2,SORD,HK1,IGF2,IGFBP4,FGGY,PHKA1,GYG1,EP300,HKDC1,MECP2,NEU2,PHKG2,PRKCE,HK2…
GO:BP	hexose metabolic process	GO:0019318	0.00559366	2.2523	150	7422	103	14723	NCOA2,INPPL1,OGT,CRY1,PDK4,GPD2,LEP,MAN2C1,PGP,IRS1,GPD1,GNB3,FOXK2,EPM2AIP1,PFKFB2,MAN2B1,ALDOA,GALK1,PPARA,ACACB,GCGR,G6PD,MLYCD,PC,INSR,GNMT,ADIPOR1,H6PD,MAN2A2,LRP5,PGM1,PCK1,SIRT1,GALM,LOC101118455,HK3,PFKFB3,GPI,GCK,MAPK14,GALK2,TFAP2B,GAPDH,ACTN3,RANBP2,BAD,DYRK2,SORD,HK1,IGF2,IGFBP4,EP300,ATF4,HKDC1,ADPGK,HK2,SIK1,SLC45A3,FAM3A,POFUT2,KAT2B,FUCA2,NFE2L1,WDTC1,KAT2A,INPP5K,CHST1,SIRT7,PDHB…
GO:BP	MAPK cascade	GO:0000165	0.00559841	2.25194	454	7422	276	14723	ERN1,NBR1,SYNGAP1,SYK,TGFB2,PIK3R6,SMPD1,MAGI3,FLT4,LEMD2,IGF1R,STK25,SMAD1,SCG2,NPHS1,MYDGF,WWC1,RRAS,REN,CDON,HIPK2,ALOX12B,ITGAV,TAB1,MAP3K6,PRDM15,DUSP7,ERN2,MAP3K11,ITPKB,RELL2,SOX2,TRPV4,CD44,LEP,MAPK8IP2,BMP2,GPS2,MAP2K6,WNK2,CDH2,TDGF1,SRC,KARS,PIN1,SASH1,FOXM1,DUSP9,SPHK1,NDST1,PSAP,ERBB2,SH3RF3,HMGCR,MAP4K1,PRKD2,ULK4,BMP7,FN1,CHI3L1,FGFR2,TGFB1,GPR37,MAP2K3,THPO,DAG1,MAP4K5,CDK5RAP3,PL…
GO:BP	regulation of protein binding	GO:0043393	0.00575678	2.23982	140	7422	97	14723	SPPL3,SYMPK,TRIM21,NES,PLK1,MMP9,CDON,HIPK2,ADAM15,KRIT1,ATP2A2,LRPAP1,CRMP1,TFIP11,SNAPIN,BMP2,DNAJB2,SRC,PIN1,DVL1,LRP1,EPB41,EPHB6,TIAM1,ADD2,EFHB,CDKN1A,SPTA1,BAX,AURKB,CTHRC1,NOG,ARRB1,ACE,SPON1,PSEN1,RALB,RGMA,MFNG,DZIP1,MAPK3,CAMK1,FLOT1,WFIKKN2,PLCL2,HIP1R,PEX14,ADD1,PTPRF,TMEM173,SMARCD3,IL10,SPAG8,BMP4,DAB2,HDAC5,EP300,ATP2A3,PDGFB,RIPK2,CDK5,LOX,WFIKKN1,NFATC4,STK4,SORL1,NPHP3,CYLD,ROC…
GO:BP	neuron death	GO:0070997	0.00587032	2.23134	196	7422	130	14723	TNFRSF1B,SYNGAP1,TGFB2,LGMN,PSMC1,FZD9,MSH2,CNTFR,HIPK2,RILPL1,NR4A2,C1QA,ATN1,UNC5B,STXBP1,AARS,DAXX,CACNA1A,GRN,CLN3,EGLN2,PLA2G3,NLRP1,BAX,DLX1,FGF8,ITSN1,WNT1,FBXO7,MAP3K12,DNAJC5,NR4A3,HYOU1,FYN,FAIM2,AXL,BARHL1,PSEN1,SIRT1,NTRK1,BCL2L11,TNFRSF21,CIT,TFAP2B,MEF2C,EN2,IL10,SIGMAR1,XIAP,TYRO3,AMBRA1,CORO1A,ATM,ATF4,MECP2,BRAF,BACE1,CDK5,ADARB1,PM20D1,PIGT,CASP9,NFATC4,MAG,SORL1,SIX1,NRP1,ROCK1…
GO:BP	epithelial tube morphogenesis	GO:0060562	0.00597717	2.2235	241	7422	156	14723	ILK,ESRP2,DNAAF1,MIB1,PLXNB2,IFT122,SPINT1,DLL4,GLI3,BRD2,SALL4,LGR5,WNK4,LRP2,FAT4,GDF2,CCDC40,FMN1,BMP2,RARG,PTK7,DCHS1,SRC,MED12,DVL1,GZF1,PTCH1,MKS1,DLG5,LAMA5,TIE1,GREB1L,BMP7,FUZ,TGFB1,ARHGAP35,RBM15,DAG1,MMP14,HES5,STARD13,FGF8,DVL2,WNT1,SMO,PML,RHOB,EDN1,CTHRC1,PPP1CA,NOG,LAMA1,WNT2,GBX2,SIX2,SMAD3,GLI2,LRP5,PSEN1,SEMA3E,ENG,MTHFD1,PRKACA,PAX8,ADAMTS16,RGMA,LUZP1,GRHL2,SPRY1,COL4A1,TIMELE…
GO:BP	negative regulation of phosphorylation	GO:0042326	0.00607875	2.21619	255	7422	164	14723	CEP85,LDLRAD4,MICAL1,SMPD1,PIP4K2A,PIK3IP1,IGF1R,TNFAIP3,PLK1,SLC12A8,MLLT1,DMTN,OCLN,PKN1,DUSP7,SAMSN1,CACTIN,TRAF3IP1,PTPN13,DVL1,DUSP9,HMGCR,PTPRB,PARP14,BMP7,MLXIPL,TGFB1,EIF4G1,CDKN1A,PPARA,PTPRO,GADD45B,CDK5RAP3,BAX,PPP2R5A,FBXO7,STAT3,CADM4,NOG,INCA1,CDK5RAP1,SLC8A3,SMAD6,PIP4K2C,PTK6,WWTR1,LRP5,PSEN1,ENG,SIRT1,SPRY1,GGNBP2,LOC101105208,LOC101118455,PIP4K2B,RGS14,MYOCD,NCK1,NLRP12,NCK2,PBL…
GO:BP	cellular response to calcium ion	GO:0071277	0.00629824	2.20078	37	7422	32	14723	PLCG2,LGMN,SMPD1,RASAL1,MCOLN1,DMTN,ITPKB,RASGRP2,SLC25A23,CPNE7,SCN5A,ADD1,FOSB,FOS,MEF2C,ACER1,PKD2,CAPN3,NCSTN,CPNE6,IQGAP1,MEF2A,PRKAA2,CARF,CPNE2,ECT2,CRHBP,CLIC4,CPNE3,JUNB,WNT5A,GPLD1
GO:BP	regulation of neurotransmitter transport	GO:0051588	0.00634763	2.19739	64	7422	50	14723	NRN1,CHRNA5,GFAP,ATP2A2,TOR1A,ITGB3,STXBP5L,SNAPIN,DRD2,CHRNB2,DVL1,CACNA1A,CAMK2A,PRKCG,ASIC1,GIPC1,RAB5A,BAIAP3,APBA1,FLOT1,MEF2C,CACNB4,ADCY1,ADRA2A,NOS1,BRAF,CHRNA4,BACE1,FBXL20,GRIN3A,GIT1,SLC4A8,CNR1,SNCAIP,CPLX3,DTNBP1,PNKD,DGKI,PRKCB,CASK,RAB3B,STX1B,VPS18,CHRM2,CPLX4,DRD3,ITGB1,SYT1,RAB3GAP1,PREPL
GO:BP	cardiac chamber development	GO:0003205	0.00654338	2.1842	117	7422	83	14723	LTBP1,ADAMTS1,SLC12A8,JAG1,TAB1,DLL4,SALL4,AP2B1,LRP2,BMP2,PTK7,STRA6,SNX17,MKS1,MYH7,PKP2,NDST1,GREB1L,GATA4,MYL3,BMP7,TGFB1,RBM15,FGF8,SMO,PCSK5,NOG,WNT2,SMAD6,ENG,LUZP1,GRHL2,MYOCD,BMPR2,ACVR1,DSP,SFRP2,TBX3,MEF2C,SMARCD3,LMO4,PROX1,BMP4,SLIT3,ADAMTS6,NOTCH2,NKX2-5,CITED2,SUFU,RARA,PRDM1,ARID1A,DNAH11,RARB,WNT11,TRIP11,NRP1,MYH10,NRP2,EGLN1,TBX5,ISL1,NPY2R,GJA5,ADGRG6,FHL2,NPY5R,XIRP2,HEY2,CPE…
GO:BP	regulation of synapse structure or activity	GO:0050803	0.00654338	2.1842	117	7422	83	14723	SYNDIG1,SYNGAP1,PTK2,SEMA4A,AMIGO2,EFNA5,EPHB1,CDH2,CLSTN2,CHRNB2,ARHGEF15,SRCIN1,DLG5,SETD5,ADGRB2,CLN3,CAPRIN1,EIF4G1,DAG1,PTPRO,EPHB3,FYN,PTPRD,ARHGAP22,LRP4,LRRTM3,CBLN1,NEURL1,NTRK1,CAMK1,DMPK,RELN,SLITRK5,ABHD17B,MAPK14,MEF2C,EPHB2,NLGN3,CDK5R1,SLITRK2,SEMA3F,CUX2,DBN1,HSPA8,LRTM1,CDK5,CLSTN3,NFATC4,CYFIP1,AMIGO3,CBLN2,SIX1,NRP2,NTRK2,EGLN1,SEMA4D,TUBB,SRPX2,IL1RAP,CLSTN1,AMIGO1,TNF,LHFPL4,…
GO:BP	embryonic skeletal system morphogenesis	GO:0048704	0.00662175	2.17903	75	7422	57	14723	FLVCR1,LOC101115640,GLI3,HOXC11,MED12,NDST1,ZEB1,BMP7,COL2A1,FGFR2,MMP14,FGF8,CHST11,HOXB2,NOG,SATB2,SIX2,SMAD3,HOXD3,SLC39A1,IFT140,HOXA3,GRHL2,HOXA2,EYA1,MEGF8,MEF2C,MDFI,SETD2,BMP4,TBX15,SMAD2,NIPBL,HOXB7,MYF5,IRX5,LHX1,RDH10,HOXB5,WNT9B,SIX1,GSC,PAX5,HOXC9,HOXB1,PDGFRA,TULP3,MTHFD1L,SIX4,ALX1,NODAL,HOXA6,CTNNB1,OSR1,MMP16,HYAL1,PCGF2
GO:BP	signal release	GO:0023061	0.00719126	2.1432	266	7422	170	14723	RASL10B,FAM3D,ARNTL,SYK,CADPS,NRN1,SIDT2,SYT9,HNF4A,STX4,CHRNA5,REN,CRY1,LOC101115640,UBE2Q1,ATP2A2,MC4R,RFX3,TCIRG1,CRY2,TRPV4,STXBP1,LEP,STXBP5L,SNAPIN,DRD2,EFNA5,LTBP4,CHRNB2,IRS1,DVL1,RAB11FIP2,CACNA1A,CAMK2A,PRKCG,OTOF,ILDR1,PFKL,SNX19,ASIC1,CRHR1,ADCY8,PLA2G3,FFAR1,TFR2,GIPC1,EDN1,UCN,SREBF1,ARRB1,RAB5A,F2R,BAIAP3,APBA1,NR1D1,MCU,PCLO,LRP5,DOC2A,KCNB1,PSEN1,INHBA,PPFIA3,PAX8,SYT11,IL1B,GCK,…
GO:BP	regulation of cellular amide metabolic process	GO:0034248	0.00779997	2.10791	268	7422	171	14723	PATL1,UPF3A,TNRC6B,SYNCRIP,MTG2,SPHK2,PLXNB2,TSFM,GTPBP2,DNAJC1,TRAP1,DHX36,PDK4,CNOT6L,FXR2,ZNF385A,PAN2,SLC2A13,CPEB3,EEF2,PIN1,AARS,KLHL25,SPHK1,UNK,ERBB2,TNRC6A,EIF2AK4,CPEB1,EIF4G1,DAPK1,PLEKHN1,GSPT1,RPUSD3,RTN3,MTOR,GCN1,DHX9,DCP1B,LRRTM3,FMR1,ILF3,ENC1,CDK5RAP1,YTHDF2,SPON1,ZFP36L1,TNRC6C,NEURL1,RMND1,METTL3,SEPSECS,DDX6,DND1,ZFP36,SIRT3,AGO4,IMPACT,DAZL,NANOS2,MTG1,LSM14A,NAT10,NCK1,NCK2…
GO:BP	import into nucleus	GO:0051170	0.00877039	2.05698	93	7422	68	14723	ARNTL,SYK,IPO13,KPNA6,PRKD1,TNPO2,GLI3,FLNA,CRY2,KPNB1,LEP,HCLS1,KPNA7,ING1,TGFB1,CDKN1A,NUP214,POLA2,SMO,PML,IPO9,E2F3,SIX2,PSEN1,MBTPS1,FERMT1,UBR5,MAVS,MAPK14,TNPO1,RANBP2,BMP4,DMAP1,PTTG1IP,BAG3,BACH2,JUP,IPO4,NUP188,TPR,IPO5,KPNA3,KPNA1,PRKCD,ECT2,ZPR1,PRICKLE1,HTATIP2,EIF4ENIF1,HDAC3,ABRA,PIK3R1,SNUPN,KPNA2,ELAVL1,NUP155,ZC3H12A,APPL1,CHP1,RAB23,HYAL2,NFKBIA,MDFIC,TP53,TRIM28,RBM22,IFNG,IPO7
GO:BP	cellular response to inorganic substance	GO:0071241	0.00877039	2.05698	93	7422	68	14723	ADCY7,PLCG2,LGMN,SMPD1,JUN,RASAL1,MMP9,GLRA1,MCOLN1,DMTN,ITPKB,DLG2,RASGRP2,DAXX,SLC25A23,CPNE7,TFR2,SCN5A,EGFR,ATP13A2,MAPK3,TIMELESS,ADD1,DLG4,SMPD3,FOSB,FOS,MEF2C,ACER1,KCNA1,PKD2,HVCN1,NCF1,CAPN3,DDI1,NFATC4,SLC41A1,NCSTN,NFE2L1,CPNE6,IQGAP1,MEF2A,LOC101109214,PRKAA2,CHUK,CARF,CER1,LOC101110160,ADCY10,CPNE2,SPIDR,ECT2,CRHBP,SLC30A10,ABCB6,MTF1,CLIC4,HFE,SLC1A1,ATRX,MYOG,HESX1,FBP1,CPNE3,JUNB,…
GO:BP	cell communication	GO:0007154	0.00891982	2.04964	4596	7422	2440	14723	RUVBL1,RASL10B,ADCY7,TNFRSF1B,ERN1,CA8,SPPL3,PLCG2,KMT5A,SPATA5,JPH3,PDE5A,FAM3D,DOCK5,TYK2,NEK8,KIAA0319,CHMP4C,UBQLN1,MROH2B,NBR1,SYNGAP1,ARNTL,SYK,LIFR,GRIN2C,ILK,RASGRF1,LOC101110922,TGFB2,PIK3R6,LTBP1,ATP2A1,LDLRAD4,LGMN,ANKRD54,VIPR2,MME,SPHK2,RHPN1,SPTBN4,GSK3B,SMPD1,PIP4K2A,AXIN1,PLXNB1,MAGI3,MAP3K14,FREM3,ADGRG3,NOTCH4,FLT4,WWC3,PTK2,SH2D3C,NCOA5,GNAT1,GHITM,MIB1,CADPS,LEMD2,CDH3,CLEC14A…
GO:BP	regulation of synapse organization	GO:0050807	0.00930915	2.03109	116	7422	82	14723	SYNDIG1,PTK2,SEMA4A,AMIGO2,EFNA5,EPHB1,CDH2,CLSTN2,CHRNB2,ARHGEF15,SRCIN1,DLG5,SETD5,ADGRB2,CLN3,CAPRIN1,EIF4G1,DAG1,PTPRO,EPHB3,FYN,PTPRD,ARHGAP22,LRP4,LRRTM3,CBLN1,NEURL1,NTRK1,CAMK1,DMPK,RELN,SLITRK5,ABHD17B,MAPK14,MEF2C,EPHB2,NLGN3,CDK5R1,SLITRK2,SEMA3F,CUX2,DBN1,HSPA8,LRTM1,CDK5,CLSTN3,NFATC4,CYFIP1,AMIGO3,CBLN2,SIX1,NRP2,NTRK2,EGLN1,SEMA4D,TUBB,SRPX2,IL1RAP,CLSTN1,AMIGO1,TNF,LHFPL4,GHSR,SIX…
GO:BP	cellular homeostasis	GO:0019725	0.00934508	2.02942	476	7422	287	14723	ERN1,SPPL3,PLCG2,JPH3,GRIN2C,LRRC8D,ATP2A1,FTH1,RTEL1,CDH23,CCDC22,SLC9A1,PRKD1,PTH1R,AFG3L2,TNNI3,KEL,SIDT2,STX4,GAA,RMDN3,RAB20,LOC101118398,CASQ1,ABL2,CA7,TFRC,ITPR2,KRIT1,ATP6V0A2,RYR3,ATP2A2,F2,TXNRD3,TRPM1,TCIRG1,TRPV4,ATP2B2,CALM3,SNAPIN,EFNA5,SLC12A5,LRRC8E,RAB38,RAB11FIP2,CACNA1A,SLC34A3,GNB3,GRN,TNS2,RYR1,SLC25A23,CLN3,FOXK2,P2RX4,EGLN2,RHOT2,ATP1A3,MLXIPL,ALDOA,TGFB1,ADCY8,FFAR1,BAX,TT…
GO:BP	regulation of metal ion transport	GO:0010959	0.0094844	2.02299	136	7422	94	14723	PLCG2,JPH3,UBQLN1,SPHK2,SLC9A1,PRKD1,HOMER1,CASQ1,CACNB1,CACNA1D,F2,CALM3,REM1,EPB41,CAMK2A,P2RX4,RCVRN,EFHB,FFAR1,BAX,LOC101106452,TRPV2,HTT,PML,STAC3,PLPP4,FYN,F2R,IL16,ATP1B2,STIM1,DYSF,CEMIP,PLCG1,HSPA2,EPO,MYO5A,TMC2,BEST1,CD4,PKD2,TRIM27,CORO1A,CACNA2D1,PACSIN3,CAPN3,PDGFB,NOS1,CASQ2,ATG5,MYLK,PRKCE,CACNB2,GRM6,CBARP,GRIN3B,F2RL3,LOC101117971,DHRS7C,TMC1,SARAF,INPP5K,PDGFRB,CD19,GEM,STC1,CR…
GO:BP	regulation of neurotransmitter levels	GO:0001505	0.00956086	2.0195	131	7422	91	14723	CADPS,NRN1,SLC5A7,SYT9,PDE1B,CHRNA5,GFAP,SLC29A1,ATP2A2,STXBP1,TOR1A,ITGB3,STXBP5L,SNAPIN,DRD2,CHRNB2,DVL1,CACNA1A,CAMK2A,PRKCG,OTOF,CLN3,ASIC1,SLC1A6,SLC22A1,SLC22A2,GIPC1,RAB5A,BAIAP3,APBA1,DOC2A,PSEN1,PPFIA3,FLOT1,ACHE,DAGLB,RIMS2,MEF2C,CACNB4,SLC6A11,ADCY1,SLC1A2,ADRA2A,NOS1,BRAF,CHRNA4,BACE1,FBXL20,GRIN3A,NAPA,PRRT2,SLC6A4,SLC22A3,SYN1,SLC17A7,UNC13A,FSHR,GIT1,ATP1A2,UNC13B,SLC4A8,TOMT,RPH3A…
GO:BP	regulation of cellular response to stress	GO:0080135	0.00989689	2.0045	413	7422	252	14723	ERN1,KMT5A,KIAA0319,UBQLN1,NBR1,ARNTL,TGFB2,RTEL1,MAGI3,FLT4,USP14,IGF1R,STK25,LRIG2,HDAC10,USP19,NPAS2,CRY1,HIPK2,GCH1,PYCR1,ZNF385A,MAP3K11,RELL2,TRPV4,CD44,LEP,MAPK8IP2,BMP2,GPS2,RNF169,BCLAF1,PPP4C,KMT5B,ELL3,SASH1,SERINC3,FOXM1,SPHK1,MRNIP,PSAP,PRKCG,SH3RF3,SLC25A23,PRKDC,ATF6B,CLN3,ULK4,WFS1,GPR37,ADCY8,USP47,BAX,AIFM2,PLA2R1,RNF13,WNT1,FBXO7,PML,NR4A3,HYOU1,EGFR,BPHL,DHX9,FMR1,NACC2,PLK2,T…
GO:BP	positive regulation of cell death	GO:0010942	0.00993976	2.00262	336	7422	209	14723	TNFRSF1B,SYK,TGFB2,SPHK2,SMPD1,JUN,LOC101119706,HTRA2,MMP9,IDO1,FNIP1,C1QA,SYCE3,TNFRSF8,ENDOG,NFKBID,ITGA6,CTNNA1,PPP2R1B,BMP2,RARG,HEBP2,BCLAF1,DEDD2,PRMT2,SERINC3,LRP1,DAXX,SPDEF,INPP5D,CAMK2A,BMP7,EIF4G1,CDKN1A,PLEKHN1,BAX,AIFM2,TP53BP2,KLF11,PLA2R1,UNC5C,HTT,PML,RBM10,RHOB,GSN,SCIN,NR4A3,FYN,BPHL,PPP1CA,RRP1B,INCA1,E2F3,NACC2,FLCN,MYBBP1A,QRICH1,NEURL1,PSEN1,AGTR2,INHBA,SIRT1,OSGIN1,C1H3ORF3…
GO:BP	cytoskeleton-dependent intracellular transport	GO:0030705	0.0101266	1.99454	103	7422	74	14723	CAMSAP3,IFT122,CCDC88C,DLG2,SNAPIN,CEP131,MGARP,RASGRP1,NDEL1,CLN3,RHOT2,BICD2,BICD1,NDE1,MYO19,HTT,STK11,ARHGAP21,SYNE2,HOOK2,IFT140,IFT43,CCDC88B,KIF3C,SPG11,PEX14,KIF17,DYNC1I1,TRIM46,MAP1B,MAPK8IP3,TUB,DYNC2H1,ACTN4,PURA,SPAST,MYO1C,NEFH,TMEM108,TRAK2,AP3B1,SUN2,IFT52,UCHL1,BLOC1S6,FYCO1,IFT74,CCDC88A,CCDC186,KIF13A,IFT27,SFPQ,DTNBP1,BLOC1S1,WDR35,RHOT1,TRAK1,NEFL,HOOK3,SSX2IP,LAMP1,KIF5B,FLO…
GO:BP	protein import into nucleus	GO:0006606	0.0101428	1.99384	90	7422	66	14723	ARNTL,SYK,IPO13,KPNA6,PRKD1,TNPO2,GLI3,FLNA,CRY2,KPNB1,LEP,HCLS1,KPNA7,ING1,TGFB1,CDKN1A,NUP214,POLA2,SMO,PML,IPO9,E2F3,SIX2,PSEN1,MBTPS1,FERMT1,UBR5,MAVS,MAPK14,TNPO1,RANBP2,BMP4,DMAP1,PTTG1IP,BAG3,JUP,IPO4,NUP188,TPR,IPO5,KPNA3,KPNA1,PRKCD,ECT2,ZPR1,PRICKLE1,EIF4ENIF1,HDAC3,ABRA,PIK3R1,SNUPN,KPNA2,ELAVL1,NUP155,ZC3H12A,APPL1,CHP1,RAB23,HYAL2,NFKBIA,MDFIC,TP53,TRIM28,RBM22,IFNG,IPO7
GO:BP	regulation of cell projection organization	GO:0031344	0.0101928	1.9917	345	7422	214	14723	KIAA0319,SYNGAP1,PLXNB1,PTK2,STK25,LRIG2,PLXNB2,KEL,WRAP73,SS18L1,OBSL1,ACAP3,GFAP,ABL2,PLEKHM1,DMTN,EVI5L,ITGA6,CRMP1,DPYSL3,CD44,KIF13B,SNAPIN,EFNA5,CROCC,RAP1GAP2,PTK7,CHRNB2,CDH4,SRC,SRCIN1,DVL1,NDEL1,CACNA1A,CDC42EP4,ANKRD27,CLN3,ULK4,CAPRIN1,BMP7,CDHR2,FUZ,FN1,GAK,ARHGAP35,MAK,PLA2G3,ICAM1,EPHB3,CAMSAP2,CARMIL2,PROM2,TRPV2,WNT1,HTT,FBXO7,EPS8L1,STK11,CSMD3,FYN,MTOR,CDC42EP1,PLXNA3,LRP4,RAB5…
GO:BP	positive regulation of programmed cell death	GO:0043068	0.0102576	1.98896	313	7422	196	14723	TNFRSF1B,SYK,TGFB2,SPHK2,SMPD1,JUN,LOC101119706,HTRA2,MMP9,IDO1,FNIP1,SYCE3,TNFRSF8,ENDOG,NFKBID,ITGA6,CTNNA1,PPP2R1B,BMP2,RARG,BCLAF1,DEDD2,PRMT2,SERINC3,SPDEF,INPP5D,CAMK2A,BMP7,CDKN1A,PLEKHN1,BAX,AIFM2,TP53BP2,KLF11,PLA2R1,UNC5C,HTT,PML,RBM10,RHOB,GSN,SCIN,NR4A3,BPHL,PPP1CA,RRP1B,INCA1,E2F3,NACC2,FLCN,MYBBP1A,QRICH1,NEURL1,PSEN1,AGTR2,INHBA,SIRT1,OSGIN1,C1H3ORF38,BARD1,LOC101105208,NCK1,TOP2A,…
GO:BP	cell-cell adhesion	GO:0098609	0.010924	1.96162	493	7422	296	14723	CDHR4,SYK,PIK3R6,CDH23,NOTCH4,CDH3,ZP4,GLDN,CAMSAP3,PTPRM,LOC101119706,PLXNB2,FOXJ1,B4GALNT2,MYB,IDO1,PRKCQ,CDH1,TBX21,MSN,LOC101115640,CDHR1,ITGAV,JAG1,PCDH10,DMTN,TFRC,DSC1,SART1,VPS33B,GLI3,PCDHB1,CDH15,ITPKB,PCDH19,CD93,NFKBID,ITGA6,STXBP1,FAT4,CTNNA1,ITGB3,CDH16,CD44,PLA2G2F,LOC101102480,LEP,EFNA5,BMP2,ITGB7,DCHS1,CDH2,CLSTN2,RASGRP1,ZP3,CDH4,SRC,IL12RB1,LOC101103233,CLDN1,TNXB,PCDH1,DLG5,PK…
GO:BP	synaptic vesicle cycle	GO:0099504	0.0109601	1.96019	113	7422	80	14723	CADPS,NRN1,SYT9,CHRNA5,ATP2A2,STXBP1,TOR1A,STXBP5L,SNAPIN,DRD2,CDH2,CHRNB2,DVL1,CACNA1A,BSN,CAMK2A,PRKCG,OTOF,PACSIN1,ITSN1,GIPC1,DNAJC5,SLC17A8,RAB5A,APBA1,PCLO,PSEN1,CANX,PPFIA3,SLC17A6,PCDH17,RIMS2,NLGN3,CACNB4,SYNJ1,ADCY1,ADRA2A,BRAF,CHRNA4,BACE1,DNM1,FBXL20,GRIN3A,NAPA,PRRT2,SYN1,SLC18A2,SLC17A7,UNC13A,ROCK1,AP3B1,ACTG1,GIT1,UNC13B,SLC4A8,CNR1,CD24,CADPS2,CPLX3,DTNBP1,SV2A,DGKI,UNC13C,PRKCB,…
GO:BP	cell-cell junction organization	GO:0045216	0.0109601	1.96019	113	7422	80	14723	TGFB2,CAMSAP3,SLC12A8,OCLN,ADAM10,TRPV4,CTNNA1,NUMBL,CDH2,CLDN1,DLG5,PKP2,KIFC3,TGFB1,JAM3,PTPRO,CNTNAP1,ACE,F2R,WHRN,FLCN,SMAD3,PRKACA,GJB6,GRHL2,GNPAT,TGFB3,IL1B,DSP,ADD1,SNAI1,CDH5,PKHD1,HIPK1,PAK2,SVEP1,CLDN9,IL17A,VCL,ESAM,FZD5,ACTN4,HDAC7,MYO1C,LSR,JUP,WNT11,ROCK1,NPHP1,ACTG1,TBX5,PECAM1,LIMS2,F2RL1,MARVELD2,GJA5,CSF1R,PRKCA,GRHL1,ECT2,XIRP2,CXADR,TNF,RAMP2,FRMPD2,ACE2,AGT,PARD6B,PRKCI,SNAI…
GO:BP	peptidyl-lysine modification	GO:0018205	0.0109836	1.95926	255	7422	163	14723	RUVBL1,KMT5A,KMT2B,EHMT2,RBBP5,FKBP10,HDAC10,SUV39H1,OGT,NOC2L,MYB,KMT2E,CTCFL,CTR9,KDM4B,KLF15,LOXL4,VPS33B,CHD5,PHF19,KANSL3,KMT5B,KPNA7,TET3,SETD5,SETMAR,GTF3C4,ATAT1,KAT6A,TGFB1,PIAS3,CBX4,MLLT6,KMT2D,CXXC1,MAPRE1,EP400,PHF1,ARRB1,FLCN,DOHH,TRRAP,DOT1L,ZNF335,ZMIZ1,SETD3,SIRT1,TAF6L,SIRT3,MSL1,KAT14,BRPF3,KMT2A,MAPK3,MYOCD,EGR2,TRPM4,SUPT3H,EYA1,SETD1B,DIP2B,CTH,BRD7,NSD1,RANBP2,METTL21C,SETD…
GO:BP	regulation of plasma membrane bounded cell projection organization	GO:0120035	0.0112512	1.9488	340	7422	211	14723	KIAA0319,SYNGAP1,PLXNB1,PTK2,STK25,LRIG2,PLXNB2,KEL,WRAP73,SS18L1,OBSL1,ACAP3,GFAP,ABL2,PLEKHM1,DMTN,EVI5L,ITGA6,CRMP1,DPYSL3,CD44,KIF13B,SNAPIN,EFNA5,CROCC,RAP1GAP2,PTK7,CHRNB2,CDH4,SRC,SRCIN1,DVL1,NDEL1,CACNA1A,CDC42EP4,ANKRD27,CLN3,ULK4,CAPRIN1,BMP7,CDHR2,FUZ,FN1,GAK,ARHGAP35,MAK,PLA2G3,ICAM1,EPHB3,CAMSAP2,CARMIL2,TRPV2,WNT1,HTT,FBXO7,EPS8L1,STK11,CSMD3,FYN,MTOR,CDC42EP1,PLXNA3,LRP4,RAB5A,ARAP…
GO:BP	negative regulation of protein phosphorylation	GO:0001933	0.0116776	1.93265	222	7422	144	14723	CEP85,LDLRAD4,MICAL1,SMPD1,IGF1R,TNFAIP3,PLK1,SLC12A8,MLLT1,DMTN,OCLN,PKN1,DUSP7,SAMSN1,CACTIN,TRAF3IP1,PTPN13,DVL1,DUSP9,HMGCR,PTPRB,PARP14,BMP7,MLXIPL,TGFB1,EIF4G1,CDKN1A,PTPRO,GADD45B,CDK5RAP3,BAX,FBXO7,CADM4,NOG,INCA1,CDK5RAP1,SLC8A3,SMAD6,PTK6,WWTR1,LRP5,PSEN1,ENG,SIRT1,SPRY1,GGNBP2,LOC101105208,RGS14,MYOCD,NCK1,NLRP12,NCK2,PBLD,HEXIM2,SFRP2,SMCR8,CIT,PBK,EPHB2,KIRREL2,DUSP14,CD109,GPD1L,BMP…
GO:BP	positive regulation of protein modification process	GO:0031401	0.0123875	1.90701	627	7422	369	14723	ERN1,SPPL3,UBQLN1,ARNTL,SYK,TGFB2,PIK3R6,SYMPK,SMPD1,AXIN1,AKAP8L,FLT4,NEDD9,OGT,PLK1,MMP9,MYB,MYDGF,HSP90AA1,KMT2E,CDON,CRY1,CTR9,HIPK2,SLCO3A1,TAB1,MAP3K6,TFRC,CEP295,CAMKK2,FNIP1,ERN2,MAP3K11,F2,ARFGEF1,CD44,LEP,STRADA,GDF2,CALM3,GDF10,EFNA5,PHF19,BMP2,MAP2K6,TDGF1,HCLS1,KPNA7,MYCBP2,SRC,PIN1,SASH1,DVL1,SPHK1,BAG4,MRNIP,DAXX,ERBB2,MAP4K1,PRKD2,CAMTA1,ANGPT4,CLN3,COMMD1,PARP14,WFS1,BMP7,CHI3L1,…
GO:BP	positive regulation of intracellular transport	GO:0032388	0.0124456	1.90498	105	7422	75	14723	PRKD1,SH3GLB1,MSN,GLI3,FLNA,NUMA1,LEP,CEP131,HCLS1,PLA2G4E,ERBB2,STX18,TGFB1,RAPGEF3,DYNC1H1,ICE1,SMO,STK11,FYN,DHX9,SCP2,KCNB1,PSEN1,EHD2,PRKACA,CAMK1,SFN,CEMIP,MLC1,UBR5,MAVS,TMEM30B,MAPK14,XPO4,CDK5R1,EDEM2,DAB2,DMAP1,CPSF6,BAG3,CDK5,PRR5L,MYO1C,TM9SF4,MIEF2,SORL1,RAB29,JUP,ACTN2,TPR,CIB1,PLK3,IPO5,BCAS3,PRKCD,RIOK2,ECT2,B3GAT3,HSPA1L,ZPR1,SEC16B,KHDRBS1,HDAC3,PIK3R1,LDLRAP1,EDEM1,ZC3H12A,FBXW…
GO:BP	regulation of cell-substrate adhesion	GO:0010810	0.0125731	1.90056	145	7422	99	14723	CLASP1,DOCK5,OLFM4,NEDD9,CAMSAP3,RRAS,JAG1,UNC13D,COL16A1,DMTN,ADAM15,FLNA,RELL2,ITGB3,EFNA5,FMN1,TSTA3,FN1,CCDC80,CCL28,WNT1,LOC101119130,RIN2,RASA1,CASS4,SEMA3E,EFEMP2,AJAP1,MINK1,PEAK1,FERMT1,KANK1,GPM6B,VIT,LDB1,NID1,TSC1,MYF5,VCL,BCL6,VTN,PDGFB,ACTN4,P4HB,BRAF,DDR1,FZD4,PRKCE,CDH13,EPHA1,DAPK3,EGFL6,STK4,JUP,NRP1,ROCK1,RAC3,COL1A1,PHLDB2,EPHA3,ACTG1,C1QBP,HSD17B12,CDK6,CIB1,CARMIL1,MELTF,PLA…
GO:BP	positive regulation of protein import into nucleus	GO:0042307	0.0125781	1.90039	29	7422	26	14723	PRKD1,GLI3,FLNA,LEP,HCLS1,TGFB1,SMO,PSEN1,UBR5,MAVS,MAPK14,DMAP1,BAG3,JUP,TPR,IPO5,PRKCD,ECT2,ZPR1,HDAC3,PIK3R1,ZC3H12A,HYAL2,TRIM28,RBM22,IFNG
GO:BP	regulation of transferase activity	GO:0051338	0.0127344	1.89502	552	7422	328	14723	ERN1,CEP85,SYK,TGFB2,PIK3R6,ANKRD54,TRPT1,SMPD1,PIP4K2A,AXIN1,PIK3IP1,SH3GLB1,NEDD9,IGF1R,TNFAIP3,PLK1,PRKCQ,SLC12A8,MLLT1,TAB1,MAP3K6,PKN1,DUSP7,ERN2,MAP3K11,PRKAR1A,F2,CCNL1,ITGB3,LEP,STRADA,CCNL2,BMP2,MAP2K6,TDGF1,NLRC5,SRC,WDR81,PIN1,SASH1,TNXB,DVL1,SMG8,CCNE1,DUSP9,MRNIP,DAXX,ERBB2,HMGCR,MAP4K1,ANGPT4,EPM2AIP1,PTPRB,BMP7,CBS,CHI3L1,TGFB1,MAP2K3,CDKN1A,PTPRO,MAP4K5,GADD45B,CDK5RAP3,PPP2R5A,DV…
GO:BP	response to peptide	GO:1901652	0.0128427	1.89135	198	7422	130	14723	LGMN,INPPL1,PIP4K2A,NCOA5,FOXO4,IGF1R,TNFAIP3,SCAP,OGT,MMP9,PRKCQ,DNAI1,CRY1,PDK4,JAG1,CACNB1,NR4A2,MC4R,CRY2,TRPV4,STAT5A,LEP,BAIAP2L1,SRC,IRS1,NDEL1,TNS2,SLC25A33,PRKDC,EPM2AIP1,MMP2,CRHR1,AHCYL1,IGFBP2,STAT5B,ICAM1,IRS4,GCGR,NR4A3,SREBF1,STAT3,FYN,INSR,MTOR,ZFP36L1,PIP4K2C,PSEN1,AGTR2,MARS,PCK1,SIRT1,SORT1,PIP4K2B,TIMELESS,SYAP1,TRIM41,NCK1,NFKB1,ZBTB7B,KANK1,SLC27A4,MAPK14,SMPD3,MYO5A,IRF5,RA…
GO:BP	developmental growth involved in morphogenesis	GO:0060560	0.0128971	1.88951	140	7422	96	14723	KIAA0319,NRN1,RASAL1,HSP90AA1,CPNE5,LAMB2,EFNA5,FMN1,RARG,PTK7,ITSN2,CDH4,MED12,DVL1,NDEL1,SMURF1,SEMA5B,PAK6,FN1,TGFB1,SYT3,WDR36,TRPV2,STK11,PLXNA3,WNT3,TNR,SEMA3G,PLXNA4,CPNE9,SPRY1,BMPR2,SPG11,SLIT1,DIP2B,SFRP2,MEGF8,SEMA7A,DSCAM,YAP1,BMP4,MAP1B,SLIT3,CDK5R1,SEMA3F,CYFIP2,LHX1,VCL,HOXD13,JADE2,RDH10,DDR1,CDK5,ZFYVE27,TWF2,TMEM108,CYFIP1,SIX1,WNT11,NRP1,NRP2,CPNE6,SYT17,IQGAP1,USP9X,ESR1,SEMA4…
GO:BP	positive regulation of cell adhesion	GO:0045785	0.0133318	1.87511	282	7422	178	14723	DOCK5,SYK,TGFB2,PIK3R6,OLFM4,ZP4,NEDD9,MYB,STX4,PRKCQ,RRAS,ITGAV,UNC13D,COL16A1,DMTN,TFRC,SART1,GLI3,FLNA,ITPKB,RELL2,NFKBID,ITGA6,ITGB3,CD44,LEP,FMN1,TSTA3,RASGRP1,ZP3,IL12RB1,BAG4,ERBB2,EPHB6,PRKD2,BMP7,FN1,CCDC80,ADAM19,TGFB1,LOC101112639,SPTA1,IL6ST,IGFBP2,STAT5B,CCL28,RASAL3,CD83,LOC101119130,RIN2,NR4A3,JAK1,FLCN,CASS4,ZMIZ1,EFEMP2,PCK1,IL1RL2,LOC101105208,FRMD5,CCDC88B,FLOT1,DYSF,NCK1,ADGRG…
GO:BP	cardiac septum development	GO:0003279	0.0134918	1.86993	76	7422	57	14723	LTBP1,SLC12A8,JAG1,TAB1,SALL4,AP2B1,LRP2,PTK7,STRA6,SNX17,MKS1,NDST1,GATA4,BMP7,RBM15,FGF8,SMO,PCSK5,NOG,SMAD6,ENG,LUZP1,BMPR2,ACVR1,TBX3,LMO4,PROX1,BMP4,SLIT3,ADAMTS6,NOTCH2,NKX2-5,CITED2,SUFU,RARA,PRDM1,DNAH11,RARB,WNT11,TRIP11,NRP1,MYH10,NRP2,EGLN1,TBX5,ISL1,GJA5,XIRP2,HEY2,BMPR1A,TBX20,HEYL,MAML1,PARVA,TP53,WNT5A,HAND1
GO:BP	regulation of vesicle-mediated transport	GO:0060627	0.0136573	1.86464	298	7422	187	14723	CLASP1,ITGAM,PLCG2,SYK,MICAL1,ATP9A,SPHK2,SMPD1,STAM,MIB1,NRN1,SYT9,STX4,CHRNA5,MSN,VPS4B,ITGAV,UNC13D,ATP2A2,LRPAP1,STXBP1,TOR1A,STXBP5L,SNAPIN,DRD2,CALY,ABR,CHRNB2,SRC,PLA2G4E,DVL1,PRAM1,LRP1,SPHK1,CACNA1A,BSN,PRKCG,RAB4B,PACSIN1,ANKFY1,ANKRD27,CLN3,STX18,PLA2G3,BICD1,PROM2,TFR2,GIPC1,DNAJC5,INSR,SLC11A1,SCAMP5,PTX3,ARRB1,RAB5A,NEU3,ATP6AP1,FMR1,AXL,APBA1,CD22,MYO18A,PCLO,DOC2A,ANKRD13A,MBTPS1,…
GO:BP	negative regulation of cellular component organization	GO:0051129	0.0137027	1.86319	445	7422	269	14723	TNFRSF1B,CLASP1,KIAA0319,SYNGAP1,LDLRAD4,RTEL1,SSH1,EHMT2,PTK2,KIAA1211,GHITM,LRIG2,PLK1,ARHGEF2,NOC2L,TRIP13,GFAP,ITGAV,KDM4B,AR,DMTN,TFRC,FEZ2,TJP1,VILL,EVI5L,NAV3,PHF2,LRPAP1,ARFGEF1,CRMP1,GEN1,SACS,TFIP11,EXOSC10,SNAPIN,RAP1GAP2,TRAF3IP1,KATNB1,SMG6,DNAJB2,SRC,ARHGEF15,CAPG,PACSIN1,STMN1,ANKRD27,BMP7,GAK,ADD2,JAM3,MAK,RAPGEF3,PARL,MLLT6,CARMIL2,PROM2,AURKB,MAPRE1,GSN,SCIN,SSH2,FYN,PHF1,SCAMP5…
GO:BP	regulation of translation	GO:0006417	0.0140418	1.85258	226	7422	146	14723	PATL1,UPF3A,TNRC6B,SYNCRIP,MTG2,PLXNB2,TSFM,GTPBP2,DNAJC1,TRAP1,DHX36,CNOT6L,FXR2,ZNF385A,PAN2,CPEB3,EEF2,AARS,KLHL25,UNK,ERBB2,TNRC6A,EIF2AK4,CPEB1,EIF4G1,DAPK1,PLEKHN1,GSPT1,RPUSD3,MTOR,GCN1,DHX9,DCP1B,FMR1,ILF3,ENC1,CDK5RAP1,YTHDF2,ZFP36L1,TNRC6C,NEURL1,RMND1,METTL3,SEPSECS,DDX6,DND1,ZFP36,AGO4,IMPACT,DAZL,NANOS2,MTG1,LSM14A,NAT10,NCK1,NCK2,SHMT1,AGO2,CTIF,MPV17L2,PNLDC1,GAPDH,MRPS27,KBTBD8,BC…
GO:BP	metal ion transport	GO:0030001	0.0142008	1.84769	323	7422	201	14723	PLCG2,JPH3,UBQLN1,GRIN2C,ATP2A1,CACNG6,SPHK2,CDH23,SLC9A1,PRKD1,AFG3L2,TRPA1,MCOLN1,HOMER1,CASQ1,ITGAV,CACNB1,ITPR2,CACNA1D,RYR3,ATP2A2,F2,TRPM1,TRPV4,LRP2,ATP2B2,CALM3,REM1,CHRNB2,CALHM1,ORAI3,CACNA1A,CCS,EPB41,CAMK2A,RYR1,SLC25A23,P2RX4,ASIC1,ATP1A3,RCVRN,EFHB,FFAR1,BAX,CACNG2,LOC101106452,TRPV2,TRPV6,HTT,PML,STAC3,PLPP4,FYN,TMEM165,SLC11A1,CNNM4,KCNK18,F2R,IL16,CNNM2,ATP2B3,SLC39A7,SLC8A3,MICU…
GO:BP	protein-containing complex subunit organization	GO:0043933	0.0143051	1.84451	1044	7422	593	14723	CLASP1,PSME4,TBCD,UBQLN1,SYK,LRRC8D,ZNHIT6,LDLRAD4,LRRC8C,DNAAF1,MICAL1,NDUFA8,AXIN1,SSH1,PTK2,DIAPH1,KIAA1211,MIB1,CADPS,VPS72,CAMSAP3,LCP1,SMAD1,PRPF8,NPHS1,ARHGEF2,TRPA1,BIN2,STX4,ALAD,FCHSD1,JMY,MSN,VPS4B,MCOLN1,ARPC1B,MPO,CASQ1,PRMT8,COL16A1,KIF24,DMTN,TFRC,SEC16A,SHKBP1,GEMIN8,PSMD11,NDUFA10,VILL,PLEK,KCTD5,DIAPH3,FNIP1,NAV3,ATP2A2,BRD2,GLS,TRPM1,NDUFAF1,NUBPL,SUB1,ASF1B,TTC19,ADAM10,DNAH1,…
GO:BP	morphogenesis of a branching epithelium	GO:0061138	0.0144926	1.83885	147	7422	100	14723	ILK,ESRP2,SPINT1,DLL4,GLI3,FAT4,GDF2,BMP2,DCHS1,SRC,GZF1,PTCH1,MKS1,DLG5,LAMA5,TIE1,GREB1L,BMP7,TGFB1,RBM15,DAG1,BTBD7,MMP14,FGF8,WNT1,SMO,PML,EDN1,PPP1CA,NOG,LAMA1,WNT2,GBX2,SIX2,GLI2,LRP5,SEMA3E,ENG,PAX8,ADAMTS16,GRHL2,SPRY1,COL4A1,TIMELESS,EYA1,TGM2,ACVR1,SOX10,SFRP2,TBX3,YAP1,HHIP,SOX8,PKHD1,IL10,PKD2,PROX1,BMP4,HOXB7,LHX1,HOXD13,FZD5,RDH10,DDR1,SOCS3,VDR,WNT9B,GCM1,BTRC,NFATC4,STK4,SIX1,NRP1…
GO:BP	endothelial cell migration	GO:0043542	0.0149374	1.82573	142	7422	97	14723	LGMN,FLT4,PTK2,CLEC14A,PTPRM,LOC101119706,RRAS,SEMA4A,DLL4,MMRN2,FSTL1,STAT5A,LGALS8,GDF2,TSTA3,TDGF1,ADGRA2,SASH1,PRKD2,ANGPT4,P2RX4,PRCP,TGFB1,MAP2K3,STARD13,RHOB,GIPC1,RIN2,NOS3,PLK2,EPHB4,BMPER,SIRT1,CARD10,BMPR2,PLCG1,CDH5,MEF2C,PROX1,BMP4,HDAC5,PDGFB,MECP2,CDH13,NUS1,DCN,RHOJ,SCARB1,JUP,AMOT,NRP1,DPP4,ETS1,PECAM1,MAP3K3,STC1,CIB1,CD40,AMOTL1,THBS1,BCAS3,MIA3,PRKCA,PTK2B,LOXL2,PIK3C2A,SMOC2,…
GO:BP	cation transport	GO:0006812	0.0154195	1.81193	787	7422	455	14723	PLCG2,JPH3,UBQLN1,FLVCR1,SYK,GRIN2C,RASGRF1,ATP2A1,FTH1,CACNG6,KCNJ6,SPHK2,SPTBN4,CDH23,ATP6V0D2,ASIC4,SLC9A1,SLC5A7,PRKD1,SNTA1,AFG3L2,KEL,TRPA1,MMP9,VPS4B,MCOLN1,HOMER1,RALBP1,LOC101118398,CASQ1,ITGAV,CACNB1,TFRC,ATP6V0B,ITPR2,KCNK5,CACNA1D,ATP6V0A2,FLNA,RYR3,ATP2A2,F2,TRPM1,LOC101102327,SCNN1A,TCIRG1,WNK4,TRPV4,LRP2,ABCC8,ATP2B2,TOR1A,ITGB3,WWP2,ABCB8,CALM3,SLC13A4,DRD2,MAPK8IP2,KCNH3,KCNA4,CN…
GO:BP	regulation of ion transport	GO:0043269	0.0154856	1.81007	334	7422	207	14723	PLCG2,JPH3,UBQLN1,SYK,RASGRF1,CACNG6,KCNJ6,SPHK2,SPTBN4,SLC9A1,PRKD1,SNTA1,KEL,MMP9,HOMER1,CASQ1,CA7,CACNB1,ABCB11,CACNA1D,FLNA,F2,TCIRG1,TOR1A,ITGB3,WWP2,CALM3,DRD2,MAPK8IP2,KCNH3,REM1,WNK2,KCNQ2,CHRNB2,CALHM1,KCNQ5,CACNA1A,EPB41,CAMK2A,PTPN3,COMMD1,P2RX4,SCN2B,KCNJ13,RCVRN,AHCYL1,TGFB1,EFHB,KCNF1,PLA2G3,DAPK1,MLLT6,FFAR1,BAX,CACNG2,SCN4A,PLA2R1,LOC101106452,TRPV2,HTT,PML,STAC3,PLPP4,SCN5A,SLC43…
GO:BP	stem cell differentiation	GO:0048863	0.0156027	1.8068	132	7422	91	14723	TGFB2,CHD2,FOXO4,DHX36,JAG1,PSMD11,NSUN2,PHF19,DNMT3L,CDH2,ELL3,LAMA5,FAM172A,SOX5,BMP7,FN1,HES5,SMO,EDN1,STAT3,WNT3,YTHDF2,GBX2,MAPK3,MYOCD,ERCC2,ACVR1,SOX10,YAP1,BATF,SHC4,MEF2C,KBTBD8,SOX8,SETD2,BMP4,SEMA3F,FZD1,PWP1,RBM24,RDH10,SOX6,NKX2-5,XRCC5,PHACTR4,CITED2,CDK12,PUM1,TCOF1,PTPRC,GSC,NRP1,NRP2,LBH,TBX5,ESR1,LRP6,ISL1,CORO1C,PDGFRA,KDM3A,PUS7,KLHL12,PRICKLE1,NOLC1,WNT10A,ZNF281,RET,BMPR1A,T…
GO:BP	inorganic ion homeostasis	GO:0098771	0.0156599	1.80521	404	7422	246	14723	SPPL3,PLCG2,JPH3,GRIN2C,ATP2A1,FTH1,CDH23,CCDC22,SLC9A1,PRKD1,PTH1R,AFG3L2,TNNI3,KEL,RMDN3,RAB20,LOC101118398,PDK4,CASQ1,ABL2,CA7,TFRC,ITPR2,ATP6V0A2,RYR3,ATP2A2,F2,TRPM1,SCNN1A,TCIRG1,TRPV4,ATP2B2,CALM3,SNAPIN,DRD2,SLC12A5,SLC9A5,RAB38,CACNA1A,SLC34A3,GRN,RYR1,SLC25A23,CLN3,COMMD1,P2RX4,WFS1,ATP1A3,TGFB1,ADCY8,MLLT6,FFAR1,BAX,TTC7A,CCL28,NEO1,NPTN,LOC101106452,TACR1,TRPV6,HTT,HEPHL1,TFR2,PML,SLC…
GO:BP	circadian rhythm	GO:0007623	0.015789	1.80165	117	7422	82	14723	NCOA2,ARNTL,DBP,BHLHE40,HDAC1,OGT,HNF4A,CRY1,NKX2-1,NRIP1,CRY2,FBXW11,DRD2,KDM8,CHRNB2,MYCBP2,PRKCG,PPARA,CSNK1D,LOC443240,PML,SREBF1,MTOR,PPP1CA,PPP1CB,NR1D1,MYBBP1A,ASS1,SIRT1,NTRK1,RAI1,KLF10,KMT2A,TIMELESS,NR1D2,TOP2A,MTTP,THRAP3,SOX14,CIPC,MAGED1,PROX1,KDM5A,ADCY1,EP300,NOS2,PER1,ATF4,KLF9,SIK1,BTRC,PSPC1,NTRK2,CCAR2,USP9X,OPN4,USP2,NFIL3,PER3,GFPT1,PRKAA2,UBE3A,KDM2A,SFPQ,HUWE1,NR0B2,NONO,I…
GO:BP	supramolecular fiber organization	GO:0097435	0.0161453	1.79195	462	7422	278	14723	CLASP1,TGFB2,MICAL1,INPPL1,SHROOM1,ADAMTS14,SSH1,DIAPH1,KIAA1211,CAMSAP3,MYOZ1,FKBP10,LCP1,LOC101119706,NPHS1,ARHGEF2,PDLIM3,FCHSD1,JMY,ARPC1B,CASQ1,GFAP,KIF24,DMTN,ARHGAP25,TJP1,VILL,PLEK,VPS33B,DIAPH3,NAV3,FLNA,ARFGEF1,PPP1R9B,LTBP2,DPYSL3,CTNNA1,KIF18B,NUMA1,WHAMM,SH3KBP1,FMN1,BAIAP2L1,ARHGEF10,KATNB1,HCLS1,SRC,TNXB,DVL1,FHOD1,PXDN,PKP2,BAG4,ASAP3,CAPG,PDXP,PACSIN1,STMN1,MYOM2,KPTN,ZYX,COL2A1,…
GO:BP	negative regulation of catabolic process	GO:0009895	0.0163372	1.78682	190	7422	125	14723	GRIN2C,SYNCRIP,EHMT2,PTK2,POLDIP2,USP14,LRIG2,OGT,USP19,ALAD,HIPK2,DHX36,FEZ2,FLNA,NSUN2,LEP,RGP1,MYCBP2,PIN1,DHX34,PRKCG,PTPN3,HMGCR,FOXK2,EIF4G1,MEIOC,PPARA,ANGEL2,ACACB,CDK5RAP3,QSOX1,WNT1,PML,RBM10,GIPC1,STAT3,FYN,EGFR,SLC11A1,MTOR,DHX9,FMR1,TSPO,PSEN1,PDE3B,RNF41,DYSF,RNF5,AZIN2,IL1B,THRAP3,TIMP1,USP36,SMCR8,PBK,ACTN3,DFFA,SRSF1,IL10,IKBKE,PLIN5,DDRGK1,RBM24,RIC1,NOS2,LZTS1,ADRA2A,ZDHHC7,RBM…
GO:BP	muscle structure development	GO:0061061	0.0163772	1.78576	370	7422	227	14723	ARNTL,LOC101110922,CHD2,SVIL,LEMD2,SLC9A1,FOXO4,MYOZ1,SMAD1,KEL,NPHS1,ADGRB3,DYRK1B,USP19,CNTFR,SLC12A8,HOMER1,CDON,CASQ1,DLL4,ZNF689,MYH14,ATP2A2,SYNE1,HIVEP3,LRP2,PPARD,BMP2,EPHB1,CDH2,ADAMTS15,P2RX2,STRA6,MYH7,PKP2,ATP11A,LAMA5,PRDM6,RYR1,UNC45B,MYOM2,ZEB1,NFATC1,MYL3,ANKRD17,BCL9,TGFB1,HINFP,MMP14,FGF8,WNT1,SMO,CCNT2,ALPK2,EDN1,STAC3,DMRTA2,MTOR,NOG,WNT2,ANKRD2,FOXP1,SMAD3,ENG,EHD2,FHL1,STIM1…
GO:BP	regulation of neuron death	GO:1901214	0.016539	1.78149	166	7422	111	14723	TNFRSF1B,SYNGAP1,TGFB2,LGMN,PSMC1,FZD9,MSH2,CNTFR,HIPK2,RILPL1,NR4A2,C1QA,UNC5B,STXBP1,AARS,DAXX,CACNA1A,GRN,CLN3,EGLN2,PLA2G3,BAX,DLX1,FGF8,ITSN1,WNT1,FBXO7,MAP3K12,DNAJC5,NR4A3,HYOU1,FYN,FAIM2,AXL,BARHL1,SIRT1,NTRK1,BCL2L11,TFAP2B,MEF2C,EN2,IL10,SIGMAR1,TYRO3,AMBRA1,CORO1A,ATM,ATF4,MECP2,BRAF,BACE1,CDK5,PM20D1,CASP9,NFATC4,MAG,SORL1,SIX1,NRP1,ROCK1,CLCF1,EGLN1,LANCL1,TFAP2D,NCOA7,GBA,ISL1,GABRA…
GO:BP	regulation of cell morphogenesis	GO:0022604	0.016539	1.78149	166	7422	111	14723	DOCK5,PLXNB1,OLFM4,NEDD9,RASAL1,PLXNB2,SS18L1,OBSL1,MSN,SEMA4A,UNC13D,DMTN,FLNA,CPNE5,F2,ITGB3,CD44,SH3KBP1,EFNA5,ITSN2,SRC,CDC42EP4,SMURF1,EPB41,ANKRD27,CAPRIN1,ALDOA,FAM171A1,ARHGAP35,SPTA1,SYT3,HPN,BAIAP2,LOC101119130,FYN,CDC42EP1,ARAP1,MKLN1,CASS4,SEMA3E,FES,PDZD8,AGO4,PLEKHO1,CPNE9,CAMSAP1,CNTN2,STRIP2,RELN,ERMN,KANK1,FGR,FMNL2,FMNL1,FGD1,CORO1A,CUX2,DBN1,ACTN4,P4HB,BRAF,FZD4,DAPK3,ARHGAP18,…
GO:BP	extrinsic apoptotic signaling pathway	GO:0097191	0.0166387	1.77888	149	7422	101	14723	TNFRSF1B,TGFB2,TNFAIP3,HTRA2,SCG2,STX4,SGK3,ITGAV,AR,UNC5B,ITGA6,CTNNA1,PPP2R1B,DEDD2,SRC,FOXO3,COL2A1,TGFB1,DAPK1,BAX,ICAM1,HTT,PML,BPHL,PPP1CA,LCN2,FAIM2,MADD,GCLM,SMAD3,SGPP1,AGTR2,INHBA,SORT1,RNF41,LOC101105208,EYA1,ACVR1,IL1B,SFRP2,BCL2L11,CASP2,PAK5,YAP1,BAD,BIRC6,BMP4,HIPK1,PAK2,TRAF1,FGA,BAG3,SKIL,TRADD,FGB,PTPRC,STK4,TIMP3,RBCK1,TNFSF12,NRP1,CYLD,MAPK7,FADD,RPS6KB1,EYA2,RELA,THBS1,PELI3,…
GO:BP	neuron apoptotic process	GO:0051402	0.0166387	1.77888	149	7422	101	14723	SYNGAP1,TGFB2,LGMN,FZD9,MSH2,CNTFR,HIPK2,NR4A2,ATN1,UNC5B,STXBP1,AARS,CACNA1A,GRN,CLN3,EGLN2,PLA2G3,NLRP1,BAX,DLX1,FGF8,ITSN1,MAP3K12,DNAJC5,NR4A3,HYOU1,FAIM2,AXL,BARHL1,PSEN1,NTRK1,BCL2L11,TNFRSF21,CIT,TFAP2B,MEF2C,EN2,SIGMAR1,XIAP,TYRO3,AMBRA1,CORO1A,ATM,ATF4,MECP2,BRAF,BACE1,CDK5,ADARB1,PIGT,CASP9,NFATC4,MAG,SIX1,NRP1,ROCK1,NCSTN,CLCF1,LANCL1,TFAP2D,FADD,GBA,ISL1,GABRA5,CITED1,CASP3,ALKBH1,GAB…
GO:BP	amyloid-beta clearance	GO:0097242	0.0168388	1.77369	21	7422	20	14723	MME,IGF1R,LRPAP1,LRP1,HMGCR,PLA2G3,LRP4,RAB5A,MYOCD,TTPA,ROCK1,LDLR,RAB11B,MSR1,TNF,PICALM,IDE,SRF,RAB11A,C5AR1
GO:BP	regulation of cellular response to growth factor stimulus	GO:0090287	0.0169268	1.77143	197	7422	129	14723	ILK,LTBP1,LDLRAD4,HIPK2,SULF2,MMRN2,LRP2,KCP,NUMA1,GDF2,TRIM33,ADGRA2,IL17RD,PIN1,SMURF1,PRKD2,ZEB1,TGFB1,PPARA,ITGA3,DLX1,HES5,NEO1,CHST11,WNT1,GDF5,STK11,LEMD3,GIPC1,CADM4,NOG,ZBTB7A,FLCN,SMAD6,SMAD3,BMPER,ENG,AGTR2,RGMA,SIRT1,SPRY1,UBE2O,WFIKKN2,MYOCD,FERMT1,BMPR2,PBLD,SFRP2,SNX25,FBN2,CDH5,TFAP2B,HHIP,MYOF,PELO,CD109,PRDM14,BMP4,SOX11,SMAD2,PTPN1,DAB2,SPRED2,CYFIP2,NOTCH2,CREBBP,TGFB1I1,EP300…
GO:BP	regulation of transforming growth factor beta receptor signaling pathway	GO:0017015	0.0172675	1.76277	86	7422	63	14723	LTBP1,LDLRAD4,HIPK2,TRIM33,IL17RD,PIN1,SMURF1,ZEB1,TGFB1,PPARA,ITGA3,CHST11,WNT1,STK11,LEMD3,GIPC1,ZBTB7A,FLCN,SMAD6,SMAD3,ENG,SIRT1,SPRY1,WFIKKN2,MYOCD,FERMT1,PBLD,SNX25,FBN2,CD109,SOX11,SMAD2,DAB2,SPRED2,CREBBP,TGFB1I1,EP300,GLG1,SMURF2,CITED2,SKIL,LOX,WFIKKN1,FBN1,NRROS,HSP90AB1,THBS1,BAMBI,ONECUT2,CAV3,LOC101102818,IL17F,ING2,CIDEA,RNF111,SLC2A10,ASPN,CAV2,ADAM17,VEPH1,TP53,RASL11B,SPRED1
GO:BP	regulation of small GTPase mediated signal transduction	GO:0051056	0.0177466	1.75088	139	7422	95	14723	SYNGAP1,RASGRF1,TNK1,RASAL1,STAMBP,OGT,ARHGEF2,SLC12A8,TSC2,CDON,ARHGAP25,PSD,SIPA1L3,KANK2,ITPKB,ARFGEF1,RAP1GAP2,RASGRP4,CYTH2,ARHGEF10,SRC,GARNL3,FOXM1,RASGRF2,PSD3,STMN1,ARHGAP35,ITGA3,RALGPS1,RASAL3,EPS8L1,CADM4,ARHGDIB,ARRB1,F2R,TRIM67,MADD,FLCN,RASA1,SIPA1L1,NTRK1,DENND4B,SPRY1,CYTH4,FLOT1,RELN,ADGRG1,SIPA1L2,CGNL1,KANK1,PLCE1,EPO,EPHB2,RGL2,STMN3,ARFGEF3,NOTCH2,BCL6,ARHGEF25,COL3A1,ARHGAP…
GO:BP	kidney epithelium development	GO:0072073	0.0178309	1.74883	104	7422	74	14723	ILK,SMAD1,FOXJ1,NPHS1,SMAD5,JAG1,KANK2,GLI3,LAMB2,WNK4,FAT4,FMN1,BMP2,DCHS1,GZF1,PTCH1,LAMA5,GREB1L,BMP7,TGFB1,PTPRO,HES5,FGF8,WNT1,SMO,NOG,SMAD6,SIX2,SMAD3,BMPER,WWTR1,MYO1E,PAX8,ADAMTS16,SPRY1,EYA1,YAP1,TFAP2B,MEF2C,SOX8,PKD2,BMP4,SMAD2,HOXB7,NOTCH2,LHX1,WNT9B,RARA,SIX1,RARB,WNT11,PECAM1,CER1,CD34,UMOD,NPHS2,RET,STAT1,HEYL,GDF11,AGT,SIX4,FGFR1,HNF1B,SFRP1,ADIPOQ,EPCAM,CTNNB1,OSR1,KLHL3,ARG2,EPH…
GO:BP	multicellular organismal movement	GO:0050879	0.018721	1.72767	35	7422	30	14723	ATP2A1,GAA,HOMER1,HIPK2,CASQ1,MYH14,LOC101113252,MYH7,CACNA1A,SCN4A,STAC3,MTOR,SLC8A3,LOC101111723,DMPK,TNNC2,ACTN3,TNNT3,VTI1A,XRCC1,CHRND,TCAP,KCNJ2,VPS54,ITPR1,CHRNA1,C3H12ORF57,CAV3,GIGYF2,DRD3
GO:BP	musculoskeletal movement	GO:0050881	0.018721	1.72767	35	7422	30	14723	ATP2A1,GAA,HOMER1,HIPK2,CASQ1,MYH14,LOC101113252,MYH7,CACNA1A,SCN4A,STAC3,MTOR,SLC8A3,LOC101111723,DMPK,TNNC2,ACTN3,TNNT3,VTI1A,XRCC1,CHRND,TCAP,KCNJ2,VPS54,ITPR1,CHRNA1,C3H12ORF57,CAV3,GIGYF2,DRD3
GO:BP	mitotic cell cycle process	GO:1903047	0.0188838	1.72391	421	7422	255	14723	CLASP1,CEP85,CHMP4C,RTEL1,NES,AKAP8L,FOXO4,USP8,STAMBP,ADAMTS1,PLK1,ARHGEF2,WRAP73,MSH2,OBSL1,KIF3B,ZFYVE19,TRIP13,KMT2E,VPS4B,SH2B1,KIF22,FBXO31,NEK11,ESPL1,MYBL2,TACC2,KANK2,PDS5A,FLNA,NCAPD2,EML1,CCDC8,GEN1,NUMA1,POLE,CALM3,ZNF207,KDM8,FAM122A,ARHGEF10,FOXM1,CCNE1,SMC1A,NDEL1,SPHK1,MRNIP,CAMK2A,PDXP,CDK2,STMN1,BMP7,ANKRD17,CDK14,EIF4G1,CDKN1A,USP47,KIFC1,HINFP,MAP4,CDK5RAP3,FGF8,KLHL18,RACGAP1…
GO:BP	epithelial cell differentiation	GO:0030855	0.0191571	1.71767	403	7422	245	14723	ARNTL,LOC101110922,CDH3,HDAC1,CAMSAP3,FOXJ1,SIDT2,NPHS1,MMP9,HNF4A,PDZD7,SLC12A8,MSN,CCDC88C,JAG1,RILPL1,SHARPIN,MAFG,SIPA1L3,EHF,FSTL1,FN3K,NKX2-1,LAMB2,RFX3,SYNE4,FAT4,PGK1,NUMA1,GDF2,TMEM231,BMP2,RARG,ETV4,PTK7,CDH2,SRC,GPAT4,NKX6-3,PTCH1,DLG5,SPDEF,TIE1,PSAP,VEZF1,ZEB1,GATA4,MYCL,BMP7,SLC4A5,UPK3A,CDHR2,CRYAA,TGFB1,MYO7A,RAPGEF3,PTPRO,IL6ST,HES5,STAT5B,ICAM1,FGF8,RAP2C,SMO,LOC101119130,CPT1A,…
GO:BP	regulation of developmental growth	GO:0048638	0.0194264	1.71161	187	7422	123	14723	KIAA0319,FLVCR1,LGMN,SPTBN4,WWC3,PTK2,AFG3L2,MYOZ1,RASAL1,HTRA2,ADRB3,CACNA2D2,WWC1,CPNE5,LEP,DRD2,EFNA5,PPARD,ITSN2,ZP3,CDH4,GPAT4,PTCH1,SMURF1,FN1,CDKN1A,ACACB,SYT3,STAT5B,WDR36,FGF8,TRPV2,GDF5,SMO,EDN1,STAT3,INSR,NOG,PLXNA3,WNT2,WNT3,FOXP1,TNR,SEMA3G,PLXNA4,RAI1,CPNE9,BMPR2,DIP2B,MEGF8,SEMA7A,BCL2L11,MAPK14,DSCAM,YAP1,GLI1,ACTN3,MEF2C,PROX1,BMP4,IGF2,CDK5R1,SEMA3F,NIPBL,CELF1,CAPN3,NKX2-5,CDK5…
GO:BP	embryonic organ morphogenesis	GO:0048562	0.019525	1.70941	213	7422	138	14723	FLVCR1,DNAAF1,MIB1,PDZD7,IFT122,LOC101115640,HIPK2,LRIG1,GLI3,CCDC40,RARG,PTK7,ABR,HOXC11,MYO15A,MED12,HOXC4,DVL1,STRA6,NDST1,OTX1,ZEB1,BMP7,COL2A1,FGFR2,CRYAA,MYO7A,MMP14,FGF8,DVL2,CHST11,HOXB2,WNT1,LRIG3,SMO,VAX2,LOC101119130,EDN1,CTHRC1,NR4A3,ATP6V1B1,NOG,SATB2,GBX2,WHRN,SIX2,SMAD3,GLI2,PSEN1,ENG,HOXD3,SLC39A1,IFT140,SOBP,GJB6,HOXA3,GRHL2,HOXA2,MAPK3,EYA1,ACVR1,MEGF8,FBN2,TBX3,POU3F4,ROR2,GRHL…
GO:BP	specification of symmetry	GO:0009799	0.0199553	1.69994	83	7422	61	14723	NEK8,DNAAF1,MIB1,FOXJ1,DNAI1,RFX3,DRC1,CCDC40,AP1B1,MKS1,FGF8,SMO,PCSK5,SMAD3,PSEN1,ENG,DISP1,IFT140,CCDC151,PSKH1,ACVR1,MEGF8,TBX3,MEF2C,PKD2,BMP4,SMAD2,PCSK6,BICC1,DYNC2H1,NOTCH2,DNAH5,NKX2-5,CITED2,SUFU,DAAM2,DNAH11,NPHP3,NBL1,CC2D2A,C2CD3,IFT52,IFT74,CER1,IFT172,TTC25,ZIC3,IHH,TBX20,RPGRIP1L,ARMC4,NODAL,ACVR2A,ALDH1A2,CCDC103,SRF,HIF1A,DPCD,CTNNB1,WNT5A,HAND1
GO:BP	epithelium migration	GO:0090132	0.0206763	1.68453	201	7422	131	14723	CLASP1,DOCK5,TGFB2,LGMN,FLT4,PTK2,CLEC14A,PTPRM,LOC101119706,MMP9,RRAS,SEMA4A,DLL4,MMRN2,KANK2,PKN1,FSTL1,CAPN7,STAT5A,LGALS8,GDF2,PPARD,TSTA3,TDGF1,SRC,ADGRA2,SASH1,PRKD2,ANGPT4,P2RX4,PRCP,TGFB1,MAP2K3,STARD13,FGF8,RHOB,GIPC1,RIN2,MTOR,ADIPOR1,NOS3,PLK2,EPHB4,BMPER,HBEGF,SIRT1,FAT2,GRHL2,CARD10,FERMT1,BMPR2,PBLD,PLCG1,KANK1,CDH5,MEF2C,PROX1,BMP4,HDAC5,PDGFB,EPB41L4B,MECP2,PRKCE,CDH13,NUS1,PKN3,D…
GO:BP	membrane protein proteolysis	GO:0033619	0.0217427	1.66269	44	7422	36	14723	TNFRSF1B,SPPL3,AFG3L2,LRIG2,PRKCQ,ADAM10,NAPSA,PTPN3,HM13,ADAM19,DAG1,BACE2,PSEN1,RGMA,APH1A,NRDC,IL1B,TIMP1,IL10,PACSIN3,SPPL2B,ADRA2A,BACE1,TIMP3,NCSTN,TMPRSS6,RHBDD1,SNX33,TNF,RET,SNX9,ADAM17,CLPP,ERAP1,IFNG,GPLD1
GO:BP	regulation of cellular response to transforming growth factor beta stimulus	GO:1903844	0.0218416	1.66072	88	7422	64	14723	LTBP1,LDLRAD4,HIPK2,TRIM33,IL17RD,PIN1,SMURF1,ZEB1,TGFB1,PPARA,ITGA3,DLX1,CHST11,WNT1,STK11,LEMD3,GIPC1,ZBTB7A,FLCN,SMAD6,SMAD3,ENG,SIRT1,SPRY1,WFIKKN2,MYOCD,FERMT1,PBLD,SNX25,FBN2,CD109,SOX11,SMAD2,DAB2,SPRED2,CREBBP,TGFB1I1,EP300,GLG1,SMURF2,CITED2,SKIL,LOX,WFIKKN1,FBN1,NRROS,HSP90AB1,THBS1,BAMBI,ONECUT2,CAV3,LOC101102818,IL17F,ING2,CIDEA,RNF111,SLC2A10,ASPN,CAV2,ADAM17,VEPH1,TP53,RASL11B,SPRED1
GO:BP	sodium ion transport	GO:0006814	0.0221703	1.65423	121	7422	84	14723	SPTBN4,ASIC4,SLC9A1,SNTA1,LOC101118398,SCNN1A,WNK4,SLC13A4,DRD2,SLC9A5,WNK2,ASIC3,SLC34A3,PTPN3,COMMD1,ASIC1,ATP1A3,SCN2B,AHCYL1,TGFB1,SLC5A2,MLLT6,SCN4A,HCN2,SCN5A,ATP6V1B1,SLC8A3,SLC9A2,ATP1B2,SLC9A3,DMPK,ATP1B4,TRPM4,SLC5A1,ATP1A1,SCN8A,PKD2,GPD1L,BPIFA1,CATSPER3,PER1,HCN3,NOS1,NKX2-5,SLC34A1,SLC9A7,SLC34A2,SLC41A1,LOC101116800,SLC38A7,PKD2L1,ATP1A2,SLC4A8,CNTN1,SCN3B,FGF12,SCNN1D,UMOD,TPCN1,S…
GO:BP	small molecule catabolic process	GO:0044282	0.0227829	1.64239	203	7422	132	14723	LOC101110922,AMDHD2,AASS,SLC27A2,PRODH2,IDO1,AMDHD1,ACOT8,ABCB11,GLS,ALDH1L1,LDHD,GK5,LEP,GSTZ1,PPARD,ACOX1,IRS1,SDS,BCKDHA,PDXP,HSD17B6,FOXK2,HACL1,ECI1,PON3,SRD5A3,GALK1,ACACB,GLDC,TYSND1,LONP2,ILVBL,HAGHL,RENBP,LOC101103439,NOS3,LRP5,LIPE,LOC101119842,DPYD,SHMT1,LOC101117622,SLC27A4,GK2,AKR1A1,LOC101103726,ACTN3,AKR1D1,LPIN1,BAD,IDO2,PLIN5,ENTPD4,SORD,LOC101116039,ENOSF1,CYP24,HIBCH,HAO1,NOS2,…
GO:BP	organic hydroxy compound metabolic process	GO:1901615	0.0238299	1.62288	307	7422	191	14723	PLCG2,FDXR,PPIP5K1,SPHK2,GC,SMPD1,DCT,CDH3,LOC101119706,CAT,SLC27A2,SLC27A5,SCAP,PDE1B,TTR,GCH1,DUOXA1,DUOX2,NR4A2,ERLIN2,PLEK,LOC101117786,ABCB11,ITPKB,LDHD,GK5,ISYNA1,SOAT2,LEP,DRD2,BMP2,PGP,CHRNB2,CYP2E1,SPHK1,GPD1,PDXP,GNB3,HSD17B6,ITPKC,HMGCR,IPPK,DHCR7,SRD5A3,GALK1,GPR37,CLCN2,IDH1,PLTP,G6PD,GIPC1,SREBF1,HAGHL,H6PD,EPHX2,LSS,NR1D1,LPCAT3,LRP5,SGPP1,LIPE,PCK1,PAX8,SIRT1,LOC101119842,NPC1L1,D…
GO:BP	positive regulation of phosphorus metabolic process	GO:0010562	0.0239718	1.6203	544	7422	322	14723	ERN1,SPPL3,SYK,TGFB2,PIK3R6,SYMPK,SMPD1,AXIN1,FLT4,SH3GLB1,NEDD9,PLK1,MMP9,MYDGF,HSP90AA1,CDON,HIPK2,AR,SLCO3A1,TAB1,MAP3K6,TFRC,PLEK,CAMKK2,FNIP1,ERN2,MAP3K11,F2,KCTD20,ITGA6,CD44,LEP,STRADA,GDF2,CALM3,GDF10,EFNA5,BMP2,MAP2K6,TDGF1,IGBP1,HCLS1,SRC,PIN1,SASH1,DVL1,SPHK1,BAG4,MRNIP,DAXX,ERBB2,GPD1,MAP4K1,PRKD2,CAMTA1,ANGPT4,CLN3,PARP14,BMP7,CHI3L1,MLXIPL,CRYAA,TGFB1,EIF4G1,MAP2K3,RAPGEF3,CDKN1A,TH…
GO:BP	positive regulation of phosphate metabolic process	GO:0045937	0.0239718	1.6203	544	7422	322	14723	ERN1,SPPL3,SYK,TGFB2,PIK3R6,SYMPK,SMPD1,AXIN1,FLT4,SH3GLB1,NEDD9,PLK1,MMP9,MYDGF,HSP90AA1,CDON,HIPK2,AR,SLCO3A1,TAB1,MAP3K6,TFRC,PLEK,CAMKK2,FNIP1,ERN2,MAP3K11,F2,KCTD20,ITGA6,CD44,LEP,STRADA,GDF2,CALM3,GDF10,EFNA5,BMP2,MAP2K6,TDGF1,IGBP1,HCLS1,SRC,PIN1,SASH1,DVL1,SPHK1,BAG4,MRNIP,DAXX,ERBB2,GPD1,MAP4K1,PRKD2,CAMTA1,ANGPT4,CLN3,PARP14,BMP7,CHI3L1,MLXIPL,CRYAA,TGFB1,EIF4G1,MAP2K3,RAPGEF3,CDKN1A,TH…
GO:BP	cation homeostasis	GO:0055080	0.0247107	1.60711	395	7422	240	14723	SPPL3,PLCG2,JPH3,GRIN2C,ATP2A1,FTH1,CDH23,CCDC22,SLC9A1,PRKD1,PTH1R,AFG3L2,TNNI3,KEL,RMDN3,RAB20,LOC101118398,PDK4,CASQ1,ABL2,CA7,TFRC,ITPR2,ATP6V0A2,RYR3,ATP2A2,F2,TRPM1,SCNN1A,TCIRG1,TRPV4,ATP2B2,CALM3,SNAPIN,DRD2,SLC9A5,RAB38,CACNA1A,GRN,RYR1,SLC25A23,CLN3,COMMD1,P2RX4,WFS1,ATP1A3,TGFB1,ADCY8,MLLT6,FFAR1,BAX,TTC7A,CCL28,NEO1,NPTN,LOC101106452,TACR1,TRPV6,HTT,HEPHL1,TFR2,PML,SLC30A2,EDN1,FYN,TM…
GO:BP	positive regulation of phosphorylation	GO:0042327	0.0248415	1.60482	493	7422	294	14723	ERN1,SYK,TGFB2,PIK3R6,AXIN1,FLT4,SH3GLB1,NEDD9,PLK1,MMP9,MYDGF,HSP90AA1,CDON,HIPK2,AR,SLCO3A1,TAB1,MAP3K6,TFRC,CAMKK2,FNIP1,ERN2,MAP3K11,F2,KCTD20,ITGA6,CD44,LEP,STRADA,GDF2,GDF10,EFNA5,BMP2,MAP2K6,TDGF1,HCLS1,SRC,PIN1,SASH1,DVL1,SPHK1,BAG4,MRNIP,DAXX,ERBB2,GPD1,MAP4K1,PRKD2,ANGPT4,CLN3,PARP14,BMP7,CHI3L1,MLXIPL,CRYAA,TGFB1,EIF4G1,MAP2K3,RAPGEF3,CDKN1A,THPO,MAP4K5,GADD45B,IL6ST,HES5,FGF8,DVL2,CSP…
GO:BP	cellular response to metal ion	GO:0071248	0.0253678	1.59572	85	7422	62	14723	ADCY7,PLCG2,LGMN,SMPD1,JUN,RASAL1,MMP9,GLRA1,MCOLN1,DMTN,ITPKB,DLG2,RASGRP2,DAXX,SLC25A23,CPNE7,TFR2,SCN5A,EGFR,ATP13A2,MAPK3,ADD1,DLG4,SMPD3,FOSB,FOS,MEF2C,ACER1,KCNA1,PKD2,HVCN1,NCF1,CAPN3,NFATC4,SLC41A1,NCSTN,NFE2L1,CPNE6,IQGAP1,MEF2A,LOC101109214,PRKAA2,CHUK,CARF,CER1,CPNE2,ECT2,CRHBP,SLC30A10,ABCB6,MTF1,CLIC4,HFE,SLC1A1,MYOG,HESX1,FBP1,CPNE3,JUNB,AQP2,WNT5A,GPLD1
GO:BP	vesicle-mediated transport in synapse	GO:0099003	0.0260426	1.58432	123	7422	85	14723	CADPS,NRN1,SYT9,CHRNA5,ATP2A2,AP2B1,STXBP1,TOR1A,STXBP5L,SNAPIN,DRD2,CALY,CDH2,CHRNB2,DVL1,CACNA1A,BSN,CAMK2A,PRKCG,OTOF,PACSIN1,ITSN1,GIPC1,DNAJC5,SLC17A8,RAB5A,APBA1,PCLO,PSEN1,CANX,PPFIA3,SLC17A6,PCDH17,RIMS2,NLGN3,CACNB4,SYNJ1,ADCY1,ADRA2A,BRAF,CHRNA4,BACE1,DNM1,FBXL20,GRIN3A,NAPA,PRRT2,SYN1,SLC18A2,SLC17A7,UNC13A,ROCK1,AP3B1,ACTG1,GIT1,UNC13B,SLC4A8,CNR1,CD24,CADPS2,CPLX3,CLSTN1,DTNBP1,SV2A,…
GO:BP	positive regulation of immune system process	GO:0002684	0.027108	1.5669	508	7422	302	14723	SPPL3,ITGAM,PLCG2,SYK,PIK3R6,LGMN,SPHK2,ZP4,FOXJ1,C7,MYB,MSH2,STX4,IDO1,PRKCQ,TBX21,CD79A,LOC101115640,DHX36,PDE4B,UNC13D,IRF3,TFRC,SART1,GLI3,ZBP1,C1QA,C8A,ITPKB,ADAM10,NFKBID,TRPV4,ITGB3,LEP,RSAD2,SH3KBP1,GPS2,KMT5B,RASGRP1,CHRNB2,HCLS1,ZP3,NLRC5,KARS,IL12RB1,C4BPA,PGC,INPP5D,EPHB6,PRKD2,PRKDC,CD79B,ANKRD17,ACIN1,TGFB1,JAM3,PLA2G3,CDKN1A,LOC101112639,SPTA1,IL6ST,BAX,IGFBP2,MMP14,PLVAP,STAT5B,IC…
GO:BP	anatomical structure homeostasis	GO:0060249	0.0283322	1.54772	265	7422	167	14723	SYK,RTEL1,CDH23,CDH3,PTH1R,PRKCQ,GAA,HOMER1,LOC101115640,DHX36,CDHR1,PDK4,PLEKHM1,TFRC,OCLN,LPCAT1,MC4R,TCIRG1,CCT7,EXOSC10,CROCC,NAPSA,SMG6,ANKRD11,SRC,ACACA,CCNE1,MKS1,INPP5D,SMG5,PRKDC,COL2A1,ALDOA,WRN,TGFB1,MAK,RAD51D,BAX,WDR36,ACD,AURKB,RECQL4,SMO,PML,STK11,F2R,ATP6AP1,TPP1,WHRN,CTC1,WWTR1,ATP1B2,TNKS,XRCC6,NXNL2,MRE11,KMT2A,MAPK3,TMEM64,NAT10,CCT5,SLX4,PBLD,ADD1,SLC39A8,YAP1,DNA2,TAOK1,PRDM…
GO:BP	ion transport	GO:0006811	0.0283395	1.54761	1088	7422	614	14723	PLCG2,JPH3,UBQLN1,SLC13A5,FLVCR1,SYK,GRIN2C,RASGRF1,LRRC8D,ATP2A1,LRRC8C,FTH1,CACNG6,KCNJ6,SPHK2,SPTBN4,CDH23,ATP6V0D2,SFXN5,GABRQ,ASIC4,HTR3A,SLC9A1,SLC5A7,PRKD1,SNTA1,AFG3L2,GRIK3,KEL,TRPA1,MMP9,LASP1,SLCO2A1,GABRA3,CHRNA5,GLRA1,VPS4B,MCOLN1,HOMER1,RALBP1,LOC101118398,CASQ1,GFAP,ITGAV,SLCO3A1,CA7,CACNB1,TFRC,ATP6V0B,ITPR2,KCNK5,ABCB11,CACNA1D,ATP6V0A2,FLNA,RYR3,ATP2A2,F2,SLC52A2,TRPM1,LOC101102…
GO:BP	small molecule biosynthetic process	GO:0044283	0.0289718	1.53803	365	7422	223	14723	DECR2,PLCG2,PSPH,SYK,SLC27A2,SLC27A5,SCAP,OGT,GATM,IDO1,CRY1,MPO,PDK4,PDE4B,GCH1,GPD2,PYCR1,ASL,ERLIN2,PLEK,LOC101117786,GLS,RGN,ITPKB,ISYNA1,LEP,BMP2,PGP,OXSM,ACACA,SDS,SPHK1,GPD1,ITPKC,HMGCR,CLN3,CBS,MLXIPL,DHCR7,PLA2G3,CLCN2,PRKAB1,PPARA,ACACB,HACD2,PLTP,G6PD,COQ9,EDN1,MLYCD,PC,SREBF1,COQ8A,GGT5,ACOT7,GNMT,PTGES2,H6PD,LSS,NR1D1,LPCAT3,LPGAT1,MTHFD1,ASS1,NAGS,PCK1,SIRT1,PDE9A,PPTC7,DPYD,NPC1L1,…
GO:BP	determination of bilateral symmetry	GO:0009855	0.0294125	1.53147	82	7422	60	14723	NEK8,DNAAF1,MIB1,FOXJ1,DNAI1,RFX3,DRC1,CCDC40,AP1B1,MKS1,FGF8,SMO,PCSK5,SMAD3,PSEN1,ENG,DISP1,IFT140,CCDC151,PSKH1,ACVR1,MEGF8,TBX3,MEF2C,PKD2,SMAD2,PCSK6,BICC1,DYNC2H1,NOTCH2,DNAH5,NKX2-5,CITED2,SUFU,DAAM2,DNAH11,NPHP3,NBL1,CC2D2A,C2CD3,IFT52,IFT74,CER1,IFT172,TTC25,ZIC3,IHH,TBX20,RPGRIP1L,ARMC4,NODAL,ACVR2A,ALDH1A2,CCDC103,SRF,HIF1A,DPCD,CTNNB1,WNT5A,HAND1
GO:BP	negative regulation of neuron death	GO:1901215	0.0308883	1.51021	120	7422	83	14723	TNFRSF1B,SYNGAP1,LGMN,PSMC1,FZD9,MSH2,CNTFR,HIPK2,NR4A2,UNC5B,STXBP1,AARS,CACNA1A,GRN,CLN3,PLA2G3,BAX,DLX1,FGF8,ITSN1,WNT1,FBXO7,MAP3K12,DNAJC5,NR4A3,HYOU1,FAIM2,AXL,BARHL1,SIRT1,NTRK1,TFAP2B,MEF2C,EN2,IL10,TYRO3,AMBRA1,CORO1A,MECP2,BRAF,CDK5,PM20D1,NFATC4,MAG,SORL1,SIX1,NRP1,ROCK1,CLCF1,TFAP2D,NCOA7,GBA,ISL1,GABRA5,CITED1,CSF1,ALKBH1,CD34,GABRB2,PTPRZ1,ZPR1,TOX3,NEFL,TMEM259,ERBB3,SLC30A10,SLC1A…
GO:BP	signaling	GO:0023052	0.0315743	1.50067	4551	7422	2409	14723	RUVBL1,RASL10B,ADCY7,TNFRSF1B,ERN1,CA8,SPPL3,PLCG2,KMT5A,SPATA5,JPH3,PDE5A,FAM3D,DOCK5,TYK2,NEK8,KIAA0319,CHMP4C,UBQLN1,MROH2B,NBR1,SYNGAP1,ARNTL,SYK,LIFR,GRIN2C,ILK,RASGRF1,LOC101110922,TGFB2,PIK3R6,LTBP1,ATP2A1,LDLRAD4,LGMN,ANKRD54,VIPR2,MME,SPHK2,RHPN1,SPTBN4,GSK3B,SMPD1,PIP4K2A,AXIN1,PLXNB1,MAGI3,MAP3K14,ADGRG3,NOTCH4,FLT4,WWC3,PTK2,SH2D3C,NCOA5,GNAT1,GHITM,MIB1,CADPS,LEMD2,CDH3,CLEC14A,CCDC2…
GO:BP	biological process involved in symbiotic interaction	GO:0044403	0.0320394	1.49432	142	7422	96	14723	CHMP4C,TRIM10,TRIM26,TRIM21,SMPD1,KPNA6,PSMC3,JUN,HDAC1,VPS4B,ITGAV,YTHDC2,F2,CLDN1,NECTIN4,TRIM25,POU2F3,FN1,DAG1,IGF2R,ICAM1,HPN,PML,GSN,PC,INSR,RRP1B,PTX3,FMR1,AXL,ROMO1,BCL2L11,LRRC15,GAPDH,TMPRSS4,BAD,CD4,DDB1,BPIFA1,EXOC7,TNIP1,TRIM27,TYRO3,ULK1,LTF,ARG1,EP300,P4HB,NAPEPLD,HSPA8,ATG5,TRIM17,PIKFYVE,TRIM8,TRIM35,SCARB1,NRP1,FUCA2,DPP4,EXOC2,THOC5,INPP5K,IST1,F2RL1,PGLYRP1,HSP90AB1,CSF1R,TFAP…
GO:BP	regulated exocytosis	GO:0045055	0.0320394	1.49432	142	7422	96	14723	ITGAM,SYK,MICAL1,SPHK2,CADPS,STXBP2,NRN1,ZP4,SYT9,STX4,CHRNA5,CHGA,UNC13D,DMTN,PLEK,ATP2A2,STXBP1,STXBP5L,SNAPIN,DRD2,ABR,RASGRP1,CHRNB2,DVL1,RAB11FIP2,PRAM1,CACNA1A,CAMK2A,PRKCG,OTOF,PLA2G3,SYT3,GIPC1,NR4A3,SCAMP5,RAB5A,BAIAP3,APBA1,DOC2A,PSEN1,PPFIA3,FES,SYT11,RIMS2,FGR,SYT5,SYT6,CACNB4,CORO1A,ADCY1,ADRA2A,TMEM79,BRAF,CHRNA4,BACE1,CDK5,FBXL20,GRIN3A,NAPA,PRRT2,CBARP,UNC13A,GIT1,RAB11B,F2RL1,UNC…
GO:BP	positive regulation of cellular catabolic process	GO:0031331	0.0322161	1.49193	246	7422	156	14723	TNFRSF1B,PATL1,TNRC6B,UBQLN1,TRIM21,SUPT5H,PIP4K2A,PTK2,CCDC22,PSMC3,SH3GLB1,TNFAIP3,PLK1,MSN,TSC2,DHX36,USP5,CNOT6L,OPTN,TRIB2,PAN2,FAM122A,CPEB3,OSBPL7,IRS1,DVL1,LRP1,FOXO3,ATG16L1,SMURF1,GPD1,MLXIPL,DAPK1,PLEKHN1,BAX,CSNK1D,LOC443240,HTT,FBXO7,STK11,RCHY1,INSR,DCP1B,YTHDF2,ZFP36L1,PLK2,TRIM67,FLCN,SH3BP4,PIP4K2C,PSEN1,RALB,HSPBP1,DND1,RGMA,SIRT1,ZFP36,PIP4K2B,MAPK3,NRDC,NANOS2,DAGLB,IL1B,AGO2,…
GO:BP	regulation of MAPK cascade	GO:0043408	0.0323984	1.48948	416	7422	251	14723	ERN1,NBR1,SYNGAP1,SYK,TGFB2,PIK3R6,SMPD1,MAGI3,FLT4,LEMD2,IGF1R,STK25,MYDGF,WWC1,RRAS,REN,CDON,HIPK2,ALOX12B,TAB1,PRDM15,DUSP7,ERN2,MAP3K11,RELL2,SOX2,TRPV4,CD44,LEP,MAPK8IP2,BMP2,GPS2,MAP2K6,WNK2,CDH2,TDGF1,SRC,PIN1,SASH1,FOXM1,DUSP9,SPHK1,NDST1,PSAP,ERBB2,SH3RF3,HMGCR,MAP4K1,PRKD2,ULK4,BMP7,FN1,CHI3L1,FGFR2,TGFB1,GPR37,MAP2K3,THPO,DAG1,MAP4K5,CDK5RAP3,ICAM1,FGF8,DVL2,CSPG4,MAP3K12,EDN1,INSR,EGF…
GO:BP	carbohydrate derivative metabolic process	GO:1901135	0.0324326	1.48902	667	7422	388	14723	POMGNT1,ADCY7,DDOST,UXS1,XYLT1,SPHK2,ENO4,AMDHD2,CHPF,ACSS1,ALG9,GNE,B4GALNT2,ITGB8,OGT,ST8SIA3,CHST14,COASY,ACOT8,EXTL1,PDK4,ITIH4,PARG,PDE4B,MAN1A1,ST6GALNAC1,SULF2,GPD2,PIGU,EXTL3,FN3K,ACLY,GAL3ST4,PIGO,ARFGEF1,MGAT5B,MGAT2,CD44,PGK1,LEP,BMP2,TSTA3,AMPD1,OXSM,MGAT4B,ACACA,ADCY9,TET3,GPAT4,ENO2,PIGS,AP2A1,NDST1,UCKL1,PSAP,GPD1,NPR1,HMGCR,PFKL,FOXK2,CHST12,RRM2B,PFKFB2,HEXA,COL2A1,MLXIPL,ALDOA,S…
GO:BP	organelle transport along microtubule	GO:0072384	0.0330886	1.48032	49	7422	39	14723	SNAPIN,RASGRP1,NDEL1,CLN3,RHOT2,BICD2,BICD1,NDE1,HTT,STK11,ARHGAP21,SYNE2,KIF3C,PEX14,DYNC1I1,TRIM46,MAP1B,SPAST,NEFH,TRAK2,AP3B1,SUN2,UCHL1,BLOC1S6,FYCO1,KIF13A,DTNBP1,BLOC1S1,RHOT1,TRAK1,NEFL,LAMP1,KIF5B,BORCS5,AP3M1,MREG,HIF1A,BLOC1S3,KIF1B
GO:BP	glycosaminoglycan metabolic process	GO:0030203	0.0331988	1.47888	63	7422	48	14723	XYLT1,CHPF,CHST14,ITIH4,CD44,AP2A1,NDST1,CHST12,HEXA,TGFB1,ITIH2,CHST11,XYLT2,B3GALT6,B4GALT7,CHST7,NFKB1,CEMIP,IL1B,PXYLP1,SMPD3,LYG2,ITIH5,PDGFB,NDST2,ITIH1,DCN,LOC101121908,EXT2,SGSH,GLCE,ITIH3,CHST1,PGLYRP1,B3GAT3,HYAL3,EGFLAM,NDST4,CLN6,BGN,NDST3,HYAL2,NDNF,PGLYRP4,GNS,HYAL1,PGLYRP2,EXT1
GO:BP	regulation of protein serine/threonine kinase activity	GO:0071900	0.0349604	1.45642	271	7422	170	14723	ERN1,SYK,PIK3R6,SMPD1,IGF1R,TNFAIP3,PLK1,SLC12A8,TAB1,DUSP7,ERN2,MAP3K11,PRKAR1A,CCNL1,STRADA,CCNL2,BMP2,MAP2K6,TDGF1,SRC,SASH1,TNXB,CCNE1,DUSP9,ERBB2,HMGCR,MAP4K1,BMP7,CBS,TGFB1,MAP2K3,CDKN1A,MAP4K5,CDK5RAP3,DVL2,CSPG4,HTT,FBXO7,MAP3K12,CCNT2,EDN1,INSR,EGFR,INCA1,IL34,CDK5RAP1,SLC8A3,IQGAP3,MADD,LRP5,PSEN1,RALB,ARHGEF5,SIRT1,SPRY1,LOC101105208,CAMK1,RGS14,MYOCD,SYAP1,SFN,RPTOR,CEMIP,HEXIM2,IL1B,…
GO:BP	reproductive process	GO:0022414	0.0349915	1.45604	829	7422	475	14723	STAG3,KMT2B,PSME4,ARNTL,LOC101110922,BPTF,SPTBN4,FKBP6,KPNA6,EHMT2,ZP4,SMAD1,CFAP65,ADAMTS1,PLK1,MMP9,THBD,TDRKH,HNF4A,SMAD5,PATZ1,MSH2,CNTFR,AURKC,GLRA1,REN,CHFR,SPINT1,TRIP13,CTCFL,INPP5B,LOC101118398,DHX36,ESPL1,NKX2-1,UBE2Q1,NSUN2,SYCE3,LGR5,RNF2,NRIP1,SERPINB5,DNAH1,SPATA6L,STXBP1,LRP2,CCT7,FSIP2,LEP,ALPL,CCDC40,GGN,MAPK8IP2,ARSA,PPARD,PLCD1,DNMT3L,RARG,RAD21L1,CREBRF,TIPARP,ZP3,SRC,ZFAT,ACO…
GO:BP	reproduction	GO:0000003	0.0349915	1.45604	829	7422	475	14723	STAG3,KMT2B,PSME4,ARNTL,LOC101110922,BPTF,SPTBN4,FKBP6,KPNA6,EHMT2,ZP4,SMAD1,CFAP65,ADAMTS1,PLK1,MMP9,THBD,TDRKH,HNF4A,SMAD5,PATZ1,MSH2,CNTFR,AURKC,GLRA1,REN,CHFR,SPINT1,TRIP13,CTCFL,INPP5B,LOC101118398,DHX36,ESPL1,NKX2-1,UBE2Q1,NSUN2,SYCE3,LGR5,RNF2,NRIP1,SERPINB5,DNAH1,SPATA6L,STXBP1,LRP2,CCT7,FSIP2,LEP,ALPL,CCDC40,GGN,MAPK8IP2,ARSA,PPARD,PLCD1,DNMT3L,RARG,RAD21L1,CREBRF,TIPARP,ZP3,SRC,ZFAT,ACO…
GO:BP	epithelial cell migration	GO:0010631	0.0353159	1.45203	199	7422	129	14723	CLASP1,DOCK5,TGFB2,LGMN,FLT4,PTK2,CLEC14A,PTPRM,LOC101119706,MMP9,RRAS,SEMA4A,DLL4,MMRN2,KANK2,PKN1,FSTL1,CAPN7,STAT5A,LGALS8,GDF2,PPARD,TSTA3,TDGF1,SRC,ADGRA2,SASH1,PRKD2,ANGPT4,P2RX4,PRCP,TGFB1,MAP2K3,STARD13,RHOB,GIPC1,RIN2,MTOR,ADIPOR1,NOS3,PLK2,EPHB4,BMPER,HBEGF,SIRT1,FAT2,CARD10,FERMT1,BMPR2,PBLD,PLCG1,KANK1,CDH5,MEF2C,PROX1,BMP4,HDAC5,PDGFB,EPB41L4B,MECP2,PRKCE,CDH13,NUS1,PKN3,DCN,RHOJ,SCA…
GO:BP	regulation of protein import	GO:1904589	0.0356541	1.44789	40	7422	33	14723	PRKD1,GLI3,FLNA,LEP,HCLS1,TGFB1,SMO,PSEN1,ARHGEF5,FERMT1,UBR5,MAVS,MAPK14,BMP4,DMAP1,BAG3,JUP,TPR,TOMT,IPO5,PRKCD,ECT2,ZPR1,HDAC3,PIK3R1,ZC3H12A,CHP1,RAB23,HYAL2,MDFIC,TRIM28,RBM22,IFNG
GO:BP	aorta development	GO:0035904	0.0356541	1.44789	40	7422	33	14723	LTBP1,FKBP10,JAG1,TAB1,DLL4,AP2B1,LRP2,LEP,SNX17,NDST1,FGF8,SMAD6,ENG,EYA1,TFAP2B,PKD2,PROX1,ADAMTS6,SUFU,MYLK,PRDM1,COL3A1,LOX,SIX1,MYH10,PDGFRB,NKX3-1,PRICKLE1,HEY2,BMPR1A,SRF,ADAMTS9,SEC24B
GO:BP	tissue migration	GO:0090130	0.0357529	1.44669	206	7422	133	14723	CLASP1,DOCK5,TGFB2,LGMN,FLT4,PTK2,CLEC14A,PTPRM,LOC101119706,MMP9,RRAS,SEMA4A,DLL4,MMRN2,KANK2,PKN1,FSTL1,CAPN7,STAT5A,LGALS8,GDF2,PPARD,TSTA3,TDGF1,SRC,ADGRA2,SASH1,PRKD2,ANGPT4,P2RX4,PRCP,TGFB1,MAP2K3,STARD13,FGF8,RHOB,GIPC1,RIN2,MTOR,ADIPOR1,NOS3,PLK2,EPHB4,BMPER,HBEGF,SIRT1,FAT2,GRHL2,CARD10,FERMT1,BMPR2,PBLD,PLCG1,KANK1,CDH5,MEF2C,PROX1,BMP4,HDAC5,PDGFB,EPB41L4B,MECP2,PRKCE,CDH13,NUS1,PKN3,D…
GO:BP	microtubule-based movement	GO:0007018	0.035861	1.44538	264	7422	166	14723	DNAH10,DNAAF1,KIF16B,DYNLRB1,KIF3A,CAMSAP3,CFAP65,DNAI1,IFT122,KIF3B,KIF22,INPP5B,LOC101118398,KIF24,KIF7,DNAH9,RFX3,DNAH1,DLG2,FSIP2,KIF18B,CCDC40,KIF13B,SNAPIN,DNHD1,CEP131,DNAH3,MGARP,RASGRP1,NDEL1,KIFC3,CLN3,RHOT2,STARD9,BICD2,PLA2G3,BICD1,KIFC1,NDE1,MAP4,KIF9,DYNC1H1,TACR1,C15H11ORF88,PLTP,HTT,STK11,DNAH2,CATSPER1,CELSR2,ARHGAP21,KIF1C,NEURL1,SYNE2,KIAA0556,IFT140,CCDC151,SLC9C1,IFT43,KIF3C,…
GO:BP	microtubule-based transport	GO:0099111	0.036849	1.43357	112	7422	78	14723	CAMSAP3,DNAI1,IFT122,RFX3,DLG2,CCDC40,SNAPIN,CEP131,MGARP,RASGRP1,NDEL1,CLN3,RHOT2,BICD2,BICD1,NDE1,HTT,STK11,ARHGAP21,SYNE2,KIAA0556,IFT140,IFT43,KIF3C,SPG11,PEX14,KIF17,DYNC1I1,TRIM46,MAP1B,MAPK8IP3,TUB,DYNC2H1,DNAH5,STARD7,PURA,SPAST,NEFH,DNAH11,TMEM108,TRAK2,AP3B1,SUN2,STK36,IFT52,UCHL1,BLOC1S6,FYCO1,IFT74,SPAG17,ADCY10,KIF13A,TTC25,IFT27,SFPQ,DTNBP1,BLOC1S1,WDR35,RHOT1,TRAK1,NEFL,SLC9A3R1,SS…
GO:BP	regulation of endothelial cell migration	GO:0010594	0.036849	1.43357	112	7422	78	14723	LGMN,FLT4,PTPRM,RRAS,SEMA4A,DLL4,MMRN2,STAT5A,GDF2,TSTA3,TDGF1,ADGRA2,SASH1,PRKD2,ANGPT4,P2RX4,PRCP,TGFB1,MAP2K3,STARD13,RHOB,RIN2,NOS3,PLK2,BMPER,SIRT1,CARD10,BMPR2,PLCG1,MEF2C,PROX1,BMP4,HDAC5,PDGFB,MECP2,NUS1,DCN,RHOJ,JUP,NRP1,ETS1,MAP3K3,STC1,CIB1,CD40,AMOTL1,THBS1,BCAS3,PRKCA,PTK2B,PIK3C2A,SMOC2,TNF,DNAJA4,GLUL,MET,TBXA2R,AGT,FGFR1,AKT3,VASH1,ZC3H12A,ANGPT2,KDR,FUT1,NF1,EMP2,FBXW7,ADAM17,SP1…
GO:BP	cellular response to UV	GO:0034644	0.0370558	1.43114	60	7422	46	14723	MME,SMPD1,NOC2L,MMP9,DHX36,MMP2,CDKN1A,USP47,ACTR5,BAX,AURKB,STK11,DDB2,METTL3,SIRT1,TIMP1,PBK,DDB1,SDE2,CDC25A,PARP1,CREBBP,EP300,LOC101123292,NFATC4,RHNO1,RHBDD1,PRKCD,N4BP1,MAPK13,HYAL3,INO80,POLK,BMF,PIK3R1,MMP3,BAK1,CUL4B,HYAL2,NEDD4,ZBTB1,ATR,TP53,OPN1SW,HYAL1,KDM1A
GO:BP	positive regulation of cell population proliferation	GO:0008284	0.0387976	1.4112	550	7422	324	14723	ERN1,SYK,ILK,TGFB2,ESRP2,LGMN,SPHK2,FLT4,DCT,PTK2,CDH3,ZP4,PTH1R,JUN,HDAC1,IGF1R,TNFAIP3,FZD9,SCG2,ADAMTS1,GAB2,MMP9,MYDGF,EAPP,STX4,CNTFR,PRKCQ,CDON,HIPK2,NACC1,GFAP,ITGAV,AR,DLL4,TFRC,CNOT6L,GLI3,RASSF10,F2,ADAM10,LRP2,STAT5A,ITGB3,LEP,GDF2,DRD2,LAMC2,PPARD,BMP2,CEP131,TDGF1,CHRNB2,HCLS1,ZP3,NRAS,IL12RB1,CLDN1,ELL3,FOXM1,CCNE1,SPHK1,ERBB2,GRN,CDK2,SLC25A33,PRKD2,TIAM1,MMP2,ATXN1L,FN1,MLXIPL,FGF…
GO:BP	determination of left/right symmetry	GO:0007368	0.0393003	1.4056	76	7422	56	14723	NEK8,DNAAF1,MIB1,FOXJ1,DNAI1,RFX3,DRC1,CCDC40,AP1B1,MKS1,FGF8,SMO,PCSK5,SMAD3,PSEN1,ENG,DISP1,IFT140,CCDC151,PSKH1,ACVR1,MEGF8,TBX3,MEF2C,PKD2,SMAD2,PCSK6,BICC1,DYNC2H1,NOTCH2,DNAH5,NKX2-5,CITED2,SUFU,DAAM2,DNAH11,NPHP3,CC2D2A,C2CD3,IFT52,IFT74,IFT172,TTC25,ZIC3,IHH,TBX20,RPGRIP1L,ARMC4,NODAL,ACVR2A,CCDC103,SRF,HIF1A,DPCD,WNT5A,HAND1
GO:BP	immune effector process	GO:0002252	0.0393495	1.40506	350	7422	214	14723	TNFRSF1B,ITGAM,PLCG2,SYK,TGFB2,PIK3R6,SPHK2,STXBP2,LCP1,FOXJ1,C7,MYB,MSH2,STX4,TBX21,KMT2E,SEMA4A,MPO,DHX36,JAG1,CHGA,UNC13D,TFRC,PKN1,C1QA,C8A,F2,LYST,TCIRG1,NFKBID,LEP,RSAD2,TSTA3,POU2AF1,ABR,KMT5B,RASGRP1,ZP3,KARS,PRAM1,C4BPA,PGC,INPP5D,GRN,EPHB6,CUEDC2,SBNO2,ANKRD17,ST3GAL1,TGFB1,PLA2G3,STAT5B,ZNF683,ICAM1,LOC101123672,NKX2-3,TAP2,NR4A3,STAT3,STAT6,SLC11A1,MTOR,PTX3,ACE,FOXP1,MYO1G,MYO18A,TP5…
GO:BP	regulation of anatomical structure size	GO:0090066	0.0394411	1.40405	307	7422	190	14723	DOCK5,KIAA0319,RAB22A,SSH1,KIAA1211,PTPRM,ADRB3,KEL,NPHS1,FCHSD1,JMY,MSN,ARPC1B,VILL,PLEK,ARFGEF1,WHAMM,EFNA5,FMN1,PEX11G,BAIAP2L1,LRRC8E,HCLS1,CDH4,BAG4,CAPG,PDXP,GNB3,CLN3,CDHR2,CBS,FN1,ADD2,ARHGAP35,WDR36,CARMIL2,IQGAP2,TRPV2,GSN,EDN1,SCIN,SSH2,VAV2,MTOR,PLXNA3,RAB5A,F2R,WNT3,IQGAP3,TNR,RASA1,GCLM,AGTR2,SEMA3G,HTR1D,ATP13A2,ADCY6,PLXNA4,LOC101105208,CLCN3,CNTN2,RIN3,NCK1,TRPM4,RPTOR,NCK2,BMPR2…
GO:BP	regulation of protein catabolic process	GO:0042176	0.0410329	1.38687	245	7422	155	14723	TNFRSF1B,UBQLN1,ARNTL,GRIN2C,PSMD14,AXIN1,PTK2,CCDC22,PSMC3,USP14,LRIG2,TNFAIP3,OGT,PLK1,USP19,ALAD,MSN,HIPK2,GFAP,USP5,LPCAT1,FLNA,TRIB2,RHBDF1,RGP1,FAM122A,OSBPL7,TIPARP,MYCBP2,PIN1,DVL1,LRP1,C4BPA,SMURF1,PRKCG,PTPN3,HMGCR,COMMD1,EGLN2,PSMD2,CDK5RAP3,CSNK1D,LOC443240,WNT1,PML,GIPC1,RCHY1,FYN,EGFR,PLK2,TRIM67,PSEN1,HSPBP1,PRKACA,RGMA,ATP13A2,RNF41,NRDC,DYSF,AZIN2,IL1B,TIMP1,PBK,WDR91,IL10,DDB1,R…
GO:BP	endoderm development	GO:0007492	0.0410666	1.38651	57	7422	44	14723	BPTF,HDAC1,MMP9,CTR9,ITGAV,NKX2-1,SOX2,COL12A1,MED12,MMP2,FN1,TGFB1,MMP14,FGF8,COL5A2,NOG,SMAD3,INHBA,LAMA3,ITGA7,COL11A1,PELO,SETD2,BMP4,LDB1,ITGA5,SMAD2,PAX9,LHX1,MMP8,LEO1,COL8A1,LAMB1,BMPR1A,MIXL1,EPB41L5,NODAL,PAF1,HNF1B,LOC101104574,ITGB5,CTNNB1,DKK1,EXT1
GO:BP	morphogenesis of a branching structure	GO:0001763	0.0420861	1.37586	158	7422	105	14723	ILK,ESRP2,SPINT1,DLL4,GLI3,FAT4,GDF2,DRD2,BMP2,DCHS1,SRC,GZF1,PTCH1,MKS1,DLG5,LAMA5,TIE1,GREB1L,BMP7,TGFB1,RBM15,DAG1,BTBD7,MMP14,FGF8,WNT1,SMO,PML,EDN1,PPP1CA,NOG,LAMA1,WNT2,GBX2,SIX2,GLI2,LRP5,SEMA3E,ENG,PAX8,ADAMTS16,GRHL2,SPRY1,COL4A1,TIMELESS,EYA1,TGM2,ACVR1,SOX10,SFRP2,ERMN,TBX3,YAP1,HHIP,SOX8,PKHD1,SETD2,IL10,PKD2,PROX1,BMP4,HOXB7,LHX1,HOXD13,FZD5,RDH10,DDR1,SOCS3,VDR,WNT9B,GCM1,PRDM1,BTRC…
GO:BP	inositol lipid-mediated signaling	GO:0048017	0.0436362	1.36015	109	7422	76	14723	CA8,TGFB2,PLXNB1,PIK3IP1,IGF1R,CAT,STAMBP,OGT,MYDGF,PITPNM2,PIK3C3,F2,UNC5B,LEP,PPARD,PTPN13,RASGRP1,HCLS1,ZP3,IRS1,PREX2,ERBB2,FN1,PIK3C2B,EDN1,EGFR,F2R,ZFP36L1,PPP1R16B,PEAR1,SIRT1,PIK3CD,PLCH2,PLCH1,RELN,FGR,PLD2,RGL2,EXOC1,PIK3AP1,NCF1,PDGFB,PRR5L,DCN,PIK3CB,PDGFRB,SEMA4D,F2RL1,C1QBP,PI4KB,UBE3A,NKX3-1,CBL,CSF1R,FLT1,NYAP2,MYOC,PDGFRA,PIK3C2A,PTAFR,ERBB3,SLC9A3R1,SELP,PIK3R1,AGT,PLD1,WNT16,KD…
GO:BP	protein localization to vacuole	GO:0072665	0.0488006	1.31158	30	7422	26	14723	SH3GLB1,TNFAIP3,MFSD1,SNX16,SMURF1,KPTN,CACNG2,GNPTAB,MON1A,SH3BP4,ATP13A2,SORT1,MON1B,GPR137B,HSPA8,GLMP,GGA3,SORL1,AP3B1,LAPTM5,UMOD,GCC2,LAMP2,M6PR,NEDD4,ROCK2
GO:BP	small GTPase mediated signal transduction	GO:0007264	0.0499727	1.30127	290	7422	180	14723	DOCK5,SYNGAP1,RASGRF1,SH2D3C,JUN,RHOC,TNK1,RASAL1,STAMBP,OGT,ARHGEF2,SLC12A8,SH2D3A,TSC2,CDON,RALBP1,CCDC88C,ARHGAP25,PSD,SIPA1L3,KANK2,RAPGEFL1,ITPKB,ARHGEF12,ARFGEF1,DOCK9,RAP1GAP2,RASGRP4,CYTH2,ARHGEF10,RASGRP1,NRAS,SRC,GARNL3,FOXM1,RASGRF2,PSD3,RASGRP2,CDC42EP4,DOCK6,RAB4B,MYO9B,STMN1,RAPGEF6,TIAM1,RASSF1,DOCK4,YWHAQ,ARHGAP35,RAPGEF3,CDKN1A,ITGA3,RALGPS1,RASAL3,ITSN1,EPS8L1,RAP2C,RHOB,CADM4,A…
GO:CC	cytoplasm	GO:0005737	3.32e-68	67.4793	6842	7234	3959	14438	RUVBL1,DNAH10,RABGAP1L,POMGNT1,ALAS1,RNF213,NTHL1,ERN1,RGS3,CA8,POU2F1,CASC3,SPPL3,CLASP1,PATL1,UPF3A,EXOC6,PLCG2,CEP85,IBA57,KMT5A,RUSC2,POLR2D,JPH3,NCOA2,PSME4,HECW1,DOCK5,TYK2,DDOST,UXS1,KIAA0319,STAB2,UBQLN1,SLC13A5,MROH2B,TMX3,NBR1,FLVCR1,TRIM10,ARNTL,SYK,ILK,SCARA3,RASGRF1,PTDSS1,LRRC8D,LOC101110922,SYMPK,ATP2A1,LRRC8C,DNAAF1,ZADH2,MICAL1,LGMN,NCOA6,INPPL1,ATP9A,ANKRD54,XYLT1,NDUFA8,SYNCRIP…
GO:CC	intracellular anatomical structure	GO:0005622	1.18e-63	62.9288	9801	7234	5390	14438	RUVBL1,DNAH10,RABGAP1L,POMGNT1,ALAS1,RNF213,NTHL1,ERN1,RGS3,SPAG5,CA8,POU2F1,CASC3,SPPL3,STAG3,CLASP1,PATL1,UPF3A,EXOC6,PLCG2,CEP85,IBA57,KMT5A,RUSC2,POLR2D,JPH3,NCOA2,KMT2B,PSME4,SYNDIG1,HECW1,DOCK5,TYK2,DDOST,UXS1,KIAA0319,STAB2,SYBU,ABLIM3,UBQLN1,U2AF1L4,SLC13A5,MROH2B,TMX3,SCCPDH,NBR1,FLVCR1,TRIM10,ARNTL,SYK,ILK,SMARCC2,SCARA3,RASGRF1,PTDSS1,SSRP1,LRRC8D,LOC101110922,CHD2,ESRP2,SYMPK,ATP2A1,U…
GO:CC	membrane-bounded organelle	GO:0043227	3.49e-62	61.4573	7737	7234	4383	14438	RUVBL1,DNAH10,RABGAP1L,POMGNT1,ALAS1,RNF213,NTHL1,ERN1,RGS3,POU2F1,CASC3,SPPL3,STAG3,CLASP1,UPF3A,PLCG2,CEP85,IBA57,KMT5A,RUSC2,POLR2D,JPH3,NCOA2,KMT2B,PSME4,SYNDIG1,TYK2,DDOST,NEK8,UXS1,KIAA0319,SYBU,UBQLN1,U2AF1L4,SLC13A5,MROH2B,TMX3,NBR1,FLVCR1,ARNTL,SYK,ILK,SMARCC2,SCARA3,PTDSS1,SSRP1,CHD2,ESRP2,SYMPK,ATP2A1,UBE2E1,LDLRAD4,LRRC8C,DNAAF1,ZADH2,BPTF,RFXAP,LGMN,RTEL1,NCOA6,INPPL1,ATP9A,ANKRD54,X…
GO:CC	intracellular membrane-bounded organelle	GO:0043231	2.78e-55	54.5553	7413	7234	4193	14438	RUVBL1,RABGAP1L,POMGNT1,ALAS1,RNF213,NTHL1,ERN1,RGS3,POU2F1,CASC3,SPPL3,STAG3,CLASP1,UPF3A,PLCG2,CEP85,IBA57,KMT5A,RUSC2,POLR2D,JPH3,NCOA2,KMT2B,PSME4,SYNDIG1,TYK2,DDOST,UXS1,KIAA0319,SYBU,UBQLN1,U2AF1L4,SLC13A5,MROH2B,TMX3,NBR1,FLVCR1,ARNTL,SYK,ILK,SMARCC2,SCARA3,PTDSS1,SSRP1,CHD2,ESRP2,SYMPK,ATP2A1,UBE2E1,LDLRAD4,LRRC8C,DNAAF1,ZADH2,BPTF,RFXAP,LGMN,RTEL1,NCOA6,INPPL1,ATP9A,ANKRD54,XYLT1,ZNF276,…
GO:CC	organelle	GO:0043226	1.1e-46	45.9568	8862	7234	4869	14438	RUVBL1,DNAH10,RABGAP1L,POMGNT1,ALAS1,RNF213,NTHL1,ERN1,RGS3,SPAG5,POU2F1,CASC3,SPPL3,STAG3,CLASP1,PATL1,UPF3A,PLCG2,CEP85,IBA57,KMT5A,RUSC2,POLR2D,JPH3,NCOA2,KMT2B,PSME4,SYNDIG1,TYK2,DDOST,NEK8,UXS1,KIAA0319,SYBU,ABLIM3,UBQLN1,U2AF1L4,SLC13A5,MROH2B,TMX3,SCCPDH,NBR1,FLVCR1,SYNGAP1,ARNTL,SYK,ILK,SMARCC2,SCARA3,PTDSS1,SSRP1,CHD2,ESRP2,SYMPK,ATP2A1,UBE2E1,LDLRAD4,LRRC8C,DNAAF1,ZADH2,BPTF,RFXAP,LGMN,…
GO:CC	nuclear lumen	GO:0031981	8.53e-44	43.0689	2942	7234	1817	14438	RUVBL1,ALAS1,RNF213,POU2F1,STAG3,UPF3A,CEP85,KMT5A,POLR2D,NCOA2,KMT2B,PSME4,UBQLN1,SLC13A5,NBR1,ARNTL,ILK,SMARCC2,ESRP2,SYMPK,DNAAF1,BPTF,RFXAP,NCOA6,XRCC4,FLI1,TRIM21,CPT2,SPHK2,SUPT5H,SPTBN4,RRP9,NWD1,AKAP8L,MAP3K14,OLFM4,FKBP6,FLT4,IRF2BP1,EHMT2,NCOA5,KALRN,TAF5,RBBP5,NOL8,PITX2,PSMC1,SLC9A1,FBXO32,BHLHE40,PPHLN1,ZNF687,JUN,HDAC1,GLE1,VPS72,NEDD9,CAMSAP3,FOXO4,NUFIP2,PIP5K1A,SAP30BP,RUNX1T1,EF…
GO:CC	nucleoplasm	GO:0005654	1.36e-41	40.8676	2652	7234	1650	14438	RUVBL1,ALAS1,POU2F1,STAG3,UPF3A,KMT5A,POLR2D,NCOA2,KMT2B,PSME4,UBQLN1,SLC13A5,NBR1,ARNTL,ILK,SMARCC2,ESRP2,SYMPK,DNAAF1,BPTF,RFXAP,NCOA6,XRCC4,FLI1,TRIM21,CPT2,SPHK2,SUPT5H,SPTBN4,AKAP8L,MAP3K14,OLFM4,FLT4,IRF2BP1,EHMT2,NCOA5,KALRN,TAF5,RBBP5,PITX2,PSMC1,SLC9A1,FBXO32,BHLHE40,PPHLN1,ZNF687,JUN,HDAC1,VPS72,NEDD9,CAMSAP3,FOXO4,NUFIP2,PIP5K1A,SAP30BP,RUNX1T1,EFTUD2,TAF6,LITAF,SEC13,WDR74,HDAC10,ECSI…
GO:CC	intracellular organelle lumen	GO:0070013	4.64e-41	40.3335	3187	7234	1939	14438	RUVBL1,ALAS1,RNF213,POU2F1,STAG3,UPF3A,CEP85,KMT5A,POLR2D,NCOA2,KMT2B,PSME4,UBQLN1,SLC13A5,NBR1,ARNTL,ILK,SMARCC2,ESRP2,SYMPK,DNAAF1,BPTF,RFXAP,NCOA6,NDUFA8,XRCC4,MTG2,FLI1,TRIM21,ALKBH7,CPT2,SPHK2,SUPT5H,SPTBN4,RRP9,NWD1,AKAP8L,MAP3K14,OLFM4,FKBP6,FLT4,IRF2BP1,EHMT2,NCOA5,POLDIP2,KALRN,TAF5,RBBP5,NOL8,PITX2,PSMC1,SLC9A1,FBXO32,BHLHE40,ACSS1,PPHLN1,ZNF687,JUN,HDAC1,GLE1,VPS72,NEDD9,CAMSAP3,FOXO4,…
GO:CC	organelle lumen	GO:0043233	4.64e-41	40.3335	3187	7234	1939	14438	RUVBL1,ALAS1,RNF213,POU2F1,STAG3,UPF3A,CEP85,KMT5A,POLR2D,NCOA2,KMT2B,PSME4,UBQLN1,SLC13A5,NBR1,ARNTL,ILK,SMARCC2,ESRP2,SYMPK,DNAAF1,BPTF,RFXAP,NCOA6,NDUFA8,XRCC4,MTG2,FLI1,TRIM21,ALKBH7,CPT2,SPHK2,SUPT5H,SPTBN4,RRP9,NWD1,AKAP8L,MAP3K14,OLFM4,FKBP6,FLT4,IRF2BP1,EHMT2,NCOA5,POLDIP2,KALRN,TAF5,RBBP5,NOL8,PITX2,PSMC1,SLC9A1,FBXO32,BHLHE40,ACSS1,PPHLN1,ZNF687,JUN,HDAC1,GLE1,VPS72,NEDD9,CAMSAP3,FOXO4,…
GO:CC	membrane-enclosed lumen	GO:0031974	4.64e-41	40.3335	3187	7234	1939	14438	RUVBL1,ALAS1,RNF213,POU2F1,STAG3,UPF3A,CEP85,KMT5A,POLR2D,NCOA2,KMT2B,PSME4,UBQLN1,SLC13A5,NBR1,ARNTL,ILK,SMARCC2,ESRP2,SYMPK,DNAAF1,BPTF,RFXAP,NCOA6,NDUFA8,XRCC4,MTG2,FLI1,TRIM21,ALKBH7,CPT2,SPHK2,SUPT5H,SPTBN4,RRP9,NWD1,AKAP8L,MAP3K14,OLFM4,FKBP6,FLT4,IRF2BP1,EHMT2,NCOA5,POLDIP2,KALRN,TAF5,RBBP5,NOL8,PITX2,PSMC1,SLC9A1,FBXO32,BHLHE40,ACSS1,PPHLN1,ZNF687,JUN,HDAC1,GLE1,VPS72,NEDD9,CAMSAP3,FOXO4,…
GO:CC	intracellular organelle	GO:0043229	4.14e-40	39.3835	8637	7234	4728	14438	RUVBL1,DNAH10,RABGAP1L,POMGNT1,ALAS1,RNF213,NTHL1,ERN1,RGS3,SPAG5,POU2F1,CASC3,SPPL3,STAG3,CLASP1,PATL1,UPF3A,PLCG2,CEP85,IBA57,KMT5A,RUSC2,POLR2D,JPH3,NCOA2,KMT2B,PSME4,SYNDIG1,TYK2,DDOST,UXS1,KIAA0319,SYBU,ABLIM3,UBQLN1,U2AF1L4,SLC13A5,MROH2B,TMX3,SCCPDH,NBR1,FLVCR1,ARNTL,SYK,ILK,SMARCC2,SCARA3,PTDSS1,SSRP1,CHD2,ESRP2,SYMPK,ATP2A1,UBE2E1,LDLRAD4,LRRC8C,DNAAF1,ZADH2,BPTF,RFXAP,LGMN,RTEL1,NCOA6,I…
GO:CC	cytosol	GO:0005829	3.89e-38	37.41	2289	7234	1437	14438	RUVBL1,ALAS1,RNF213,PATL1,UPF3A,PLCG2,CEP85,KMT5A,POLR2D,PSME4,HECW1,DOCK5,STAB2,UBQLN1,SLC13A5,NBR1,RASGRF1,SYMPK,DNAAF1,NCOA6,INPPL1,FLNC,XRCC4,PPIP5K1,FLI1,SVIL,SPHK2,CPOX,TPM3,ENO4,PIP4K2A,NWD1,MAP3K14,OLFM4,FKBP6,FLT4,DCT,WWC3,PTK2,KALRN,RIC8B,STXBP2,PSMC1,FBXO32,PPHLN1,PRKD1,ZNF687,USP14,SH3GLB1,HDAC1,GLE1,NEDD9,FOXO4,NUFIP2,PIP5K1A,TNK1,LCP1,RASAL1,HTRA2,EFTUD2,TAF6,USP8,ECSIT,GAPVD1,FLII,…
GO:CC	nucleus	GO:0005634	8.96e-30	29.0478	4717	7234	2694	14438	RUVBL1,RABGAP1L,ALAS1,RNF213,NTHL1,ERN1,RGS3,POU2F1,CASC3,STAG3,UPF3A,CEP85,KMT5A,POLR2D,NCOA2,KMT2B,PSME4,TYK2,UBQLN1,U2AF1L4,SLC13A5,NBR1,ARNTL,SYK,ILK,SMARCC2,SSRP1,CHD2,ESRP2,SYMPK,UBE2E1,DNAAF1,BPTF,RFXAP,RTEL1,NCOA6,ANKRD54,ZNF276,SYNCRIP,ANAPC1,XRCC4,FLI1,SVIL,TRIM21,MTMR6,CPT2,SPHK2,DBP,SUPT5H,SPTBN4,RRP9,GSK3B,AXIN1,NWD1,AKAP8L,MAP3K14,OLFM4,FKBP6,NOTCH4,FLT4,IRF2BP1,EHMT2,PTK2,NCOA5,POL…
GO:CC	endomembrane system	GO:0012505	4.06e-24	23.3919	2321	7234	1396	14438	RABGAP1L,POMGNT1,ERN1,POU2F1,CASC3,SPPL3,CLASP1,CEP85,JPH3,DDOST,UXS1,KIAA0319,UBQLN1,MROH2B,TMX3,NBR1,SCARA3,PTDSS1,ATP2A1,LRRC8C,LGMN,INPPL1,ATP9A,XYLT1,MME,RAB22A,MTMR6,SPHK2,SMPD1,OLFM4,RAB8A,CHPF,STAM,LEMD2,GORASP2,STXBP2,PPHLN1,CAPN11,PRKD1,SH3GLB1,GLE1,STK25,FKBP10,SMAD1,VPS11,ALG9,LITAF,SEC13,USP8,CFAP65,SLC27A2,SCG2,SLC27A5,B4GALNT2,SCAP,ITGB8,SYT9,ARHGEF2,ZDHHC6,ANGPTL6,SCYL1,USP19,RCBT…
GO:CC	cell junction	GO:0030054	2.87e-23	22.5426	1086	7234	708	14438	CLASP1,ABLIM3,SYNGAP1,GRIN2C,ILK,MICAL1,BCAN,MME,PARD3,SPTBN4,MAGI3,GABRQ,PTK2,HTR3A,CADPS,CDH3,NRN1,SLC5A7,PRKD1,USP14,CAMSAP3,GRIK3,PTPRM,LCP1,VPS11,NPHS1,SYT9,ARHGEF2,MPP2,HMCN2,STRN,LASP1,STX4,CXCR4,LMLN,GABRA3,CHRNA5,SLC12A8,GLRA1,REXO2,MSN,TLE2,SPTBN1,FOXA2,HOMER1,TSC2,MDC1,CCDC88C,NACC1,SLC29A1,ITGAV,JAG1,ADD3,PDE4B,DMTN,CALB2,AHI1,PSD,SIPA1L3,TJP1,OCLN,PRSS12,C1QA,ABCB11,CACNA1D,FLNA,ATP2…
GO:CC	plasma membrane bounded cell projection	GO:0120025	1.59e-18	17.7993	1095	7234	696	14438	DNAH10,RABGAP1L,PLCG2,NEK8,ABLIM3,MROH2B,SYNGAP1,ILK,RASGRF1,DNAAF1,MICAL1,MME,SPTBN4,CDH23,RAB8A,PTK2,GNAT1,GLE1,CAMSAP3,MYO7B,PIP5K1A,LRIG2,PTPRM,LCP1,FZD9,CFAP65,ARHGEF2,WRAP73,MPP2,HSP90AA1,PDZD7,WWC1,STX4,CEACAM16,DNAI1,IFT122,MAST1,KIF3B,MSN,SPTBN1,ACAP3,HOMER1,LOC101115640,LOC101118398,CDHR1,GFAP,GDPD5,ITGAV,PDE4B,RILPL1,DMTN,AHI1,PSD,KIF7,PLEK,GLI3,ZNF385A,PRSS12,MYH14,CPNE5,DNAH9,CEP19,S…
GO:CC	cell projection	GO:0042995	5.19e-18	17.2847	1127	7234	712	14438	DNAH10,RABGAP1L,PLCG2,NEK8,ABLIM3,MROH2B,SYNGAP1,ILK,RASGRF1,DNAAF1,MICAL1,MME,SPTBN4,CDH23,RAB8A,PTK2,GNAT1,GLE1,CAMSAP3,MYO7B,PIP5K1A,LRIG2,PTPRM,LCP1,FZD9,CFAP65,NPHS1,OGT,ARHGEF2,WRAP73,MPP2,HSP90AA1,PDZD7,WWC1,STX4,CEACAM16,DNAI1,IFT122,MAST1,FCHSD1,KIF3B,MSN,SPTBN1,ACAP3,HOMER1,LOC101115640,LOC101118398,CDHR1,GFAP,GDPD5,ITGAV,PDE4B,RILPL1,DMTN,AHI1,PSD,KIF7,PLEK,GLI3,ZNF385A,PRSS12,MYH14,CP…
GO:CC	cell periphery	GO:0071944	4.41e-16	15.3556	3307	7234	1876	14438	ADCY7,PTPRCAP,RGS3,SPPL3,CLASP1,ITGAM,EXOC6,PLCG2,JPH3,DOCK5,KIAA0319,STAB2,CDHR4,UBQLN1,SLC13A5,LOC101119236,SYNGAP1,SYK,GRIN2C,ILK,LRRC8D,TGFB2,SYMPK,LTBP1,LRRC8C,DNAAF1,INPPL1,ATP9A,CD72,CACNG6,BCAN,FLNC,PPIP5K1,SVIL,MME,RAB22A,PARD3,SPTBN4,GSK3B,CDH23,ATP6V0D2,SMPD1,PIP4K2A,AXIN1,PLXNB1,MAGI3,SSH1,OLFM4,FREM3,ADGRG3,NOTCH4,RAB8A,FLT4,DCT,GABRQ,TMC7,PTK2,HTR3A,RIC8B,STXBP2,CDH3,CLEC14A,NRN1,FB…
GO:CC	vesicle	GO:0031982	5.35e-16	15.272	1013	7234	640	14438	RABGAP1L,SPPL3,PLCG2,RUSC2,KIAA0319,UBQLN1,MROH2B,NBR1,SYK,LGMN,ATP9A,MME,RAB22A,SMPD1,OLFM4,RAB8A,DCT,STAM,MIB1,CADPS,STXBP2,CAPN11,USP14,LRIG2,VPS11,LITAF,SEC13,USP8,CFAP65,SCG2,ITGB8,SYT9,ADAMTS1,ANGPTL6,SCYL1,HSP90AA1,RCBTB2,STX4,CXCR4,SYT13,CCZ1,CD79A,VPS4B,MCOLN1,RAB20,MPO,SGSM1,SGK3,PDE4B,CHGA,UNC13D,UBAP1,ATP8A1,MAN1A1,DMTN,MTMR4,ADAM15,TFRC,GCH1,ATP6V0B,PSD,OCLN,PKN1,VPS33B,OPTN,SEC24C,P…
GO:CC	intracellular vesicle	GO:0097708	1.22e-15	14.9142	948	7234	602	14438	RABGAP1L,SPPL3,PLCG2,RUSC2,KIAA0319,UBQLN1,MROH2B,NBR1,SYK,LGMN,ATP9A,MME,RAB22A,SMPD1,OLFM4,RAB8A,DCT,STAM,MIB1,CADPS,STXBP2,CAPN11,USP14,LRIG2,VPS11,LITAF,SEC13,USP8,CFAP65,SCG2,ITGB8,SYT9,ADAMTS1,ANGPTL6,SCYL1,HSP90AA1,RCBTB2,STX4,CXCR4,SYT13,CCZ1,CD79A,VPS4B,MCOLN1,RAB20,MPO,SGSM1,SGK3,PDE4B,CHGA,UNC13D,UBAP1,ATP8A1,MAN1A1,DMTN,MTMR4,TFRC,GCH1,ATP6V0B,PSD,OCLN,PKN1,VPS33B,OPTN,SEC24C,PRSS12,A…
GO:CC	cytoplasmic vesicle	GO:0031410	2.27e-15	14.6438	941	7234	597	14438	RABGAP1L,SPPL3,RUSC2,KIAA0319,UBQLN1,MROH2B,NBR1,SYK,LGMN,ATP9A,MME,RAB22A,SMPD1,OLFM4,RAB8A,DCT,STAM,MIB1,CADPS,STXBP2,CAPN11,USP14,VPS11,LITAF,SEC13,USP8,CFAP65,SCG2,ITGB8,SYT9,ADAMTS1,ANGPTL6,SCYL1,HSP90AA1,RCBTB2,STX4,CXCR4,SYT13,CCZ1,CD79A,VPS4B,MCOLN1,RAB20,MPO,SGSM1,SGK3,PDE4B,CHGA,UNC13D,UBAP1,ATP8A1,MAN1A1,DMTN,MTMR4,TFRC,GCH1,ATP6V0B,PSD,OCLN,PKN1,VPS33B,OPTN,SEC24C,PRSS12,ATP6V0A2,ATG9…
GO:CC	intrinsic component of plasma membrane	GO:0031226	4.1e-15	14.387	643	7234	426	14438	ITGAM,STAB2,LOC101119236,GRIN2C,LRRC8D,LRRC8C,CD72,PLXNB1,FLT4,TMC7,NRN1,SLC9A1,PTH1R,GRIK3,HTRA2,PLXNB2,ITGB8,MPP2,C7,TRPA1,ITGAX,THBD,SLC28A2,CNTFR,SYT13,GABRA3,CHRNA5,GLRA1,CDON,TNFRSF13B,LOC101118398,ITGA2B,CDHR1,DCBLD2,SLC29A1,ITGAV,PRMT8,TFRC,EPHA10,CACNA1D,C8A,SLC52A2,LGR5,SCNN1A,ITGA6,NLGN4X,ITGB3,CALM3,DRD2,EFNA5,SLC12A5,BMP2,KCNA4,ITGB7,CA4,CALY,SLC2A13,HTR1E,EPHB1,TMC4,CDH2,KCNQ2,LRRC8…
GO:CC	integral component of plasma membrane	GO:0005887	4.46e-15	14.3502	595	7234	398	14438	ITGAM,STAB2,LOC101119236,GRIN2C,LRRC8D,LRRC8C,CD72,PLXNB1,FLT4,TMC7,NRN1,SLC9A1,PTH1R,GRIK3,HTRA2,PLXNB2,ITGB8,C7,TRPA1,ITGAX,THBD,SLC28A2,CNTFR,SYT13,GABRA3,CHRNA5,GLRA1,CDON,TNFRSF13B,LOC101118398,ITGA2B,CDHR1,DCBLD2,SLC29A1,ITGAV,TFRC,EPHA10,CACNA1D,C8A,SLC52A2,LGR5,SCNN1A,ITGA6,NLGN4X,ITGB3,CALM3,DRD2,SLC12A5,BMP2,KCNA4,ITGB7,CALY,SLC2A13,HTR1E,EPHB1,TMC4,CDH2,KCNQ2,LRRC8E,CLSTN2,CHRNB2,CDH4,…
GO:CC	cytoskeleton	GO:0005856	2.32e-13	12.6344	1469	7234	880	14438	DNAH10,SPAG5,CLASP1,CEP85,TYK2,ABLIM3,DNAAF1,CEP112,SHROOM1,SVIL,RAB22A,NES,SPTBN4,TPM3,RAB8A,PTK2,NCOA5,MIB1,TAF5,DYNLRB1,FRMD3,CEP250,GLE1,NEDD9,CAMSAP3,MYO7B,MYOZ1,SAP30BP,TNNI3,LCP1,HTRA2,VPS11,FLII,TUBB1,PHLPP2,PLK1,ARHGEF2,WRAP73,BIN2,PDLIM3,LASP1,USP20,PRKCQ,AURKC,MTUS2,DNAI1,IFT122,OBSL1,FCHSD1,KIF3B,ZFYVE19,MSN,SPTBN1,RMDN3,VPS4B,ARPC1B,KIF22,SPOUT1,GFAP,ANAPC7,ADD3,PDE4B,ESPL1,RILPL1,KI…
GO:CC	plasma membrane region	GO:0098590	6.57e-13	12.1822	609	7234	399	14438	ITGAM,PLCG2,ATP6V0D2,GABRQ,PTK2,HTR3A,STXBP2,SLC9A1,PIP5K1A,GRIK3,FZD9,SLC27A5,STAMBP,MPP2,OTOA,WWC1,STX4,CNTFR,GABRA3,CHRNA5,LRP8,GLRA1,ZFYVE19,MSN,REPS1,SPTBN1,CDHR1,SLC29A1,ITGAV,JAG1,DMTN,TFRC,PSD,DUOX2,TJP1,OCLN,PKN1,PLEK,ABCB11,CACNA1D,CDH15,AP2B1,SYNE1,SCNN1A,TCIRG1,ADAM10,ITGA6,DLG2,PPP1R9B,MCHR1,STXBP1,LRP2,CTNNA1,ITGB3,CDH16,CD44,TMEM231,DRD2,CA4,CDH2,TDGF1,CLSTN2,CHRNB2,CALHM1,SRC,CLDN…
GO:CC	synapse	GO:0045202	3.68e-12	11.4342	638	7234	413	14438	ABLIM3,SYNGAP1,GRIN2C,MICAL1,BCAN,MME,GABRQ,HTR3A,CADPS,NRN1,SLC5A7,USP14,GRIK3,VPS11,SYT9,ARHGEF2,MPP2,STX4,GABRA3,CHRNA5,GLRA1,SPTBN1,HOMER1,TSC2,SLC29A1,ADD3,PDE4B,DMTN,CALB2,PSD,PRSS12,C1QA,CACNA1D,ATP2A2,CDH15,LAMB2,AP2B1,SYNE1,ARHGAP32,FBXO45,ADAM10,DLG2,NLGN4X,STXBP1,ATP2B2,TOR1A,ITGB3,STXBP5L,SNAPIN,DRD2,EFNA5,MAPK8IP2,PLCB3,EIF3A,CALY,HTR1E,EPHB1,ABR,CDH2,EEF2,CLSTN2,CHRNB2,PIN1,SLC2A1,G…
GO:CC	plasma membrane	GO:0005886	1.81e-11	10.7432	3048	7234	1708	14438	ADCY7,PTPRCAP,RGS3,SPPL3,ITGAM,PLCG2,JPH3,DOCK5,KIAA0319,STAB2,CDHR4,UBQLN1,SLC13A5,LOC101119236,SYNGAP1,SYK,GRIN2C,ILK,LRRC8D,SYMPK,LRRC8C,DNAAF1,INPPL1,ATP9A,CD72,CACNG6,FLNC,PPIP5K1,SVIL,MME,RAB22A,PARD3,GSK3B,CDH23,ATP6V0D2,SMPD1,PIP4K2A,AXIN1,PLXNB1,MAGI3,SSH1,OLFM4,ADGRG3,NOTCH4,RAB8A,FLT4,DCT,GABRQ,TMC7,PTK2,HTR3A,RIC8B,STXBP2,CDH3,CLEC14A,NRN1,SLC9A1,SLC5A7,PRKD1,GLDN,USP14,PTH1R,JUN,NEDD…
GO:CC	neuron projection	GO:0043005	1.53e-10	9.81474	512	7234	335	14438	SYNGAP1,RASGRF1,MICAL1,MME,SPTBN4,CDH23,GNAT1,LRIG2,ARHGEF2,MPP2,HSP90AA1,PDZD7,STX4,CEACAM16,IFT122,MAST1,SPTBN1,ACAP3,HOMER1,LOC101115640,LOC101118398,CDHR1,GDPD5,PDE4B,PSD,ZNF385A,PRSS12,MYH14,CPNE5,DLG2,STXBP1,LRP2,DPYSL3,EVX1,KIF13B,DRD2,SLC12A5,RAP1GAP2,CPEB3,KATNB1,EPHB1,ABR,MGARP,CYGB,MYCBP2,MYO15A,ARHGEF15,COPG2,SPTBN5,DVL1,RIN1,NDEL1,CACNA1A,BSN,PRKCG,GNB3,ANKRD27,CLN3,LOC101103720,DOCK…
GO:CC	Golgi apparatus	GO:0005794	4.63e-10	9.33395	845	7234	521	14438	RABGAP1L,POMGNT1,CLASP1,CEP85,UXS1,INPPL1,ATP9A,XYLT1,MME,CHPF,GORASP2,PPHLN1,PRKD1,SH3GLB1,STK25,LITAF,B4GALNT2,SCAP,ARHGEF2,SCYL1,STX4,CHST14,OBSL1,ZFPL1,GOLGA5,MCOLN1,TSC2,DDX54,RAB20,FNDC3A,TAS2R16,ATP8A1,MAN1A1,ST6GALNAC1,SEC16A,SULF2,B4GALT2,SIPA1L3,PRRC1,EHF,MPHOSPH9,SART1,EXTL3,LPCAT1,OPTN,LMAN2L,ATG9A,CDH15,B4GALNT4,LRPAP1,B4GALNT3,LGR5,SYNE1,ARHGAP32,APLP1,ZDHHC4,ADAM10,ARFGEF1,LOC10110…
GO:CC	microtubule cytoskeleton	GO:0015630	2.69e-09	8.57041	855	7234	523	14438	DNAH10,SPAG5,CLASP1,CEP85,CEP112,SHROOM1,RAB8A,MIB1,DYNLRB1,CEP250,GLE1,NEDD9,CAMSAP3,FLII,TUBB1,PHLPP2,PLK1,WRAP73,USP20,PRKCQ,AURKC,MTUS2,DNAI1,IFT122,OBSL1,KIF3B,ZFYVE19,RMDN3,VPS4B,KIF22,SPOUT1,ANAPC7,PDE4B,ESPL1,RILPL1,KIF24,CEP295,AHI1,RBBP6,NUP93,MPHOSPH9,CAPN7,WDR13,NAV3,MAP3K11,DCAF13,DNAH9,TCEA2,CEP19,LYST,EML1,DNAH1,CRMP1,CCDC8,CCT7,GEN1,FBXW11,DRC1,KIF18B,NUMA1,CALM3,MAPKBP1,SNAPIN,DE…
GO:CC	nuclear body	GO:0016604	2.28e-08	7.64234	572	7234	361	14438	POLR2D,NCOA2,NBR1,ARNTL,DNAAF1,RFXAP,FLI1,SPTBN4,AKAP8L,EHMT2,BHLHE40,VPS72,FOXO4,NUFIP2,PIP5K1A,EFTUD2,FBL,CHFR,TLE2,DCAF7,KMT2E,TONSL,CTCFL,MDC1,KIF22,HIPK2,DHX36,AR,TAB1,CDC40,RORC,RBBP6,KLF15,NR4A2,PRDM15,HR,SART1,GLI3,NCAPG2,BRD2,CCNL1,RNF2,NRIP1,AP5Z1,POU6F1,CRY2,LOC101102223,HNRNPM,CACTIN,MKNK2,KIF18B,TFIP11,ZFHX3,CHD5,RNF169,BCLAF1,CREBRF,INTS7,FAM193B,SLU7,ELL3,CDYL,DDX42,DAXX,TOP3A,EPB4…
GO:CC	anchoring junction	GO:0070161	2.5e-08	7.60271	409	7234	268	14438	CLASP1,ILK,PARD3,SPTBN4,MAGI3,PTK2,CDH3,PRKD1,CAMSAP3,PTPRM,LCP1,NPHS1,ARHGEF2,MPP2,STRN,LASP1,LMLN,SLC12A8,REXO2,MSN,TLE2,MDC1,ITGAV,JAG1,ADD3,CALB2,AHI1,SIPA1L3,TJP1,OCLN,ABCB11,FLNA,WNK4,ITGA6,TRPV4,CTNNA1,ITGB3,THSD1,SH3KBP1,EFNA5,PTK7,CDH2,SRC,CLDN1,FHOD1,AFAP1,TJP3,ARMC5,DLG5,PKP2,ASAP3,CDC42EP4,PDXP,PRKCG,CLDN2,ILDR1,TNS2,TLN1,KIFC3,SHROOM4,NECTIN4,GJA3,SRP68,ZYX,TIAM1,UBA1,JAM3,LOC1011126…
GO:CC	protein-containing complex	GO:0032991	3.55e-08	7.44966	3468	7234	1899	14438	RUVBL1,DNAH10,ERN1,TRAPPC8,POU2F1,CASC3,STAG3,PATL1,ITGAM,UPF3A,EXOC6,POLR2D,JPH3,NCOA2,KMT2B,PSME4,DDOST,UXS1,UBQLN1,U2AF1L4,NBR1,ARNTL,SYK,GRIN2C,SMARCC2,LRRC8D,ZNHIT6,PIK3R6,LTBP1,UBE2E1,LRRC8C,BPTF,RFXAP,NCOA6,NDUFA8,SYNCRIP,ANAPC1,CACNG6,XRCC4,TRIM21,SUPT5H,SPTBN4,PSMD14,RRP9,ATP6V0D2,ENO4,AXIN1,AKAP8L,PLXNB1,OLFM4,FLT4,GABRQ,STAM,HTR3A,COL9A2,TAF5,RBBP5,NRN1,PITX2,PSMC1,SLC9A1,DYNLRB1,FBXO3…
GO:CC	endosome	GO:0005768	8.52e-08	7.06937	463	7234	297	14438	RABGAP1L,KIAA0319,NBR1,LGMN,ATP9A,MME,RAB22A,SMPD1,RAB8A,STAM,VPS11,LITAF,USP8,ITGB8,STX4,CXCR4,CCZ1,CD79A,VPS4B,MCOLN1,UBAP1,MTMR4,TFRC,ATP6V0B,PSD,PKN1,VPS33B,OPTN,ATG9A,LRPAP1,TCIRG1,ZNRF1,LRP2,ITGB3,SNX16,THSD1,AVL9,MIB2,SRC,WDR81,EHD4,PLA2G4E,RAB38,RAB11FIP2,LRP1,SNX17,SPHK1,ERBB2,GRN,ABCG4,RAB4B,RNF32,ANKFY1,ANKRD27,CLN3,COMMD1,UBA1,ASTN1,PLA2G3,NDRG1,MMP14,ASTN2,SYT3,IGF2R,OCA2,MCOLN2,CARM…
GO:CC	cell-substrate junction	GO:0030055	1.56e-07	6.80741	122	7234	94	14438	CLASP1,ILK,PTK2,LCP1,NPHS1,LASP1,LMLN,REXO2,MSN,TLE2,MDC1,ITGAV,ITGA6,ITGB3,THSD1,SH3KBP1,SRC,AFAP1,ARMC5,ASAP3,TNS2,TLN1,SHROOM4,SRP68,ZYX,DAG1,SYNPO2,KLF11,GSN,IL16,CASS4,SYNE2,TLN2,FES,ITGB4,PGM5,SORBS3,PEAK1,ITGA11,FERMT1,MISP,ITGA5,TNS4,VCL,TGFB1I1,TADA1,COL17A1,IRF2,SLC6A4,PTPRC,BCAR3,ACTN1,ARHGAP26,NRP1,PHLDB2,ACTN2,PARVB,ARL14EP,IQGAP1,GIT1,AVIL,LIMS2,ENAH,LPP,ITGA2,TRIP6,DCAF6,PTK2B,ERBI…
GO:CC	axon	GO:0030424	4.04e-07	6.3938	241	7234	166	14438	RASGRF1,MICAL1,MME,SPTBN4,LRIG2,HSP90AA1,SPTBN1,ACAP3,HOMER1,GDPD5,PRSS12,MYH14,DLG2,STXBP1,LRP2,DPYSL3,EVX1,KIF13B,DRD2,KATNB1,EPHB1,ABR,MGARP,MYCBP2,COPG2,DVL1,NDEL1,BSN,PRKCG,ADCY8,DAG1,CNTNAP1,ITSN1,UNC5C,TRPV2,HTT,MAP3K12,SLC6A1,RAB5A,SLC32A1,FMR1,TSPOAP1,SLC8A3,KIRREL3,MYO1D,PSEN1,HEPACAM,NTRK1,CNTN2,RIN3,SYAP1,AZIN2,SPG11,LAMP5,TRIM46,DIP2B,ERMN,DLG4,TNFRSF21,DSCAM,EPHB2,GRM3,KCNA1,DCTN2,E…
GO:CC	focal adhesion	GO:0005925	6.42e-07	6.19225	116	7234	89	14438	CLASP1,ILK,PTK2,LCP1,NPHS1,LASP1,LMLN,REXO2,MSN,TLE2,MDC1,ITGAV,ITGB3,THSD1,SH3KBP1,SRC,AFAP1,ARMC5,ASAP3,TNS2,TLN1,SHROOM4,SRP68,ZYX,DAG1,SYNPO2,KLF11,GSN,IL16,CASS4,SYNE2,TLN2,FES,PGM5,SORBS3,PEAK1,ITGA11,FERMT1,MISP,ITGA5,TNS4,VCL,TGFB1I1,TADA1,IRF2,SLC6A4,PTPRC,BCAR3,ACTN1,ARHGAP26,NRP1,PHLDB2,ACTN2,PARVB,ARL14EP,IQGAP1,GIT1,AVIL,LIMS2,ENAH,LPP,ITGA2,TRIP6,DCAF6,PTK2B,DLC1,IL1RL1,FOCAD,UBOX5,…
GO:CC	supramolecular complex	GO:0099080	7.18e-07	6.14397	688	7234	419	14438	DNAH10,CLASP1,PATL1,ARNTL,ILK,SYMPK,LTBP1,ZNF276,SHROOM1,SVIL,NES,DYNLRB1,FBXO32,PSMC3,CAMSAP3,NUFIP2,MYOZ1,TNNI3,LCP1,VPS11,SEC13,TUBB1,PLK1,G3BP1,PSMA2,TDRKH,PDLIM3,SS18L1,IDO1,MTUS2,KIF3B,SPTBN1,RMDN3,SERPINB1,HOMER1,DHX36,SPOUT1,GFAP,DMTN,CEP295,NAV3,CACNA1D,PHF2,MYH14,MAP3K11,FHL3,NSUN2,DNAH9,SYNE1,CCT7,KPNB1,KIF18B,PAN2,NUMA1,CALM3,LTBP4,FMN1,FAM161B,MYOM3,KATNB1,DHX30,DNAH3,IGBP1,PABPC4,SR…
GO:CC	external encapsulating structure	GO:0030312	1e-06	5.99928	216	7234	150	14438	TGFB2,LTBP1,BCAN,FREM3,FBN3,ZP4,ADAMTS1,MMP9,HMCN2,COL7A1,OLFML2A,MMRN2,LAMB2,RELL2,ITGA6,ALPL,TFIP11,EFNA5,LTBP4,CILP,LAMC2,ZP3,ADAMTS15,P3H2,TNXB,CRISPLD2,PXDN,COL4A4,LAMA5,FREM1,MMP2,FN1,COL2A1,CCDC80,FGFR2,TGFB1,DAG1,MMP14,COL5A2,NID2,PTX3,LAMA1,COL6A3,LUM,WNT2,COL4A5,WNT3,VWF,TNR,MMP19,GFOD2,ECM1,FREM2,LAMA3,EFEMP2,MATN1,COL27A1,COL4A6,COL4A1,HAPLN2,TGFB3,LAMC3,ACHE,RELN,TGM2,FBN2,MMP24,TIMP…
GO:CC	microtubule organizing center	GO:0005815	1.23e-06	5.90883	537	7234	334	14438	CLASP1,CEP85,CEP112,RAB8A,MIB1,CEP250,GLE1,CAMSAP3,FLII,PLK1,WRAP73,USP20,PRKCQ,MTUS2,DNAI1,IFT122,OBSL1,KIF3B,ZFYVE19,VPS4B,SPOUT1,PDE4B,ESPL1,RILPL1,KIF24,CEP295,AHI1,RBBP6,NUP93,MPHOSPH9,CAPN7,WDR13,MAP3K11,DCAF13,TCEA2,CEP19,CRMP1,CCDC8,GEN1,FBXW11,NUMA1,CALM3,DENND1C,CROCC,CEP68,ARHGEF10,TRAF3IP1,KATNB1,IFT88,CEP131,ITSN2,NLRC5,PIN1,TSKS,MKS1,NDEL1,DLG5,CAPG,CDK2,KIFC3,RASSF7,WRN,HAUS1,BICD2…
GO:CC	extracellular matrix	GO:0031012	1.4e-06	5.85285	215	7234	149	14438	TGFB2,LTBP1,BCAN,FREM3,FBN3,ZP4,ADAMTS1,MMP9,HMCN2,COL7A1,OLFML2A,MMRN2,LAMB2,RELL2,ITGA6,ALPL,TFIP11,EFNA5,LTBP4,CILP,LAMC2,ZP3,ADAMTS15,P3H2,TNXB,CRISPLD2,PXDN,COL4A4,LAMA5,FREM1,MMP2,FN1,COL2A1,CCDC80,FGFR2,TGFB1,DAG1,MMP14,COL5A2,NID2,PTX3,LAMA1,COL6A3,LUM,WNT2,COL4A5,WNT3,VWF,TNR,MMP19,GFOD2,ECM1,FREM2,LAMA3,EFEMP2,MATN1,COL27A1,COL4A6,COL4A1,HAPLN2,TGFB3,LAMC3,ACHE,RELN,TGM2,FBN2,MMP24,TIMP…
GO:CC	centrosome	GO:0005813	3e-06	5.52352	442	7234	279	14438	CLASP1,CEP85,CEP112,RAB8A,MIB1,CEP250,GLE1,CAMSAP3,FLII,PLK1,WRAP73,USP20,PRKCQ,MTUS2,DNAI1,OBSL1,KIF3B,ZFYVE19,VPS4B,SPOUT1,PDE4B,ESPL1,RILPL1,CEP295,AHI1,RBBP6,NUP93,CAPN7,WDR13,MAP3K11,DCAF13,TCEA2,CEP19,CRMP1,CCDC8,GEN1,FBXW11,NUMA1,CALM3,DENND1C,CROCC,CEP68,ARHGEF10,TRAF3IP1,KATNB1,IFT88,CEP131,ITSN2,NLRC5,MKS1,NDEL1,CDK2,KIFC3,RASSF7,WRN,HAUS1,BICD2,MAK,BICD1,PSMB5,NDRG1,NDE1,RAD51D,CDK5RAP…
GO:CC	actin cytoskeleton	GO:0015629	3.15e-06	5.50143	328	7234	214	14438	ABLIM3,SVIL,RAB22A,SPTBN4,TPM3,NCOA5,TAF5,MYO7B,MYOZ1,TNNI3,LCP1,VPS11,ARHGEF2,BIN2,PDLIM3,FCHSD1,SPTBN1,ARPC1B,DMTN,SIPA1L3,NOTCH3,MYH14,FLNA,FHL3,ARHGAP32,POU6F1,LOC101102223,PPP1R9B,CTNNA1,ZNF185,MYH9,FMN1,CROCC,BAIAP2L1,CDH2,SRC,ACACA,MYO15A,LOC101113252,SLC2A1,FHOD1,CDC42BPB,AFAP1,BARX2,MYH7,CDC42EP4,TPM4,PDXP,MYO9B,APC2,SHROOM4,KPTN,MYH7B,ZYX,ALDOA,ADD2,MYO7A,ARHGAP35,JAM3,RAPGEF3,DAPK1,SPT…
GO:CC	presynapse	GO:0098793	4.7e-06	5.32774	199	7234	138	14438	MICAL1,MME,CADPS,VPS11,SYT9,SLC29A1,PDE4B,PRSS12,CACNA1D,FBXO45,DLG2,STXBP1,TOR1A,SNAPIN,DRD2,CHRNB2,SLC2A1,DVL1,NDEL1,SPHK1,BSN,PRKCG,OTOF,PACSIN1,CLN3,ADCY8,SLC1A6,GABBR1,SLC22A1,ITSN1,SLC22A2,HTT,GIPC1,DNAJC5,SLC17A8,RAB5A,SLC32A1,TSPOAP1,SLC8A3,APBA1,KIRREL3,PCLO,DOC2A,PSEN1,CANX,PPFIA3,SLC17A6,CADM3,CLCN3,SYAP1,PCDH17,RIMS2,LOC101117622,DLG4,EPHB2,GRM3,KCNA1,ADAM23,SV2B,TULP1,GRIK4,GRIA1,KCN…
GO:CC	glutamatergic synapse	GO:0098978	1.21e-05	4.91615	206	7234	141	14438	ABLIM3,SYNGAP1,GRIN2C,BCAN,CADPS,NRN1,GRIK3,MPP2,STX4,HOMER1,AP2B1,FBXO45,ADAM10,DLG2,STXBP1,ATP2B2,ITGB3,DRD2,CALY,EPHB1,ABR,CLSTN2,PIN1,DVL1,CACNA1A,BSN,ADCY8,PTPRO,SLC1A6,CACNG2,ABHD6,GIPC1,PTPRD,ARHGAP22,LRRTM3,TSPOAP1,ATP2B3,APBA1,CBLN1,TNR,PLAT,PPFIA3,RGS14,PLCG1,PCDH17,NPTX2,DLG4,MAPK14,MYO5A,CACNG3,EPHB2,GRM3,ADAM23,CACNB4,PAK2,CPT1C,CORO1A,SLITRK2,GRIA1,SEMA3F,DBN1,SORCS3,ADCY1,SLC1A2,PU…
GO:CC	receptor complex	GO:0043235	2.32e-05	4.63375	221	7234	149	14438	ITGAM,NBR1,SYK,GRIN2C,PLXNB1,FLT4,GABRQ,HTR3A,NRN1,IGF1R,HTRA2,ITGB8,ITGAX,AHR,CNTFR,CD3G,CHRNA5,LRP8,CD79A,MCOLN1,ITGA2B,ITGAV,TFRC,ITPR2,LOXL4,NOTCH3,ITGA6,LRP2,ITGB3,CD44,BMP2,ITGB7,CHRNB2,IL12RB1,P2RX2,GRIA3,LRP1,CHRNB1,ERBB2,NPR1,P2RX6,PTPRB,CD79B,GPR37,ACVR2B,LOC101112639,ITGA3,IL6ST,GABBR1,CACNG2,PLA2R1,LOC101116441,ABHD6,TFR2,INSR,EGFR,BPHL,CHRNA2,SMAD3,LRP5,ENG,GRIN2B,ITGA7,ITGB4,NTRK1,R…
GO:CC	early endosome	GO:0005769	3.73e-05	4.42879	173	7234	120	14438	RABGAP1L,KIAA0319,ATP9A,MME,RAB22A,VPS11,LITAF,USP8,CXCR4,TFRC,SNX16,MIB2,WDR81,PLA2G4E,RAB38,LRP1,SNX17,SPHK1,ANKFY1,ANKRD27,CLN3,COMMD1,IGF2R,HTT,RHOB,EGFR,RAB5A,F2R,NEU3,CD22,PSEN1,SORT1,NTRK1,CLCN3,FLOT1,RIN3,DYSF,PLD3,LAMP5,SLC5A1,WDR91,VPS41,PLD4,LIPG,VPS16,CORO1A,WDFY1,SNX13,PTPN1,RPS6KC1,GGA1,TBC1D16,LMTK2,FZD5,SNX5,BACE1,UVRAG,PIKFYVE,TM9SF4,TMEM108,GGA3,SORL1,RAB29,MVB12B,NRP1,NTRK2,EPH…
GO:CC	somatodendritic compartment	GO:0036477	3.86e-05	4.41328	293	7234	190	14438	SYNGAP1,MME,SPTBN4,SLC5A7,HDAC1,LRIG2,ARHGEF2,MPP2,HSP90AA1,STX4,MAST1,TBX21,LOC101115640,FBXO31,GDPD5,PDE4B,PSD,ZNF385A,PRSS12,CPNE5,LRP2,DRD2,MAPK8IP2,SLC12A5,EPHB1,ABR,CYGB,ARHGEF15,ENO2,RIN1,NDEL1,CACNA1A,BSN,PRKCG,GNB3,ADCY8,ACAD9,PTPRO,IL6ST,CACNG2,UNC5C,HTT,GIPC1,FYN,SLC6A1,MTOR,RAB5A,SLC32A1,FMR1,PPP1R9A,ZDHHC5,KIRREL3,NR1D1,MYO1D,KCNB1,NEURL1,PSEN1,PPP1R1B,SEZ6L,PRKACA,ATP13A2,GPR179,SYT…
GO:CC	cell surface	GO:0009986	4.52e-05	4.34529	426	7234	265	14438	ITGAM,TMX3,NOTCH4,CLEC14A,GLDN,USP14,FZD9,ITGB8,ITGAX,THBD,STX4,CXCR4,SLC12A8,MSN,CD79A,DCBLD2,ITGAV,TAS2R16,ADAM15,TFRC,SULF2,IL17RC,ABCB11,F2,CD93,ADAM10,ITGA6,LRP2,ITGB3,CD44,EFNA5,BMP2,ITGB7,CA4,CDH2,TDGF1,CLSTN2,CHRNB2,ADAMTS15,ADGRA2,RTP1,RTP2,CLPTM1,BSN,EPHB6,CD79B,FGFR2,ASTN1,TGFB1,GPR37,ITGA3,DAG1,IL6ST,PLVAP,IGF2R,ICAM1,PLA2R1,IQGAP2,HPN,TRPV2,WNT1,CD83,TFR2,SCN5A,EGFR,ACE,LRP4,F2R,NEU3…
GO:CC	bounding membrane of organelle	GO:0098588	5.11e-05	4.29147	737	7234	436	14438	POMGNT1,SPPL3,UXS1,ATP2A1,ATP9A,XYLT1,ATP6V0D2,RAB8A,CHPF,GORASP2,STXBP2,SH3GLB1,VPS11,LITAF,SEC13,CAT,SLC27A2,B4GALNT2,SIDT2,SCAP,SYT9,SCYL1,ABCD4,CHST14,GOLGA5,CCZ1,RMDN3,VPS4B,MCOLN1,CDHR1,UBAP1,MAN1A1,DMTN,TFRC,SEC16A,PSD,ITPR2,SBF2,OCLN,VPS33B,FNIP1,SEC24C,ATG9A,ATP2A2,B4GALNT4,B4GALNT3,AP2B1,LGR5,SCNN1A,TCIRG1,ARFGEF1,DLG2,SYNE4,MCHR1,MGAT2,SNX16,RHBDF1,NUMA1,RSAD2,TOMM40,TMEM231,WHAMM,DRD2…
GO:CC	distal axon	GO:0150034	9.91e-05	4.00373	96	7234	72	14438	RASGRF1,MICAL1,LRIG2,HSP90AA1,ACAP3,PRSS12,MYH14,DPYSL3,COPG2,DVL1,PRKCG,ITSN1,UNC5C,TRPV2,MAP3K12,RAB5A,SLC32A1,FMR1,TSPOAP1,SLC8A3,PSEN1,SYAP1,LAMP5,DSCAM,KCNA1,DCTN2,EXOC7,TULP1,DBN1,SHTN1,TNN,MYO9A,NOS1,ZFYVE27,PRRT2,TANC1,CBARP,TWF2,MYH10,NTRK2,RAC3,USP9X,ACTG1,GIT1,CIB1,UNC13B,GAD1,HSP90AB1,LRRTM1,FKBP15,CNR1,COPA,DTNBP1,NIN,CXADR,SLC9A6,CRTAC1,ZPR1,UNC13C,PRKCB,GHRH,FGF13,ELAVL4,IGF2BP1,RO…
GO:CC	nucleolus	GO:0005730	0.000112485	3.94891	625	7234	373	14438	RNF213,STAG3,CEP85,CPT2,RRP9,NWD1,MAP3K14,RBBP5,NOL8,GLE1,WDR74,FBL,NOC2L,TAF1C,SMARCB1,REXO2,MLLT1,DDX54,NOP14,NEK11,PLEKHM1,NOL7,NOC4L,PWP2,C14H19ORF33,GLI3,LETMD1,SDAD1,METTL22,METTL1,PHF2,FLNA,DCAF13,UTP18,NSUN2,RBM19,ATXN1,DNTTIP1,SYNE1,ARHGAP32,NRIP1,SUB1,CMPK1,ARFGEF1,AGPS,ABCB8,RSAD2,ZNF207,EWSR1,TFIP11,EXOSC10,MAPKBP1,DIMT1,ETV4,EIF3A,SMARCA5,RNF169,DPH6,PELP1,SMG6,NUB1,PTPN13,ARID5A,UTP…
GO:CC	nuclear speck	GO:0016607	0.000121778	3.91443	270	7234	175	14438	POLR2D,DNAAF1,RFXAP,AKAP8L,EHMT2,VPS72,FOXO4,PIP5K1A,EFTUD2,KIF22,DHX36,AR,TAB1,CDC40,RBBP6,KLF15,NR4A2,SART1,GLI3,NCAPG2,BRD2,CCNL1,NRIP1,AP5Z1,CRY2,CACTIN,TFIP11,CHD5,BCLAF1,FAM193B,SLU7,ELL3,CDYL,DDX42,ITPKC,PRPF31,WRN,ACIN1,PIAS3,UNC45A,YLPM1,RBM15,CXXC1,RBM10,EP400,SCAPER,FNBP4,IL16,PRPF6,POLI,GLI2,METTL3,PRKACA,PPP1R16B,RING1,SF3B2,MSL1,BARD1,MBD4,PSKH1,NR3C1,FNDC1,GRK5,SETD1B,HEXIM2,ZC3H18…
GO:CC	endoplasmic reticulum	GO:0005783	0.000147537	3.8311	948	7234	547	14438	ERN1,POU2F1,SPPL3,JPH3,DDOST,UBQLN1,TMX3,SCARA3,PTDSS1,ATP2A1,LRRC8C,SPHK2,LEMD2,GORASP2,FKBP10,ALG9,SLC27A2,SLC27A5,SCAP,ZDHHC6,USP19,ABCD4,DNAJC1,HS1BP3,TOR2A,EXTL1,CASQ1,GDPD5,TAS2R16,ATP8A1,SEC16A,SULF2,DUOXA1,PIGU,EMC7,ITPR2,ERLIN2,EXTL3,LPCAT1,ERLEC1,LMAN2L,SEC24C,LOC101119041,ERN2,CNIH4,YTHDC2,ATP2A2,LRPAP1,PIGO,ZDHHC4,ADAM10,SUMF1,SOAT2,LRP2,TOR1A,RHBDF1,RSAD2,SDF2,MGRN1,ABCC12,TMEM247,CA…
GO:CC	postsynapse	GO:0098794	0.000159405	3.7975	269	7234	174	14438	SYNGAP1,GABRQ,HTR3A,GRIK3,ARHGEF2,MPP2,STX4,GABRA3,CHRNA5,GLRA1,SPTBN1,HOMER1,TSC2,ADD3,PDE4B,DMTN,PSD,C1QA,SYNE1,ARHGAP32,FBXO45,ADAM10,DLG2,DRD2,MAPK8IP2,PLCB3,EIF3A,CALY,ABR,CDH2,CLSTN2,CHRNB2,PIN1,GRIA3,DVL1,DLG5,CHRNB1,BSN,CAMK2A,PRKCG,KPTN,ADCY8,DAG1,PTPRO,MAP4,GABBR1,CACNG2,HTT,ABHD6,GIPC1,FYN,LRRTM3,FMR1,CHRNA2,PPP1R9A,SLC8A3,CBLN1,NR1D1,PCLO,NEURL1,LZTS3,PRKACA,RPL8,ARFGAP1,SYT11,SH2D5,Z…
GO:CC	site of polarized growth	GO:0030427	0.000203237	3.692	61	7234	49	14438	RASGRF1,LRIG2,HSP90AA1,ACAP3,MYH14,TRPM1,DPYSL3,COPG2,DVL1,UNC5C,TRPV2,MAP3K12,FMR1,PSEN1,SYAP1,LAMP5,DSCAM,DCTN2,EXOC7,DBN1,SHTN1,MYO9A,ZFYVE27,GRM6,CBARP,TWF2,MYH10,RAC3,USP9X,CIB1,HSP90AB1,LRRTM1,FKBP15,CNR1,COPA,DTNBP1,NIN,CXADR,CRTAC1,ZPR1,FGF13,ELAVL4,IGF2BP1,FRMD7,GPM6A,SETX,OTX2,ZNF804A,APP
GO:CC	dendritic tree	GO:0097447	0.000204295	3.68974	197	7234	132	14438	SYNGAP1,MME,ARHGEF2,MPP2,HSP90AA1,STX4,LOC101115640,PDE4B,PSD,ZNF385A,PRSS12,LRP2,DRD2,EPHB1,ABR,ARHGEF15,RIN1,CACNA1A,BSN,PRKCG,GNB3,ADCY8,ACAD9,PTPRO,IL6ST,UNC5C,HTT,GIPC1,FYN,MTOR,SLC32A1,FMR1,PPP1R9A,ZDHHC5,KIRREL3,NR1D1,KCNB1,NEURL1,PSEN1,PRKACA,GPR179,SYT11,RGS14,RIN3,SYAP1,RELN,AZIN2,SPG11,AGO2,LAMP5,DIP2B,LOC101117622,DLG4,DSCAM,EPHB2,GRM3,KCNA1,STAU1,MAP1B,CPT1C,GRIA1,GABRD,DBN1,MAPK8IP3…
GO:CC	dendrite	GO:0030425	0.000204295	3.68974	197	7234	132	14438	SYNGAP1,MME,ARHGEF2,MPP2,HSP90AA1,STX4,LOC101115640,PDE4B,PSD,ZNF385A,PRSS12,LRP2,DRD2,EPHB1,ABR,ARHGEF15,RIN1,CACNA1A,BSN,PRKCG,GNB3,ADCY8,ACAD9,PTPRO,IL6ST,UNC5C,HTT,GIPC1,FYN,MTOR,SLC32A1,FMR1,PPP1R9A,ZDHHC5,KIRREL3,NR1D1,KCNB1,NEURL1,PSEN1,PRKACA,GPR179,SYT11,RGS14,RIN3,SYAP1,RELN,AZIN2,SPG11,AGO2,LAMP5,DIP2B,LOC101117622,DLG4,DSCAM,EPHB2,GRM3,KCNA1,STAU1,MAP1B,CPT1C,GRIA1,GABRD,DBN1,MAPK8IP3…
GO:CC	collagen-containing extracellular matrix	GO:0062023	0.000210794	3.67614	138	7234	97	14438	TGFB2,LTBP1,FREM3,FBN3,ADAMTS1,HMCN2,COL7A1,MMRN2,LAMB2,RELL2,ITGA6,EFNA5,LTBP4,CILP,LAMC2,ZP3,ADAMTS15,P3H2,TNXB,PXDN,COL4A4,LAMA5,FREM1,FN1,COL2A1,CCDC80,FGFR2,DAG1,COL5A2,NID2,LAMA1,LUM,WNT2,COL4A5,VWF,TNR,ECM1,FREM2,LAMA3,MATN1,COL27A1,COL4A6,COL4A1,TGFB3,LAMC3,ACHE,FBN2,TIMP1,LRRC15,COL11A1,ADAMTS5,GPC2,COL28A1,ZP2,RARRES2,VIT,HMCN1,ADAMTS8,VWA2,NID1,PLOD3,COL4A3,LAMA4,COL3A1,COL5A3,COL1A2,T…
GO:CC	intrinsic component of synaptic membrane	GO:0099240	0.000224631	3.64853	75	7234	58	14438	MPP2,GABRA3,CACNA1D,ITGB3,DRD2,CLSTN2,CHRNB2,CHRNB1,ADCY8,PTPRO,SLC1A6,CACNG2,ABHD6,LRRTM3,CADM3,PCDH17,CACNG3,EPHB2,GRM3,ADAM23,GRIK4,GRIA1,GABRD,KCNJ9,SORCS3,ADCY1,CHRNA4,CLSTN3,PRRT2,CHRND,NRP1,NRP2,EFNB3,KCND3,CNTN1,HTR1B,LRRC4,LRRTM1,CNR1,CPLX3,CHRNA1,GABRB2,DCC,PLPPR4,GRIN2A,SLITRK1,RGS7BP,PTPRA,NTNG1,SCN2A,GRID1,GLRA4,ITGB1,CNTNAP4,EPHA4,GRID2,CNTN6,GABRA2
GO:CC	cilium	GO:0005929	0.000270969	3.56708	436	7234	267	14438	DNAH10,RABGAP1L,NEK8,MROH2B,DNAAF1,RAB8A,GNAT1,GLE1,CAMSAP3,CFAP65,WRAP73,PDZD7,DNAI1,IFT122,KIF3B,LOC101118398,CDHR1,RILPL1,AHI1,KIF7,GLI3,DNAH9,CEP19,SCNN1A,DNAH1,SPATA6L,MCHR1,TRPV4,FSIP2,DRC1,CCDC40,TMEM231,DRD2,CROCC,C9H8ORF37,TRAF3IP1,IFT88,CEP131,DNAH3,PIN1,SPTBN5,PTCH1,MKS1,DLG5,ATG16L1,AK8,LOC101103720,EVC2,MYO7A,ARHGAP35,MAK,RSPH1,CERKL,AKAP3,CFAP100,CEP89,PDE1C,TACR1,C15H11ORF88,SMO,DN…
GO:CC	apical part of cell	GO:0045177	0.000283334	3.5477	234	7234	153	14438	LGMN,ATP6V0D2,PTK2,STXBP2,SLC9A1,MYO7B,OTOA,CNTFR,MSN,REN,HOMER1,SLC29A1,JAG1,DUOX2,SIPA1L3,TJP1,OCLN,ABCB11,SCNN1A,TCIRG1,LRP2,FAT4,ITGB3,CD44,CA4,DCHS1,CDH2,TDGF1,CLDN1,SLC2A1,P2RX2,SPTBN5,BYSL,PTCH1,SLC34A3,ERBB2,ATP6V1B2,SLC4A5,CDHR2,FN1,MYO7A,ADCY8,PTPRO,SLC22A1,DVL2,SLC16A3,SLC22A2,F2RL2,GP2,ATP6V1B1,PLB1,LMO7,SLC26A9,PLAT,ATP1B2,DPEP1,SLC19A1,LOC101120825,SLC9A3,SLC38A3,NEDD1,SLC12A2,ACVR1…
GO:CC	basement membrane	GO:0005604	0.000311176	3.50699	63	7234	50	14438	FREM3,ADAMTS1,HMCN2,COL7A1,MMRN2,LAMB2,RELL2,ITGA6,EFNA5,LAMC2,P3H2,COL4A4,LAMA5,FREM1,FN1,COL2A1,CCDC80,DAG1,NID2,LAMA1,COL4A5,FREM2,LAMA3,COL4A6,COL4A1,LAMC3,ACHE,TIMP1,COL28A1,HMCN1,VWA2,NID1,COL4A3,LAMA4,TNC,TIMP3,FRAS1,LAMC1,COL15A1,MATN2,FBN1,LAMA2,FBLN1,ACAN,LAMB1,THBS4,SMOC2,EGFLAM,CASK,TINAG
GO:CC	growth cone	GO:0030426	0.000529265	3.27633	59	7234	47	14438	RASGRF1,LRIG2,HSP90AA1,ACAP3,MYH14,DPYSL3,COPG2,DVL1,UNC5C,TRPV2,MAP3K12,FMR1,PSEN1,SYAP1,LAMP5,DSCAM,DCTN2,EXOC7,DBN1,SHTN1,MYO9A,ZFYVE27,CBARP,TWF2,MYH10,RAC3,USP9X,CIB1,HSP90AB1,LRRTM1,FKBP15,CNR1,COPA,DTNBP1,NIN,CXADR,CRTAC1,ZPR1,FGF13,ELAVL4,IGF2BP1,FRMD7,GPM6A,SETX,OTX2,ZNF804A,APP
GO:CC	neuron to neuron synapse	GO:0098984	0.000962187	3.01674	141	7234	97	14438	SYNGAP1,SYT9,ARHGEF2,MPP2,SPTBN1,HOMER1,TSC2,ADD3,PDE4B,DMTN,PSD,ARHGAP32,FBXO45,ADAM10,DLG2,MAPK8IP2,EIF3A,CDH2,CLSTN2,DVL1,DLG5,BSN,CAMK2A,PRKCG,ATP1A3,ADCY8,PTPRO,MAP4,CACNG2,FYN,LRRTM3,SLC8A3,PCLO,ATP1B2,NEURL1,LZTS3,RPL8,ARFGAP1,SYT11,SH2D5,RGS14,ABHD17B,BMPR2,DLG4,ATP1A1,CACNG3,GRM3,SIGMAR1,MAP1B,PAK2,GRIK4,GRIA1,TSC1,DBN1,SORCS3,PRRT1,ADCY1,BACE1,CLSTN3,NEFH,TMEM108,SYN1,RGS9,NTRK2,SLC30A3…
GO:CC	postsynaptic specialization	GO:0099572	0.00111837	2.95142	143	7234	98	14438	SYNGAP1,ARHGEF2,MPP2,GABRA3,SPTBN1,HOMER1,TSC2,ADD3,PDE4B,DMTN,PSD,ARHGAP32,FBXO45,ADAM10,DLG2,MAPK8IP2,EIF3A,CDH2,CLSTN2,CHRNB2,DVL1,DLG5,CHRNB1,BSN,CAMK2A,PRKCG,ADCY8,PTPRO,MAP4,CACNG2,FYN,LRRTM3,SLC8A3,PCLO,NEURL1,LZTS3,RPL8,ARFGAP1,SYT11,SH2D5,RGS14,ABHD17B,BMPR2,DLG4,ATP1A1,CACNG3,GRM3,SIGMAR1,MAP1B,PAK2,GRIA1,TSC1,DBN1,SORCS3,PRRT1,ADCY1,HSPA8,DLGAP4,CLSTN3,NEFH,TMEM108,SYN1,RGS9,CHRND,NTRK…
GO:CC	nuclear pore	GO:0005643	0.00133324	2.87509	36	7234	31	14438	GLE1,SEC13,NUP93,BICD2,NUP214,MX2,NDC1,NUP98,RANBP2,NUP205,XPOT,PCID2,NUP160,NUP107,NUP85,MCM3AP,NUP58,NUP153,TPR,CETN2,NUP62,PKHD1L1,NXF1,NUP54,SENP2,MAD2L1,NUP88,NUP155,AAAS,AHCTF1,NUP50
GO:CC	integral component of synaptic membrane	GO:0099699	0.00145296	2.83775	68	7234	52	14438	GABRA3,CACNA1D,ITGB3,DRD2,CLSTN2,CHRNB2,CHRNB1,ADCY8,PTPRO,SLC1A6,CACNG2,ABHD6,LRRTM3,CADM3,PCDH17,CACNG3,EPHB2,GRM3,ADAM23,GRIK4,GRIA1,GABRD,KCNJ9,SORCS3,ADCY1,CHRNA4,CLSTN3,PRRT2,CHRND,NRP1,NRP2,EFNB3,KCND3,HTR1B,LRRC4,LRRTM1,CNR1,CHRNA1,GABRB2,DCC,PLPPR4,GRIN2A,SLITRK1,PTPRA,SCN2A,GRID1,GLRA4,ITGB1,CNTNAP4,EPHA4,GRID2,GABRA2
GO:CC	supramolecular polymer	GO:0099081	0.00186557	2.72919	502	7234	299	14438	DNAH10,CLASP1,ILK,LTBP1,SHROOM1,SVIL,NES,DYNLRB1,FBXO32,CAMSAP3,MYOZ1,TNNI3,LCP1,VPS11,TUBB1,PLK1,PDLIM3,IDO1,MTUS2,KIF3B,SPTBN1,RMDN3,HOMER1,GFAP,DMTN,CEP295,NAV3,CACNA1D,MYH14,MAP3K11,FHL3,DNAH9,SYNE1,CCT7,KIF18B,NUMA1,CALM3,LTBP4,FMN1,FAM161B,MYOM3,KATNB1,DNAH3,IGBP1,SRC,LOC101113252,LOC101116286,COL4A4,MYH7,RYR1,MYOM2,APC2,SHROOM4,KRT18,KPTN,MYH7B,MYL3,MMP2,COL2A1,ATAT1,HAUS1,JAM3,RSPH1,BICD1…
GO:CC	cell-cell junction	GO:0005911	0.00198965	2.70122	305	7234	190	14438	PARD3,SPTBN4,MAGI3,CDH3,PRKD1,CAMSAP3,PTPRM,ARHGEF2,MPP2,STRN,SLC12A8,JAG1,ADD3,CALB2,AHI1,SIPA1L3,TJP1,OCLN,ABCB11,FLNA,WNK4,TRPV4,CTNNA1,SH3KBP1,EFNA5,PTK7,CDH2,CLDN1,FHOD1,TJP3,DLG5,PKP2,CDC42EP4,PDXP,PRKCG,CLDN2,ILDR1,TLN1,KIFC3,NECTIN4,GJA3,ZYX,TIAM1,UBA1,JAM3,LOC101112639,NDRG1,DAG1,DES,CNTNAP1,RAP2C,SCN5A,CADM4,PPP1CA,LAMA1,IQGAP3,FLCN,MYO1E,FAT2,GJB6,HEPACAM,CADM3,GRHL2,AJAP1,PGM5,FRMD5,F…
GO:CC	neuronal cell body	GO:0043025	0.00211492	2.67471	158	7234	106	14438	MME,SPTBN4,SLC5A7,HDAC1,LRIG2,ARHGEF2,HSP90AA1,MAST1,TBX21,FBXO31,GDPD5,ZNF385A,CPNE5,MAPK8IP2,SLC12A5,CYGB,ENO2,RIN1,NDEL1,CACNA1A,ADCY8,IL6ST,UNC5C,SLC6A1,FMR1,MYO1D,KCNB1,NEURL1,PSEN1,PPP1R1B,SEZ6L,ATP13A2,CNTN2,RIN3,SYAP1,SLC12A2,AZIN2,DIP2B,ERMN,PTPRF,SYT5,MYO5A,DSCAM,EPHB2,SEZ6L2,KCNA1,MAP1B,GRIA1,GABRD,SHTN1,TNN,CNNM1,PURA,TMPRSS3,GRIN3A,TANC1,SLC22A3,KREMEN1,KLHL14,MYH10,RAC3,L1CAM,GRIN3B…
GO:CC	cell body	GO:0044297	0.00218632	2.66029	196	7234	128	14438	MME,SPTBN4,SLC5A7,HDAC1,LRIG2,ARHGEF2,HSP90AA1,MAST1,TBX21,FBXO31,GFAP,GDPD5,ZNF385A,CPNE5,CCT7,EVX1,MAPK8IP2,SLC12A5,SLC2A13,CYGB,ENO2,RIN1,NDEL1,CACNA1A,ADCY8,IL6ST,UNC5C,TRPV2,FYN,SLC6A1,FMR1,MYO1D,ATP1B2,KCNB1,NEURL1,PSEN1,PPP1R1B,SEZ6L,ATP13A2,NAXE,CNTN2,RIN3,SYAP1,CCT5,SLC12A2,AZIN2,DIP2B,ERMN,PTPRF,SYT5,MYO5A,DSCAM,EPHB2,SEZ6L2,KCNA1,STAU1,MAP1B,GRIA1,GABRD,SHTN1,TNN,CNNM1,SLC1A2,BRAF,PURA…
GO:CC	apical plasma membrane	GO:0016324	0.00221686	2.65426	177	7234	117	14438	ATP6V0D2,PTK2,STXBP2,SLC9A1,OTOA,CNTFR,MSN,SLC29A1,JAG1,DUOX2,TJP1,OCLN,ABCB11,SCNN1A,TCIRG1,LRP2,ITGB3,CD44,CA4,CDH2,TDGF1,CLDN1,SLC2A1,P2RX2,SLC34A3,ERBB2,ATP6V1B2,SLC4A5,CDHR2,FN1,MYO7A,ADCY8,PTPRO,SLC22A1,SLC16A3,SLC22A2,F2RL2,GP2,ATP6V1B1,PLB1,LMO7,SLC26A9,ATP1B2,DPEP1,SLC19A1,LOC101120825,SLC9A3,SLC38A3,SLC12A2,HIP1R,MLC1,MYO1A,SLC39A8,SLC5A1,ATP1A1,AKR1A1,ABCG8,PKHD1,FAT1,ABCG5,SLC26A6,C2C…
GO:CC	plasma membrane signaling receptor complex	GO:0098802	0.00237125	2.62502	121	7234	84	14438	ITGAM,SYK,GRIN2C,HTR3A,NRN1,HTRA2,ITGB8,ITGAX,CNTFR,CD3G,CHRNA5,CD79A,ITGA2B,ITGAV,TFRC,ITGA6,ITGB3,BMP2,ITGB7,CHRNB2,IL12RB1,GRIA3,CHRNB1,ERBB2,CD79B,LOC101112639,ITGA3,IL6ST,GABBR1,CACNG2,LOC101116441,ABHD6,TFR2,INSR,CHRNA2,GRIN2B,ITGA7,ITGB4,RNF31,IL18R1,ITGA11,SDCBP,ACVR1,IFNLR1,DLG4,CD6,CACNG3,ITGAD,ITGA8,ITGAL,STOML2,ITGA5,CPT1C,GRIK4,GRIA1,CHRNA4,ITGA10,GRIN3A,CHRND,GRIN3B,TRAF3,CD40,CD3D,…
GO:CC	synaptic membrane	GO:0097060	0.00267078	2.57336	150	7234	101	14438	GABRQ,HTR3A,GRIK3,MPP2,GABRA3,CHRNA5,GLRA1,CACNA1D,SYNE1,ADAM10,DLG2,STXBP1,ITGB3,DRD2,CLSTN2,CHRNB2,GRIA3,CHRNB1,PRKCG,ADCY8,ITGA3,DAG1,PTPRO,SLC1A6,GABBR1,CACNG2,ABHD6,LRRTM3,CHRNA2,APBA1,CBLN1,CADM3,ZC4H2,SYAP1,PCDH17,DLG4,CACNG3,EPHB2,GRM3,ADAM23,GRIK4,GRIA1,GABRD,DBN1,KCNJ9,SORCS3,PRRT1,IGSF21,ADCY1,HSPA8,CHRNA4,DNM1,GRIN3A,CLSTN3,PRRT2,RGS9,CHRND,NRP1,NRP2,NIPSNAP1,EFNB3,KCND3,GABRR1,CLTC,S…
GO:CC	organelle membrane	GO:0031090	0.00281934	2.54985	1489	7234	823	14438	POMGNT1,ERN1,CASC3,SPPL3,JPH3,DDOST,UXS1,TMX3,PTDSS1,ATP2A1,ATP9A,XYLT1,NDUFA8,MTG2,SPHK2,ATP6V0D2,RAB8A,CHPF,GHITM,LEMD2,GORASP2,STXBP2,SH3GLB1,GLE1,AFG3L2,SMAD1,VPS11,ALG9,LITAF,SEC13,CAT,SLC27A2,SLC27A5,B4GALNT2,SIDT2,NOA1,SCAP,OGT,SYT9,SCYL1,GATM,USP19,TMEM201,ABCD4,CHST14,TRAP1,GOLGA5,CCZ1,RMDN3,VPS4B,MCOLN1,EXTL1,SGSM1,CDHR1,UBAP1,ATP8A1,MAN1A1,DMTN,TFRC,SEC16A,GCH1,DUOXA1,CHCHD3,PSD,PIGU,E…
GO:CC	asymmetric synapse	GO:0032279	0.00325292	2.48773	125	7234	86	14438	SYNGAP1,ARHGEF2,MPP2,SPTBN1,HOMER1,TSC2,ADD3,PDE4B,DMTN,PSD,ARHGAP32,FBXO45,ADAM10,DLG2,MAPK8IP2,EIF3A,CDH2,CLSTN2,DVL1,DLG5,BSN,CAMK2A,PRKCG,ADCY8,PTPRO,MAP4,CACNG2,FYN,LRRTM3,SLC8A3,PCLO,NEURL1,LZTS3,RPL8,ARFGAP1,SYT11,SH2D5,RGS14,ABHD17B,BMPR2,DLG4,ATP1A1,CACNG3,GRM3,SIGMAR1,MAP1B,PAK2,GRIA1,TSC1,DBN1,SORCS3,PRRT1,ADCY1,CLSTN3,NEFH,TMEM108,SYN1,RGS9,NTRK2,EGLN1,DLGAP1,PAK3,LRRC4,PLCB4,ITPR1,KP…
GO:CC	postsynaptic density	GO:0014069	0.00325292	2.48773	125	7234	86	14438	SYNGAP1,ARHGEF2,MPP2,SPTBN1,HOMER1,TSC2,ADD3,PDE4B,DMTN,PSD,ARHGAP32,FBXO45,ADAM10,DLG2,MAPK8IP2,EIF3A,CDH2,CLSTN2,DVL1,DLG5,BSN,CAMK2A,PRKCG,ADCY8,PTPRO,MAP4,CACNG2,FYN,LRRTM3,SLC8A3,PCLO,NEURL1,LZTS3,RPL8,ARFGAP1,SYT11,SH2D5,RGS14,ABHD17B,BMPR2,DLG4,ATP1A1,CACNG3,GRM3,SIGMAR1,MAP1B,PAK2,GRIA1,TSC1,DBN1,SORCS3,PRRT1,ADCY1,CLSTN3,NEFH,TMEM108,SYN1,RGS9,NTRK2,EGLN1,DLGAP1,PAK3,LRRC4,PLCB4,ITPR1,KP…
GO:CC	supramolecular fiber	GO:0099512	0.0037588	2.42495	496	7234	294	14438	DNAH10,CLASP1,ILK,LTBP1,SHROOM1,SVIL,NES,DYNLRB1,FBXO32,CAMSAP3,MYOZ1,TNNI3,LCP1,VPS11,TUBB1,PLK1,PDLIM3,IDO1,MTUS2,KIF3B,SPTBN1,RMDN3,HOMER1,GFAP,DMTN,CEP295,NAV3,CACNA1D,MYH14,MAP3K11,FHL3,DNAH9,SYNE1,CCT7,KIF18B,NUMA1,CALM3,LTBP4,FMN1,FAM161B,MYOM3,KATNB1,DNAH3,IGBP1,SRC,LOC101113252,LOC101116286,MYH7,RYR1,MYOM2,APC2,SHROOM4,KRT18,KPTN,MYH7B,MYL3,MMP2,COL2A1,ATAT1,HAUS1,JAM3,RSPH1,BICD1,NDRG1,…
GO:CC	catalytic complex	GO:1902494	0.00419719	2.37704	889	7234	505	14438	RUVBL1,DNAH10,CASC3,POLR2D,KMT2B,PSME4,DDOST,UXS1,PIK3R6,UBE2E1,NCOA6,NDUFA8,SYNCRIP,ANAPC1,TRIM21,PSMD14,ENO4,TAF5,RBBP5,PSMC1,DYNLRB1,FBXO32,PSMC3,USP14,HDAC1,AFG3L2,IGF1R,HTRA2,EFTUD2,TAF6,WDR74,HDAC10,PRPF8,OGT,POLD2,CUL7,PSMA2,DCAF7,CTR9,FBXO31,ANAPC7,SHARPIN,CDC40,GPD2,PIGU,PSMD11,POLR2B,NDUFA10,SART1,DNAH9,RNF2,DNTTIP1,NRIP1,PPP4R1,DNAH1,HNRNPM,CACTIN,FBXW11,DRC1,PPP2R5C,POLE,CALM3,TFIP11,…
GO:CC	membrane microdomain	GO:0098857	0.00455507	2.34151	165	7234	109	14438	TNFRSF1B,ITGAM,MME,SLC9A1,LRP8,CD79A,ERLIN2,CDH15,CTNNA1,PPP2R1B,PGK1,EPHB1,CDH2,TDGF1,SRC,IRS1,SLC2A1,PTCH1,CLN3,ADD2,LOC101112639,DAG1,PLVAP,ICAM1,SMO,SCN5A,FYN,INSR,EGFR,RAB5A,F2R,FAIM2,TPP1,NOS3,TNR,ARID3A,PSEN1,EHD2,BTK,LIPE,PRKACA,MAPK3,FLOT1,DYSF,BMPR2,PTGIS,MYO1A,SGCA,MYOF,CD4,HK1,STOML2,CD14,CAPN2,SLC1A2,NOS1,CDH13,PIKFYVE,STOM,MYO1C,SLC6A4,PTPRC,CARD11,SCARB1,STOML3,PAG1,DPP4,MS4A1,LRP6…
GO:CC	coated vesicle	GO:0030135	0.00474292	2.32395	99	7234	70	14438	RAB8A,VPS11,SEC13,SCYL1,UNC13D,VPS33B,SEC24C,AP2B1,COPG2,DVL1,EPN3,SEC31B,AP2A1,PACSIN1,NECAP2,IGF2R,DVL2,AP3B2,VWF,SH3BP4,MYO1E,SORT1,CEMIP,HIP1R,TBC1D5,SEC23B,VPS41,PACS1,SGIP1,DAB2,AFTPH,SEC24A,SEC24D,SNAP91,SEC31A,AP1G2,CPNE6,COPG1,CLTB,KDELR2,CLTC,ARCN1,CLVS2,GPR107,STEAP2,COPA,PIK3C2A,CTLA4,KLHL12,FURIN,HIP1,COPE,SEC23A,LMAN1,STON2,PICALM,CLVS1,SNX9,EPN2,OCRL,FCHO2,LMBRD1,TYRP1,GGA2,INPP5F,…
GO:CC	membrane raft	GO:0045121	0.00608005	2.21609	164	7234	108	14438	TNFRSF1B,ITGAM,MME,SLC9A1,LRP8,CD79A,ERLIN2,CDH15,CTNNA1,PPP2R1B,PGK1,EPHB1,CDH2,TDGF1,SRC,IRS1,SLC2A1,PTCH1,CLN3,ADD2,LOC101112639,DAG1,PLVAP,ICAM1,SMO,SCN5A,FYN,INSR,EGFR,RAB5A,F2R,FAIM2,TPP1,NOS3,TNR,ARID3A,PSEN1,EHD2,BTK,LIPE,PRKACA,MAPK3,FLOT1,BMPR2,PTGIS,MYO1A,SGCA,MYOF,CD4,HK1,STOML2,CD14,CAPN2,SLC1A2,NOS1,CDH13,PIKFYVE,STOM,MYO1C,SLC6A4,PTPRC,CARD11,SCARB1,STOML3,PAG1,DPP4,MS4A1,LRP6,PECA…
GO:CC	perinuclear region of cytoplasm	GO:0048471	0.00683042	2.16555	340	7234	207	14438	UBQLN1,LGMN,ATP9A,AXIN1,OLFM4,PTPRM,LCP1,FZD9,HSP90AA1,WWC1,STX4,USP20,OBSL1,MSN,TSC2,ALOX12B,GDPD5,CHGA,DMTN,TFRC,SEC16A,OPTN,ATP6V0A2,APLP1,ADAM10,ARFGEF1,SNAPIN,CA4,OSBPL7,SRC,EHD4,EPN3,PTCH1,APC2,P2RX4,CHI3L1,GSDMA,BICD1,NDRG1,TRAPPC2L,HECTD3,CERKL,TP53BP2,ATP9B,RANGAP1,HTT,CCNT2,EGFR,FMR1,SLC8A3,MCM3,ANKRD13A,EHD2,INHBA,PRKACA,PPP1R16B,SORT1,RNF41,DICER1,NANOS2,SYAP1,YWHAB,ACHE,MAP1S,AZIN2,H…
GO:CC	vacuole	GO:0005773	0.00683042	2.16555	340	7234	207	14438	UBQLN1,NBR1,LGMN,ATP6V0D2,SMPD1,PIP4K2A,STXBP2,SH3GLB1,VPS11,LITAF,SEC13,SIDT2,STX4,CXCR4,ABCD4,CCZ1,GAA,MCOLN1,TSC2,MPO,MFSD1,MGAM,UNC13D,PLEKHM1,SBF2,OCLN,VPS33B,FNIP1,OPTN,ATP6V0A2,ATG9A,TCIRG1,ACP2,NAPSA,OSBPL7,LRRC8E,SRC,WDR81,CAPN1,PLA2G4E,RAB38,TBC1D25,ATG16L1,PSAP,GRN,ANKRD27,CLN3,HEXA,PRCP,MAN2B1,UBA1,ARSG,MYO7A,OCA2,RNF13,HTT,ABHD6,TMEM165,SLC11A1,MTOR,ATP6V1B1,ACE,NEU3,TPP1,CTSF,FLCN,P…
GO:CC	presynaptic membrane	GO:0042734	0.00932213	2.03048	50	7234	39	14438	CACNA1D,STXBP1,DRD2,CHRNB2,ADCY8,SLC1A6,GABBR1,APBA1,CADM3,SYAP1,PCDH17,EPHB2,GRM3,ADAM23,GRIK4,KCNJ9,IGSF21,CHRNA4,DNM1,PRRT2,EFNB3,CLTC,SLC4A8,CNTN1,HTR1B,CNR1,PI4K2A,CADPS2,CPLX3,GRIN2A,RGS7BP,NTNG1,SCN2A,SYT1,CTNNB1,CNTNAP4,EPHA4,CNTN6,GRIK2
GO:CC	Golgi apparatus subcompartment	GO:0098791	0.0124823	1.9037	308	7234	188	14438	POMGNT1,UXS1,ATP9A,XYLT1,MME,CHPF,GORASP2,PRKD1,SH3GLB1,B4GALNT2,SCAP,STX4,CHST14,GOLGA5,TAS2R16,MAN1A1,SEC16A,SULF2,OPTN,ATG9A,B4GALNT4,B4GALNT3,LGR5,ARFGEF1,MGAT2,RHBDF1,NUMA1,WHAMM,DRD2,CA4,COPG2,RAB38,ACBD3,CALN1,NDST1,CLN3,ST3GAL1,BICD1,FAM91A1,QSOX1,COG7,IGF2R,ATP9B,GNPTAB,XYLT2,B3GALT6,FTCD,GALNT10,TMEM165,TMEM59L,SCAMP5,BAIAP3,B4GALT7,MYO18A,FUT10,PSEN1,MBTPS1,ARFRP1,MGAT5,TRAPPC3,HOOK2,S…
GO:CC	nuclear envelope	GO:0005635	0.013346	1.87465	249	7234	155	14438	ERN1,CASC3,MTMR6,LEMD2,GLE1,SMAD1,SEC13,TMEM201,GCH1,NUP93,MRPS23,UTP18,SYNE1,SYNE4,TOR1A,RAP1GAP2,DNAJB2,YBX1,TMEM120A,CUEDC2,RTCB,PGRMC2,ANKRD17,DHCR7,BICD2,BAX,LOC101114909,NUP214,CALR3,IGF2R,RANGAP1,SLC16A3,LMNB1,HPN,CCDC155,LEMD3,INSR,MTOR,SMOX,LMO7,SMAD3,PSEN1,TNKS,SYNE2,SIRT1,ITGB4,MRGPRF,MAPK3,MX2,GRK5,ATP1B4,RNF123,SDCBP,RBM15B,NDC1,PARP11,NUP98,CDH5,GAPDH,RANBP2,NUP205,WDFY3,XPOT,PCID2,…
GO:CC	clathrin-coated vesicle	GO:0030136	0.0157241	1.80343	65	7234	48	14438	RAB8A,VPS11,UNC13D,VPS33B,AP2B1,DVL1,EPN3,AP2A1,NECAP2,IGF2R,DVL2,AP3B2,VWF,SH3BP4,MYO1E,SORT1,CEMIP,HIP1R,TBC1D5,VPS41,SGIP1,DAB2,AFTPH,SNAP91,AP1G2,CPNE6,CLTB,CLTC,CLVS2,GPR107,STEAP2,PIK3C2A,CTLA4,FURIN,HIP1,STON2,PICALM,CLVS1,SNX9,EPN2,OCRL,FCHO2,LMBRD1,TYRP1,GGA2,INPP5F,AP1M1,NUMB
GO:CC	nuclear protein-containing complex	GO:0140513	0.0159809	1.7964	811	7234	459	14438	RUVBL1,POU2F1,CASC3,STAG3,UPF3A,POLR2D,KMT2B,U2AF1L4,SMARCC2,BPTF,RFXAP,NCOA6,SYNCRIP,ANAPC1,XRCC4,SUPT5H,TAF5,RBBP5,INTS10,JUN,HDAC1,GLE1,PIP5K1A,EFTUD2,TAF6,SEC13,WDR74,HDAC10,RFX5,SNRNP48,PRPF8,SUV39H1,OGT,POLD2,GPS1,MSH2,SS18L1,SMARCB1,DHX16,BAHD1,TONSL,MLLT1,CTR9,HIPK2,ASCC2,ANAPC7,NFYC,MYBL2,CDC40,DPF1,NUP93,POLR2B,SART1,MED13,FLNA,MED20,RNF2,DNTTIP1,SYNE1,NRIP1,ARFGEF1,SYNE4,HNRNPM,CACTIN,…
GO:CC	fibrillar center	GO:0001650	0.0177666	1.75039	110	7234	75	14438	MAP3K14,FBL,TAF1C,SMARCB1,MLLT1,ARHGAP32,NRIP1,RSAD2,SMARCA5,PTPN13,ACACA,NFKBIE,SESN1,PAK6,COIL,TIMM44,KLF6,URB1,UBTF,SIRT1,SPATA2,PEX14,CC2D1A,SPECC1,WDR33,TRERF1,SNAI1,SELENBP1,EN2,NUAK1,CDCA7L,SAMD4A,DCLRE1A,FOXJ2,TRIM27,DAB2,TAF4B,HOXB5,CD2BP2,TCOF1,DKC1,NUFIP1,PSPC1,HERC4,STN1,PAX5,CD3EAP,DDX46,LEO1,DEAF1,TRAF4,IP6K1,E2F5,MTDH,HEATR1,RPP38,NOLC1,JAZF1,ORC6,NONO,AGER,NOP56,ANKRD1,EIF3L,RAI14…
GO:CC	organelle subcompartment	GO:0031984	0.0204791	1.68869	728	7234	414	14438	POMGNT1,ERN1,SPPL3,JPH3,DDOST,UXS1,TMX3,PTDSS1,ATP2A1,ATP9A,XYLT1,MME,CHPF,GORASP2,PRKD1,SH3GLB1,ALG9,SLC27A2,SLC27A5,B4GALNT2,SCAP,USP19,STX4,ABCD4,CHST14,GOLGA5,EXTL1,TAS2R16,MAN1A1,SEC16A,SULF2,DUOXA1,PIGU,EMC7,ITPR2,ERLIN2,EXTL3,OPTN,LMAN2L,SEC24C,LOC101119041,ERN2,ATG9A,ATP2A2,B4GALNT4,B4GALNT3,LGR5,PIGO,ARFGEF1,SOAT2,MGAT2,TOR1A,RHBDF1,NUMA1,RSAD2,WHAMM,DRD2,CA4,LRRC8E,COPG2,RAB38,ACBD3,CYP…
GO:CC	microtubule associated complex	GO:0005875	0.0224105	1.64955	77	7234	55	14438	DNAH10,DYNLRB1,AURKC,KIF3B,DNAH9,DNAH1,DRC1,DNHD1,KATNB1,DNAH3,SPTBN5,NDEL1,KIFC3,HAUS1,AJUBA,DYNC1H1,AURKB,HAUS8,DNAH2,KLC4,HAUS3,HAUS5,KLC2,KIF17,DYNC1I1,DCTN2,DNAH6,SHTN1,DYNC2H1,DNAH5,DNAH17,DNAH11,HAUS6,DYNC1LI2,TPR,DNAL4,DNAH12,MEFV,GABARAP,DNAH7,HDAC6,WDR78,DNAH8,BORCS5,DCTN3,CCDC103,DNAH14,DYNLT1,NUDCD3,DCTN6,KIF1B,CCDC65,NME8,DYNC1I2,DCTN4
GO:CC	cytoplasmic region	GO:0099568	0.028389	1.54685	123	7234	82	14438	CLASP1,DNAAF1,CAMSAP3,GLI3,DNAH1,DLG2,DRC1,NUMA1,CCDC40,TRAF3IP1,MGARP,SPTBN5,ATG16L1,BSN,EPB41,AK8,MAK,DNAH2,PHLDB1,GLI2,PCLO,PRKACA,PPFIA3,IFT140,DZIP1L,CCDC151,KIF17,TRIM46,GLI1,PKD2,AMBRA1,DNAH6,DNAJB13,MAPK8IP3,EPB41L2,DYNC2H1,DNAH5,DNAH17,PURA,ATG5,DNAH11,TMEM108,PHLDB2,RSPH6A,ATG14,SPAG17,DRC3,UHMK1,TTC25,SFPQ,DTNBP1,BLOC1S1,TULP3,WDR35,SAXO1,TRAK1,GABARAP,TCTEX1D4,RPGRIP1,CTSZ,DNAH7,RPGRI…
GO:CC	transferase complex	GO:1990234	0.0296751	1.52761	508	7234	295	14438	RUVBL1,POLR2D,KMT2B,DDOST,PIK3R6,UBE2E1,NCOA6,ANAPC1,TRIM21,TAF5,RBBP5,FBXO32,IGF1R,TAF6,OGT,POLD2,CUL7,DCAF7,CTR9,FBXO31,ANAPC7,SHARPIN,POLR2B,RNF2,FBXW11,POLE,UBE2J2,MIB2,PHF19,DNMT3L,KANSL3,PGGT1B,POLR2I,CCNE1,KLHL25,MAT2A,ATXN7L3,CDK2,PFKL,TAF9B,SETD5,COMMD1,PRPF31,CDK14,KAT6A,DCAF15,GPR37,CBX4,CDKN1A,USP47,RBM15,KMT2D,POLA2,NAA16,KLHL8,CXXC1,SMC5,FBXO7,MAT2B,EP400,CCNT2,DDB2,RCHY1,PHF1,INSR,…
GO:CC	cluster of actin-based cell projections	GO:0098862	0.0366228	1.43625	98	7234	67	14438	MME,CDH23,MYO7B,FLII,TRPA1,PDZD7,IDO1,CEACAM16,ADD3,MYH14,SOAT2,LRP2,CA4,MYO15A,SLC34A3,CDHR2,DOCK4,MYO7A,LOC101119130,WHRN,LOXHD1,MYO1D,MYO1E,SLC9A3,FSCN2,MYO1A,SLC27A4,TMC2,ACTN3,SLC26A6,SLC28A1,ZSWIM6,ACTN4,PDZK1,MYO1C,TWF2,USH1C,SLC34A2,MYH10,MORN4,VIL1,TMC1,DRD5,GRXCR2,ATP8B1,FCHSD2,DNM1L,PKHD1L1,ENPEP,CUBN,TSPEAR,ATP6V0A4,SLC9A3R1,KNCN,B4GALT1,ACE2,LCTL,SLC7A11,MKKS,LHFPL5,SLC7A9,TRPM6,RDX,…
GO:CC	nuclear periphery	GO:0034399	0.0407313	1.39007	60	7234	44	14438	SPTBN4,AKAP8L,DCAF7,ATXN1,ATN1,HNRNPM,NUMA1,SMC1A,CXXC1,LMNB1,PML,MORC2,NCOR2,CAD,CHMP1A,DNMT3A,NUP98,NUP205,KIN,ALOX5,AKAP8,STAG2,FIGN,LMNB2,KAT8,NUFIP1,NUP107,PSPC1,PIAS4,NUP153,OGG1,TPR,EIF6,UHRF1,PRKCD,SFPQ,CLIC4,NONO,RAD21,CENPF,MAP2,TP53,AHCTF1,SMC3
GO:CC	intrinsic component of postsynaptic membrane	GO:0098936	0.0423091	1.37357	52	7234	39	14438	MPP2,GABRA3,DRD2,CLSTN2,CHRNB2,CHRNB1,PTPRO,CACNG2,ABHD6,LRRTM3,PCDH17,CACNG3,EPHB2,GRM3,GRIK4,GRIA1,GABRD,SORCS3,ADCY1,CLSTN3,CHRND,NRP1,NRP2,KCND3,CNTN1,LRRC4,LRRTM1,CHRNA1,GABRB2,DCC,PLPPR4,GRIN2A,SLITRK1,RGS7BP,GRID1,GLRA4,EPHA4,GRID2,GABRA2
GO:CC	lysosome	GO:0005764	0.0472719	1.3254	277	7234	168	14438	NBR1,LGMN,SMPD1,PIP4K2A,STXBP2,VPS11,LITAF,SEC13,SIDT2,CXCR4,ABCD4,CCZ1,GAA,MCOLN1,TSC2,MPO,MFSD1,MGAM,UNC13D,PLEKHM1,OCLN,VPS33B,FNIP1,TCIRG1,ACP2,NAPSA,LRRC8E,SRC,WDR81,CAPN1,PLA2G4E,RAB38,PSAP,GRN,ANKRD27,CLN3,HEXA,PRCP,MAN2B1,UBA1,ARSG,MYO7A,OCA2,RNF13,ABHD6,TMEM165,SLC11A1,MTOR,ACE,NEU3,TPP1,CTSF,FLCN,ATP13A2,SORT1,SYT11,GANAB,CLCN4,GLB1,ABCB9,TMEM63A,RPTOR,PLD3,PCYOX1,VPS33A,IL1B,PLEKHM2,LA…
GO:CC	lytic vacuole	GO:0000323	0.0472719	1.3254	277	7234	168	14438	NBR1,LGMN,SMPD1,PIP4K2A,STXBP2,VPS11,LITAF,SEC13,SIDT2,CXCR4,ABCD4,CCZ1,GAA,MCOLN1,TSC2,MPO,MFSD1,MGAM,UNC13D,PLEKHM1,OCLN,VPS33B,FNIP1,TCIRG1,ACP2,NAPSA,LRRC8E,SRC,WDR81,CAPN1,PLA2G4E,RAB38,PSAP,GRN,ANKRD27,CLN3,HEXA,PRCP,MAN2B1,UBA1,ARSG,MYO7A,OCA2,RNF13,ABHD6,TMEM165,SLC11A1,MTOR,ACE,NEU3,TPP1,CTSF,FLCN,ATP13A2,SORT1,SYT11,GANAB,CLCN4,GLB1,ABCB9,TMEM63A,RPTOR,PLD3,PCYOX1,VPS33A,IL1B,PLEKHM2,LA…
GO:CC	plasma membrane bounded cell projection cytoplasm	GO:0032838	0.0484099	1.31507	102	7234	69	14438	DNAAF1,CAMSAP3,GLI3,DNAH1,DLG2,DRC1,CCDC40,TRAF3IP1,MGARP,ATG16L1,AK8,MAK,DNAH2,GLI2,PRKACA,IFT140,DZIP1L,CCDC151,KIF17,TRIM46,GLI1,AMBRA1,DNAH6,DNAJB13,MAPK8IP3,DYNC2H1,DNAH5,DNAH17,PURA,ATG5,DNAH11,TMEM108,RSPH6A,ATG14,SPAG17,DRC3,UHMK1,TTC25,SFPQ,DTNBP1,BLOC1S1,TULP3,WDR35,SAXO1,TRAK1,GABARAP,TCTEX1D4,RPGRIP1,DNAH7,RPGRIP1L,ARMC4,WDR78,DNAI2,FLOT2,GAS8,LOC101104041,LOC101104297,KIF5A,DNALI1,RS…
