# Supplementary material for: Transcriptome reveals key microRNAs involved in fat deposition between different tail sheep breeds
Source: PLoS One. 2022 Mar 1;17(3):e0264804. doi: 10.1371/journal.pone.0264804 (PMC8887763; doi:10.1371/journal.pone.0264804)
Supplement: S8 Table — (XLSX) [file pone.0264804.s008.xlsx]

## Sheet: sheet1
source	term_name	term_id	adjusted_p_value	negative_log10_of_adjusted_p_value	term_size（背景中有的基因）	query_size（输入的基因数）	intersection_size（输入富集到的基因数）	effective_domain_size（背景总的）	intersections
KEGG	KEGG root term	KEGG:00000	5e-324	323.306	6560	9313	3914	27054	RUVBL1,DNAH10,DECR2,POMGNT1,ALAS1,LPIN3,ADCY7,NTHL1,TNFRSF1B,ERN1,LOC101121993,CA8,POU2F1,CASC3,STAG3,PATL1,ITGAM,UPF3A,PLCG2,KMT5A,SPATA5,POLR2D,NCOA2,KMT2B,PSME4,PDE5A,PSPH,TYK2,DDOST,UXS1,SEMA6C,CHMP4C,CDHR4,ABLIM3,UBQLN1,U2AF1L4,NBR1,SYNGAP1,ARNTL,SYK,LIFR,GRIN2C,ILK,SMARCC2,RASGRF1,PTDSS1,SPATA2L,LOC101110922,TGFB2,PIK3R6,SYMPK,LTBP1,ATP2A1,UBE2E1,FTH1,GNPTG,LGMN,SEMA5A,LOC101106534,PLA2G15,…
KEGG	Metabolic pathways	KEGG:01100	1.39e-105	104.857	1308	9313	832	27054	POMGNT1,ALAS1,LPIN3,ADCY7,CA8,PLCG2,KMT5A,KMT2B,PDE5A,PSPH,DDOST,UXS1,PTDSS1,LOC101110922,INPPL1,NDUFA8,HYKK,MTMR6,SPHK2,DDC,CPOX,ATP6V0D2,SMPD1,ENO4,PIP4K2A,AMDHD2,DCT,EHMT2,CHPF,GYG2,SEC61A2,ACSS1,PIP5K1A,AASS,ALG9,GNE,IDH3A,CAT,NDUFS7,SLC27A5,SUV39H1,PRODH2,PDE1B,GATM,IDO1,ALAD,COASY,GAA,AMDHD1,KMT2E,ADSL,MGLL,ACOT8,EXTL1,INPP5B,ALOX12B,MGAM,PDE4B,CA7,MAN1A1,MTMR4,ST6GALNAC1,LPIN2,GALNT5,GCH1,…
KEGG	Pathways in cancer	KEGG:05200	4.03e-40	39.3951	453	9313	297	27054	ADCY7,PLCG2,SPATA5,TGFB2,GSK3B,TPM3,AXIN1,NOTCH4,FLT4,PTK2,JUN,HDAC1,IGF1R,FZD9,RUNX1T1,ELK1,PTGER2,MMP9,HSP90AA1,MSH2,CXCR4,CDH1,RALBP1,LOC101115640,ITGA2B,ITGAV,AR,JAG1,DLL4,STAT2,KIF7,NOTCH3,GLI3,F2,TXNRD3,LAMB2,ARHGEF12,ITGA6,STAT5A,CTNNA1,CALM3,LAMC2,PPARD,BMP2,RASGRP4,PLCB3,RASGRP1,NRAS,IL12RB1,ADCY9,SLC2A1,DVL1,LOC101107232,CCNE1,PTCH1,RASGRP2,COL4A4,LAMA5,ERBB2,CAMK2A,PRKCG,GNB3,CDK2,APC2…
KEGG	Human papillomavirus infection	KEGG:05165	3.48e-27	26.4584	286	9313	191	27054	TYK2,PARD3,GSK3B,ATP6V0D2,AXIN1,NOTCH4,PTK2,COL9A2,PSMC1,HDAC1,FZD9,COL6A1,ITGB8,TSC2,LOC101115640,ITGA2B,ITGAV,JAG1,IRF3,STAT2,ATP6V0B,NOTCH3,ATP6V0A2,LAMB2,TCIRG1,ITGA6,DLG2,PPP2R1B,ITGB3,PPP2R5C,LAMC2,ITGB7,PPP2R2C,NRAS,TNXB,DVL1,CCNE1,COL4A4,LAMA5,CDK2,ATP6V1B2,APC2,CHD4,FN1,COL2A1,CDKN1A,ITGA3,BAX,PPP2R5A,HES5,MAP2K2,DVL2,WNT1,EGFR,MTOR,ATP6V1B1,JAK1,LAMA1,COL6A3,ATP6AP1,WNT2,COL4A5,VWF,TNR,…
KEGG	Focal adhesion	KEGG:04510	4.36e-26	25.3607	184	9313	136	27054	ILK,RASGRF1,FLNC,GSK3B,FLT4,PTK2,DIAPH1,COL9A2,JUN,PIP5K1A,IGF1R,ELK1,COL6A1,ITGB8,ITGA2B,ITGAV,FLNA,LAMB2,ITGA6,ITGB3,LAMC2,ITGB7,SRC,TNXB,COL4A4,LAMA5,ERBB2,PRKCG,TLN1,ACTB,PAK6,ZYX,FN1,COL2A1,ARHGAP35,ITGA3,FYN,VAV2,EGFR,PPP1CA,PPP1CB,LAMA1,COL6A3,COL4A5,VWF,TNR,LAMA3,TLN2,ITGA7,ITGB4,PIK3CD,COL4A6,COL4A1,MAPK3,LAMC3,PDGFD,RELN,FLNB,ITGA11,VAV1,PAK5,SHC4,COL6A5,PIP5K1C,THBS3,BAD,ITGA8,ARHGAP5,…
KEGG	Regulation of actin cytoskeleton	KEGG:04810	2.44e-23	22.6118	186	9313	133	27054	ITGAM,SPATA5,PIP4K2A,SSH1,PTK2,DIAPH1,SLC9A1,PIP5K1A,ITGB8,ITGAX,CXCR4,RRAS,MSN,ARPC1B,ITGA2B,ITGAV,DIAPH3,MYH14,F2,ARHGEF12,ITGA6,ITGB3,MYH9,ITGB7,NRAS,SRC,APC2,ACTB,PAK6,TIAM1,FN1,FGFR2,ARHGAP35,ITGA3,MAP2K2,FGF8,IQGAP2,BAIAP2,GSN,SCIN,SSH2,VAV2,EGFR,PPP1CA,PPP1CB,ACTR3B,F2R,IQGAP3,PIP4K2C,ITGA7,ITGB4,LIMK2,ARHGEF4,PIK3CD,PIP4K2B,MAPK3,PDGFD,ITGA11,MYH11,FGF19,VAV1,PAK5,PIP5K1C,ARAF,ITGAD,ITGA8…
KEGG	Pathways of neurodegeneration - multiple diseases	KEGG:05022	2.44e-23	22.6118	393	9313	235	27054	DNAH10,TNFRSF1B,ERN1,CDHR4,GRIN2C,ATP2A1,NDUFA8,PSMD14,GSK3B,AXIN1,RAB8A,PSMC1,PSMC3,FZD9,HTRA2,CAT,NDUFS7,TUBB1,PSMA2,DNAI1,TRAP1,ITPR2,PSMD11,NDUFA10,ACTR10,PIK3C3,OPTN,CACNA1D,RYR3,ATP2A2,DNAH9,ATXN1,LOC101102327,DNAH1,TOMM40,CALM3,UBE2J2,PSMD8,PLCB3,MAP2K6,DNAH3,NRAS,LOC101116286,CAPN1,GRIA3,ND6,DVL1,DAXX,CCS,CAMK2A,PRKCG,LOC101110095,RYR1,APC2,ATXN1L,PSMB7,UBA1,PSMD2,GPR37,MAP2K3,PSMB5,BAX,M…
KEGG	PI3K-Akt signaling pathway	KEGG:04151	1.34e-22	21.8725	306	9313	192	27054	SPATA5,SYK,PIK3R6,PHLPP1,GSK3B,FLT4,PTK2,COL9A2,IGF1R,COL6A1,PHLPP2,ITGB8,MYB,HSP90AA1,TSC2,ITGA2B,SGK3,ITGAV,PKN1,LAMB2,EFNA3,ITGA6,PPP2R1B,ITGB3,PPP2R5C,EFNA5,LAMC2,ITGB7,PPP2R2C,NRAS,IRS1,TNXB,CCNE1,COL4A4,FOXO3,LAMA5,ERBB2,GNB3,CDK2,ATF6B,FN1,COL2A1,FGFR2,YWHAQ,CDKN1A,ITGA3,PPP2R5A,MAP2K2,FGF8,STK11,INSR,EGFR,MTOR,JAK1,LAMA1,COL6A3,F2R,COL4A5,VWF,NOS3,TNR,CRTC2,LAMA3,PCK1,ITGA7,ITGB4,PIK3CD,N…
KEGG	Axon guidance	KEGG:04360	5.02e-22	21.2992	158	9313	116	27054	PLCG2,SEMA6C,ABLIM3,ILK,SEMA5A,PARD3,GSK3B,PLXNB1,SSH1,PTK2,LRIG2,SEMA3B,PLXNB2,UNC5D,SEMA6B,CXCR4,RRAS,SEMA4A,EFNA3,ARHGEF12,UNC5B,EFNA5,EPHB1,ABLIM1,NRAS,SRC,PLXNA2,PTCH1,CAMK2A,EPHB6,SEMA5B,PAK6,EPHB3,NEO1,ROBO3,UNC5C,SMO,SSH2,FYN,PLXNA3,RASA1,EPHB4,UNC5A,SEMA3E,SEMA3G,FES,CAMK2D,RGMA,LIMK2,PIK3CD,PLXNA4,MAPK3,NCK1,NCK2,BMPR2,SLIT1,PLCG1,SEMA7A,PAK5,EPHB2,SEMA4B,SLIT3,PAK2,SEMA3F,CDK5,SSH3,EPH…
KEGG	MAPK signaling pathway	KEGG:04010	8.39e-22	21.0764	242	9313	159	27054	SPATA5,RASGRF1,TGFB2,CACNG6,FLNC,MAP4K4,MAP3K14,FLT4,JUN,IGF1R,ECSIT,ELK1,CACNA2D2,RRAS,MAP3K6,CACNB1,PTPN5,CACNA1D,MAP3K11,FLNA,EFNA3,MKNK2,PLA2G4B,EFNA5,MAPK8IP2,RASGRP4,MAP2K6,RASGRP1,NRAS,PLA2G4E,RASGRF2,RASGRP2,DUSP9,MAP3K1,DAXX,CACNA1A,MKNK1,ERBB2,PRKCG,STMN1,MAP4K1,FGFR2,TGFB1,MAP2K3,GADD45B,MAP2K2,CACNG2,FGF8,MAP3K12,INSR,EGFR,ARRB1,RASA1,PRKACA,NTRK1,CACNA1C,MAPK3,TGFB3,PDGFD,NFKB1,FLNB,…
KEGG	cAMP signaling pathway	KEGG:04024	8.65e-21	20.0632	196	9313	134	27054	ADCY7,GRIN2C,ATP2A1,LOC101106534,VIPR2,SLC9A1,JUN,TNNI3,PTGER2,LOC101109626,RRAS,LOC101115640,LOC101118398,PDE4B,LOC101108001,GLI3,CACNA1D,ATP2A2,ARAP3,ATP2B2,CALM3,DRD2,CNGA4,HTR1E,ADCY9,ACOX1,GRIA3,PTCH1,CNGA2,CAMK2A,NPR1,ATP1A3,TIAM1,ADCY8,RAPGEF3,PPARA,SSTR2,MAP2K2,GABBR1,EDN1,HCN2,VAV2,PPP1CA,PPP1CB,F2R,ADCYAP1R1,ATP2B3,NPPA,ATP1B2,PPP1R1B,GIPR,LIPE,PRKACA,GRIN2B,PDE3B,CAMK2D,HTR1D,ADCY6,PIK…
KEGG	Proteoglycans in cancer	KEGG:05205	1.95e-20	19.7096	176	9313	123	27054	PLCG2,SPATA5,TGFB2,FLNC,PTK2,HSPG2,SLC9A1,IGF1R,FZD9,ELK1,MMP9,RRAS,MSN,ITGAV,ITPR2,FLNA,ARHGEF12,ITGB3,CD44,HCLS1,NRAS,SRC,PTCH1,ERBB2,CAMK2A,PRKCG,ACTB,TIAM1,MMP2,FN1,TGFB1,CDKN1A,MAP2K2,WNT1,SMO,STAT3,DROSHA,VAV2,EGFR,MTOR,PPP1CA,PPP1CB,LUM,WNT2,PRKACA,CAMK2D,HBEGF,PIK3CD,MAPK3,FLNB,PLCG1,VAV1,PLCE1,MAPK14,ANK2,MAPK12,ARAF,ITGA5,SMAD2,PPP1R12A,RPS6KB2,VTN,BRAF,FZD4,COL1A2,ANK1,DCN,TIMP3,PIK3CB…
KEGG	Rap1 signaling pathway	KEGG:04015	1.95e-20	19.7096	174	9313	122	27054	ADCY7,ITGAM,SPATA5,PARD3,MAGI3,FLT4,PRKD1,IGF1R,CDH1,RRAS,LOC101115640,ITGA2B,SIPA1L3,KRIT1,EFNA3,ARAP3,ITGB3,CALM3,DRD2,EFNA5,PLCB3,MAP2K6,NRAS,SRC,ADCY9,RASGRP2,PRKCG,TLN1,PRKD2,RAPGEF6,ACTB,TIAM1,FGFR2,DOCK4,ADCY8,MAP2K3,RAPGEF3,MAP2K2,FGF8,INSR,VAV2,EGFR,F2R,RALB,GRIN2B,TLN2,SIPA1L1,ADCY6,PIK3CD,ADCY2,MAPK3,RGS14,PDGFD,SIPA1L2,FGF19,PLCG1,VAV1,PLCE1,MAPK14,MAPK12,FGFR4,ITGAL,VEGFC,RAPGEF5,CTN…
KEGG	Calcium signaling pathway	KEGG:04020	2.15e-19	18.668	191	9313	129	27054	ADCY7,PLCG2,SPATA5,GRIN2C,ATP2A1,SPHK2,FLT4,ADRB3,PDE1B,CXCR4,MCOLN1,LOC101115640,CASQ1,ITPR2,CACNA1D,RYR3,ATP2A2,ITPKB,ATP2B2,CALM3,PLCD1,PLCB3,ADCY9,P2RX2,SPHK1,CACNA1A,ERBB2,CAMK2A,PRKCG,ITPKC,RYR1,P2RX6,P2RX4,FGFR2,ADCY8,FGF8,PDE1C,MCOLN2,TACR1,EGFR,F2R,ATP2B3,SLC8A3,NOS3,MCU,PRKACA,STIM1,PLCD4,CAMK2D,PLCD3,NTRK1,CACNA1C,ADCY2,CAMK1,STIM2,PHKA2,PDGFD,FGF19,PLCG1,PLCE1,ORAI2,CCKAR,FGFR4,VEGFC,…
KEGG	Neuroactive ligand-receptor interaction	KEGG:04080	1.88e-18	17.7259	268	9313	165	27054	GRIN2C,VIPR2,PARD3,GABRQ,PTH1R,GRIK3,PTGER2,ADRB3,NTSR2,GABRA3,GLRA1,F2,MC4R,MCHR1,LEP,DRD2,HTR1E,CHRNB2,P2RX2,GRIA3,NMBR,RXFP3,CHRNB1,P2RX6,P2RX4,CRHR1,LOC101121553,LOC101121298,SSTR2,GABBR1,GCGR,TACR1,F2RL2,EDN1,UCN,OPRK1,S1PR4,F2R,CHRNA2,ADCYAP1R1,GPR83,TSPO,GIPR,AGTR2,S1PR3,GRIN2B,HTR1D,GRM7,NR3C1,SLURP1,GNRH1,NMB,VIPR1,RXFP4,GRM3,CCKAR,CALCR,GPR156,LOC101112559,PTGFR,GRIK4,PTGER4,UTS2R,GRIA1…
KEGG	Oxytocin signaling pathway	KEGG:04921	4.13e-18	17.3842	128	9313	94	27054	ADCY7,PIK3R6,CACNG6,KCNJ6,JUN,ELK1,CACNA2D2,LOC101115640,CACNB1,ITPR2,CAMKK2,CACNA1D,RYR3,PLA2G4B,CALM3,PLCB3,EEF2,NRAS,SRC,ADCY9,PLA2G4E,CAMK2A,PRKCG,RYR1,NPR1,ACTB,ADCY8,CDKN1A,PRKAB1,MAP2K2,CACNG2,EGFR,PPP1CA,PPP1CB,NOS3,NPPA,PRKACA,CAMK2D,ADCY6,CACNA1C,ADCY2,MAPK3,CAMK1,CACNA2D3,TRPM2,FOS,CACNG3,MEF2C,NPR2,CACNB4,CACNA1F,PPP1R12A,CACNA2D1,KCNJ9,PIK3R5,ADCY1,PRKAB2,PLCB2,OXTR,MYLK,ADCY3,EEF2K,…
KEGG	Inositol phosphate metabolism	KEGG:00562	4.13e-18	17.3842	69	9313	60	27054	PLCG2,INPPL1,MTMR6,PIP4K2A,PIP5K1A,INPP5B,MTMR4,PIK3C3,ITPKB,ISYNA1,PLCD1,PLCB3,INPP5D,ITPKC,IPPK,MINPP1,PIK3C2B,SYNJ2,MTMR3,PIP4K2C,PLCD4,PLCD3,PIK3CD,PLCH2,PLCH1,PIP4K2B,PLCG1,PLCE1,PIP5K1C,SYNJ1,INPP4B,INPP4A,PLCB2,PIKFYVE,IPMK,PIK3CB,INPP5K,PLCB1,MTMR14,PI4KB,MTMR7,MIOX,PI4K2A,ITPK1,CDIPT,PLCB4,PTEN,PIK3C2A,ALDH6A1,IMPA1,MTMR2,FIG4,PIP5K1B,OCRL,TPI1,SACM1L,INPP5F,PIK3CG,MTMR1,IMPA2
KEGG	Amyotrophic lateral sclerosis	KEGG:05014	2.04e-17	16.6893	305	9313	180	27054	DNAH10,TNFRSF1B,ERN1,UBQLN1,GRIN2C,NDUFA8,PSMD14,RAB8A,PSMC1,PSMC3,GLE1,SEC13,CAT,NDUFS7,TUBB1,PSMA2,DNAI1,NUP93,PSMD11,NDUFA10,ACTR10,PIK3C3,OPTN,DNAH9,LOC101102327,DNAH1,TOMM40,PSMD8,MAP2K6,DNAH3,LOC101116286,ND6,DAXX,CCS,LOC101110095,ACTB,PSMB7,PSMD2,MAP2K3,PSMB5,BAX,NUP214,ATG2A,ADRM1,DNAH2,KLC4,DCTN1,MTOR,RAB5A,MCU,GRIN2B,NDUFS2,NDUFV3,KLC2,LOC101121538,SPG11,NDC1,LOC101123536,SDHA,NUP98,SMC…
KEGG	ECM-receptor interaction	KEGG:04512	2.96e-17	16.5281	82	9313	67	27054	HSPG2,COL9A2,COL6A1,ITGB8,ITGA2B,ITGAV,LAMB2,ITGA6,ITGB3,CD44,LAMC2,ITGB7,TNXB,COL4A4,LAMA5,FREM1,AGRN,FN1,COL2A1,ITGA3,DAG1,LAMA1,COL6A3,COL4A5,VWF,GP6,TNR,FREM2,LAMA3,ITGA7,ITGB4,COL4A6,COL4A1,LAMC3,RELN,ITGA11,COL6A5,THBS3,ITGA8,SV2B,ITGA5,DMP1,TNN,COL4A3,VTN,LAMA4,ITGA10,COL1A2,TNC,FRAS1,LAMC1,COL1A1,THBS1,ITGA2,LAMA2,SV2C,SV2A,LAMB1,THBS4,ITGB6,ITGA9,COL6A6,HMMR,LOC101115115,ITGB1,ITGB5,LOC1…
KEGG	Endocytosis	KEGG:04144	4.63e-17	16.3344	216	9313	137	27054	CHMP4C,RAB22A,PARD3,RAB8A,STAM,SH3GLB1,PIP5K1A,IGF1R,USP8,STAMBP,CXCR4,VPS4B,ACAP3,ARPC1B,RUFY1,ARAP2,TFRC,PSD,AP2B1,ARAP3,ARFGEF1,ACAP2,CYTH2,SRC,EHD4,RAB11FIP2,EPN3,PSD3,AP2A1,ACAP1,ASAP3,SMURF1,NEDD4L,FGFR2,AP2M1,IGF2R,IZUMO1R,ARFGAP3,GRK3,PML,CXCR1,EGFR,ARRB1,ACTR3B,RAB5A,ARAP1,SMAD3,HGS,EHD2,ARFGAP1,SH3GLB2,RNF41,CYTH4,CHMP1A,GRK5,HSPA2,PLD2,PIP5K1C,GRK6,ASAP2,IL2RG,FGFR4,SMAD2,DAB2,RAB11FIP…
KEGG	Carbon metabolism	KEGG:01200	5.49e-17	16.2602	109	9313	82	27054	PSPH,ENO4,ACSS1,IDH3A,CAT,RGN,PGK1,PGP,ACOX1,ENO2,SDS,PFKL,ALDOA,GLDC,IDH1,ACSS2,G6PD,PRPS2,PKLR,ME3,TKTL1,PC,H6PD,GPT2,RPE,SDSL,IDH3G,PCCA,RPIA,HK3,ACO2,GPI,SHMT1,ACAT2,GCK,IDH2,SDHA,OGDHL,OGDH,GAPDH,GOT1L1,HK1,HIBCH,HAO1,SUCLA2,HKDC1,PGLS,ADPGK,HK2,ACOX3,DLAT,SHMT2,ACO1,ME2,MTHFR,PCCB,PDHB,PHGDH,GLYCTK,PFKM,DLST,TKFC,ALDH6A1,IDH3B,GLUD1,ENO1,TKT,ALDOB,FBP2,AMT,FH,CPS1,PRPS1,MDH1,TPI1,FBP1,GOT2,…
KEGG	Lysosome	KEGG:04142	1.42e-16	15.8468	123	9313	89	27054	GNPTG,LGMN,PLA2G15,ATP6V0D2,SMPD1,AP1S2,LITAF,NPC1,GAA,MCOLN1,ATP6V0B,ATP6V0A2,TCIRG1,SUMF1,ACP2,ARSA,PPT2,NAPSA,AP1M2,AP1B1,PSAP,CLN3,HEXA,MAN2B1,ARSG,LOC101121553,LOC101121298,HEXB,IGF2R,GNPTAB,AP3B2,SLC11A1,ATP6AP1,TPP1,CTSF,NAGPA,SORT1,GLB1,ABCB9,CD68,HGSNAT,AP4M1,ENTPD4,CTSC,GGA1,DNASE2B,LOC101105107,CTSA,GALNS,LOC101112162,GALC,GGA3,FUCA2,AP1G2,AP3B1,LAPTM5,SGSH,CLTB,GBA,CLTC,AP4B1,AGA,MANB…
KEGG	Transcriptional misregulation in cancer	KEGG:05202	1.68e-16	15.7757	150	9313	103	27054	ITGAM,FLI1,PTK2,HDAC1,IGF1R,SMAD1,RUNX1T1,MMP9,SPINT1,MLLT1,MPO,PER2,EWSR1,MEIS1,ETV4,ITGB7,ID2,GRIA3,LOC101108034,ZEB1,CDK14,CDKN1A,GADD45B,BAX,PML,CCNT2,DDB2,NR4A3,HOXA10,RXRB,BAIAP3,PLAT,KLF3,ARNT2,DOT1L,PAX8,LOC101113279,NTRK1,KMT2A,CCNT1,NFKB1,SUPT3H,EYA1,AFF1,TMPRSS2,FEV,MEF2C,PAX3,LDB1,KDM6A,PRCC,TRAF1,CD14,BCL6,ATM,CD86,PTCRA,ELK4,REL,MCP-3,DUSP6,RARA,SLC45A3,TCF3,HOXA9,SIX1,JUP,PBX3,PAX5…
KEGG	Amoebiasis	KEGG:05146	2.41e-16	15.6178	98	9313	75	27054	ITGAM,TGFB2,PTK2,LOC101115640,C8A,LAMB2,LAMC2,PLCB3,COL4A4,LAMA5,PRKCG,SERPINB10,FN1,TGFB1,LOC101121553,LOC101121298,LAMA1,RAB5A,COL4A5,PRKACA,LAMA3,PIK3CD,COL4A6,COL4A1,TGFB3,LAMC3,NFKB1,IL1B,IL10,CD14,VCL,ADCY1,COL4A3,ARG1,NOS2,PLCB2,ACTN4,LAMA4,COL3A1,COL1A2,ACTN1,PIK3CB,LAMC1,COL1A1,LOC101110103,PRDX1,PLCB1,LOC101104114,RELA,C8B,PLCB4,CASP3,PRKCA,LAMA2,CSF2,LAMB1,LOC105605944,CD1,PRKCB,IL1R2,…
KEGG	cGMP-PKG signaling pathway	KEGG:04022	2.44e-16	15.612	139	9313	97	27054	ADCY7,PDE5A,PIK3R6,ATP2A1,ADRB3,LOC101118398,ITPR2,CACNA1D,ATP2A2,ATP2B2,CALM3,PLCB3,ADCY9,IRS1,MYH7,NPR1,ATF6B,GATA4,ATP1A3,ADCY8,KCNMB4,MAP2K2,IRS4,INSR,PPP1CA,PPP1CB,ATP2B3,SLC8A3,NOS3,NPPA,ATP1B2,PDE3B,ADCY6,CACNA1C,ADCY2,MAPK3,ATP1B4,GTF2IRD1,ATP1A1,MEF2C,BAD,NPR2,CACNA1F,PPP1R12A,PDE3A,PIK3R5,CREB3L3,ADCY1,ATP2A3,ATF4,PLCB2,MYLK,PRKCE,ADCY3,MRVI1,MYLK3,ADRA1D,GTF2I,NFATC4,ADCY4,CREB3L1,ROCK…
KEGG	Platelet activation	KEGG:04611	7.24e-16	15.1404	112	9313	82	27054	ADCY7,PLCG2,SYK,PIK3R6,LOC101115640,ITGA2B,ITPR2,F2,ARHGEF12,ITGB3,PLA2G4B,PLCB3,RASGRP1,SRC,ADCY9,PLA2G4E,RASGRP2,TLN1,TBXAS1,ACTB,ARHGAP35,ADCY8,FYN,PPP1CA,PPP1CB,F2R,VWF,GP6,NOS3,BTK,PRKACA,STIM1,TLN2,ADCY6,PIK3CD,ADCY2,MAPK3,MAPK14,MAPK12,PPP1R12A,PIK3R5,ADCY1,FGA,PLCB2,MYLK,ADCY3,PTGS1,MYLK3,COL3A1,COL1A2,FGB,ADCY4,PIK3CB,ROCK1,COL1A1,F2RL3,ACTG1,PLCB1,PLA2G4D,PLA2G4F,SNAP23,PLCB4,ITPR1,ITGA…
KEGG	Phagosome	KEGG:04145	7.34e-16	15.1342	129	9313	91	27054	ITGAM,ATP6V0D2,SEC61A2,TUBB1,LOC101109746,MPO,ITGAV,TFRC,ATP6V0B,PIK3C3,ATP6V0A2,TCIRG1,ITGB3,LOC101116286,SEC61A1,ATP6V1B2,ACTB,STX18,MRC2,DYNC1H1,PLA2R1,LOC101106452,NCF4,TAP2,ATP6V1B1,RAB5A,ATP6AP1,HGS,MBLA,CANX,DYNC1I1,FCAR,THBS3,SFTPD,COLEC12,FCGR2B,LOC101108297,ITGA5,CORO1A,TUBA4A,CD14,DYNC2H1,NCF1,NOS1,LOC101102057,PIKFYVE,TUBA8,SFTPA1,SCARB1,DYA,ACTG1,TAP1,ATP6V1G3,DYNC1LI2,TUBB,MRC1,LOC1…
KEGG	Human T-cell leukemia virus 1 infection	KEGG:05166	1.06e-15	14.9755	189	9313	121	27054	ADCY7,TGFB2,ANAPC1,MAP3K14,JUN,ELK1,LOC101109746,CD3G,ANAPC7,ESPL1,STAT5A,GPS2,NRAS,ADCY9,SLC2A1,CCNE1,MAP3K1,CDK2,TLN1,ATF6B,TGFB1,ADCY8,CDKN1A,BAX,MAP2K2,STAT5B,ICAM1,JAK1,E2F3,SMAD3,TSPO,TRRAP,CANX,CRTC2,PRKACA,TLN2,ZFP36,ADCY6,PIK3CD,ADCY2,ANAPC5,MAPK3,TGFB3,EGR2,NFKB1,IL15RA,RANBP3,FOS,IL2RG,CD4,ETS2,ITGAL,XIAP,SMAD2,CDK4,CHEK2,IKBKG,FOSL1,CREB3L3,CREBBP,ADCY1,EP300,ATM,ATF4,BUB1B,ELK4,ADCY3…
KEGG	Thyroid hormone signaling pathway	KEGG:04919	1.39e-15	14.8569	111	9313	81	27054	PLCG2,NCOA2,ATP2A1,GSK3B,NOTCH4,SLC9A1,HDAC1,TSC2,LOC101118398,ITGAV,NOTCH3,MED13,ATP2A2,ITGB3,PLCD1,PLCB3,NRAS,SRC,SLC2A1,MED12,MYH7,PRKCG,PFKL,GATA4,MED13L,PFKFB2,ACTB,ATP1A3,MAP2K2,MTOR,RXRB,ATP1B2,MED30,PRKACA,PLCD4,PLCD3,PIK3CD,MAPK3,ATP1B4,PLCG1,PLCE1,ATP1A1,BAD,BMP4,MED27,NOTCH2,CREBBP,EP300,ATP2A3,PLCB2,CASP9,KAT2B,PIK3CB,NCOA3,MED16,ACTG1,MED24,KAT2A,ESR1,SLC16A10,PLCB1,ATP1A2,PLCB4,PFKM…
KEGG	Phospholipase D signaling pathway	KEGG:04072	1.46e-15	14.8361	130	9313	91	27054	ADCY7,PLCG2,SYK,PIK3R6,SPHK2,PIP5K1A,GAB2,RRAS,TSC2,LOC101115640,F2,PLA2G4B,PLCB3,CYTH2,NRAS,ADCY9,PLA2G4E,SPHK1,ADCY8,RAPGEF3,MAP2K2,FYN,INSR,CXCR1,EGFR,MTOR,F2R,RALB,ADCY6,PIK3CD,GRM7,CYTH4,ADCY2,MAPK3,PDGFD,AGPAT1,PLCG1,PLD2,SHC4,PIP5K1C,GRM3,PTGFR,SHC2,TSC1,PIK3R5,ADCY1,PDGFB,PLCB2,RALGDS,DNM1,ADCY3,GRM6,LPAR2,DGKK,ADCY4,PIK3CB,SHC3,PDGFRB,DNM2,PLCB1,ARF6,PLA2G4D,PLA2G4F,DGKG,PLCB4,PRKCA,DGKA…
KEGG	Aldosterone synthesis and secretion	KEGG:04925	2.57e-15	14.5901	81	9313	64	27054	ADCY7,PRKD1,LOC101115640,LOC101118398,NR4A2,ITPR2,CACNA1D,ATP2B2,CALM3,PLCB3,ADCY9,CAMK2A,PRKCG,NPR1,PRKD2,ATF6B,ATP1A3,ADCY8,ATP2B3,NPPA,ATP1B2,LIPE,PRKACA,CAMK2D,ADCY6,CACNA1C,ADCY2,CAMK1,DAGLB,ATP1B4,ATP1A1,CACNA1F,HSD3B1,CREB3L3,ADCY1,ATF4,PLCB2,PRKCE,ADCY3,ADCY4,CREB3L1,SCARB1,LDLR,PLCB1,ATP1A2,PRKD3,PLCB4,ITPR1,PRKCA,POMC,PRKCB,CYP11A1,CAMK2G,STAR,ATP2B1,AGT,AGTR1,CALML4,CREB3L4,PDE2A,ATF2,…
KEGG	Parathyroid hormone synthesis, secretion and action	KEGG:04928	4.45e-15	14.3513	94	9313	71	27054	ADCY7,PTH1R,LOC101115640,PDE4B,NR4A2,ITPR2,PLCB3,ADCY9,SLC34A3,PRKCG,ATF6B,ADCY8,CDKN1A,MMP14,EGFR,ARRB1,RXRB,LRP5,PRKACA,HBEGF,LOC101120825,ADCY6,ADCY2,MAPK3,MMP24,PLD2,FOS,ARHGEF11,MEF2C,ARAF,LOC101116039,CYP24,CREB3L3,ADCY1,MMP17,ATF4,PLCB2,BRAF,VDR,ADCY3,GCM1,SLC34A1,KL,PDE4C,ADCY4,CREB3L1,SLC34A2,GCM2,ARRB2,MEF2A,LRP6,PLCB1,PLCB4,ITPR1,PRKCA,PRKCB,NACA,SLC9A3R1,CASR,RAF1,FGFR1,GNAI2,PLD1,BGL…
KEGG	Cushing syndrome	KEGG:04934	5.24e-15	14.2805	126	9313	88	27054	ADCY7,GSK3B,AXIN1,RBBP5,FZD9,USP8,AHR,LOC101115640,ITPR2,CACNA1D,PDE11A,KCNA4,PLCB3,ADCY9,DVL1,CCNE1,ARMC5,CAMK2A,CDK2,APC2,ATF6B,CRHR1,ADCY8,CDKN1A,KMT2D,MAP2K2,DVL2,WNT1,EGFR,E2F3,WNT2,PRKACA,CAMK2D,ADCY6,CACNA1C,ADCY2,KMT2A,MAPK3,ASH2L,CACNA1F,HSD3B1,CDK4,TCF7L1,CREB3L3,ADCY1,ATF4,PLCB2,BRAF,FZD4,ADCY3,NCEH1,ADCY4,PDE8B,CREB3L1,SCARB1,WNT11,LDLR,WNT8B,PLCB1,CDK6,APC,PDE8A,PLCB4,ITPR1,AIP,POMC,…
KEGG	Alzheimer disease	KEGG:05010	6.26e-15	14.2036	295	9313	169	27054	ERN1,GRIN2C,ATP2A1,NDUFA8,MME,PSMD14,GSK3B,AXIN1,PSMC1,PSMC3,FZD9,NDUFS7,TUBB1,PSMA2,ITPR2,PSMD11,NDUFA10,PIK3C3,CACNA1D,RYR3,ATP2A2,LOC101102327,ADAM10,CALM3,PSMD8,PLCB3,NRAS,LOC101116286,CAPN1,IRS1,ND6,DVL1,LRP1,LOC101110095,APC2,PSMB7,PSMD2,PSMB5,MAP2K2,ATG2A,DVL2,ADRM1,IRS4,LOC443240,WNT1,KLC4,RTN3,INSR,MTOR,WNT2,GPR83,MCU,LRP5,BACE2,PSEN1,GRIN2B,APH1A,NDUFS2,PIK3CD,NDUFV3,CACNA1C,MAPK3,KLC2,…
KEGG	AMPK signaling pathway	KEGG:04152	6.45e-15	14.1904	113	9313	81	27054	RAB8A,IGF1R,HNF4A,TSC2,CAMKK2,CPT1B,PPP2R1B,LEP,STRADA,PPP2R5C,PPP2R2C,EEF2,ACACA,IRS1,FOXO3,HMGCR,PFKL,PFKFB2,PRKAB1,ACACB,PPP2R5A,IRS4,STK11,CPT1A,MLYCD,SREBF1,INSR,MTOR,ADIPOR1,LIPE,CRTC2,PCK1,SIRT1,PIK3CD,PFKFB3,RPTOR,PPP2R2B,RAB2A,TBC1D1,ADIPOR2,CPT1C,RPS6KB2,TSC1,ULK1,CREB3L3,PRKAB2,AKT1S1,EEF2K,PIK3CB,CREB3L1,FASN,RAB11B,RPS6KB1,CCNA1,PRKAA2,PFKFB4,SCD,PPP2R5B,PFKM,PFKFB1,GYS1,STRADB,CDKL3…
KEGG	Adrenergic signaling in cardiomyocytes	KEGG:04261	1.09e-14	13.9637	129	9313	89	27054	ADCY7,PIK3R6,ATP2A1,CACNG6,TPM3,SLC9A1,TNNI3,CACNA2D2,LOC101115640,LOC101118398,CACNB1,CACNA1D,ATP2A2,ATP2B2,PPP2R1B,PPP2R5C,CALM3,PLCB3,PPP2R2C,ADCY9,MYH7,CAMK2A,TPM4,ATF6B,MYL3,ATP1A3,ADCY8,RAPGEF3,PPP2R5A,CACNG2,SCN5A,PPP1CA,PPP1CB,ATP2B3,SLC8A3,ATP1B2,AGTR2,PRKACA,CAMK2D,ADCY6,CACNA1C,ADCY2,MAPK3,ATP1B4,CACNA2D3,PPP2R2B,ATP1A1,MAPK14,MAPK12,CACNG3,RPS6KA5,CACNB4,CACNA1F,CACNA2D1,PIK3R5,CREB3L…
KEGG	Dilated cardiomyopathy	KEGG:05414	2.35e-14	13.6294	85	9313	65	27054	ADCY7,TGFB2,ATP2A1,CACNG6,TPM3,TNNI3,ITGB8,CACNA2D2,MYBPC3,LOC101115640,ITGA2B,ITGAV,CACNB1,CACNA1D,ATP2A2,ITGA6,ITGB3,ITGB7,ADCY9,MYH7,TPM4,MYL3,ACTB,TGFB1,ADCY8,ITGA3,DAG1,DES,CACNG2,LAMA1,SLC8A3,PRKACA,ITGA7,ITGB4,ADCY6,CACNA1C,ADCY2,TGFB3,ITGA11,CACNA2D3,CACNG3,SGCA,ITGA8,CACNB4,ITGA5,CACNA1F,CACNA2D1,ADCY1,TPM2,ATP2A3,ITGA10,ADCY3,CACNB2,ADCY4,CACNB3,ACTG1,ITGA2,LAMA2,TNF,ITGB6,AGT,TPM1,ITGA…
KEGG	Ras signaling pathway	KEGG:04014	2.38e-14	13.6237	197	9313	122	27054	PLCG2,SPATA5,SYNGAP1,RASGRF1,FLT4,FOXO4,IGF1R,RASAL1,ELK1,GAB2,RRAS,RALBP1,ABL2,EFNA3,PLA2G2F,PLA2G4B,CALM3,EFNA5,RASGRP4,RASGRP1,NRAS,PLA2G4E,RASGRF2,RIN1,LOC101107420,RASGRP2,PRKCG,GNB3,PLA2G2D,PAK6,TIAM1,RASSF1,FGFR2,PLA2G3,LOC101112639,MAP2K2,FGF8,RASAL3,INSR,EGFR,RAB5A,RASA1,RALB,PRKACA,GRIN2B,PIK3CD,NTRK1,MAPK3,PDGFD,NFKB1,FGF19,PLCG1,PLCE1,PLD2,PAK5,SHC4,BAD,RGL2,ETS2,FGFR4,VEGFC,KSR2,PAK2…
KEGG	Growth hormone synthesis, secretion and action	KEGG:04935	4.01e-14	13.3964	104	9313	75	27054	ADCY7,PLCG2,GSK3B,PTK2,LOC101115640,ITPR2,LOC101108001,CACNA1D,STAT5A,PLCB3,MAP2K6,NRAS,ADCY9,IRS1,MAP3K1,PRKCG,ATF6B,ADCY8,MAP2K3,SSTR2,MAP2K2,STAT5B,IRS4,STAT3,MTOR,PRKACA,ADCY6,PIK3CD,CACNA1C,ADCY2,MAPK3,PLCG1,MAPK14,FOS,SHC4,MAPK12,CACNA1F,SHC2,CREB3L3,CREBBP,ADCY1,EP300,ATF4,PLCB2,SOCS3,ADCY3,ADCY4,PIK3CB,CREB3L1,SHC3,SOCS2,PLCB1,CRK,ADCY10,PLCB4,ITPR1,GH,PRKCA,MAPK13,PRKCB,SSTR3,GHRH,STAT1,…
KEGG	Salmonella infection	KEGG:05132	6.03e-14	13.22	220	9313	132	27054	FLNC,DYNLRB1,JUN,VPS11,TUBB1,HSP90AA1,RRAS,ARPC1B,PLEKHM1,PKN1,ACTR10,PIK3C3,FLNA,MAP2K6,CYTH2,LOC101116286,ACBD3,FHOD1,ACTB,MAP2K3,PIK3C2B,BAX,MAP2K2,DYNC1H1,RHOB,KLC4,DCTN1,BPHL,ACTR3B,RAB5A,PIK3CD,CYTH4,LOC101105208,MAPK3,KLC2,NFKB1,FLNB,VPS33A,IL1B,PLEKHM2,DYNC1I1,MAPK14,FOS,MAPK12,GAPDH,MYO6,DCTN2,VPS41,EXOC7,VPS16,ARHGEF26,TUBA4A,CYFIP2,CD14,TCF7L1,DYNC2H1,IKBKG,VPS39,RIPK2,ACTR1B,IRAK1,TRA…
KEGG	Phosphatidylinositol signaling system	KEGG:04070	6.74e-14	13.1715	88	9313	66	27054	PLCG2,INPPL1,PPIP5K1,MTMR6,PIP4K2A,PIP5K1A,INPP5B,MTMR4,ITPR2,PIK3C3,ITPKB,CALM3,PLCD1,PLCB3,INPP5D,PRKCG,ITPKC,IPPK,PIK3C2B,SYNJ2,MTMR3,PIP4K2C,PLCD4,PLCD3,PIK3CD,PIP4K2B,PLCG1,PLCE1,PIP5K1C,SYNJ1,INPP4B,INPP4A,PLCB2,PIKFYVE,IPMK,DGKK,PIK3CB,PLCB1,MTMR14,PI4KB,MTMR7,PI4K2A,ITPK1,CDIPT,DGKG,PLCB4,ITPR1,IP6K1,PRKCA,DGKA,PTEN,PIK3C2A,DGKI,PRKCB,IMPA1,MTMR2,PIK3R1,PIP5K1B,OCRL,SACM1L,INPP5F,CALML4,P…
KEGG	Longevity regulating pathway	KEGG:04211	6.74e-14	13.1715	79	9313	61	27054	ADCY7,EHMT2,IGF1R,CAT,TSC2,CAMKK2,NRAS,ADCY9,IRS1,FOXO3,ATF6B,SESN1,ADCY8,PRKAB1,BAX,IRS4,STK11,INSR,MTOR,ADIPOR1,PRKACA,SIRT1,ADCY6,PIK3CD,ADCY2,NFKB1,RPTOR,ADIPOR2,RPS6KB2,TSC1,ULK1,CREB3L3,ADCY1,PRKAB2,ATF4,ATG5,AKT1S1,ADCY3,KL,ADCY4,PIK3CB,CREB3L1,ATG101,RPS6KB1,PRKAA2,SESN3,RELA,RB1CC1,PIK3R1,AKT3,PRKAG3,PPARGC1A,APPL1,ADIPOQ,CREB3L4,TP53,EIF4EBP1,HRAS,SESN2,ATF2,CREB3
KEGG	Signaling pathways regulating pluripotency of stem cells	KEGG:04550	1.21e-13	12.9176	115	9313	80	27054	SPATA5,LIFR,GSK3B,AXIN1,IGF1R,FZD9,SMAD1,SMAD5,ZFHX3,MEIS1,NRAS,ID2,DVL1,DUSP9,OTX1,APC2,KAT6A,FGFR2,ACVR2B,IL6ST,MAP2K2,DVL2,WNT1,STAT3,JAK1,WNT2,SMAD3,INHBA,PIK3CD,MAPK3,SMAD9,BMPR2,ACVR1,TBX3,LOC101111099,MAPK14,POU5F1,MAPK12,FGFR4,BMP4,SMAD2,MYF5,FZD4,TCF3,SKIL,LHX5,PIK3CB,WNT11,HOXD1,LOC101110593,WNT8B,APC,ISL1,PAX6,JAK3,INHBC,HOXB1,MAPK13,PCGF5,ACVR1B,ESX1,WNT10A,BMPR1A,RAF1,PIK3R1,FGFR1,NO…
KEGG	Epstein-Barr virus infection	KEGG:05169	3.66e-13	12.4366	173	9313	108	27054	PLCG2,TYK2,SYK,PSMD14,MAP3K14,PSMC1,PSMC3,JUN,HDAC1,TNFAIP3,LOC101109746,CD3G,IRF3,STAT2,PSMD11,CD44,TAPBP,PSMD8,MAP2K6,CCNE1,NFKBIE,CDK2,PSMD2,MAP2K3,CDKN1A,GADD45B,BAX,ICAM1,ADRM1,USP7,DDB2,TAP2,STAT3,BPHL,JAK1,E2F3,SNW1,SKP2,CIR1,BTK,NCOR2,PIK3CD,NFKB1,BCL2L11,MAVS,MAPK14,IRF7,MAPK12,IFNAR2,IKBKE,ITGAL,CDK4,IKBKG,IRAK1,PSMD3,CASP9,TRADD,PSMD1,PIK3CB,DYA,BLNK,TAP1,FADD,CD19,NFKB2,TRAF3,CCND2,LO…
KEGG	Hepatocellular carcinoma	KEGG:05225	5.5e-13	12.2595	147	9313	95	27054	PLCG2,SMARCC2,TGFB2,GSK3B,AXIN1,IGF1R,FZD9,ELK1,SMARCB1,DPF1,TXNRD3,ACTL6B,NRAS,DVL1,LOC101107232,PRKCG,SMARCD1,APC2,ACTB,TGFB1,CDKN1A,GADD45B,BAX,MAP2K2,DVL2,WNT1,ARID1B,DDB2,EGFR,MTOR,PBRM1,E2F3,WNT2,SMAD3,LRP5,PIK3CD,MAPK3,MGST3,TGFB3,PLCG1,BRD7,SMARCE1,SHC4,PHF10,SMARCD3,ARAF,SMARCA2,BAD,SMAD2,SHC2,RPS6KB2,TGFA,CDK4,TCF7L1,BRAF,FZD4,CSNK1A1,LOC101116273,ARID1A,PIK3CB,WNT11,SHC3,SMARCA4,ACTG1,…
KEGG	Biosynthesis of amino acids	KEGG:01230	7.9e-13	12.1022	69	9313	54	27054	PSPH,ENO4,IDH3A,PYCR1,ASL,PGK1,ENO2,SDS,MAT2A,PFKL,CBS,ALDOA,IDH1,MAT2B,PRPS2,PKLR,TKTL1,PC,GPT2,RPE,SDSL,ASS1,NAGS,IDH3G,RPIA,ACO2,SHMT1,CTH,IDH2,GAPDH,GOT1L1,ARG1,SHMT2,ACO1,ALDH18A1,PHGDH,PFKM,BCAT1,LOC101113775,ASNS,MAT1A,MTR,IDH3B,GLUL,ENO1,TKT,ALDOB,CPS1,PRPS1,TPI1,GOT2,BCAT2,ARG2,PGK2
KEGG	Wnt signaling pathway	KEGG:04310	1.1e-12	11.9604	130	9313	86	27054	RUVBL1,GSK3B,AXIN1,JUN,FZD9,TLE2,LGR5,FBXW11,PPARD,PLCB3,DVL1,TLE4,CAMK2A,PRKCG,RSPO4,APC2,CXXC4,DVL2,LOC443240,WNT1,PRICKLE2,TBL1XR1,WNT2,SMAD3,LRP5,PSEN1,PRKACA,CAMK2D,RNF43,SERPINF1,DKK2,SFRP2,ROR2,NLK,TLE3,TCF7L1,FOSL1,CREBBP,EP300,PLCB2,FZD4,CSNK1A1,PRICKLE3,WIF1,DAAM2,BTRC,NFATC4,INVS,DAAM1,WNT11,RAC3,WNT8B,LRP6,CCND2,NFATC3,NOTUM,PLCB1,APC,CER1,PLCB4,VANGL1,BAMBI,PRKCA,PORCN,CHD8,PRKCB,PRI…
KEGG	Hypertrophic cardiomyopathy	KEGG:05410	1.15e-12	11.9406	82	9313	61	27054	TGFB2,ATP2A1,CACNG6,TPM3,TNNI3,ITGB8,CACNA2D2,MYBPC3,ITGA2B,ITGAV,CACNB1,CACNA1D,ATP2A2,ITGA6,ITGB3,ITGB7,MYH7,TPM4,MYL3,ACTB,TGFB1,PRKAB1,ITGA3,DAG1,DES,CACNG2,EDN1,LAMA1,ACE,SLC8A3,ITGA7,ITGB4,CACNA1C,TGFB3,ITGA11,CACNA2D3,CACNG3,SGCA,ITGA8,CACNB4,ITGA5,CACNA1F,CACNA2D1,PRKAB2,TPM2,ATP2A3,ITGA10,CACNB2,CACNB3,ACTG1,PRKAA2,ITGA2,LAMA2,TNF,ITGB6,AGT,TPM1,PRKAG3,ITGA9,ITGB1,ITGB5
KEGG	Human cytomegalovirus infection	KEGG:05163	1.96e-12	11.7086	189	9313	114	27054	ADCY7,GSK3B,PTK2,ELK1,PTGER2,CXCR4,TSC2,LOC101115640,ITGAV,IRF3,ITPR2,ARHGEF12,ITGB3,TAPBP,CALM3,PLCB3,MAP2K6,NRAS,SRC,ADCY9,PRKCG,GNB3,ATF6B,CX3CL1,ADCY8,CDKN1A,BAX,MAP2K2,TAP2,STAT3,EGFR,MTOR,BPHL,JAK1,E2F3,PRKACA,ADCY6,PIK3CD,ADCY2,MAPK3,NFKB1,IL1B,TMEM173,MAPK14,MAPK12,ARHGEF11,PTGER4,RPS6KB2,TSC1,CDK4,IKBKG,CREB3L3,ADCY1,ATF4,PLCB2,ADCY3,CASP9,TRADD,GNB4,NFATC4,ADCY4,PIK3CB,CREB3L1,ROCK1,RAC…
KEGG	Breast cancer	KEGG:05224	1.96e-12	11.7086	119	9313	80	27054	SPATA5,GSK3B,AXIN1,NOTCH4,FLT4,JUN,IGF1R,FZD9,JAG1,DLL4,NOTCH3,NRAS,DVL1,ERBB2,APC2,CDKN1A,GADD45B,BAX,HES5,MAP2K2,FGF8,DVL2,WNT1,DDB2,EGFR,MTOR,E2F3,WNT2,LRP5,PIK3CD,MAPK3,FGF19,FOS,SHC4,ARAF,DLL3,SHC2,RPS6KB2,CDK4,TCF7L1,NOTCH2,BRAF,FZD4,CSNK1A1,PIK3CB,FGF6,ESR2,NCOA3,WNT11,SHC3,ESR1,WNT8B,NFKB2,LRP6,FGF22,RPS6KB1,CDK6,APC,HEY1,PTEN,WNT10A,FRAT2,HEY2,HEYL,POLK,RAF1,PIK3R1,FGFR1,WNT16,AKT3,BAK1,…
KEGG	Arrhythmogenic right ventricular cardiomyopathy	KEGG:05412	2.57e-12	11.5897	72	9313	55	27054	ATP2A1,CACNG6,ITGB8,CACNA2D2,ITGA2B,ITGAV,CACNB1,CACNA1D,ATP2A2,ITGA6,CTNNA1,ITGB3,ITGB7,CDH2,PKP2,ACTB,ITGA3,DAG1,DES,CACNG2,LAMA1,SLC8A3,ITGA7,ITGB4,CACNA1C,ITGA11,CACNA2D3,DSP,ACTN3,CACNG3,SGCA,ITGA8,CACNB4,ITGA5,CACNA1F,CACNA2D1,TCF7L1,ATP2A3,ITGA10,CACNB2,CACNB3,JUP,ACTN2,ACTG1,ITGA2,LAMA2,ITGB6,ITGA9,LEF1,ITGB1,ITGB5,DSC2,DSG2,GJA1,CTNNB1
KEGG	Cellular senescence	KEGG:04218	3.48e-12	11.4582	136	9313	88	27054	TGFB2,RRAS,TSC2,HIPK2,MYBL2,ITPR2,CACNA1D,TRPV4,FBXW11,CALM3,MAP2K6,NRAS,CAPN1,FOXM1,CCNE1,FOXO3,CDK2,GATA4,TGFB1,MAP2K3,CDKN1A,GADD45B,MAP2K2,LIN9,MTOR,PPP1CA,PPP1CB,E2F3,SMAD3,MCU,SIRT1,PIK3CD,MRE11,MAPK3,TGFB3,NFKB1,HIPK4,PPID,RBL1,LIN37,MAPK14,MAPK12,HIPK1,CDC25A,SMAD2,TSC1,CAPN2,CDK4,CHEK2,ATM,BTRC,CDK1,NFATC4,SQSTM1,PIK3CB,TRAF3IP2,ETS1,CCNB3,CCND2,NFATC3,CCNA1,CDK6,RBL2,RELA,LOC101107908,I…
KEGG	Vascular smooth muscle contraction	KEGG:04270	3.48e-12	11.4582	114	9313	77	27054	ADCY7,PRKCQ,LOC101115640,ITPR2,CACNA1D,MYH14,ARHGEF12,PLA2G2F,PLA2G4B,CALM3,MYH9,PLCB3,ADCY9,PLA2G4E,LOC101107420,PRKCG,NPR1,PLA2G2D,ADCY8,PLA2G3,KCNMB4,MAP2K2,EDN1,PPP1CA,PPP1CB,NPPA,PRKACA,ADCY6,CACNA1C,ADCY2,MAPK3,MYH11,ARHGEF11,ARAF,NPR2,CACNA1F,PPP1R12A,PLA2G6,ADCY1,PLCB2,BRAF,MYLK,PRKCE,ADCY3,MRVI1,MYLK3,ADRA1D,ADCY4,MYH10,ADM,ROCK1,CALD1,KCNMA1,PLCB1,PLA2G4D,PLA2G4F,PLCB4,ITPR1,PRKCD,PRKCA…
KEGG	Glutamatergic synapse	KEGG:04724	4.32e-12	11.3648	93	9313	66	27054	ADCY7,GRIN2C,SLC1A7,GRIK3,HOMER1,LOC101115640,ITPR2,CACNA1D,GLS,PLA2G4B,PLCB3,ADCY9,PLA2G4E,GRIA3,CACNA1A,PRKCG,GNB3,ADCY8,SLC1A6,GLS2,GRK3,SLC17A8,PRKACA,GRIN2B,ADCY6,SLC17A6,GRM7,CACNA1C,ADCY2,MAPK3,SLC38A3,DLG4,PLD2,GRM3,GRIK4,GRIA1,ADCY1,SLC1A2,PLCB2,ADCY3,GRIN3A,GRM6,GNB4,ADCY4,SLC17A7,GRIN3B,PLCB1,DLGAP1,GRIA4,PLA2G4D,SLC1A3,PLA2G4F,PLCB4,ITPR1,PRKCA,PRKCB,SLC1A1,GLUL,GRIN2A,GNAI2,PLD1,SLC3…
KEGG	Inflammatory mediator regulation of TRP channels	KEGG:04750	4.57e-12	11.3398	95	9313	67	27054	ADCY7,PLCG2,ASIC4,PTGER2,TRPA1,PRKCQ,LOC101115640,ITPR2,TRPV4,PLA2G4B,CALM3,PLCB3,MAP2K6,SRC,ADCY9,ASIC3,PLA2G4E,LOC101121563,CAMK2A,PRKCG,ASIC1,ADCY8,MAP2K3,TRPV2,PPP1CA,PPP1CB,PRKACA,CAMK2D,ADCY6,PIK3CD,NTRK1,ADCY2,IL1B,PLCG1,MAPK14,MAPK12,ALOX12,PTGER4,PLA2G6,ADCY1,PLCB2,PRKCE,ADCY3,ADCY4,PIK3CB,BDKRB2,PLCB1,IL1RAP,PLA2G4D,PLA2G4F,PLCB4,KNG1,ITPR1,PRKCD,PRKCA,LOC101104943,LOC101107486,MAPK13,T…
KEGG	TGF-beta signaling pathway	KEGG:04350	8.71e-12	11.0601	77	9313	57	27054	TGFB2,LTBP1,PITX2,SMAD1,SMAD5,PPP2R1B,BMP2,ID2,SMURF1,TGFB1,ACVR2B,NEO1,GDF5,NOG,SMAD6,SMAD3,INHBA,RGMA,MAPK3,TGFB3,SMAD9,BMPR2,ACVR1,RBL1,BMP4,SMAD2,RPS6KB2,THSD4,CREBBP,EP300,SMURF2,CHRD,DCN,ROCK1,NBL1,RPS6KB1,FBN1,INHBC,FST,THBS1,BAMBI,AMHR2,E2F5,FMOD,ACVR1B,TNF,CUL1,BMPR1A,CDKL3,NODAL,ID3,BMPR1B,ACVR2A,RHOA,SP1,PPP2R1A,IFNG
KEGG	Tight junction	KEGG:04530	8.74e-12	11.0587	150	9313	94	27054	SYMPK,PARD3,RAB8A,JUN,ARHGEF2,MSN,ARPC1B,TJP1,OCLN,CACNA1D,MYH14,DLG2,PPP2R1B,WHAMM,MYH9,PPP2R2C,HCLS1,SRC,LOC101116286,CLDN1,TJP3,MAP3K1,ERBB2,CLDN2,RAPGEF6,NEDD4L,GATA4,ACTB,TIAM1,JAM3,PRKAB1,RAP2C,STK11,ACTR3B,LLGL1,PRKACA,ARHGEF18,LLGL2,CGNL1,MYH11,PPP2R2B,WAS,TUBA4A,CLDN9,CDK4,PRKAB2,ACTN4,EPB41L4B,AMOTL2,SYNPO,PRKCE,TUBA8,ACTN1,TJP2,AMOT,MYH10,ROCK1,LOC101110103,ARHGAP17,ACTG1,IGSF5,PRKAA2,…
KEGG	Influenza A	KEGG:05164	1.04e-11	10.9848	140	9313	89	27054	TYK2,KPNA6,LOC101109746,IRF3,STAT2,RSAD2,KPNA7,TPSB2,TRIM25,ACTB,BAX,MAP2K2,ICAM1,PML,PABPN1L,JAK1,PIK3CD,CIITA,LOC101105208,MAPK3,MX2,NFKB1,TMPRSS2,IL1B,TMPRSS11D,LOC101123536,IFNGR2,MAVS,NUP98,IRF7,TMPRSS4,IFNAR2,IKBKE,LOC101112559,CDK4,IKBKG,CREBBP,EP300,SOCS3,TICAM1,CASP9,TRADD,PIK3CB,NLRX1,DYA,ACTG1,FADD,TRAF3,RAB11B,LOC101102963,CDK6,RELA,CHUK,KPNA1,CASP3,LOC101109219,PRKCA,DNAJB1,PLG,LOC10…
KEGG	Fc gamma R-mediated phagocytosis	KEGG:04666	1.31e-11	10.8832	85	9313	61	27054	PLCG2,SYK,INPPL1,SPHK2,PIP5K1A,GAB2,ARPC1B,HCK,PLA2G4B,PLA2G4E,SPHK1,INPP5D,ASAP3,PRKCG,GSN,SCIN,VAV2,ACTR3B,LIMK2,PIK3CD,MAPK3,PLCG1,VAV1,PLD2,PIP5K1C,ASAP2,FCGR2B,WAS,RPS6KB2,PLA2G6,NCF1,PRKCE,PTPRC,PIK3CB,RPS6KB1,DNM2,AMPH,ARF6,PLA2G4D,CRK,PLA2G4F,PRKCD,PRKCA,FCGR1A,ARPC4,PRKCB,LYN,CFL2,ARPC1A,RAF1,PIK3R1,ASAP1,PLD1,PIP5K1B,DOCK1,AKT3,LAT,CFL1,WASF2,VAV3,ACTR3
KEGG	GnRH signaling pathway	KEGG:04912	1.31e-11	10.8832	85	9313	61	27054	ADCY7,JUN,ELK1,LOC101115640,ITPR2,CACNA1D,PLA2G4B,CALM3,PLCB3,MAP2K6,NRAS,SRC,ADCY9,PLA2G4E,MAP3K1,CAMK2A,MMP2,ADCY8,MAP2K3,MMP14,MAP2K2,EGFR,PRKACA,CAMK2D,HBEGF,ADCY6,CACNA1C,ADCY2,MAPK3,GNRH1,PLD2,MAPK14,MAPK12,MAP3K2,CACNA1F,ADCY1,ATF4,PLCB2,ADCY3,ADCY4,MAPK7,PLCB1,MAP3K3,PLA2G4D,PLA2G4F,PLCB4,ITPR1,PRKCD,PRKCA,GNRHR,PTK2B,MAP3K4,MAPK13,PRKCB,CAMK2G,RAF1,LHB,PLD1,CALML4,HRAS,GNA11
KEGG	AGE-RAGE signaling pathway in diabetic complications	KEGG:04933	1.94e-11	10.7117	97	9313	67	27054	PLCG2,TGFB2,DIAPH1,JUN,THBD,STAT5A,PLCD1,PLCB3,NRAS,COL4A4,MMP2,FN1,TGFB1,BAX,STAT5B,ICAM1,EDN1,STAT3,COL4A5,NOS3,SMAD3,PLCD4,PLCD3,PIK3CD,COL4A6,COL4A1,MAPK3,TGFB3,NFKB1,IL1B,PLCG1,PLCE1,PIM1,MAPK14,MAPK12,VEGFC,SMAD2,CDK4,COL4A3,PLCB2,PRKCE,COL3A1,COL1A2,PIK3CB,COL1A1,PLCB1,RELA,PLCB4,PRKCD,CASP3,PRKCA,MAPK13,PRKCB,TNF,STAT1,PIK3R1,AGT,AGER,AKT3,NOX1,CYBB,AGTR1,CDKN1B,VEGFB,HRAS,LOC101113636,LO…
KEGG	Insulin resistance	KEGG:04931	2.13e-11	10.6721	103	9313	70	27054	GSK3B,SLC27A2,SLC27A5,OGT,PRKCQ,CPT1B,IRS1,SLC2A1,MLXIPL,PRKAB1,PPARA,ACACB,GFPT2,CPT1A,SREBF1,STAT3,PYGL,INSR,MTOR,PPP1CA,PPP1CB,NOS3,PYGB,CRTC2,PCK1,SLC27A6,PIK3CD,NFKB1,PTPRF,MLXIP,SLC27A4,PTPN1,RPS6KB2,PPARGC1B,SLC27A3,CREB3L3,PRKAB2,SOCS3,PRKCE,NR1H3,PIK3CB,CREB3L1,RPS6KB1,GFPT1,PRKAA2,MLX,RELA,NR1H2,PRKCD,GYS1,PPP1R3D,PTEN,PRKCB,TNF,TNFRSF1A,G6PC2,PIK3R1,AGT,PTPA,AKT3,PRKAG3,PYGM,PPARGC1A,N…
KEGG	Prostate cancer	KEGG:05215	2.85e-11	10.5458	86	9313	61	27054	GSK3B,IGF1R,MMP9,HSP90AA1,SPINT1,AR,NRAS,CCNE1,ERBB2,CDK2,ZEB1,FGFR2,CDKN1A,MAP2K2,EGFR,MTOR,E2F3,PLAT,PIK3CD,MAPK3,PDGFD,NFKB1,TMPRSS2,ARAF,BAD,TGFA,TCF7L1,IKBKG,CREB3L3,CREBBP,EP300,ATF4,PDGFB,BRAF,CASP9,PIK3CB,CREB3L1,PDGFRB,NKX3-1,RELA,INSRR,HSP90AB1,PLAU,CHUK,PDGFRA,PTEN,IL1R2,RAF1,PIK3R1,FGFR1,AKT3,MMP3,LEF1,NFKBIA,CREB3L4,CDKN1B,TP53,CTNNB1,HRAS,ETV5,CREB3
KEGG	Hepatitis B	KEGG:05161	2.99e-11	10.5238	142	9313	89	27054	TYK2,TGFB2,HSPG2,JUN,ELK1,MMP9,IRF3,STAT2,STAT5A,MAP2K6,NRAS,SRC,CCNE1,MAP3K1,PRKCG,CDK2,ATF6B,YWHAQ,TGFB1,MAP2K3,CDKN1A,BAX,MAP2K2,STAT5B,DDB2,STAT3,STAT6,JAK1,ATP6AP1,E2F3,SMAD3,PIK3CD,MAPK3,TGFB3,YWHAB,EGR2,NFKB1,MAVS,MAPK14,IRF7,FOS,MAPK12,ARAF,BAD,IKBKE,DDB1,IKBKG,CREB3L3,CREBBP,EP300,ATF4,BRAF,TICAM1,IRAK1,CASP9,NFATC4,PIK3CB,CREB3L1,FADD,TRAF3,NFATC3,LOC101102963,CCNA1,RELA,JAK3,CHUK,CASP3…
KEGG	Autophagy - animal	KEGG:04140	3.91e-11	10.4078	124	9313	80	27054	ERN1,RAB8A,SH3GLB1,IGF1R,PRKCQ,RRAS,TSC2,MTMR4,CAMKK2,PIK3C3,ATG9A,IGBP1,NRAS,IRS1,ATG16L1,EIF2AK4,DAPK1,MAP2K2,ATG2A,IRS4,MTMR3,STK11,ZFYVE1,MTOR,PRKACA,PIK3CD,MAPK3,RPTOR,SMCR8,BAD,AMBRA1,RPS6KB2,TSC1,RAB39B,ULK1,ATG5,UVRAG,AKT1S1,DDIT4,DAPK3,SQSTM1,PIK3CB,ATG16L2,EIF2AK3,ATG101,RPS6KB1,PRKAA2,MTMR14,ATG2B,RUBCN,ATG14,BCL2L1,ATG3,ITPR1,PRKCD,RB1CC1,PTEN,GABARAP,BECN1,ATG10,ATG4A,TBK1,LAMP2,RAB7…
KEGG	Insulin signaling pathway	KEGG:04910	3.91e-11	10.4078	122	9313	79	27054	INPPL1,GSK3B,ELK1,TSC2,PRKAR1A,MKNK2,CALM3,NRAS,ACACA,IRS1,MKNK1,PRKAB1,ACACB,MAP2K2,IRS4,PKLR,SREBF1,PYGL,INSR,MTOR,PPP1CA,PPP1CB,PYGB,LIPE,PRKACA,PCK1,PDE3B,PIK3CD,MAPK3,PHKA2,FLOT1,HK3,RPTOR,PTPRF,GCK,SHC4,ARAF,BAD,HK1,EXOC7,TRIP10,PTPN1,SHC2,RPS6KB2,TSC1,PHKA1,PRKAB2,HKDC1,BRAF,SOCS3,PHKG2,HK2,PIK3CB,SHC3,SOCS2,FASN,RPS6KB1,PRKAA2,CBL,CRK,GYS1,PPP1R3D,CBLB,G6PC2,RAF1,PIK3R1,FBP2,FLOT2,PRKCI,P…
KEGG	Estrogen signaling pathway	KEGG:04915	3.91e-11	10.4078	122	9313	79	27054	ADCY7,NCOA2,KCNJ6,JUN,MMP9,HSP90AA1,LOC101115640,ITPR2,CALM3,PLCB3,NRAS,SRC,ADCY9,ATF6B,KRT18,MMP2,ADCY8,MAP2K2,GABBR1,EGFR,NOS3,KRT12,PRKACA,HBEGF,ADCY6,PIK3CD,KRT9,LOC101118459,ADCY2,MAPK3,HSPA2,FOS,SHC4,SHC2,TGFA,KCNJ9,CREB3L3,ADCY1,ATF4,KRT28,KRT27,PLCB2,HSPA8,ADCY3,KRT36,RARA,ADCY4,KRT15,PIK3CB,FKBP4,ESR2,CREB3L1,NCOA3,SHC3,ESR1,PLCB1,HSP90AB1,PLCB4,ITPR1,PRKCD,POMC,HSPA1L,RAF1,PIK3R1,GNAI2,…
KEGG	Purine metabolism	KEGG:00230	3.97e-11	10.4009	118	9313	77	27054	ADCY7,PDE5A,PDE1B,ADSL,PDE4B,LOC101108001,PDE11A,AMPD1,ADCY9,NPR1,AK8,RRM2B,ADCY8,PDE1C,RRM2,PRPS2,PKLR,AK1,PGM1,NT5C3A,PDE3B,ADCY6,PDE9A,AMPD2,GART,ADCY2,PDE6C,ADPRM,GUCY2D,NT5E,NPR2,ENTPD4,ENTPD6,PDE3A,ADCY1,RRM1,NT5C2,ALLC,ADCY3,ENPP3,HDDC3,PDE4C,PAPSS1,ADCY4,PDE8B,AK9,PRUNE1,ENPP4,DGUOK,PDE8A,ADCY10,ADK,NT5C1A,PAPSS2,GUCY2F,AK5,AMPD3,ENTPD3,XDH,GMPS,PDE10A,GMPR,IMPDH1,PDE7B,PDE6A,PFAS,GMPR2,I…
KEGG	MicroRNAs in cancer	KEGG:05206	6.37e-11	10.1959	171	9313	102	27054	PLCG2,TGFB2,NOTCH4,HDAC1,LOC101119706,MMP9,NOTCH3,GLS,EFNA3,SERPINB5,ITGB3,CD44,EFNA5,NRAS,IRS1,TNXB,CCNE1,LOC101112460,ABCC1,ERBB2,PRKCG,STMN1,APC2,ZEB1,RASSF1,CDKN1A,MAP2K2,GLS2,STAT3,EGFR,MTOR,E2F3,FOXP1,TNR,DNMT1,SIRT1,PIK3CD,MAPK3,DICER1,DNMT3A,NFKB1,RPTOR,BMPR2,PLCG1,BCL2L11,PIM1,SHC4,RPS6KA5,CDC25A,CDC25C,ITGA5,HDAC5,CYP24,TNN,NOTCH2,CDC25B,CREBBP,SOX4,EP300,ATM,PDGFB,PRKCE,DDIT4,SLC45A3,T…
KEGG	Viral carcinogenesis	KEGG:05203	6.73e-11	10.1719	169	9313	101	27054	SYK,ATP6V0D2,PSMC1,JUN,HDAC1,HDAC10,IRF3,STAT5A,LOC101108868,NRAS,SRC,CCNE1,CDK2,ATF6B,CHD4,YWHAQ,CDKN1A,IL6ST,BAX,STAT5B,HPN,USP7,GSN,SCIN,STAT3,JAK1,SNW1,SKP2,PRKACA,UBR4,PIK3CD,LOC101122398,MAPK3,YWHAB,EGR2,NFKB1,RBL1,SND1,IRF7,BAD,DDB1,TRAF1,HDAC5,CDK4,GTF2A1,IKBKG,CREB3L3,CREBBP,EP300,ATF4,ACTN4,HDAC7,REL,TRADD,CDK1,ACTN1,KAT2B,PIK3CB,CREB3L1,MRPS18B,KAT2A,NFKB2,TRAF3,CCND2,CCNA1,LOC10111791…
KEGG	Apoptosis	KEGG:04210	7.15e-11	10.1458	119	9313	77	27054	ERN1,MAP3K14,JUN,HTRA2,ITPR2,ENDOG,PTPN13,NRAS,LOC101116286,CAPN1,DAXX,LOC101108034,ACTB,SPTA1,GADD45B,BAX,MAP2K2,LMNB1,BPHL,CSF2RB,CTSF,LOC101113279,PIK3CD,NTRK1,MAPK3,NFKB1,BCL2L11,CASP2,FOS,DFFA,BAD,CTSC,XIAP,PARP1,TRAF1,TUBA4A,CAPN2,IKBKG,ATM,ATF4,MCP-3,LMNB2,CASP9,TRADD,TUBA8,PIK3CB,SPTAN1,EIF2AK3,PRF1,ACTG1,FADD,RELA,BIRC3,DFFB,CHUK,BCL2L1,ITPR1,CASP3,AIFM1,CASP7,CTSZ,TNF,TNFRSF1A,CASP6,RAF…
KEGG	Lipid and atherosclerosis	KEGG:05417	7.92e-11	10.1012	191	9313	111	27054	ERN1,POU2F1,GSK3B,PTK2,MIB1,JUN,MMP9,HSP90AA1,IRF3,CALM3,MIB2,PLCB3,MAP2K6,NRAS,SRC,LOC101121563,CAMK2A,POU2F3,MAP2K3,BAX,ICAM1,LOC101106452,NCF4,STAT3,VAV2,RXRB,NOS3,CAMK2D,PIK3CD,LOC101105208,MAPK3,ERO1A,NFKB1,IL1B,PLCG1,HSPA2,VAV1,MAPK14,IRF7,FOS,MAPK12,BAD,VLDLR,IKBKE,CD14,NCF1,IKBKG,ABCA1,ATF4,PLCB2,HSPA8,TICAM1,IRAK1,CASP9,PIK3CB,EIF2AK3,LDLR,TRAF3,NFATC3,LOC101102963,PLCB1,CD40,RELA,HSP90A…
KEGG	Biosynthesis of cofactors	KEGG:01240	1.03e-10	9.98906	132	9313	83	27054	ALAS1,CPOX,IDO1,ALAD,COASY,ADSL,GCH1,RGN,CMPK1,ALPL,ALDH2,OXSM,MAT2A,PDXP,HSD17B6,AK8,GMPPA,MAT2B,PKLR,HPD,AK1,NADK2,NADK,GCLM,RDH13,MTHFD1,PHOSPHO2,CAD,FPGS,FLAD1,SHMT1,UROS,AKR1A1,IDO2,COQ6,CMPK2,GGCX,PANK1,GSS,PPOX,NADSYN1,SHMT2,AK9,DHRS3,CTPS1,TDO2,MPI,BCAT1,BCO1,LOC101106395,LIPT1,AK5,UROD,HMBS,MAT1A,LOC101109419,LOC101101962,COX15,ALDH16A1,SPR,MMAB,NFS1,ALDH3A2,MTHFD1L,UGT1A1,ADSS,NMNAT1,SD…
KEGG	Endocrine resistance	KEGG:01522	1.03e-10	9.98906	84	9313	59	27054	ADCY7,NOTCH4,PTK2,JUN,IGF1R,MMP9,LOC101115640,JAG1,DLL4,NOTCH3,ABCB11,NRAS,SRC,ADCY9,ERBB2,MMP2,ADCY8,CDKN1A,BAX,MAP2K2,EGFR,MTOR,E2F3,PRKACA,HBEGF,ADCY6,PIK3CD,ADCY2,MAPK3,MAPK14,FOS,SHC4,MAPK12,ARAF,DLL3,BAD,SHC2,RPS6KB2,CDK4,NOTCH2,ADCY1,BRAF,ADCY3,ADCY4,PIK3CB,ESR2,NCOA3,SHC3,ESR1,RPS6KB1,MAPK13,NCOR1,RAF1,PIK3R1,AKT3,SP1,CDKN1B,TP53,HRAS
KEGG	Small cell lung cancer	KEGG:05222	1.03e-10	9.98906	84	9313	59	27054	PTK2,ITGA2B,ITGAV,LAMB2,ITGA6,LAMC2,CCNE1,COL4A4,LAMA5,CDK2,FN1,CDKN1A,ITGA3,GADD45B,BAX,DDB2,LAMA1,E2F3,COL4A5,RXRB,SKP2,LAMA3,PIK3CD,COL4A6,COL4A1,LAMC3,NFKB1,XIAP,TRAF1,CDK4,IKBKG,COL4A3,NOS2,LAMA4,CASP9,PIK3CB,RARB,LAMC1,TRAF3,CDK6,RELA,BIRC3,CHUK,TRAF4,BCL2L1,ITGA2,CASP3,LAMA2,LAMB1,PTEN,POLK,PIK3R1,AKT3,BAK1,NFKBIA,ITGB1,CDKN1B,TP53,TRAF5
KEGG	Salivary secretion	KEGG:04970	1.22e-10	9.91428	71	9313	52	27054	ADCY7,SLC9A1,ADRB3,LOC101115640,LOC101118398,ITPR2,RYR3,ATP2B2,CALM3,PLCB3,LOC101117350,ADCY9,PRKCG,ATP1A3,ADCY8,TRPV6,BEST2,ATP2B3,ATP1B2,PRKACA,ADCY6,ADCY2,ATP1B4,SLC12A2,ATP1A1,ADCY1,NOS1,PLCB2,ADCY3,ADRA1D,AQP5,ADCY4,BAC5,KCNMA1,PLCB1,ATP1A2,LOC101112427,PLCB4,ITPR1,PRKCA,PRKCB,CATHL3,PRKG1,ATP2B1,PRKG2,LPO,CALML4,LOC101102714,ATP1B3,LOC101103222,LOC443322,LOC101102969
KEGG	HIF-1 signaling pathway	KEGG:04066	1.35e-10	9.86939	104	9313	69	27054	PLCG2,ENO4,IGF1R,TFRC,MKNK2,PGK1,SLC2A1,ENO2,MKNK1,ERBB2,CAMK2A,PRKCG,PFKL,EGLN2,ALDOA,CDKN1A,MAP2K2,EDN1,STAT3,INSR,EGFR,MTOR,NOS3,NPPA,CUL2,CAMK2D,PIK3CD,MAPK3,HK3,PFKFB3,NFKB1,PLCG1,IFNGR2,TIMP1,EPO,GAPDH,HK1,RPS6KB2,CREBBP,EP300,NOS2,HKDC1,LDHA,HK2,PIK3CB,EGLN1,RPS6KB1,RELA,PDHB,FLT1,PFKM,PRKCA,PRKCB,ARNT,CAMK2G,LOC101117129,ENO1,ALDOB,PIK3R1,AKT3,ANGPT2,CYBB,HIF1A,IFNGR1,CDKN1B,EIF4EBP1,TEK,…
KEGG	Tuberculosis	KEGG:05152	1.7e-10	9.76913	154	9313	93	27054	ITGAM,SYK,TGFB2,SPHK2,ATP6V0D2,RFX5,ITGAX,LOC101109746,NFYC,ATP6V0B,PIK3C3,ATP6V0A2,ARHGEF12,TCIRG1,CALM3,SRC,SPHK1,CAMK2A,MRC2,TGFB1,BAX,PLA2R1,JAK1,RAB5A,ATP6AP1,CAMK2D,CIITA,MAPK3,TGFB3,NFKB1,IL1B,IFNGR2,MAPK14,MAPK12,RFXANK,BAD,IL10,FCGR2B,NOD2,LOC101116039,CORO1A,CD14,CREBBP,EP300,NOS2,NFYA,RIPK2,VDR,LOC101102057,IRAK1,CASP9,TRADD,BAC5,DYA,FADD,LOC101102963,RELA,MRC1,PLK3,LOC101112427,CASP3,…
KEGG	Hedgehog signaling pathway	KEGG:04340	2.12e-10	9.67288	50	9313	40	27054	GSK3B,KIF3A,CDON,KIF7,GLI3,LRP2,FBXW11,MGRN1,PTCH1,SMURF1,EVC2,CSNK1D,LOC443240,GRK3,SMO,ARRB1,GLI2,DISP1,PRKACA,DHH,MEGF8,GLI1,HHIP,PTCH2,SMURF2,SUFU,CSNK1A1,SPOP,BTRC,CSNK1G2,ARRB2,HHATL,CCND2,BOC,CSNK1G1,IHH,CUL1,LOC101115603,CSNK1G3,SCUBE2
KEGG	NOD-like receptor signaling pathway	KEGG:04621	2.12e-10	9.67288	146	9313	89	27054	TYK2,JUN,TNFAIP3,HSP90AA1,CARD6,IRF3,SHARPIN,STAT2,ITPR2,PKN1,PLCB3,ATG16L1,NLRP1,LOC101106452,TRPV2,BPHL,JAK1,MCU,TP53BP1,RNF31,LOC101102259,LOC101105208,MAPK3,NFKB1,NLRP12,IL1B,TRPM2,TMEM173,MAVS,PANX1,MAPK14,IRF7,MAPK12,IFNAR2,IKBKE,NOD2,XIAP,IKBKG,PLCB2,ATG5,RIPK2,TICAM1,RBCK1,TAB3,BAC5,NLRX1,PSTPIP1,DHX33,FADD,TRAF3,LOC101102963,ANTXR1,PLCB1,RELA,BIRC3,HSP90AB1,CHUK,BCL2L1,LOC101112427,PLCB4…
KEGG	Gastric cancer	KEGG:05226	2.24e-10	9.64925	117	9313	75	27054	SPATA5,TGFB2,GSK3B,AXIN1,FZD9,CDH1,CTNNA1,NRAS,DVL1,CCNE1,LOC101112460,ERBB2,CDK2,APC2,FGFR2,TGFB1,CDKN1A,GADD45B,BAX,MAP2K2,FGF8,DVL2,WNT1,DDB2,EGFR,MTOR,E2F3,WNT2,RXRB,SMAD3,LRP5,PIK3CD,MAPK3,TGFB3,FGF19,SHC4,ARAF,CDH17,SMAD2,SHC2,RPS6KB2,TCF7L1,BRAF,FZD4,CSNK1A1,PIK3CB,FGF6,RARB,JUP,WNT11,SHC3,WNT8B,LRP6,FGF22,RPS6KB1,APC,WNT10A,FRAT2,MET,POLK,RAF1,PIK3R1,GAB1,WNT16,AKT3,BAK1,LEF1,HGF,LOC10111…
KEGG	Th17 cell differentiation	KEGG:04659	2.4e-10	9.62021	95	9313	64	27054	TYK2,JUN,LOC101109746,HSP90AA1,AHR,PRKCQ,CD3G,TBX21,RORC,STAT5A,IL12RB1,NFKBIE,IL21R,TGFB1,LOC101112639,IL6ST,STAT5B,STAT3,STAT6,MTOR,JAK1,RXRB,SMAD3,MAPK3,NFKB1,IL1B,PLCG1,IFNGR2,MAPK14,FOS,MAPK12,IL2RG,CD4,IL27RA,SMAD2,IL17A,IKBKG,RARA,DYA,IRF4,NFATC3,CD3D,RELA,HSP90AB1,JAK3,CHUK,IL4R,IL1RAP,LOC101109219,MAPK13,LOC101108696,IL2RA,STAT1,LOC101115073,IL17F,LCK,LAT,NFKBIA,HIF1A,FOXP3,IFNGR1,LOC101…
KEGG	Hepatitis C	KEGG:05160	2.99e-10	9.52467	132	9313	82	27054	TYK2,GSK3B,IRF3,STAT2,OCLN,PPP2R1B,RSAD2,PPP2R2C,NRAS,CLDN1,CLDN2,EIF2AK4,CDK2,YWHAQ,CDKN1A,PPARA,BAX,MAP2K2,STAT3,EGFR,BPHL,JAK1,E2F3,PIK3CD,MAPK3,MX2,YWHAB,NFKB1,PPP2R2B,MAVS,IRF7,ARAF,BAD,IFNAR2,IKBKE,CLDN9,CDK4,IKBKG,BRAF,SOCS3,TICAM1,NR1H3,CASP9,TRADD,PIK3CB,SCARB1,EIF2AK3,LDLR,FADD,TRAF3,LOC101102963,CDK6,RELA,CHUK,CASP3,CLDN25,MX1,TBK1,TNF,CLDN8,CDKL3,TNFRSF1A,STAT1,RNASEL,RAF1,PIK3R1,LOC1…
KEGG	Spinocerebellar ataxia	KEGG:05017	3.1e-10	9.50931	130	9313	81	27054	ERN1,GRIN2C,ATP2A1,PSMD14,PSMC1,PSMC3,AFG3L2,PSMA2,CIC,ITPR2,PSMD11,PIK3C3,ATP2A2,ATXN1,PSMD8,PLCB3,LOC101113264,GRIA3,CACNA1A,PRKCG,RYR1,ATXN1L,PSMB7,PSMD2,PSMB5,SLC1A6,ATG2A,ADRM1,MTOR,MCU,GRIN2B,PIK3CD,RELN,PSMB1,VLDLR,AMBRA1,GRIA1,KCNC3,ULK1,ATXN2L,ATP2A3,NFYA,PLCB2,GRIN3A,PUM1,PSMD3,PSMD1,ATXN2,PIK3CB,GRIN3B,KCND3,ATG101,PLCB1,PSMB4,ATG2B,TBP,TRPC3,ATG14,PLCB4,ITPR1,PRKCA,ATXN10,RB1CC1,PSMC4…
KEGG	Huntington disease	KEGG:05016	3.11e-10	9.50729	255	9313	138	27054	DNAH10,ERN1,POLR2D,NDUFA8,PSMD14,PSMC1,PSMC3,HDAC1,NDUFS7,TUBB1,PSMA2,DNAI1,PSMD11,POLR2B,NDUFA10,ACTR10,PIK3C3,DNAH9,AP2B1,LOC101102327,DNAH1,PSMD8,PLCB3,POLR2A,DNAH3,LOC101116286,GRIA3,ND6,POLR2I,AP2A1,LOC101110095,PSMB7,PSMD2,AP2M1,PSMB5,BAX,ATG2A,ADRM1,HTT,DNAH2,KLC4,UCP1,DCTN1,MTOR,GRIN2B,NDUFS2,NDUFV3,KLC2,TGM2,LOC101121538,LOC101111099,SDHA,DLG4,PSMB1,DCTN2,AMBRA1,DNAH6,GRIA1,TUBA4A,ND4L,U…
KEGG	Notch signaling pathway	KEGG:04330	3.32e-10	9.47883	47	9313	38	27054	NOTCH4,HDAC1,TLE2,JAG1,DLL4,NOTCH3,ATXN1,NUMBL,DVL1,TLE4,ATXN1L,HES5,DVL2,DTX3,SNW1,CIR1,PSEN1,NCOR2,APH1A,MFNG,DLL3,TLE3,NOTCH2,CREBBP,EP300,DTX2,PTCRA,KAT2B,NCSTN,KAT2A,HEY1,HEY2,HDAC2,HEYL,PSEN2,ADAM17,NUMB,DTX3L
KEGG	Ubiquitin mediated proteolysis	KEGG:04120	3.67e-10	9.43508	120	9313	76	27054	CDHR4,UBE2E1,ANAPC1,CUL7,ANAPC7,UBE2Q1,FBXW11,WWP2,MGRN1,UBE2J2,UBE2Q2,MAP3K1,SMURF1,NEDD4L,UBA1,PIAS3,PML,DDB2,RCHY1,SKP2,DET1,CUL2,UBA6,ANAPC5,UBE2O,UBR5,DDB1,BIRC6,XIAP,UBE2B,UBE4A,MID1,SMURF2,UBE2S,SOCS3,KLHL13,UBE3B,CDC34,SYVN1,BTRC,UBE2H,SAE1,PIAS4,HERC4,CDC23,PRPF19,UBE3A,CBL,BIRC3,UBE2F,TRIP12,RHOBTB1,HERC1,HUWE1,UBOX5,CUL1,CBLC,UBE4B,CBLB,UBE2G2,UBE3C,TRIM32,UBE2E3,UBE2G1,PIAS2,CUL4B,KEA…
KEGG	Toxoplasmosis	KEGG:05145	4.47e-10	9.3501	100	9313	66	27054	TYK2,TGFB2,PIK3R6,LOC101109746,LAMB2,ITGA6,LAMC2,MAP2K6,LAMA5,TGFB1,MAP2K3,STAT3,JAK1,LAMA1,LAMA3,CIITA,MAPK3,TGFB3,LAMC3,NFKB1,HSPA2,IFNGR2,MAPK14,MAPK12,BAD,IL10,XIAP,ALOX5,PIK3R5,IKBKG,NOS2,HSPA8,LAMA4,IRAK1,CASP9,LAMC1,DYA,LDLR,CD40,RELA,BIRC3,CHUK,BCL2L1,CASP3,LOC101109219,LAMA2,LAMB1,MAPK13,HSPA1L,LOC101108696,TNF,TNFRSF1A,STAT1,LOC101115073,GNAI2,IL10RA,IL12B,AKT3,NFKBIA,IFNGR1,ITGB1,TLR2,…
KEGG	Human immunodeficiency virus 1 infection	KEGG:05170	5.2e-10	9.2843	176	9313	102	27054	TNFRSF1B,PLCG2,PTK2,JUN,AP1S2,CXCR4,CD3G,IRF3,ITPR2,FBXW11,TAPBP,CALM3,MAP2K6,AP1M2,NRAS,AP1B1,PRKCG,GNB3,PAK6,MAP2K3,BAX,MAP2K2,TAP2,MTOR,BPHL,LIMK2,PIK3CD,MAPK3,NFKB1,PLCG1,TMEM173,MAPK14,PAK5,FOS,MAPK12,BAD,CD4,DDB1,PAK2,CDC25C,RPS6KB2,IKBKG,ATM,IRAK1,BTRC,CASP9,TRADD,GNB4,CDK1,NFATC4,PIK3CB,RAC3,AP1G2,TAP1,FADD,CCNB3,NFATC3,LOC101102963,RPS6KB1,CD3D,PAK3,RELA,APOBEC3Z1,CHUK,LOC101107908,BCL2L…
KEGG	Fluid shear stress and atherosclerosis	KEGG:05418	5.54e-10	9.25652	127	9313	79	27054	PTK2,JUN,ARHGEF2,MMP9,THBD,HSP90AA1,ITGA2B,ITGAV,TRPV4,ITGB3,CALM3,MAP2K6,SRC,LOC101107232,ACTB,MMP2,ACVR2B,ICAM1,LOC101106452,EDN1,NOS3,PLAT,ASS1,PIK3CD,MGST3,NFKB1,BMPR2,ACVR1,IL1B,CDH5,MAPK14,FOS,MAPK12,MEF2C,BMP4,DUSP1,NCF1,IKBKG,PDGFB,LOC101116273,SQSTM1,PIK3CB,PIAS4,RAC3,MAP2K5,MAPK7,ACTG1,MEF2A,PECAM1,PRKAA2,RELA,HSP90AB1,CHUK,GSTM3,TXN2,MAPK13,IL1R2,TNF,BMPR1A,TNFRSF1A,SUMO3,CAV3,PIK3R1,B…
KEGG	Apelin signaling pathway	KEGG:04371	6.52e-10	9.18589	119	9313	75	27054	ADCY7,PIK3R6,SPHK2,SLC9A1,CDH1,RRAS,JAG1,ITPR2,PLIN1,NOTCH3,PIK3C3,LOC101108001,RYR3,CALM3,PLCB3,NRAS,ADCY9,SPHK1,GNB3,RYR1,MYL3,ADCY8,PRKAB1,MAP2K2,UCP1,MTOR,SLC8A3,NOS3,SMAD3,PLAT,LIPE,PRKACA,PDE3B,ADCY6,ADCY2,MAPK3,MEF2C,SMAD2,RPS6KB2,HDAC5,PIK3R5,ADCY1,PRKAB2,NOS2,NOS1,PLCB2,MYLK,PRKCE,ADCY3,MYLK3,GNB4,ADCY4,MEF2A,RPS6KB1,PLCB1,PRKAA2,ADCY10,PLCB4,ITPR1,MYLK2,GABARAP,BECN1,BECN2,RAF1,GNAI2,AK…
KEGG	Cortisol synthesis and secretion	KEGG:04927	7.2e-10	9.14284	53	9313	41	27054	ADCY7,LOC101115640,ITPR2,CACNA1D,KCNA4,PLCB3,ADCY9,ATF6B,ADCY8,PRKACA,ADCY6,CACNA1C,ADCY2,CACNA1F,HSD3B1,CREB3L3,ADCY1,ATF4,PLCB2,ADCY3,NCEH1,ADCY4,PDE8B,CREB3L1,SCARB1,LDLR,PLCB1,PDE8A,PLCB4,ITPR1,POMC,CYP11A1,STAR,AGT,SP1,AGTR1,CREB3L4,ATF2,CREB3,GNA11,CYP17A1
KEGG	Endocrine and other factor-regulated calcium reabsorption	KEGG:04961	9.82e-10	9.00779	48	9313	38	27054	PTH1R,LOC101115640,LOC101118398,AP2B1,ATP2B2,PLCB3,ADCY9,AP2A1,PRKCG,ATP1A3,AP2M1,ATP2B3,SLC8A3,ATP1B2,PRKACA,LOC101120825,ADCY6,ATP1B4,ATP1A1,PLCB2,VDR,DNM1,KL,KLK1,ESR1,CLTB,BDKRB2,DNM2,PLCB1,ATP1A2,CLTC,PLCB4,PRKCA,PRKCB,ATP2B1,RAB11A,ATP1B3,CALB1
KEGG	Complement and coagulation cascades	KEGG:04610	1.14e-09	8.94482	72	9313	51	27054	ITGAM,C7,ITGAX,THBD,C1QA,C8A,F2,C4BPA,LOC101123672,SERPINC1,F2RL2,F2R,VWF,PLAT,F5,MBLA,LOC101114941,FGA,VTN,KLKB1,CFB,FGB,F12,F2RL3,BDKRB2,LOC101104705,PLAU,LOC101105044,CFI,C8B,SERPINA5,MASP1,PROCR,KNG1,SERPINF2,LOC101112891,PLG,F13A1,F8,C6,LOC101122940,SERPING1,CR2,MBL2,C1S,CFD,F13B,LOC101113728,C5,C5AR1,SERPINA1
KEGG	Insulin secretion	KEGG:04911	1.2e-09	8.91907	74	9313	52	27054	ADCY7,LOC101115640,LOC101118398,CACNA1D,ABCC8,PLCB3,ADCY9,SLC2A1,CAMK2A,PRKCG,ATF6B,ATP1A3,KCNN3,ADCY8,FFAR1,KCNMB4,ADCYAP1R1,PCLO,ATP1B2,KCNN1,PRKACA,CAMK2D,ADCY6,CACNA1C,ADCY2,ATP1B4,TRPM4,GCK,ATP1A1,CCKAR,CACNA1F,CREB3L3,ADCY1,ATF4,PLCB2,ADCY3,ADCY4,CREB3L1,KCNMA1,PLCB1,ATP1A2,PLCB4,PRKCA,CCK,PRKCB,CAMK2G,RAPGEF4,CREB3L4,ATF2,CREB3,ATP1B3,GNA11
KEGG	Relaxin signaling pathway	KEGG:04926	2.1e-09	8.67795	117	9313	73	27054	ADCY7,JUN,MMP9,LOC101115640,PLCB3,NRAS,SRC,ADCY9,RXFP3,COL4A4,GNB3,ATF6B,MMP2,TGFB1,ADCY8,MAP2K2,EDN1,EGFR,ARRB1,COL4A5,NOS3,PRKACA,ADCY6,PIK3CD,COL4A6,COL4A1,ADCY2,MAPK3,NFKB1,RXFP4,MAPK14,FOS,SHC4,MAPK12,VEGFC,SMAD2,SHC2,CREB3L3,ADCY1,COL4A3,NOS2,ATF4,NOS1,PLCB2,ADCY3,COL3A1,COL1A2,GNB4,ADCY4,PIK3CB,CREB3L1,SHC3,COL1A1,ARRB2,PLCB1,RELA,PLCB4,PRKCA,MAPK13,RLN3,RAF1,PIK3R1,GNAI2,AKT3,NFKBIA,RXFP1…
KEGG	Protein digestion and absorption	KEGG:04974	2.45e-09	8.61078	109	9313	69	27054	MME,COL9A2,COL6A1,LOC101106045,COL24A1,COL7A1,LOC101118398,COL16A1,KCNK5,COL12A1,COL4A4,ATP1A3,PRCP,KCNJ13,COL2A1,SLC7A7,MEP1A,COL5A2,COL6A3,COL4A5,SLC8A3,ATP1B2,SLC9A3,COL27A1,COL4A6,COL4A1,ATP1B4,LOC443348,COL21A1,COL11A1,ATP1A1,COL6A5,COL28A1,LOC101112559,COL10A1,COL14A1,COL4A3,COL17A1,COL3A1,COL5A3,COL1A2,COL15A1,DPP4,COL1A1,LOC101107832,SLC16A10,ATP1A2,SLC3A2,COL8A1,SLC36A4,LOC101105540,LOC1…
KEGG	Glucagon signaling pathway	KEGG:04922	2.8e-09	8.55248	99	9313	64	27054	LOC101115640,ITPR2,CPT1B,PRMT1,CALM3,PLCB3,PPP4C,ACACA,SLC2A1,CAMK2A,PFKL,PRKAB1,PPARA,ACACB,GCGR,CPT1A,PYGL,PYGB,CRTC2,PRKACA,PCK1,PDE3B,CAMK2D,SIRT1,ADCY2,PHKA2,GCK,CPT1C,PHKA1,CREB3L3,CREBBP,PRKAB2,EP300,ATF4,PLCB2,LDHA,PHKG2,SIK1,CREB3L1,PPP4R3A,PLCB1,PRKAA2,PDHB,PLCB4,PFKM,ITPR1,PFKFB1,GYS1,LOC101110823,SIK2,CAMK2G,G6PC2,FBP2,PHKG1,AKT3,PRKAG3,PYGM,PPARGC1A,FBP1,CALML4,CREB3L4,ATF2,CREB3,PPP…
KEGG	Amphetamine addiction	KEGG:05031	2.95e-09	8.53063	60	9313	44	27054	GRIN2C,DDC,JUN,HDAC1,LOC101115640,CACNA1D,CALM3,GRIA3,CAMK2A,PRKCG,ATF6B,PPP1CA,PPP1CB,PPP1R1B,PRKACA,GRIN2B,CAMK2D,SIRT1,CACNA1C,FOSB,FOS,GRIA1,CREB3L3,ATF4,GRIN3A,MAOA,SLC18A2,CREB3L1,GRIN3B,GRIA4,SLC18A1,PRKCA,PRKCB,CAMK2G,GRIN2A,HDAC2,CALML4,PDYN,MAOB,CREB3L4,DRD1,ATF2,CREB3,PPP3CC
KEGG	Cell adhesion molecules	KEGG:04514	3.69e-09	8.43332	116	9313	72	27054	ITGAM,CDH3,PTPRM,ITGB8,LOC101109746,CDH1,ITGAV,OCLN,CDH15,ITGA6,NLGN4X,ITGB7,CDH2,CDH4,CLDN1,CLDN2,JAM3,ICAM1,NEO1,CNTNAP1,SIGLEC1,CD22,CADM3,ICAM3,CNTN2,PTPRF,CDH5,CD80,CD6,CD4,ITGA8,NLGN3,ITGAL,MPZL1,CLDN9,GLG1,ESAM,CD86,CADM1,PTPRC,MAG,NRCAM,L1CAM,DYA,IGSF11,PECAM1,CD40,ICOSLG,CNTN1,LRRC4,LOC101107908,LOC101109219,CD34,CLDN25,CTLA4,LOC101108696,PDCD1,CD2,CLDN8,SELP,LOC101115073,VCAN,ITGA9,MPZ,…
KEGG	Sphingolipid signaling pathway	KEGG:04071	4.37e-09	8.35975	108	9313	68	27054	SPHK2,SMPD1,GAB2,PPP2R1B,PPP2R5C,PLCB3,PPP2R2C,NRAS,SPHK1,ABCC1,PRKCG,BAX,PPP2R5A,MAP2K2,FYN,S1PR4,NOS3,SGPP1,S1PR3,PIK3CD,MAPK3,NFKB1,PPP2R2B,PLD2,MAPK14,SMPD2,MAPK12,ACER1,PLCB2,PRKCE,TRADD,SPTLC3,PIK3CB,ROCK1,DEGS1,RAC3,BDKRB2,PLCB1,SGPL1,RELA,ASAH2,CERS4,PPP2R5B,PLCB4,KNG1,S1PR1,PRKCA,SPTLC2,CERS6,MAPK13,PTEN,PRKCB,FCER1A,TNF,CDKL3,TNFRSF1A,SGMS1,RAF1,PIK3R1,GNAI2,PLD1,AKT3,RHOA,TP53,PPP2R1A,…
KEGG	EGFR tyrosine kinase inhibitor resistance	KEGG:01521	4.72e-09	8.3257	72	9313	50	27054	PLCG2,SPATA5,GSK3B,IGF1R,NRAS,SRC,FOXO3,ERBB2,PRKCG,FGFR2,BAX,MAP2K2,STAT3,EGFR,MTOR,JAK1,AXL,PIK3CD,MAPK3,PDGFD,PLCG1,BCL2L11,SHC4,ARAF,BAD,SHC2,RPS6KB2,TGFA,PDGFB,BRAF,PIK3CB,SHC3,PDGFRB,RPS6KB1,BCL2L1,PRKCA,PDGFRA,PTEN,PRKCB,ERBB3,MET,RAF1,PIK3R1,GAB1,AKT3,KDR,NF1,HGF,EIF4EBP1,HRAS
KEGG	Dopaminergic synapse	KEGG:04728	6.86e-09	8.16361	113	9313	70	27054	ARNTL,KCNJ6,DDC,GSK3B,LOC101115640,ITPR2,CACNA1D,PPP2R1B,PPP2R5C,CALM3,DRD2,PLCB3,PPP2R2C,CALY,GRIA3,CACNA1A,CAMK2A,PRKCG,GNB3,ATF6B,PPP2R5A,PPP1CA,PPP1CB,ARRB1,PPP1R1B,PRKACA,GRIN2B,CAMK2D,CACNA1C,PPP2R2B,MAPK14,FOS,MAPK12,GRIA1,KCNJ9,CREB3L3,ATF4,PLCB2,MAOA,GNB4,SLC18A2,CREB3L1,ARRB2,PLCB1,TOMT,GRIA4,PPP2R5B,PLCB4,ITPR1,SLC18A1,PRKCA,MAPK13,SCN1A,PRKCB,CAMK2G,GRIN2A,CDKL3,KIF5B,GNAI2,KIF5A,AKT3…
KEGG	Non-small cell lung cancer	KEGG:05223	7.96e-09	8.09935	65	9313	46	27054	PLCG2,STAT5A,NRAS,FOXO3,ERBB2,PRKCG,RASSF1,CDKN1A,GADD45B,BAX,MAP2K2,STAT5B,DDB2,STAT3,EGFR,E2F3,RXRB,PIK3CD,MAPK3,PLCG1,ARAF,BAD,TGFA,CDK4,BRAF,CASP9,STK4,PIK3CB,RARB,CDK6,JAK3,PRKCA,PRKCB,RET,MET,POLK,KIF5B,RAF1,PIK3R1,KIF5A,AKT3,BAK1,HGF,EML4,TP53,HRAS
KEGG	Hippo signaling pathway	KEGG:04390	8.04e-09	8.09488	126	9313	76	27054	TGFB2,PARD3,GSK3B,AXIN1,FZD9,SMAD1,WWC1,CDH1,DLG2,CTNNA1,PPP2R1B,FBXW11,BMP2,PPP2R2C,ID2,DVL1,DLG5,MOB1A,APC2,AFP,ACTB,RASSF1,YWHAQ,TGFB1,AJUBA,CSNK1D,TP53BP2,DVL2,TEAD2,LOC443240,WNT1,GDF5,PPP1CA,PPP1CB,WNT2,SMAD3,GLI2,WWTR1,LLGL1,TGFB3,YWHAB,LLGL2,BMPR2,PPP2R2B,DLG4,YAP1,TEAD3,BMP4,SMAD2,TCF7L1,FZD4,BTRC,AMOT,WNT11,ACTG1,WTIP,WNT8B,CCND2,APC,BIRC3,TP73,PATJ,WNT10A,BMPR1A,TEAD1,CDKL3,PARD6B,PRKC…
KEGG	Kaposi sarcoma-associated herpesvirus infection	KEGG:05167	8.49e-09	8.07087	163	9313	93	27054	PLCG2,SPATA5,TYK2,SYK,PIK3R6,GSK3B,JUN,IRF3,STAT2,ITPR2,PIK3C3,HCK,CALM3,MAP2K6,NRAS,SRC,GNB3,CDKN1A,IL6ST,BAX,MAP2K2,ICAM1,STAT3,MTOR,JAK1,E2F3,ZFP36,PIK3CD,MAPK3,NFKB1,PLCG1,MAPK14,IRF7,FOS,MAPK12,IFNAR2,IKBKE,CDK4,TCF7L1,PIK3R5,IKBKG,CREBBP,EP300,CD86,PDGFB,TICAM1,CASP9,TRADD,GNB4,NFATC4,PIK3CB,LOC101117971,FADD,TRAF3,NFATC3,LOC101102963,CDK6,ATG14,RELA,CHUK,LOC101107908,ATG3,ITPR1,CCR8,CASP3,…
KEGG	Synaptic vesicle cycle	KEGG:04721	8.66e-09	8.06227	69	9313	48	27054	SLC1A7,ATP6V0D2,ATP6V0B,ATP6V0A2,AP2B1,TCIRG1,STXBP1,AP2A1,CACNA1A,ATP6V1B2,AP2M1,SLC1A6,SLC6A2,SLC6A1,ATP6V1B1,SLC17A8,SLC32A1,SLC17A6,SLC6A12,SLC6A13,SLC6A11,SLC1A2,DNM1,NAPA,SLC6A4,SLC18A2,SLC17A7,UNC13A,CLTB,ATP6V1G3,DNM2,CLTC,UNC13B,SLC1A3,SLC18A1,CPLX3,ATP6V0A1,NSF,UNC13C,ATP6V0A4,ATP6V1H,SLC1A1,ATP6V1E1,STX1B,SLC6A5,CPLX4,SYT1,ATP6V1G2
KEGG	Gap junction	KEGG:04540	8.66e-09	8.06227	69	9313	48	27054	ADCY7,TUBB1,LOC101115640,ITPR2,TJP1,DRD2,PLCB3,NRAS,SRC,LOC101116286,ADCY9,PRKCG,ADCY8,CSNK1D,MAP2K2,EGFR,PRKACA,ADCY6,ADCY2,MAPK3,PDGFD,MAP3K2,TUBA4A,ADCY1,PDGFB,PLCB2,ADCY3,TUBA8,CDK1,ADCY4,MAP2K5,MAPK7,PDGFRB,TUBB,PLCB1,PLCB4,ITPR1,PRKCA,PDGFRA,PRKCB,PRKG1,RAF1,PRKG2,GNAI2,DRD1,GJA1,HRAS,GNA11
KEGG	Protein processing in endoplasmic reticulum	KEGG:04141	8.86e-09	8.05233	150	9313	87	27054	ERN1,DDOST,UBQLN1,SEC61A2,SEC13,HSP90AA1,DNAJC1,MAN1A1,SEC24C,UBE2J2,DNAJB2,CAPN1,SEC61A1,SEC31B,DNAJB11,EIF2AK4,ATF6B,WFS1,CRYAA,BAX,SIL1,MAN1C1,DNAJC5,HYOU1,LMAN1L,MBTPS1,CANX,HSPBP1,GANAB,MOGS,ERO1A,RNF5,NSFL1C,HSPA2,SEC23B,CKAP4,UBQLN2,EDEM2,CAPN2,ATF4,SEL1L,HSPA8,NGLY1,SSR3,SEC24A,SYVN1,SEC24D,SEC31A,PRKCSH,SSR4,EIF2AK3,HSPA4L,UGGT1,OS9,HSPH1,EDEM3,HSP90AB1,DERL2,DNAJB1,PREB,DERL1,DNAJB12,RA…
KEGG	Thermogenesis	KEGG:04714	9.11e-09	8.04051	199	9313	109	27054	ADCY7,SMARCC2,NDUFA8,CPT2,NDUFS7,ADRB3,SLC25A20,SMARCB1,TSC2,MGLL,LOC101115640,DPF1,PLIN1,LOC101116001,NDUFA10,LOC101108001,CPT1B,NDUFAF1,LOC101102327,ACTL6B,NRAS,ADCY9,ND6,LOC101110095,SMARCD1,NPR1,ACTB,ADCY8,MAP2K3,PRKAB1,NDUFAF3,NDUFAF5,ARID1B,CPT1A,UCP1,MTOR,LOC101121607,NPPA,LIPE,PRKACA,ADCY6,NDUFS2,NDUFV3,LOC101118455,ADCY2,RPTOR,KLB,LOC101121538,SMARCE1,SDHA,MAPK14,MAPK12,SMARCD3,SMARCA2,L…
KEGG	FoxO signaling pathway	KEGG:04068	9.76e-09	8.01063	118	9313	72	27054	TGFB2,FBXO32,FOXO4,IGF1R,CAT,PLK1,HOMER1,SGK3,PRMT1,NRAS,IRS1,FOXO3,CDK2,TGFB1,CDKN1A,PRKAB1,GADD45B,MAP2K2,IRS4,LOC443240,STK11,USP7,STAT3,INSR,EGFR,S1PR4,PLK2,SKP2,SMAD3,PCK1,SIRT1,PIK3CD,MAPK3,TGFB3,BCL2L11,MAPK14,RAG1,MAPK12,ARAF,NLK,IL10,CREBBP,BCL6,PRKAB2,EP300,ATM,BRAF,STK4,PIK3CB,CCNB3,CCND2,PRKAA2,RBL2,PLK3,CHUK,CDKN2D,S1PR1,MAPK13,PTEN,GABARAP,G6PC2,RAF1,PIK3R1,IL7R,SGK2,AKT3,PRKAG3,FAS…
KEGG	Melanogenesis	KEGG:04916	9.81e-09	8.00847	83	9313	55	27054	ADCY7,GSK3B,DCT,FZD9,LOC101115640,CALM3,PLCB3,NRAS,ADCY9,DVL1,CAMK2A,PRKCG,ADCY8,MAP2K2,DVL2,WNT1,EDN1,WNT2,PRKACA,CAMK2D,ADCY6,ADCY2,MAPK3,TCF7L1,CREB3L3,CREBBP,ADCY1,EP300,PLCB2,FZD4,ADCY3,ADCY4,CREB3L1,WNT11,WNT8B,PLCB1,PLCB4,PRKCA,POMC,PRKCB,WNT10A,CAMK2G,RAF1,GNAI2,WNT16,TYRP1,LEF1,CALML4,CREB3L4,TYR,CTNNB1,HRAS,EDNRB,WNT5A,CREB3
KEGG	Chemokine signaling pathway	KEGG:04062	1.12e-08	7.9527	166	9313	94	27054	ADCY7,PLCG2,PIK3R6,PARD3,GSK3B,PTK2,CXCR4,STAT2,HCK,PLCB3,NRAS,SRC,ADCY9,RASGRP2,FOXO3,GNB3,TIAM1,CX3CL1,ADCY8,STAT5B,CCL28,GRK3,STAT3,CXCR1,VAV2,ARRB1,CXCL16,PRKACA,ADCY6,PIK3CD,ADCY2,MAPK3,GRK5,NFKB1,PLCG1,VAV1,FGR,CXCR5,SHC4,XCL1,GRK6,CCL27,BAD,WAS,SHC2,NCF1,PIK3R5,IKBKG,ADCY1,CCR9,PLCB2,BRAF,ITK,ADCY3,GNB4,ADCY4,PIK3CB,SHC3,ROCK1,RAC3,LOC101117971,ARRB2,CXCR3,PLCB1,RELA,JAK3,CHUK,CRK,PLCB4,CC…
KEGG	JAK-STAT signaling pathway	KEGG:04630	1.17e-08	7.93134	142	9313	83	27054	TYK2,LIFR,STAM,IL11RA,CNTFR,GFAP,STAT2,STAT5A,LEP,IL12RB1,IL21R,PIAS3,CDKN1A,THPO,IL6ST,STAT5B,CRLF2,STAT3,STAT6,EGFR,MTOR,JAK1,CSF2RB,FHL1,PIK3CD,CSF3R,IL15RA,IL22RA2,IFNGR2,PIM1,IFNLR1,EPO,IL2RG,IFNAR2,IL10,IL27RA,CREBBP,MPL,PRP2,EP300,PDGFB,IL12RB2,SOCS3,LOC101115509,PIK3CB,PIAS4,SOCS2,PDGFRB,CCND2,LOC101102963,JAK3,IL4R,BCL2L1,GH,LOC101102548,PDGFRA,CSF2,IL19,IL2RA,OSM,STAT1,CNTF,RAF1,PIK3R1,…
KEGG	ABC transporters	KEGG:02010	1.46e-08	7.8366	49	9313	37	27054	LOC101106534,LOC101109626,ABCD4,ABCB11,ABCC8,ABCB8,ABCA7,ABCC12,LOC101112460,ABCC1,ABCG4,TAP2,ABCB9,ABCC6,ABCG8,ABCG5,ABCC3,ABCC10,ABCA1,ABCB10,TAP1,ABCG1,ABCC5,ABCA4,LOC101115808,ABCA6,LOC101114079,ABCB6,ABCA5,LOC101122496,LOC101109370,ABCC11,ABCA10,LOC101107772,CFTR,ABCG2,ABCB5
KEGG	Gastric acid secretion	KEGG:04971	1.57e-08	7.80496	66	9313	46	27054	ADCY7,SLC9A1,LOC101115640,LOC101118398,ITPR2,CALM3,PLCB3,ADCY9,CAMK2A,PRKCG,ACTB,ATP1A3,ADCY8,SSTR2,ATP1B2,PRKACA,CAMK2D,ADCY6,ADCY2,ATP1B4,ATP1A1,ADCY1,PLCB2,KCNJ16,MYLK,ADCY3,MYLK3,ADCY4,ACTG1,PLCB1,ATP1A2,KCNJ2,PLCB4,ITPR1,PRKCA,MYLK2,ATP4A,PRKCB,CAMK2G,CCKBR,SST,GNAI2,SLC9A4,CALML4,CFTR,ATP1B3
KEGG	PPAR signaling pathway	KEGG:03320	1.74e-08	7.75824	72	9313	49	27054	ILK,CPT2,SLC27A2,SLC27A5,FABP6,PLIN1,CPT1B,PPARD,ACOX1,PPARA,PLTP,ME3,CPT1A,UCP1,RXRB,SCP2,PCK1,SLC27A6,SLC27A4,GK2,PLIN5,ACSBG1,ACSBG2,CPT1C,ACSL4,NR1H3,ACOX3,ACSL6,PLIN2,FABP3,LOC101116841,HMGCS2,SCD,LPL,PLIN4,FADS2,LOC101119853,LOC101111528,ACAA1,OLR1,AQP7,ADIPOQ,EHHADH,FABP1,APOA2,LOC101115115,ACSL1,LOC101102230,FABP7
KEGG	Hematopoietic cell lineage	KEGG:04640	1.77e-08	7.75229	86	9313	56	27054	ITGAM,MME,IL11RA,LOC101109746,CD3G,ITGA2B,TFRC,ITGA6,ITGB3,CD44,THPO,ITGA3,CD22,CSF3R,IL1B,EPO,CD4,ITGA5,ANPEP,CD14,LOC101115509,DYA,LOC101110103,MS4A1,CD19,CD5,CD3D,CSF1R,IL4R,CD24,ITGA2,CSF1,LOC101109219,CD34,FCGR1A,CSF2,LOC105605944,LOC101108696,CD1,IL1R2,IL2RA,TNF,CD2,LOC101115073,LOC101114089,CR2,IL7R,LOC443441,FCER2,FLT3,CD1E,LOC101115115,LOC443423,LOC101102230,LOC101114758,IL5RA
KEGG	GABAergic synapse	KEGG:04727	1.78e-08	7.74963	82	9313	54	27054	ADCY7,KCNJ6,GABRQ,GABRA3,CACNA1D,GLS,SLC12A5,SRC,ADCY9,CACNA1A,PRKCG,GNB3,ADCY8,GABBR1,GLS2,SLC6A1,SLC38A5,SLC32A1,PRKACA,ADCY6,CACNA1C,ADCY2,SLC38A3,SLC6A12,CACNA1F,SLC6A13,SLC6A11,GABRD,ADCY1,ADCY3,GNB4,ADCY4,TRAK2,GABRR1,GABRR2,GABRA5,GAD1,ABAT,PRKCA,GABRB2,NSF,GABARAP,GAD2,GABRR3,PRKCB,GLUL,GNAI2,GABBR2,GABRA1,SLC38A1,GABRG3,SLC38A2,PLCL1,GABRA2
KEGG	ErbB signaling pathway	KEGG:04012	1.78e-08	7.74963	78	9313	52	27054	PLCG2,GSK3B,PTK2,JUN,ELK1,ABL2,STAT5A,NRAS,SRC,ERBB2,CAMK2A,PRKCG,PAK6,CDKN1A,MAP2K2,STAT5B,EGFR,MTOR,CAMK2D,HBEGF,PIK3CD,MAPK3,NCK1,NCK2,PLCG1,PAK5,SHC4,ARAF,BAD,PAK2,SHC2,RPS6KB2,TGFA,BRAF,PIK3CB,SHC3,RPS6KB1,PAK3,CBL,CRK,PRKCA,PRKCB,ERBB3,CAMK2G,CBLB,RAF1,PIK3R1,GAB1,AKT3,CDKN1B,EIF4EBP1,HRAS
KEGG	Necroptosis	KEGG:04217	1.88e-08	7.72526	128	9313	76	27054	TYK2,CHMP4C,SPATA2L,FTH1,SMPD1,TNFAIP3,HSP90AA1,VPS4B,SHARPIN,STAT2,ZBP1,STAT5A,PLA2G4B,CAPN1,PLA2G4E,CAMK2A,BAX,STAT5B,STAT3,PYGL,STAT6,BPHL,JAK1,PYGB,CAMK2D,RNF31,LOC101105208,CHMP1A,IL1B,PPID,IFNGR2,IFNAR2,XIAP,PARP1,CAPN2,TICAM1,LOC101123292,TRADD,SQSTM1,RBCK1,CHMP7,CYLD,FADD,LOC101102963,CHMP2A,BIRC3,HSP90AB1,JAK3,PLA2G4D,PLA2G4F,DNM1L,AIFM1,TNF,CAMK2G,GLUL,GLUD1,TNFRSF1A,STAT1,USP21,FAF1,RI…
KEGG	Glycine, serine and threonine metabolism	KEGG:00260	2.11e-08	7.67602	37	9313	30	27054	ALAS1,PSPH,GATM,SDS,CBS,GLDC,GNMT,SDSL,CHDH,SHMT1,CTH,DMGDH,LOC101113086,MAOA,SHMT2,AGXT2,GRHPR,BHMT,DAO,PHGDH,GLYCTK,LOC101113775,PIPOX,AMT,BPGM,ALAS2,LOC101118164,GCAT,MAOB,AOC2
KEGG	Yersinia infection	KEGG:05135	2.14e-08	7.67004	124	9313	74	27054	GSK3B,PTK2,JUN,PIP5K1A,ARPC1B,IRF3,PKN1,ARHGEF12,MAP2K6,SRC,ACTB,FN1,MAP2K3,LOC101112639,MAP2K2,BAIAP2,VAV2,ACTR3B,ARHGEF28,PIK3CD,LOC101105208,MAPK3,NFKB1,IL1B,PLCG1,VAV1,MAPK14,FOS,MAPK12,PIP5K1C,CD4,IL10,WAS,ITGA5,IKBKG,WIPF2,TICAM1,IRAK1,WIPF1,PIK3CB,ROCK1,RAC3,ACTG1,NFATC3,RELA,ARF6,CHUK,CRK,PTK2B,MEFV,MAPK13,ELMO2,ARPC4,TBK1,TNF,ARPC1A,PIK3R1,GIT2,PIP5K1B,DOCK1,AKT3,WASL,LCK,LAT,RHOA,NFKBIA…
KEGG	Measles	KEGG:05162	2.27e-08	7.64315	122	9313	73	27054	TYK2,GSK3B,JUN,TNFAIP3,CD3G,MSN,IRF3,STAT2,STAT5A,CCNE1,EIF2AK4,CDK2,BAX,STAT5B,RCHY1,STAT3,JAK1,PIK3CD,MX2,RACK1,NFKB1,IL1B,HSPA2,MAVS,IRF7,FOS,IL2RG,BAD,IFNAR2,IKBKE,FCGR2B,CDK4,IKBKG,HSPA8,LOC101102057,IRAK1,CASP9,TRADD,PIK3CB,EIF2AK3,FADD,TRAF3,CCND2,LOC101102963,CDK6,CD3D,RELA,JAK3,CHUK,BCL2L1,EIF3H,CASP3,TP73,HSPA1L,MX1,TBK1,IL2RA,CBLB,STAT1,PIK3R1,CSNK2A1,LOC101103872,IL12B,AKT3,LOC1011073…
KEGG	Cholinergic synapse	KEGG:04725	2.74e-08	7.56217	95	9313	60	27054	ADCY7,PIK3R6,KCNJ6,SLC5A7,ITPR2,CACNA1D,PLCB3,KCNQ2,CHRNB2,NRAS,ADCY9,KCNQ5,CACNA1A,CAMK2A,PRKCG,GNB3,ADCY8,FYN,PRKACA,CAMK2D,ADCY6,PIK3CD,CACNA1C,CHAT,ADCY2,MAPK3,ACHE,FOS,CACNA1F,PIK3R5,CREB3L3,ADCY1,ATF4,PLCB2,CHRNA4,ADCY3,CHRM4,GNB4,ADCY4,PIK3CB,CREB3L1,PLCB1,KCNQ4,KCNJ2,PLCB4,ITPR1,PRKCA,PRKCB,CAMK2G,PIK3R1,GNAI2,AKT3,CHRM2,CHRNB4,KCNJ12,CREB3L4,HRAS,PIK3CG,CREB3,GNA11
KEGG	Choline metabolism in cancer	KEGG:05231	2.92e-08	7.53481	91	9313	58	27054	SLC5A7,JUN,PIP5K1A,TSC2,PLA2G4B,SLC22A5,NRAS,PLA2G4E,PRKCG,MAP2K2,SLC22A1,SLC22A2,EGFR,MTOR,SLC44A5,PIK3CD,MAPK3,PDGFD,PLCG1,PLD2,FOS,PIP5K1C,WAS,RPS6KB2,TSC1,SLC44A2,SLC22A4,PDGFB,RALGDS,SLC22A3,DGKK,PIK3CB,RAC3,GPCPD1,PDGFRB,RPS6KB1,SLC44A3,PLA2G4D,PLA2G4F,DGKG,PRKCA,DGKA,PDGFRA,DGKI,PRKCB,RAF1,PIK3R1,PLD1,PIP5K1B,AKT3,SP1,HIF1A,WASF2,EIF4EBP1,SLC44A4,HRAS,PCYT1A,SLC44A1
KEGG	Adipocytokine signaling pathway	KEGG:04920	3.04e-08	7.51709	67	9313	46	27054	TNFRSF1B,PRKCQ,CAMKK2,CPT1B,LEP,IRS1,SLC2A1,NFKBIE,PRKAB1,PPARA,ACACB,IRS4,STK11,CPT1A,STAT3,MTOR,ADIPOR1,RXRB,PCK1,NFKB1,ADIPOR2,ACSBG1,ACSBG2,CPT1C,IKBKG,PRKAB2,ACSL4,SOCS3,TRADD,ACSL6,PRKAA2,RELA,CHUK,POMC,TNF,TNFRSF1A,G6PC2,AKT3,PRKAG3,PPARGC1A,ADIPOQ,AGRP,NFKBIA,LOC101115115,ACSL1,LOC101102230
KEGG	Th1 and Th2 cell differentiation	KEGG:04658	3.24e-08	7.49009	75	9313	50	27054	TYK2,JUN,LOC101109746,PRKCQ,CD3G,TBX21,JAG1,DLL4,NOTCH3,STAT5A,IL12RB1,NFKBIE,LOC101112639,STAT5B,STAT6,JAK1,MAPK3,NFKB1,PLCG1,IFNGR2,MAPK14,FOS,MAPK12,IL2RG,DLL3,CD4,NOTCH2,IKBKG,IL12RB2,DYA,NFATC3,CD3D,RELA,JAK3,CHUK,IL4R,LOC101109219,MAPK13,LOC101108696,IL2RA,STAT1,LOC101115073,IL12B,LCK,LAT,NFKBIA,IFNGR1,LOC101114758,IFNG,PPP3CC
KEGG	Peroxisome	KEGG:04146	3.24e-08	7.49009	77	9313	51	27054	DECR2,CAT,SLC27A2,ABCD4,ACOT8,AGPS,PEX11G,ACOX1,HACL1,NUDT19,IDH1,ECH1,MLYCD,PEX16,LOC101106409,EPHX2,SCP2,GNPAT,PEX6,PEX14,MPV17L2,IDH2,HAO1,ACSL4,NOS2,ACOX3,ACSL6,PEX5L,LOC101119050,SLC25A17,PRDX1,DAO,PRDX5,PECR,PEX5,PMVK,XDH,CRAT,FAR2,PIPOX,HMGCL,PEX11B,PEX7,ACAA1,PEX13,EHHADH,PEX1,HSD17B4,PEX11A,PHYH,ACSL1
KEGG	Longevity regulating pathway - multiple species	KEGG:04213	3.76e-08	7.42517	52	9313	38	27054	ADCY7,HDAC1,IGF1R,CAT,NRAS,ADCY9,IRS1,FOXO3,ADCY8,PRKAB1,IRS4,INSR,MTOR,PRKACA,SIRT1,ADCY6,PIK3CD,ADCY2,RPTOR,HSPA2,RPS6KB2,ADCY1,PRKAB2,HSPA8,ATG5,AKT1S1,ADCY3,ADCY4,PIK3CB,RPS6KB1,PRKAA2,HSPA1L,CLPB,HDAC2,PIK3R1,AKT3,PRKAG3,HRAS
KEGG	Cocaine addiction	KEGG:05030	4.37e-08	7.35967	43	9313	33	27054	GRIN2C,DDC,JUN,LOC101115640,DRD2,ATF6B,PPP1R1B,PRKACA,GRIN2B,NFKB1,DLG4,FOSB,GRM3,CDK5R1,CREB3L3,ATF4,CDK5,GRIN3A,MAOA,SLC18A2,RGS9,CREB3L1,GRIN3B,RELA,SLC18A1,GRIN2A,GNAI2,PDYN,MAOB,CREB3L4,DRD1,ATF2,CREB3
KEGG	Lysine degradation	KEGG:00310	4.52e-08	7.34496	56	9313	40	27054	KMT5A,KMT2B,HYKK,EHMT2,SEC61A2,AASS,SUV39H1,KMT2E,PHYKPL,ALDH2,KMT5B,PRDM6,SETMAR,KMT2D,DOT1L,KMT2A,ACAT2,TMLHE,NSD1,KMT2C,COLGALT2,PLOD3,MECOM,SUV39H2,DLST,GCDH,SMYD1,ALDH16A1,HADHA,PIPOX,ALDH3A2,ALDH9A1,EZH1,LOC101101875,EHHADH,SETDB1,ACAT1,BBOX1,SETDB2,PLOD2
KEGG	Diabetic cardiomyopathy	KEGG:05415	5.25e-08	7.27959	177	9313	97	27054	TGFB2,ATP2A1,NDUFA8,CPT2,GSK3B,TNNI3,NDUFS7,MMP9,REN,PDK4,NDUFA10,CPT1B,ATP2A2,LOC101102327,PLCB3,IRS1,SLC2A1,ND6,CAMK2A,PRKCG,LOC101110095,MMP2,TGFB1,PPARA,GFPT2,LOC101106452,NCF4,G6PD,INSR,MTOR,PPP1CA,PPP1CB,ACE,NOS3,SMAD3,CAMK2D,NDUFS2,PIK3CD,NDUFV3,TGFB3,NFKB1,LOC101121538,SDHA,MAPK14,MAPK12,GAPDH,PARP1,SMAD2,NCF1,ND4L,ATP2A3,PLCB2,NDUFS3,COL3A1,COL1A2,PIK3CB,COL1A1,GFPT1,PLCB1,RELA,PDHB,LOC1…
KEGG	Acute myeloid leukemia	KEGG:05221	5.39e-08	7.26824	62	9313	43	27054	ITGAM,RUNX1T1,MPO,STAT5A,PER2,PPARD,NRAS,MAP2K2,STAT5B,PML,STAT3,MTOR,PIK3CD,MAPK3,NFKB1,PIM1,ARAF,BAD,RPS6KB2,CD14,TCF7L1,IKBKG,BRAF,DUSP6,RARA,PIK3CB,JUP,RPS6KB1,CCNA1,RELA,CSF1R,CHUK,FCGR1A,CSF2,RAF1,PIK3R1,AKT3,LEF1,FLT3,BCL2A1,EIF4EBP1,HRAS,PIM2
KEGG	Cytokine-cytokine receptor interaction	KEGG:04060	5.58e-08	7.25345	237	9313	123	27054	TNFRSF1B,LIFR,TGFB2,IL11RA,CXCR4,CNTFR,TNFRSF13B,IL17RC,TNFRSF8,LEP,GDF2,GDF10,BMP2,IL12RB1,IL21R,CX3CL1,TGFB1,THPO,ACVR2B,IL6ST,CCL28,CRLF2,GDF5,CXCR1,CSF2RB,IL16,IL34,INHBA,CXCL16,IL1RL2,TNFRSF4,TGFB3,IL18R1,CSF3R,IL15RA,BMPR2,ACVR1,IL1B,IFNGR2,IFNLR1,TNFRSF21,CXCR5,EPO,XCL1,IL2RG,CCL27,IFNAR2,CD4,IL10,BMP4,IL27RA,TNFRSF19,TNFRSF25,IL17RE,IL17A,CCR9,MPL,PRP2,IL12RB2,LOC101115509,TNFSF12,RELT,LO…
KEGG	PD-L1 expression and PD-1 checkpoint pathway in cancer	KEGG:05235	5.81e-08	7.23582	80	9313	52	27054	JUN,PRKCQ,CD3G,MAP2K6,RASGRP1,NRAS,NFKBIE,MAP2K3,LOC101112639,MAP2K2,STAT3,EGFR,MTOR,JAK1,PIK3CD,MAPK3,NFKB1,PLCG1,IFNGR2,MAPK14,FOS,BATF,MAPK12,CD4,RPS6KB2,IKBKG,TICAM1,PIK3CB,NFATC3,RPS6KB1,MAP3K3,CD3D,RELA,CHUK,MAPK13,PTEN,PDCD1,STAT1,RAF1,PIK3R1,CSNK2A1,AKT3,LCK,LAT,NFKBIA,EML4,HIF1A,IFNGR1,TLR2,HRAS,IFNG,PPP3CC
KEGG	Herpes simplex virus 1 infection	KEGG:05168	8.31e-08	7.08057	243	9313	125	27054	POU2F1,TYK2,SYK,ZNF79,LOC101109746,TSC2,ZNF41,IRF3,ZNF169,STAT2,ZNF689,ZNF432,ITGB3,TAPBP,SRC,DAXX,EIF2AK4,POU2F3,BAX,ZNF768,ZNF792,PML,SRPK1,TAP2,MTOR,PPP1CA,PPP1CB,JAK1,HCFC1,EIF2B1,LOC101117055,PIK3CD,EIF2B4,NFKB1,IL1B,LOC101123536,LOC101109384,TMEM173,IFNGR2,MAVS,ZFP90,ZNF114,IRF7,SRSF1,ZFP69,BAD,IFNAR2,IKBKE,ZFP57,ITGA5,ZNF304,LOC101105270,TSC1,IKBKG,ZNF12,SOCS3,TICAM1,IRAK1,SRSF6,CASP9,TRAD…
KEGG	TNF signaling pathway	KEGG:04668	1.09e-07	6.96403	104	9313	63	27054	TNFRSF1B,MAP3K14,JUN,TNFAIP3,MMP9,JAG1,MAP2K6,BAG4,ATF6B,CX3CL1,MAP2K3,MMP14,ICAM1,EDN1,BPHL,PIK3CD,MAPK3,IL18R1,NFKB1,IL1B,MAPK14,FOS,MAPK12,BCL3,NOD2,VEGFC,RPS6KA5,TRAF1,IKBKG,IRF1,CREB3L3,ATF4,SOCS3,TRADD,TAB3,PIK3CB,CREB3L1,FADD,TRAF3,RELA,BIRC3,CHUK,CSF1,DNM1L,CASP3,CSF2,MAPK13,CASP7,TNF,TNFRSF1A,PIK3R1,RIPK3,AKT3,MLKL,MMP3,NFKBIA,ITCH,CREB3L4,TRAF5,ATF2,LOC101113636,CREB3,LOC101114226
KEGG	Circadian entrainment	KEGG:04713	1.09e-07	6.96403	79	9313	51	27054	ADCY7,GRIN2C,KCNJ6,LOC101115640,LOC101108001,CACNA1D,RYR3,PER2,CALM3,PLCB3,ADCY9,GRIA3,CAMK2A,PRKCG,GNB3,RYR1,ADCY8,ADCYAP1R1,PRKACA,GRIN2B,CAMK2D,ADCY6,CACNA1C,ADCY2,MAPK3,FOS,RPS6KA5,GRIA1,KCNJ9,MTNR1B,ADCY1,PER1,NOS1,PLCB2,ADCY3,GNB4,ADCY4,PER3,PLCB1,GRIA4,ADCY10,PLCB4,ITPR1,PRKCA,PRKCB,CAMK2G,GRIN2A,PRKG1,PRKG2,GNAI2,CALML4
KEGG	Adherens junction	KEGG:04520	1.12e-07	6.94967	67	9313	45	27054	PARD3,IGF1R,PTPRM,CDH1,TJP1,ACP1,CTNNA1,SRC,ERBB2,NECTIN4,PTPRB,ACTB,BAIAP2,FYN,INSR,EGFR,LMO7,SMAD3,MAPK3,PTPRF,SNAI1,NLK,WAS,PTPN1,CTNND1,TCF7L1,CREBBP,VCL,EP300,ACTN4,ACTN1,RAC3,IQGAP1,ACTG1,PTPRJ,MET,SSX2IP,CSNK2A1,SNAI2,FGFR1,WASL,RHOA,LEF1,WASF2,CTNNB1
KEGG	mTOR signaling pathway	KEGG:04150	1.12e-07	6.94967	130	9313	75	27054	LPIN3,GSK3B,IGF1R,FZD9,SEC13,TSC2,LPIN2,FNIP1,STRADA,NRAS,IRS1,DVL1,PRKCG,ATP6V1B2,MAP2K2,DVL2,WNT1,STK11,INSR,MTOR,ATP6V1B1,WNT2,FLCN,SKP2,LRP5,PIK3CD,MAPK3,RPTOR,WDR59,LPIN1,RPS6KB2,TSC1,ULK1,BRAF,FZD4,AKT1S1,DDIT4,PIK3CB,TTI1,WNT11,WNT8B,LRP6,ATP6V1G3,RPS6KB1,PRKAA2,SLC3A2,NPRL2,CHUK,PRKCA,PTEN,STRADB,PRKCB,WNT10A,TNF,ATP6V1H,MIOS,TNFRSF1A,ATP6V1E1,RAF1,PIK3R1,WNT16,AKT3,CAB39L,RHOA,CLIP1,SLC3…
KEGG	Serotonergic synapse	KEGG:04726	1.12e-07	6.94902	102	9313	62	27054	KCNJ6,DDC,HTR3A,LOC101115640,ALOX12B,ITPR2,CACNA1D,PLA2G4B,PLCB3,HTR1E,NRAS,PLA2G4E,CACNA1A,LOC101121563,PRKCG,GNB3,LOC101105651,RAPGEF3,LOC101123171,PRKACA,HTR1D,CACNA1C,MAPK3,LOC101106121,ARAF,ALOX12,ALOX5,DUSP1,CACNA1F,KCNJ9,PLCB2,BRAF,PTGS1,MAOA,GNB4,SLC6A4,SLC18A2,HTR4,PLCB1,HTR1B,HTR1A,PLA2G4D,PLA2G4F,PLCB4,ITPR1,SLC18A1,CASP3,PRKCA,LOC101104943,LOC101107486,GABRB2,HTR6,PRKCB,ALOX15B,RAF1,G…
KEGG	Oocyte meiosis	KEGG:04114	1.12e-07	6.94902	102	9313	62	27054	ADCY7,STAG3,ANAPC1,IGF1R,PLK1,ANAPC7,AR,ESPL1,ITPR2,PPP2R1B,FBXW11,PPP2R5C,CALM3,CPEB3,ADCY9,CCNE1,SMC1A,CAMK2A,CDK2,CPEB1,YWHAQ,ADCY8,PPP2R5A,PPP1CA,PPP1CB,PRKACA,CAMK2D,SGO1,ADCY6,ADCY2,ANAPC5,MAPK3,YWHAB,MAPK14,MAPK12,PKMYT1,CDC25C,ADCY1,ADCY3,CPEB4,BTRC,SPDYA,CDK1,ADCY4,CDC23,PPP2R5B,ITPR1,MAPK13,BUB1,AURKA,REC8,CAMK2G,CUL1,CDKL3,MAD2L1,CDC20,CALML4,RPS6KA3,PPP2R1A,CPEB2,SMC3,PPP3CC
KEGG	Basal cell carcinoma	KEGG:05217	1.54e-07	6.81192	50	9313	36	27054	GSK3B,AXIN1,FZD9,KIF7,GLI3,BMP2,DVL1,PTCH1,APC2,CDKN1A,GADD45B,BAX,DVL2,WNT1,SMO,DDB2,WNT2,GLI2,GLI1,HHIP,BMP4,TCF7L1,PTCH2,FZD4,SUFU,WNT11,WNT8B,APC,WNT10A,POLK,WNT16,BAK1,LEF1,TP53,CTNNB1,WNT5A
KEGG	Prion disease	KEGG:05020	1.86e-07	6.7309	220	9313	114	27054	GRIN2C,NDUFA8,PSMD14,GSK3B,PSMC1,PSMC3,NDUFS7,TUBB1,C7,PSMA2,ITPR2,PSMD11,NDUFA10,C1QA,CACNA1D,C8A,RYR3,LOC101102327,PSMD8,LOC101116286,ND6,LOC101110095,RYR1,ATF6B,PSMB7,PSMD2,PSMB5,BAX,ADRM1,LOC101106452,NCF4,KLC4,FYN,MCU,PRKACA,GRIN2B,NDUFS2,PIK3CD,NDUFV3,CACNA1C,MAPK3,KLC2,LOC101121538,IL1B,HSPA2,SDHA,MAPK14,MAPK12,PSMB1,BAD,CACNA1F,TUBA4A,NCF1,ND4L,CREB3L3,ATF4,HSPA8,GRIN3A,NDUFS3,PSMD3,CASP9…
KEGG	RNA transport	KEGG:03013	2.72e-07	6.56567	141	9313	79	27054	CASC3,UPF3A,GLE1,SEC13,GEMIN8,NUP93,FXR2,KPNB1,TGS1,EIF3A,PABPC4,ACIN1,EIF4G1,NUP214,RANGAP1,FMR1,EIF2B1,EIF2B4,NDC1,LOC101123536,NUP98,RPP21,RANBP2,NUP205,XPOT,NUP160,CYFIP2,RPP40,POM121L2,NCBP1,PYM1,EIF3I,XPO5,GEMIN6,ELAC2,CYFIP1,RAN,NUP107,GEMIN5,NUP85,NUP58,THOC5,GEMIN4,NUP153,NUP188,TPR,EIF5B,EIF3H,EIF3D,NUP62,EIF2B2,RPP38,DDX20,EIF4A3,THOC1,LOC101111733,NXF1,EEF1A2,SUMO3,NUP54,SENP2,RNPS1,N…
KEGG	Morphine addiction	KEGG:05032	3.24e-07	6.48968	83	9313	52	27054	ADCY7,KCNJ6,GABRQ,PDE1B,GABRA3,LOC101115640,PDE4B,PDE11A,ADCY9,CACNA1A,PRKCG,GNB3,ADCY8,GABBR1,PDE1C,GRK3,ARRB1,SLC32A1,PRKACA,PDE3B,ADCY6,ADCY2,GRK5,GRK6,GABRD,KCNJ9,PDE3A,ADCY1,ADCY3,GNB4,PDE4C,ADCY4,PDE8B,ARRB2,GABRR1,GABRR2,GABRA5,PDE8A,PRKCA,GABRB2,PDE10A,GABRR3,PRKCB,GRK4,PDE7B,GNAI2,GABBR2,GABRA1,DRD1,GABRG3,PDE2A,GABRA2
KEGG	Bile secretion	KEGG:04976	3.5e-07	6.45643	79	9313	50	27054	ADCY7,LOC101106534,SLC9A1,LOC101109626,SLC27A5,LOC101115640,LOC101118398,ABCB11,ADCY9,SLC2A1,LOC101112460,HMGCR,ATP1A3,SLC4A5,ADCY8,SLC22A1,LOC101106409,ATP1B2,EPHX1,PRKACA,ADCY6,SLC9A3,ADCY2,LOC101119842,ATP1B4,SLC5A1,ATP1A1,ABCG8,ABCG5,ABCC3,ADCY1,ADCY3,SCTR,NCEH1,ADCY4,SCARB1,LOC101116841,LDLR,SLC22A7,ATP1A2,AQP9,NR0B2,LOC101109370,UGT1A1,AQP8,UGT2B7,LOC101107772,CFTR,ABCG2,ATP1B3
KEGG	Long-term depression	KEGG:04730	3.56e-07	6.44795	53	9313	37	27054	IGF1R,LOC101115640,ITPR2,PPP2R1B,PLA2G4B,PLCB3,NRAS,PLA2G4E,GRIA3,CACNA1A,PRKCG,RYR1,CRHR1,MAP2K2,MAPK3,ARAF,GRIA1,NOS1,PLCB2,BRAF,PLCB1,PLA2G4D,PLA2G4F,PLCB4,ITPR1,PRKCA,PRKCB,LYN,CDKL3,PRKG1,RAF1,PRKG2,GNAI2,PPP2R1A,HRAS,GRID2,GNA11
KEGG	GnRH secretion	KEGG:04929	3.56e-07	6.44795	53	9313	37	27054	KCNJ6,ITPR2,CACNA1D,PLCB3,NRAS,PRKCG,KCNN3,MAP2K2,GABBR1,HCN2,ARRB1,KCNN1,PIK3CD,CACNA1C,MAPK3,GNRH1,CACNA1F,KCNJ9,HCN3,PLCB2,PIK3CB,ESR2,ARRB2,PLCB1,PLCB4,ITPR1,PRKCA,PRKCB,TRPC5,TRPC4,RAF1,PIK3R1,LHB,AKT3,GABBR2,HRAS,GNA11
KEGG	Inflammatory bowel disease	KEGG:05321	3.84e-07	6.4159	57	9313	39	27054	TGFB2,JUN,LOC101109746,TBX21,RORC,IL12RB1,IL21R,TGFB1,STAT3,STAT6,SMAD3,TGFB3,IL18R1,NFKB1,IL1B,IFNGR2,IL2RG,IL10,NOD2,SMAD2,IL17A,IL12RB2,DYA,RELA,IL4R,LOC101109219,LOC101108696,TLR5,TNF,STAT1,LOC101115073,IL17F,IL12B,FOXP3,IFNGR1,TLR2,LOC101114758,IFNG,IL18RAP
KEGG	Glioma	KEGG:05214	3.94e-07	6.4044	65	9313	43	27054	PLCG2,IGF1R,CALM3,NRAS,CAMK2A,PRKCG,CDKN1A,GADD45B,BAX,MAP2K2,DDB2,EGFR,MTOR,E2F3,CAMK2D,PIK3CD,MAPK3,CAMK1,PLCG1,SHC4,ARAF,SHC2,TGFA,CDK4,PDGFB,BRAF,PIK3CB,SHC3,PDGFRB,CDK6,PRKCA,PDGFRA,PTEN,PRKCB,CAMK2G,POLK,RAF1,PIK3R1,AKT3,BAK1,CALML4,TP53,HRAS
KEGG	B cell receptor signaling pathway	KEGG:04662	3.94e-07	6.4044	65	9313	43	27054	PLCG2,SYK,INPPL1,CD72,GSK3B,JUN,CD79A,NRAS,NFKBIE,INPP5D,CD79B,MAP2K2,VAV2,DAPP1,CD22,BTK,PIK3CD,MAPK3,NFKB1,VAV1,FOS,FCGR2B,PIK3AP1,IKBKG,PIK3CB,CARD11,RAC3,BLNK,CD19,NFATC3,RELA,CHUK,PRKCB,LYN,CR2,RAF1,PIK3R1,AKT3,NFKBIA,HRAS,RASGRP3,VAV3,PPP3CC
KEGG	Taste transduction	KEGG:04742	3.94e-07	6.4044	67	9313	44	27054	HTR3A,PDE1B,GABRA3,TAS2R16,KCNK5,SCNN1A,PLCB3,HTR1E,CALHM1,TAS2R39,P2RX2,CACNA1A,GNB3,ADCY8,LOC101123171,GABBR1,PDE1C,PRKACA,HTR1D,ADCY6,CACNA1C,PKD1L3,GNAT3,PLCB2,ADCY4,TAS2R38,PLCB1,PKD2L1,GABRA5,HTR1B,HTR1A,PLCB4,P2RY1,TAS1R1,TAS2R60,SCN3A,GABBR2,GABRA1,SCN2A,LOC101102056,LOC101122747,TAS2R7,GABRA2,HTR1F
KEGG	Retrograde endocannabinoid signaling	KEGG:04723	4.89e-07	6.31104	127	9313	72	27054	ADCY7,NDUFA8,KCNJ6,GABRQ,NDUFS7,GABRA3,MGLL,ITPR2,NDUFA10,CACNA1D,PLCB3,ADCY9,GRIA3,ND6,CACNA1A,PRKCG,GNB3,ADCY8,ABHD6,SLC17A8,SLC32A1,PRKACA,ADCY6,NDUFS2,SLC17A6,NDUFV3,CACNA1C,ADCY2,MAPK3,DAGLB,MAPK14,MAPK12,CACNA1F,GRIA1,GABRD,KCNJ9,ND4L,ADCY1,PLCB2,NAPEPLD,ADCY3,NDUFS3,GNB4,ADCY4,SLC17A7,PLCB1,GABRR1,GABRR2,GABRA5,GRIA4,CNR1,ND2,LOC101103602,PLCB4,ITPR1,PRKCA,GABRB2,MAPK13,NDUFB8,GABRR3,PRKCB…
KEGG	Leukocyte transendothelial migration	KEGG:04670	4.96e-07	6.30447	103	9313	61	27054	ITGAM,PLCG2,PTK2,MMP9,CXCR4,MSN,OCLN,CTNNA1,CLDN1,PRKCG,CLDN2,ACTB,MMP2,ARHGAP35,JAM3,RAPGEF3,ICAM1,LOC101106452,NCF4,VAV2,PIK3CD,PLCG1,VAV1,CDH5,MAPK14,MAPK12,ITGAL,ARHGAP5,CTNND1,CLDN9,NCF1,VCL,ESAM,ACTN4,ITK,ACTN1,PIK3CB,ROCK1,MYL10,ACTG1,PECAM1,PRKCA,PTK2B,MAPK13,CLDN25,PRKCB,CLDN8,PIK3R1,GNAI2,NCF2,RHOA,CLDN4,RAPGEF4,CYBB,ITGB1,CTNNB1,CLDN10,LOC101113636,VAV3,ROCK2,LOC101114226
KEGG	Osteoclast differentiation	KEGG:04380	5.31e-07	6.27498	101	9313	60	27054	PLCG2,TYK2,SYK,TGFB2,MAP3K14,JUN,GAB2,STAT2,ITGB3,MAP2K6,SIRPA,TGFB1,LOC101106452,NCF4,FYN,FOSL2,JAK1,BTK,PIK3CD,MAPK3,NFKB1,IL1B,IFNGR2,MAPK14,FOSB,FOS,MAPK12,IFNAR2,CALCR,FCGR2B,NCF1,IKBKG,FOSL1,SOCS3,SQSTM1,PIK3CB,CYLD,BLNK,NFKB2,RELA,CSF1R,CHUK,CSF1,FHL2,FCGR1A,MAPK13,TNF,TNFRSF1A,STAT1,PIK3R1,AKT3,NCF2,LCK,NOX1,NFKBIA,LCP2,IFNGR1,ACP5,IFNG,PPP3CC
KEGG	Colorectal cancer	KEGG:05210	5.54e-07	6.25641	82	9313	51	27054	TGFB2,GSK3B,AXIN1,JUN,MSH2,NRAS,APC2,TGFB1,CDKN1A,GADD45B,BAX,MAP2K2,DDB2,EGFR,MTOR,SMAD3,RALB,PIK3CD,MAPK3,TGFB3,BCL2L11,FOS,MSH3,ARAF,BAD,SMAD2,RPS6KB2,TGFA,TCF7L1,BRAF,RALGDS,CASP9,PIK3CB,RAC3,RPS6KB1,APC,CASP3,DCC,POLK,RAF1,PIK3R1,AKT3,MSH6,BAK1,APPL1,RHOA,LEF1,TP53,CTNNB1,HRAS,MLH1
KEGG	T cell receptor signaling pathway	KEGG:04660	6.5e-07	6.18738	95	9313	57	27054	GSK3B,MAP3K14,JUN,PRKCQ,CD3G,RASGRP1,NRAS,NFKBIE,PAK6,LOC101112639,MAP2K2,FYN,VAV2,PIK3CD,GRAP2,MAPK3,NCK1,NFKB1,NCK2,PLCG1,VAV1,MAPK14,PAK5,FOS,MAPK12,CD4,IL10,PAK2,CDK4,IKBKG,ITK,PTPRC,PIK3CB,CARD11,NFATC3,CD3D,PAK3,RELA,CHUK,CSF2,MAPK13,CTLA4,PDCD1,TNF,CBLB,RAF1,PIK3R1,AKT3,LCK,LAT,RHOA,NFKBIA,LCP2,HRAS,IFNG,VAV3,PPP3CC
KEGG	Pancreatic cancer	KEGG:05212	6.94e-07	6.15877	70	9313	45	27054	TGFB2,RALBP1,ERBB2,TGFB1,CDKN1A,GADD45B,BAX,DDB2,STAT3,EGFR,MTOR,JAK1,E2F3,SMAD3,RALB,PIK3CD,MAPK3,TGFB3,NFKB1,PLD2,ARAF,BAD,SMAD2,RPS6KB2,TGFA,CDK4,IKBKG,BRAF,RALGDS,CASP9,PIK3CB,RAC3,RPS6KB1,CDK6,RELA,CHUK,BCL2L1,STAT1,POLK,RAF1,PIK3R1,PLD1,AKT3,BAK1,TP53
KEGG	Thyroid hormone synthesis	KEGG:04918	7.21e-07	6.14189	66	9313	43	27054	ADCY7,TTR,TTF2,LOC101115640,LOC101118398,DUOX2,ITPR2,LRP2,PLCB3,ADCY9,PRKCG,ATF6B,ATP1A3,ADCY8,ATP1B2,CANX,PRKACA,PAX8,ADCY6,ADCY2,ATP1B4,ATP1A1,ASGR2,ALB,CREB3L3,ADCY1,ATF4,PLCB2,ADCY3,ADCY4,CREB3L1,TTF1,PLCB1,ATP1A2,PLCB4,ITPR1,PRKCA,PRKCB,SLC5A5,CREB3L4,ATF2,CREB3,ATP1B3
KEGG	Pancreatic secretion	KEGG:04972	7.78e-07	6.1088	89	9313	54	27054	ADCY7,ATP2A1,RAB8A,SLC9A1,LOC101115640,LOC101118398,ITPR2,ATP2A2,ATP2B2,PLA2G2F,PLCB3,ADCY9,LOC101107420,PRKCG,PLA2G2D,ATP1A3,ADCY8,PLA2G3,CEL,ATP2B3,ATP1B2,ADCY6,ADCY2,ATP1B4,SLC12A2,ATP1A1,CCKAR,LOC101112559,ADCY1,ATP2A3,PLCB2,ADCY3,SCTR,ADCY4,KCNMA1,PLCB1,ATP1A2,PLCB4,ITPR1,LOC101117326,PRKCA,PNLIPRP2,CCK,PRKCB,ATP2B1,LOC101116249,TPCN2,CLCA2,RHOA,RAB11A,CFTR,ATP1B3,SLC26A3,CPB1
KEGG	Cell cycle	KEGG:04110	7.92e-07	6.1012	115	9313	66	27054	TGFB2,ANAPC1,GSK3B,HDAC1,MCM4,PLK1,MCM7,ANAPC7,ESPL1,CCNE1,SMC1A,CDK2,PRKDC,YWHAQ,TGFB1,CDKN1A,GADD45B,E2F3,SKP2,SMAD3,MCM3,TFDP2,ANAPC5,TGFB3,YWHAB,SFN,MCM5,RBL1,PKMYT1,CDC25A,CDC25C,SMAD2,CDK4,STAG2,CHEK2,CDC25B,CREBBP,EP300,ATM,BUB1B,CDK1,CCNB3,CDC23,CCND2,CCNA1,CDK6,RBL2,CDKN2D,BUB3,E2F5,BUB1,CUL1,CDC14B,HDAC2,WEE2,ORC6,MAD2L1,CDC6,RAD21,CDC20,CDKN1B,CDC7,ATR,TP53,MCM6,SMC3
KEGG	Galactose metabolism	KEGG:00052	8.43e-07	6.07426	30	9313	24	27054	GAA,MGAM,B4GALT2,PFKL,LCT,GALK1,PGM1,GALM,GLB1,HK3,GCK,HK1,HKDC1,HK2,AKR1B1,PFKM,MGAM2,G6PC2,B4GALT1,GLA,GALT,PGM2,GALE,GANC
KEGG	Aminoacyl-tRNA biosynthesis	KEGG:00970	9.59e-07	6.01817	41	9313	30	27054	MTFMT,HARS2,KARS,AARS,SARS,RARS2,GATB,MARS,SEPSECS,AARS2,GARS,NARS,VARS2,HARS,PARS2,TARSL2,YARS2,QARS,MARS2,WARS,YARS,FARSA,TARS,CARS2,TARS2,DARS2,IARS,NARS2,LARS2,EARS2
KEGG	Chronic myeloid leukemia	KEGG:05220	1.26e-06	5.89894	69	9313	44	27054	TGFB2,HDAC1,GAB2,STAT5A,NRAS,TGFB1,CDKN1A,GADD45B,BAX,MAP2K2,STAT5B,DDB2,E2F3,SMAD3,PIK3CD,MAPK3,TGFB3,NFKB1,SHC4,ARAF,BAD,SHC2,CDK4,IKBKG,MECOM,BRAF,PIK3CB,SHC3,CDK6,RELA,CBL,CHUK,BCL2L1,CRK,HDAC2,POLK,RAF1,PIK3R1,AKT3,BAK1,NFKBIA,CDKN1B,TP53,HRAS
KEGG	Glycolysis / Gluconeogenesis	KEGG:00010	1.38e-06	5.86016	61	9313	40	27054	ENO4,ACSS1,PGK1,ALDH2,ENO2,PFKL,ALDOA,MINPP1,ACSS2,PKLR,PGM1,PCK1,GALM,HK3,GPI,GCK,AKR1A1,GAPDH,HK1,ALDH3A1,HKDC1,LDHA,ADPGK,HK2,DLAT,GAPDHS,PDHB,PFKM,ALDH16A1,G6PC2,ENO1,ALDOB,ALDH3A2,FBP2,BPGM,ALDH9A1,TPI1,FBP1,PGM2,PGK2
KEGG	Pentose phosphate pathway	KEGG:00030	1.42e-06	5.84663	27	9313	22	27054	RGN,PFKL,ALDOA,G6PD,PRPS2,TKTL1,H6PD,RPE,PGM1,RPIA,GPI,PGLS,DERA,GLYCTK,PFKM,TKT,ALDOB,FBP2,PRPS1,FBP1,PGM2,PGD
KEGG	Neutrophil extracellular trap formation	KEGG:04613	1.51e-06	5.82086	139	9313	76	27054	ITGAM,PLCG2,SYK,HDAC1,HDAC10,MPO,ITGA2B,ITGB3,PLCB3,LOC101108868,SRC,PRKCG,ACTB,LOC101121553,LOC101121298,MAP2K2,LOC101106452,NCF4,MTOR,VWF,PIK3CD,LOC101122398,MAPK3,CLCN3,CLCN4,NFKB1,PLCG1,MAPK14,MAPK12,ITGAL,HDAC5,NCF1,FGA,PLCB2,HDAC7,LOC101123292,FGB,PIK3CB,BAC5,ACTG1,PLCB1,LOC101117912,HDAC8,RELA,LOC101112427,PLCB4,PRKCA,FCGR1A,MAPK13,PRKCB,AQP9,CATHL3,HDAC6,HDAC3,HDAC2,SELP,LOC101113632,AZU1…
KEGG	Neurotrophin signaling pathway	KEGG:04722	1.53e-06	5.81549	110	9313	63	27054	PLCG2,GSK3B,JUN,SH2B1,CALM3,NRAS,IRS1,FOXO3,NFKBIE,MAP3K1,CAMK2A,BAX,MAP2K2,ARHGDIB,PSEN1,CAMK2D,SORT1,PIK3CD,NTRK1,MAPK3,NFKB1,PLCG1,MAPK14,SHC4,MAPK12,BAD,MAGED1,RPS6KA5,SHC2,ATF4,BRAF,RIPK2,SH2B3,IRAK1,PIK3CB,SHC3,NTRK2,MAP2K5,MAPK7,MAP3K3,RELA,CRK,PRKCD,MAPK13,TP73,KIDINS220,IRAK2,MATK,CAMK2G,IRAK3,RAF1,PIK3R1,GAB1,AKT3,FASLG,RHOA,PSEN2,NFKBIA,CALML4,RPS6KA3,TP53,MAPKAPK2,HRAS
KEGG	Progesterone-mediated oocyte maturation	KEGG:04914	1.7e-06	5.77074	80	9313	49	27054	ADCY7,ANAPC1,IGF1R,PLK1,HSP90AA1,KIF22,ANAPC7,CPEB3,ADCY9,CDK2,CPEB1,ADCY8,PRKACA,PDE3B,ADCY6,PIK3CD,ADCY2,ANAPC5,MAPK3,MAPK14,MAPK12,ARAF,PKMYT1,CDC25A,CDC25C,CDC25B,ADCY1,BRAF,ADCY3,CPEB4,SPDYA,CDK1,ADCY4,PIK3CB,STK10,CCNB3,CDC23,CCNA1,HSP90AB1,MAPK13,BUB1,AURKA,RAF1,PIK3R1,MAD2L1,GNAI2,AKT3,RPS6KA3,CPEB2
KEGG	Other types of O-glycan biosynthesis	KEGG:00514	1.76e-06	5.75345	38	9313	28	27054	OGT,GALNT5,B4GALT2,GALNT10,C1GALT1,MFNG,GALNT14,GALNT6,POMT1,GALNT8,COLGALT2,PLOD3,GXYLT2,GALNT2,POFUT2,B3GLCT,GALNT15,GALNT11,B4GALT1,GALNT16,POGLUT1,GALNT3,GALNT12,ST6GAL1,B4GALT3,GALNT7,ST3GAL3,POFUT1
KEGG	Glycerophospholipid metabolism	KEGG:00564	1.84e-06	5.73471	93	9313	55	27054	LPIN3,PTDSS1,PLA2G15,LPIN2,GPD2,LPCAT1,PLA2G2F,PLA2G4B,PCYT2,PLA2G4E,GPAT4,LOC101107420,GPD1,PLA2G2D,PLA2G3,PNPLA6,PLPP4,PLB1,LPCAT3,LPGAT1,TAZ,CHAT,GNPAT,ACHE,PLD3,AGPAT1,ADPRM,PLD2,LPIN1,GPD1L,PLD4,PLA2G6,LPCAT2,DGKK,GPCPD1,PLA2G4D,CDIPT,PLA2G4F,DGKG,DGKA,ETNPPL,GPAT2,DGKI,AGPAT3,MBOAT1,PHOSPHO1,LPCAT4,ETNK1,LYPLA2,GPAT3,GPAM,PLD1,AGPAT5,CDS2,PCYT1A
KEGG	NF-kappa B signaling pathway	KEGG:04064	1.97e-06	5.70447	91	9313	54	27054	PLCG2,SYK,MAP3K14,TNFAIP3,PRKCQ,TRIM25,LOC101112639,GADD45B,ICAM1,BPHL,ERC1,BTK,CARD10,NFKB1,IL1B,PLCG1,XIAP,PARP1,TRAF1,CD14,IKBKG,ATM,TICAM1,IRAK1,TRADD,TAB3,CARD11,CYLD,PIAS4,BLNK,NFKB2,TRAF3,CD40,RELA,BIRC3,PLAU,CHUK,BCL2L1,PRKCB,LYN,TNF,TNFRSF1A,CARD14,CSNK2A1,LCK,LAT,LTB,BCL2A1,NFKBIA,DDX58,EDA2R,TRAF5,LOC101113636,LOC101114226
KEGG	African trypanosomiasis	KEGG:05143	2.35e-06	5.629	31	9313	24	27054	IDO1,PLCB3,PRKCG,ICAM1,NPPA,IL1B,IL10,IDO2,THOP1,PLCB2,LAMA4,PLCB1,PLCB4,KNG1,PRKCA,LOC101106199,PRKCB,TNF,LOC101108797,IL12B,FASLG,LOC101113636,IFNG,LOC101114226
KEGG	VEGF signaling pathway	KEGG:04370	2.56e-06	5.59161	52	9313	35	27054	PLCG2,SPHK2,PTK2,PLA2G4B,NRAS,SRC,PLA2G4E,SPHK1,PRKCG,MAP2K2,NOS3,PIK3CD,MAPK3,PLCG1,MAPK14,MAPK12,BAD,SH2D2A,SHC2,MAPKAPK3,CASP9,PIK3CB,RAC3,PLA2G4D,PLA2G4F,PRKCA,MAPK13,PRKCB,RAF1,PIK3R1,AKT3,KDR,MAPKAPK2,HRAS,PPP3CC
KEGG	Fatty acid metabolism	KEGG:01212	2.56e-06	5.59161	56	9313	37	27054	CPT2,CPT1B,PPT2,OXSM,ACACA,ACOX1,HACD2,CPT1A,SCP2,ACAT2,ACSBG1,ACSBG2,CPT1C,ACSL4,ACOX3,ACSL6,FASN,HSD17B12,ACAA2,SCD,ACADVL,LOC101112590,HADHA,MECR,FADS2,ELOVL1,ACSF3,MCAT,ELOVL5,ACAA1,EHHADH,FADS1,ELOVL6,HSD17B4,ACAT1,ACSL1,ACADS
KEGG	Melanoma	KEGG:05218	2.56e-06	5.59161	58	9313	38	27054	SPATA5,IGF1R,CDH1,NRAS,CDKN1A,GADD45B,BAX,MAP2K2,FGF8,DDB2,EGFR,E2F3,PIK3CD,MAPK3,PDGFD,FGF19,ARAF,BAD,CDK4,PDGFB,BRAF,PIK3CB,FGF6,PDGFRB,FGF22,CDK6,PDGFRA,PTEN,MET,POLK,RAF1,PIK3R1,FGFR1,AKT3,BAK1,HGF,TP53,HRAS
KEGG	Various types of N-glycan biosynthesis	KEGG:00513	3.24e-06	5.48923	35	9313	26	27054	DDOST,ALG9,MAN1A1,B4GALT2,B4GALNT4,B4GALNT3,MGAT2,MGAT4B,CHST9,HEXA,ALG3,HEXB,MAN1C1,MAN2A2,ALG12,LOC101112162,ALG13,STT3A,MGAT4A,B4GALT1,MGAT1,MAN2A1,ALG2,MAN1A2,B4GALT3,ST3GAL3
KEGG	Staphylococcus aureus infection	KEGG:05150	3.47e-06	5.45955	73	9313	45	27054	ITGAM,LOC101109746,C1QA,KRT18,ICAM1,LOC101123672,MBLA,KRT12,KRT9,LOC101118459,DSG1,FCAR,IL10,FCGR2B,ITGAL,KRT28,KRT27,CFB,KRT36,KRT15,BAC5,DYA,CFI,LOC101112427,MASP1,LOC101109219,LOC101112891,PLG,FCGR1A,LOC101108696,CATHL3,PTAFR,SELP,LOC101115073,K33,MBL2,KRT35,C1S,CFD,C5,KRT25,KRT40,C5AR1,LOC101114758,KRT24
KEGG	Cardiac muscle contraction	KEGG:04260	3.84e-06	5.41591	69	9313	43	27054	ATP2A1,CACNG6,TPM3,SLC9A1,TNNI3,CACNA2D2,LOC101118398,CACNB1,CACNA1D,ATP2A2,LOC101102327,MYH7,TPM4,LOC101110095,MYL3,ATP1A3,CACNG2,SLC8A3,ATP1B2,CACNA1C,ATP1B4,CACNA2D3,LOC101121538,ATP1A1,CACNG3,CACNB4,CACNA1F,CACNA2D1,TPM2,ATP2A3,CASQ2,CACNB2,CACNB3,SLC9A7,ATP1A2,LOC101113599,HRC,SLC9A6,LOC101121420,LOC101110664,TPM1,LOC101117965,ATP1B3
KEGG	Renal cell carcinoma	KEGG:05211	4.19e-06	5.37826	65	9313	41	27054	TGFB2,JUN,NRAS,SLC2A1,EGLN2,PAK6,TGFB1,CDKN1A,MAP2K2,FLCN,CUL2,ARNT2,PIK3CD,MAPK3,TGFB3,PAK5,ARAF,BAD,PAK2,PRCC,TGFA,CREBBP,EP300,PDGFB,BRAF,PIK3CB,ETS1,EGLN1,PAK3,CRK,ARNT,MET,EPAS1,RAF1,PIK3R1,FH,GAB1,AKT3,HGF,HIF1A,HRAS
KEGG	Glycerolipid metabolism	KEGG:00561	4.63e-06	5.33461	59	9313	38	27054	LPIN3,MGLL,LPIN2,ALDH2,GPAT4,LOC101122246,CEL,PLPP4,AGK,AGPAT1,GK2,AKR1A1,LPIN1,LIPG,DGKK,DGAT2,GLYCTK,LPL,DGKG,AKR1B1,DGKA,GPAT2,TKFC,PNLIPRP2,DGKI,ALDH16A1,AGPAT3,MBOAT1,LOC101122934,ALDH3A2,GPAT3,GLA,GPAM,ALDH9A1,LIPC,PNLIPRP3,AGPAT5,PNPLA3
KEGG	Cholesterol metabolism	KEGG:04979	4.65e-06	5.33246	45	9313	31	27054	NPC1,ABCB11,LRPAP1,SOAT2,LRP2,LRP1,MYLIP,PLTP,TSPO,SORT1,STARD3,ABCG8,ABCG5,LIPG,ABCA1,NCEH1,SCARB1,LOC101116841,LDLR,APOB,LPL,STAR,VAPA,LDLRAP1,LOC101111528,LIPC,ANGPTL3,APOA2,LOC101115115,LOC101102230,SOAT1
KEGG	Arginine and proline metabolism	KEGG:00330	4.75e-06	5.32303	47	9313	32	27054	PRODH2,GATM,PYCR1,AGMAT,ALDH2,SMOX,P4HA3,NOS3,AZIN2,GOT1L1,ARG1,NOS2,NOS1,MAOA,ODC1,P4HA2,CKM,ALDH18A1,DAO,ALDH16A1,CKMT2,ALDH3A2,ALDH9A1,SMS,CNDP2,HOGA1,L3HYPDH,MAOB,LOC101112287,GOT2,OAT,ARG2
KEGG	Arginine biosynthesis	KEGG:00220	4.94e-06	5.30657	18	9313	16	27054	ASL,GLS,GLS2,GPT2,NOS3,ASS1,NAGS,GOT1L1,ARG1,NOS2,NOS1,GLUL,GLUD1,CPS1,GOT2,ARG2
KEGG	Alanine, aspartate and glutamate metabolism	KEGG:00250	5.88e-06	5.23066	32	9313	24	27054	ADSL,ASL,GLS,GFPT2,GLS2,GPT2,ASS1,CAD,GOT1L1,RIMKLB,AGXT2,GFPT1,GAD1,ABAT,ASNS,GAD2,RIMKLA,GLUL,GLUD1,CPS1,ADSS,ALDH5A1,GOT2,ASRGL1
KEGG	Fructose and mannose metabolism	KEGG:00051	5.88e-06	5.23066	32	9313	24	27054	TSTA3,PFKL,PFKFB2,ALDOA,GMPPA,HK3,PFKFB3,SORD,HK1,ENOSF1,HKDC1,HK2,PFKFB4,MPI,AKR1B1,PFKM,PFKFB1,TKFC,ALDOB,FBP2,KHK,TPI1,FBP1,PMM2
KEGG	Bacterial invasion of epithelial cells	KEGG:05100	6.73e-06	5.17184	68	9313	42	27054	ILK,PTK2,CDH1,ARPC1B,CTNNA1,HCLS1,SRC,ACTB,FN1,ACTR3B,PIK3CD,ARHGAP10,SHC4,ELMO3,ARHGEF26,ITGA5,SHC2,VCL,DNM1,PIK3CB,SHC3,ACTG1,CLTB,DNM2,CLTC,CBL,CRK,ELMO2,ARPC4,MET,ARPC1A,CAV3,PIK3R1,GAB1,DOCK1,WASL,RHOA,CAV2,ITGB1,WASF2,CTNNB1,ACTR3
KEGG	Leishmaniasis	KEGG:05140	7.07e-06	5.15075	66	9313	41	27054	ITGAM,TGFB2,JUN,ELK1,LOC101109746,TGFB1,LOC101106452,NCF4,JAK1,MAPK3,TGFB3,NFKB1,IL1B,IFNGR2,MAPK14,FOS,MAPK12,IL10,NCF1,NOS2,IRAK1,DYA,RELA,LOC101109219,FCGR1A,MAPK13,LOC101108696,PRKCB,TNF,STAT1,EEF1A2,LOC101115073,IL12B,NCF2,CYBB,NFKBIA,IFNGR1,ITGB1,TLR2,LOC101114758,IFNG
KEGG	Long-term potentiation	KEGG:04720	8.39e-06	5.07614	58	9313	37	27054	GRIN2C,ITPR2,CALM3,PLCB3,NRAS,CAMK2A,PRKCG,ADCY8,RAPGEF3,MAP2K2,PPP1CA,PPP1CB,PRKACA,GRIN2B,CAMK2D,CACNA1C,MAPK3,ARAF,GRIA1,CREBBP,ADCY1,EP300,ATF4,PLCB2,BRAF,PLCB1,PLCB4,ITPR1,PRKCA,PRKCB,CAMK2G,GRIN2A,RAF1,CALML4,RPS6KA3,HRAS,PPP3CC
KEGG	Endometrial cancer	KEGG:05213	8.62e-06	5.06428	56	9313	36	27054	ILK,GSK3B,AXIN1,ELK1,CDH1,CTNNA1,NRAS,FOXO3,ERBB2,APC2,CDKN1A,GADD45B,BAX,MAP2K2,DDB2,EGFR,PIK3CD,MAPK3,ARAF,BAD,TCF7L1,BRAF,CASP9,PIK3CB,APC,PTEN,POLK,RAF1,PIK3R1,AKT3,BAK1,LEF1,TP53,CTNNB1,HRAS,MLH1
KEGG	Carbohydrate digestion and absorption	KEGG:04973	8.72e-06	5.05953	42	9313	29	27054	LOC101118398,MGAM,CACNA1D,PLCB3,LCT,ATP1A3,ATP1B2,PIK3CD,HK3,ATP1B4,GNAT3,SLC5A1,ATP1A1,HK1,HKDC1,PLCB2,HK2,PIK3CB,PLCB1,ATP1A2,PLCB4,SLC37A4,PRKCB,SLC2A5,MGAM2,G6PC2,PIK3R1,AKT3,ATP1B3
KEGG	N-Glycan biosynthesis	KEGG:00510	8.92e-06	5.04958	44	9313	30	27054	DDOST,ALG9,MAN1A1,B4GALT2,MGAT5B,MGAT2,MGAT4B,SRD5A3,ALG3,MAN1C1,MAN2A2,MGAT5,ALG12,GANAB,MOGS,ALG8,DPM1,ALG13,STT3A,MGAT4A,B4GALT1,MGAT1,MAN2A1,ALG2,DPAGT1,DPM3,MAN1A2,ST6GAL1,DOLK,B4GALT3
KEGG	Amino sugar and nucleotide sugar metabolism	KEGG:00520	9.06e-06	5.04296	48	9313	32	27054	UXS1,AMDHD2,GNE,TSTA3,HEXA,GALK1,GFPT2,GMPPA,HEXB,PGM3,RENBP,NAGK,PGM1,HK3,GNPDA1,GPI,GCK,HK1,HKDC1,LOC101109820,HK2,LOC101112162,GFPT1,MPI,LOC101106419,GALT,CHIA,PGM2,GNPDA2,PMM2,GALE,GNPNAT1
KEGG	Central carbon metabolism in cancer	KEGG:05230	1.18e-05	4.92847	67	9313	41	27054	GLS,NRAS,SLC2A1,ERBB2,PFKL,FGFR2,IDH1,MAP2K2,GLS2,SLC16A3,G6PD,EGFR,MTOR,SIRT3,PIK3CD,NTRK1,MAPK3,HK3,GCK,IDH2,HK1,HKDC1,LDHA,HK2,PIK3CB,PDGFRB,PDHB,PFKM,PDGFRA,PTEN,RET,MET,RAF1,PIK3R1,FGFR1,AKT3,FLT3,HIF1A,TP53,SIRT6,HRAS
KEGG	Primary immunodeficiency	KEGG:05340	1.23e-05	4.9088	31	9313	23	27054	RFX5,CD79A,TNFRSF13B,LOC101112639,TAP2,BTK,CIITA,RAG1,IL2RG,RFXANK,CD4,IKBKG,PTPRC,BLNK,TAP1,CD19,CD40,CD3D,JAK3,AICDA,IL7R,LCK,UNG
KEGG	RIG-I-like receptor signaling pathway	KEGG:04622	1.38e-05	4.85949	61	9313	38	27054	IRF3,SIKE1,PIN1,MAP3K1,TRIM25,BPHL,DHX58,NFKB1,TMEM173,MAVS,MAPK14,IRF7,MAPK12,IKBKE,TBKBP1,IKBKG,ATG5,TRADD,NLRX1,CYLD,FADD,TRAF3,LOC101102963,RELA,AZI2,CHUK,MAPK13,OTUD5,TKFC,TBK1,TNF,LOC101103872,IL12B,LOC101107340,NFKBIA,IFIH1,DDX58,RNF125
KEGG	C-type lectin receptor signaling pathway	KEGG:04625	1.4e-05	4.85405	89	9313	51	27054	PLCG2,SYK,MAP3K14,JUN,RRAS,STAT2,ITPR2,ARHGEF12,CALM3,NRAS,SRC,PIK3CD,LOC101105208,MAPK3,EGR2,NFKB1,IL1B,MAPK14,MAPK12,BCL3,IL10,IKBKE,IKBKG,IRF1,LOC101102057,NFATC4,PIK3CB,CYLD,NFKB2,NFATC3,RELA,PLK3,CHUK,ITPR1,PRKCD,MAPK13,TNF,CBLB,STAT1,RAF1,PIK3R1,IL12B,AKT3,RHOA,NFKBIA,MRAS,CALML4,MAPKAPK2,HRAS,LOC101117013,PPP3CC
KEGG	Glycosphingolipid biosynthesis - ganglio series	KEGG:00604	1.54e-05	4.81373	14	9313	13	27054	HEXA,ST3GAL1,HEXB,ST8SIA1,SLC33A1,GLB1,ST8SIA5,ST3GAL2,B3GALT4,LOC101112162,ST6GALNAC6,B4GALNT1,ST3GAL5
KEGG	Valine, leucine and isoleucine degradation	KEGG:00280	1.72e-05	4.76409	47	9313	31	27054	ALDH2,BCKDHA,AACS,PCCA,ACAT2,HIBCH,MCCC2,AGXT2,HIBADH,PCCB,ACAA2,HMGCS2,ABAT,BCAT1,LOC101102548,ACAD8,ALDH16A1,ALDH6A1,HADHA,HSD17B10,HMGCL,ALDH3A2,ACSF3,ALDH9A1,ACAA1,LOC101104808,EHHADH,AUH,BCAT2,ACAT1,ACADS
KEGG	Natural killer cell mediated cytotoxicity	KEGG:04650	1.93e-05	4.71373	92	9313	52	27054	PLCG2,SYK,NCR1,LOC101112292,LOC101103752,NRAS,PRKCG,LOC101108034,LOC101112639,MAP2K2,ICAM1,FYN,VAV2,LOC101113279,PIK3CD,LOC101117062,MAPK3,PLCG1,VAV1,IFNGR2,SHC4,ARAF,IFNAR2,ITGAL,SHC2,BRAF,MCP-3,PIK3CB,SHC3,RAC3,PRF1,LOC101102963,CASP3,PRKCA,PTK2B,CSF2,PRKCB,TNF,RAF1,PIK3R1,LOC101103872,LOC101107340,LCK,FASLG,LAT,LCP2,IFNGR1,HRAS,SH2D1A,IFNG,VAV3,PPP3CC
KEGG	Fc epsilon RI signaling pathway	KEGG:04664	2.33e-05	4.63297	62	9313	38	27054	PLCG2,SYK,GAB2,PLA2G4B,MAP2K6,NRAS,PLA2G4E,INPP5D,MAP2K3,MAP2K2,FYN,VAV2,BTK,PIK3CD,MAPK3,PLCG1,VAV1,MAPK14,MAPK12,ALOX5,PIK3CB,RAC3,PLA2G4D,PLA2G4F,PRKCA,CSF2,MAPK13,FCER1A,LYN,TNF,RAF1,PIK3R1,AKT3,LAT,LCP2,HRAS,MS4A2,VAV3
KEGG	Mitophagy - animal	KEGG:04137	2.46e-05	4.60938	60	9313	37	27054	NBR1,JUN,USP8,RRAS,TFEB,OPTN,ATG9A,NRAS,SRC,FOXO3,RHOT2,TBC1D17,AMBRA1,ULK1,ATF4,ATG5,SQSTM1,EIF2AK3,FIS1,TAX1BP1,RELA,BCL2L1,RHOT1,GABARAP,BECN1,TBK1,RAB7B,BECN2,MFN2,CSNK2A1,RAB7A,MRAS,SP1,HIF1A,BNIP3L,TP53,HRAS
KEGG	beta-Alanine metabolism	KEGG:00410	2.58e-05	4.58833	30	9313	22	27054	ALDH2,ACOX1,MLYCD,SMOX,DPYD,LOC101113086,ALDH3A1,HIBCH,ACOX3,GAD1,ABAT,GAD2,ALDH16A1,ALDH6A1,HADHA,ALDH3A2,UPB1,ALDH9A1,EHHADH,CNDP2,ACADS,AOC2
KEGG	Starch and sucrose metabolism	KEGG:00500	2.82e-05	4.54921	32	9313	23	27054	GYG2,GAA,MGAM,PYGL,PYGB,PGM1,HK3,GPI,GCK,HK1,GYG1,HKDC1,ENPP3,HK2,TREH,GBE1,GYS1,MGAM2,G6PC2,PYGM,LOC101103396,PGM2,GANC
KEGG	Pertussis	KEGG:05133	3.09e-05	4.50965	69	9313	41	27054	ITGAM,JUN,IRF3,C1QA,CALM3,C4BPA,LOC101123672,LOC101105208,MAPK3,IRF8,NFKB1,IL1B,MAPK14,FOS,MAPK12,IL10,ITGA5,CD14,IRF1,NOS2,CFB,TICAM1,IRAK1,SFTPA1,RELA,CASP3,LOC101112891,MAPK13,CASP7,SERPING1,TNF,CFL2,GNAI2,IL12B,RHOA,C1S,CFL1,CALML4,ITGB1,C5,LOC101117013
KEGG	mRNA surveillance pathway	KEGG:03015	3.23e-05	4.49143	80	9313	46	27054	CASC3,UPF3A,SYMPK,GLE1,MSI1,PCF11,PPP2R1B,PPP2R5C,PPP2R2C,SMG6,PABPC4,SMG5,ACIN1,PPP2R5A,GSPT1,PABPN1L,PPP1CA,PPP1CB,CLP1,LOC101105644,LOC101123536,WDR33,PPP2R2B,PELO,DAZAP1,CPSF6,NCBP1,PYM1,PPP2R5B,EIF4A3,NXF1,FIP1L1,CDKL3,RNPS1,CSTF2T,CSTF2,PNN,CPSF2,PAPOLG,LOC101109157,CSTF1,RNMT,PPP2R1A,SMG7,LOC101120992,CPSF3
KEGG	Nicotine addiction	KEGG:05033	3.23e-05	4.49143	38	9313	26	27054	GRIN2C,GABRQ,GABRA3,CHRNB2,GRIA3,CACNA1A,SLC17A8,SLC32A1,GRIN2B,SLC17A6,GRIA1,GABRD,CHRNA4,GRIN3A,SLC17A7,GRIN3B,GABRR1,GABRR2,GABRA5,GRIA4,GABRB2,GABRR3,GRIN2A,GABRA1,GABRG3,GABRA2
KEGG	Sphingolipid metabolism	KEGG:00600	3.27e-05	4.48518	42	9313	28	27054	SPHK2,SMPD1,ARSA,SPHK1,PSAP,SGPP1,GLB1,UGCG,SMPD2,SMPD3,ACER1,NEU2,GALC,SPTLC3,DEGS1,GBA,SGPL1,ENPP7,ASAH2,CERS4,SPTLC2,CERS6,UGT8,SGMS1,GLA,NEU1,B4GALT6,GBA2
KEGG	Renin-angiotensin system	KEGG:04614	3.47e-05	4.45996	23	9313	18	27054	MME,REN,PRCP,LOC101121553,LOC101121298,ACE,AGTR2,ANPEP,THOP1,CTSA,KLK1,PREP,ENPEP,ACE2,AGT,AGTR1,NLN,LNPEP
KEGG	p53 signaling pathway	KEGG:04115	4.02e-05	4.39552	61	9313	37	27054	TSC2,SERPINB5,CCNE1,CDK2,SESN1,RRM2B,CDKN1A,GADD45B,BAX,AIFM2,RRM2,DDB2,RCHY1,SFN,GORAB,CDK4,CHEK2,ATM,GTSE1,CASP9,CDK1,CCND2,SESN3,CDK6,THBS1,BCL2L1,CASP3,PTEN,TP73,ZMAT3,SIVA1,TP53I3,MDM4,ATR,TP53,SESN2,PPM1D
KEGG	Other glycan degradation	KEGG:00511	4.56e-05	4.34144	18	9313	15	27054	MAN2C1,HEXA,MAN2B1,HEXB,ENGASE,GLB1,NEU2,LOC101112162,FUCA2,GBA,AGA,MANBA,FUCA1,NEU1,GBA2
KEGG	Glyoxylate and dicarboxylate metabolism	KEGG:00630	5.32e-05	4.27398	29	9313	21	27054	ACSS1,CAT,PGP,GLDC,ACSS2,PCCA,ACO2,SHMT1,ACAT2,HAO1,SHMT2,ACO1,GRHPR,PCCB,GLYCTK,GLUL,AMT,MDH1,HOGA1,ACAT1,AFMID
KEGG	Regulation of lipolysis in adipocytes	KEGG:04923	5.76e-05	4.23941	47	9313	30	27054	ADCY7,ADRB3,MGLL,LOC101115640,PLIN1,ADCY9,IRS1,NPR1,ADCY8,IRS4,INSR,NPPA,LIPE,PRKACA,PDE3B,ADCY6,PIK3CD,ADCY2,ADCY1,ADCY3,PTGS1,ADCY4,PIK3CB,ABHD5,PRKG1,PIK3R1,PRKG2,GNAI2,AKT3,AQP7
KEGG	Cysteine and methionine metabolism	KEGG:00270	5.76e-05	4.23941	47	9313	30	27054	SDS,MAT2A,CBS,AHCYL1,MAT2B,GCLM,SDSL,DNMT1,AHCYL2,DNMT3A,CTH,GOT1L1,LDHA,GSS,MPST,AGXT2,BHMT,PHGDH,BCAT1,ENOPH1,MAT1A,MTR,APIP,SMS,MDH1,TST,LOC101112287,GOT2,BCAT2,GCLC
KEGG	Parkinson disease	KEGG:05012	6.86e-05	4.16387	202	9313	97	27054	ERN1,CDHR4,NDUFA8,PSMD14,PSMC1,PSMC3,HTRA2,NDUFS7,TUBB1,PSMA2,TRAP1,LOC101115640,ITPR2,PSMD11,NDUFA10,RYR3,LOC101102327,CALM3,DRD2,UBE2J2,PSMD8,LOC101116286,ND6,DAXX,CAMK2A,LOC101110095,PSMB7,UBA1,PSMD2,GPR37,PSMB5,BAX,ADRM1,KLC4,MCU,PRKACA,CAMK2D,NDUFS2,NDUFV3,KLC2,LOC101121538,PLCG1,SDHA,PSMB1,DUSP1,TUBA4A,ND4L,ATF4,NDUFS3,MAOA,PSMD3,CASP9,TUBA8,PSMD1,SLC18A2,EIF2AK3,UCHL1,TUBB,PSMB4,LOC1011135…
KEGG	2-Oxocarboxylic acid metabolism	KEGG:01210	7.2e-05	4.1427	15	9313	13	27054	IDH3A,IDH1,GPT2,NAGS,IDH3G,ACO2,IDH2,GOT1L1,ACO1,BCAT1,IDH3B,GOT2,BCAT2
KEGG	Chagas disease	KEGG:05142	7.78e-05	4.10893	98	9313	53	27054	TGFB2,JUN,CD3G,LOC101115640,C1QA,PPP2R1B,PLCB3,PPP2R2C,TGFB1,ACE,PIK3CD,MAPK3,TGFB3,NFKB1,IL1B,PPP2R2B,IFNGR2,MAPK14,FOS,MAPK12,IL10,SMAD2,IKBKG,ADCY1,NOS2,PLCB2,TICAM1,IRAK1,PIK3CB,FADD,BDKRB2,PLCB1,CD3D,RELA,CHUK,PLCB4,KNG1,MAPK13,LOC101114535,TNF,CDKL3,TNFRSF1A,PIK3R1,GNAI2,IL12B,AKT3,FASLG,NFKBIA,IFNGR1,TLR2,PPP2R1A,IFNG,GNA11
KEGG	Non-alcoholic fatty liver disease	KEGG:04932	9.29e-05	4.03211	124	9313	64	27054	ERN1,NDUFA8,GSK3B,JUN,NDUFS7,NDUFA10,MAP3K11,LOC101102327,LEP,IRS1,CYP2E1,LOC101110095,MLXIPL,TGFB1,PRKAB1,PPARA,BAX,PKLR,SREBF1,INSR,ADIPOR1,NDUFS2,PIK3CD,NDUFV3,NFKB1,LOC101121538,IL1B,MLXIP,BCL2L11,SDHA,FOS,ADIPOR2,PRKAB2,ATF4,SOCS3,NR1H3,NDUFS3,PIK3CB,EIF2AK3,PRKAA2,MLX,RELA,LOC101113599,CASP3,NDUFB8,LOC101121420,CASP7,NDUFC2,NDUFS1,TNF,NDUFV1,NDUFB4,TNFRSF1A,NDUFA7,LOC101110664,PIK3R1,NDUFA3…
KEGG	Tryptophan metabolism	KEGG:00380	0.000114236	3.9422	42	9313	27	27054	DDC,SEC61A2,LOC101119706,CAT,IDO1,ALDH2,ACAT2,ALDH8A1,IDO2,MAOA,AANAT,ACMSD,LOC101109214,TDO2,LOC101102548,DLST,GCDH,ALDH16A1,HADHA,ALDH3A2,ALDH9A1,LOC101104808,EHHADH,HAAO,MAOB,ACAT1,AFMID
KEGG	Proteasome	KEGG:03050	0.000114236	3.9422	42	9313	27	27054	PSME4,PSMD14,PSMC1,PSMC3,PSMA2,PSMD11,PSMD8,PSMB7,PSMD2,PSMB5,ADRM1,PSME2,PSMB1,PSMD3,PSMD1,PSMB8,PSMB4,PSMC4,PSMD9,PSMC5,PSMB10,PSMF1,PSMB9,PSMD13,PSMD6,PSMC2,IFNG
KEGG	Vasopressin-regulated water reabsorption	KEGG:04962	0.000117143	3.93128	40	9313	26	27054	STX4,LOC101115640,ADCY9,DYNC1H1,DCTN1,ARHGDIB,RAB5A,PRKACA,ADCY6,DYNC1I1,DCTN2,DYNC2H1,CREB3L3,ADCY3,CREB3L1,RAB11B,DYNC1LI2,NSF,RAB5C,RAB11A,CREB3L4,DCTN6,AQP2,DYNC1I2,CREB3,DCTN4
KEGG	Fatty acid degradation	KEGG:00071	0.000119087	3.92413	38	9313	25	27054	CPT2,CPT1B,ALDH2,ACOX1,ECI1,CPT1A,ACAT2,ACSBG1,ACSBG2,CPT1C,ACSL4,ACOX3,ACSL6,ACAA2,ACADVL,GCDH,ALDH16A1,HADHA,ALDH3A2,ALDH9A1,ACAA1,EHHADH,ACAT1,ACSL1,ACADS
KEGG	Bladder cancer	KEGG:05219	0.000119835	3.92142	36	9313	24	27054	MMP9,CDH1,NRAS,SRC,ERBB2,MMP2,UPK3A,RASSF1,CDKN1A,DAPK1,MAP2K2,EGFR,E2F3,HBEGF,MAPK3,ARAF,RPS6KA5,CDK4,BRAF,DAPK3,THBS1,RAF1,TP53,HRAS
KEGG	Prolactin signaling pathway	KEGG:04917	0.000123132	3.90963	70	9313	40	27054	GSK3B,STAT5A,NRAS,SRC,FOXO3,MAP2K2,STAT5B,STAT3,PIK3CD,MAPK3,NFKB1,GCK,MAPK14,FOS,SHC4,MAPK12,SHC2,IRF1,PRP2,SOCS3,PIK3CB,ESR2,SHC3,SOCS2,ESR1,CCND2,RELA,MAPK13,STAT1,RAF1,PIK3R1,LHB,LOC443319,AKT3,GALT,HRAS,SOCS6,CISH,SOCS7,CYP17A1
KEGG	IL-17 signaling pathway	KEGG:04657	0.000127348	3.89501	79	9313	44	27054	GSK3B,LOC101104285,JUN,TNFAIP3,MMP9,HSP90AA1,IL17RC,LCN2,ANAPC5,MAPK3,NFKB1,IL1B,MAPK14,FOSB,FOS,MAPK12,SRSF1,IKBKE,IL17RE,IL17A,IKBKG,FOSL1,TRADD,TAB3,TRAF3IP2,MAPK7,FADD,TRAF3,RELA,HSP90AB1,CHUK,TRAF4,CASP3,CSF2,MAPK13,TBK1,TNF,IL17F,ELAVL1,MMP3,NFKBIA,TRAF5,S100A9,IFNG
KEGG	Ovarian steroidogenesis	KEGG:04913	0.000137547	3.86155	55	9313	33	27054	ADCY7,IGF1R,LOC101119706,LOC101115640,PLA2G4B,LOC101109111,ADCY9,PLA2G4E,LOC101121563,ADCY8,INSR,PRKACA,ADCY6,ADCY2,LOC101103726,ALOX5,HSD3B1,ADCY1,ADCY3,ADCY4,FSHR,SCARB1,LDLR,BMP15,PLA2G4D,PLA2G4F,LOC101104943,CYP11A1,STAR,LHB,LOC101107119,CYP2J,CYP17A1
KEGG	Mineral absorption	KEGG:04978	0.000168434	3.77357	49	9313	30	27054	FTH1,LOC101118398,ATP2B2,SLC34A3,ATP1A3,CLCN2,TRPV6,ATP2B3,SLC8A3,SLC26A9,ATP1B2,SLC9A3,ATP1B4,SLC5A1,ATP1A1,ATP7B,HEPH,VDR,SLC34A1,SLC34A2,ATP1A2,STEAP2,HMOX2,LOC101117129,ATP2B1,LOC101117955,LOC101117184,TRPM6,ATP1B3,SLC26A3
KEGG	Coronavirus disease - COVID-19	KEGG:05171	0.000168807	3.77261	216	9313	101	27054	PLCG2,TYK2,SYK,JUN,RPS5,C7,IRF3,STAT2,RPLP2,C1QA,C8A,F2,PRKCG,RPS7,IL6ST,LOC101123672,RPL3,STAT3,EGFR,RPS9,JAK1,ACE,VWF,MBLA,RPL8,HBEGF,PIK3CD,RPL21,MAPK3,MX2,RPS23,NFKB1,TMPRSS2,IL1B,PLCG1,TMEM173,MAVS,MAPK14,FOS,MAPK12,LOC101109701,IFNAR2,IKBKE,IKBKG,RPL3L,FGA,CFB,IRAK1,FGB,PIK3CB,NRP1,TRAF3,RPL13A,LOC101102963,RPL32,RELA,RPS8,CHUK,C8B,MASP1,PRKCA,LOC101112891,CSF2,MAPK13,RPS13,F13A1,MX1,PRKCB,…
KEGG	Glycosaminoglycan biosynthesis - chondroitin sulfate / dermatan sulfate	KEGG:00532	0.000171428	3.76592	14	9313	12	27054	CHPF,CHST14,CHST12,CHST11,XYLT2,B4GALT7,CHPF2,CSGALNACT2,CHSY3,DSE,B3GAT3,CHST3
KEGG	Renin secretion	KEGG:04924	0.000171428	3.76592	62	9313	36	27054	PTGER2,ADRB3,PDE1B,REN,LOC101115640,ITPR2,CACNA1D,CALM3,PLCB3,NPR1,PDE1C,EDN1,ACE,ADCYAP1R1,NPPA,PRKACA,PDE3B,ADCY6,CACNA1C,CACNA1F,PTGER4,PDE3A,PLCB2,KCNMA1,PLCB1,KCNJ2,PLCB4,ITPR1,AGT,PRKG2,GNAI2,CLCA2,CTSB,AGTR1,CALML4,PPP3CC
KEGG	Ribosome biogenesis in eukaryotes	KEGG:03008	0.000201394	3.69595	69	9313	39	27054	SPATA5,FBL,REXO2,PWP2,UTP18,UTP14A,RCL1,WDR36,DROSHA,MDN1,XRN2,NAT10,LOC101123536,EFL1,RPP40,TCOF1,DKC1,RAN,GNL3L,NHP2,RIOK1,EIF6,NOL6,UTP6,RIOK2,HEATR1,RPP38,XRN1,NXF1,RRP7A,CSNK2A1,NOP56,POP5,GNL2,AK6,IMP4,RPP25L,LOC101120992,UTP4
KEGG	Circadian rhythm	KEGG:04710	0.00022531	3.64722	29	9313	20	27054	ARNTL,BHLHE40,NPAS2,CRY1,RORC,CRY2,FBXW11,PER2,BHLHE41,PRKAB1,CSNK1D,LOC443240,NR1D1,PRKAB2,PER1,BTRC,PER3,PRKAA2,CUL1,PRKAG3
KEGG	Antifolate resistance	KEGG:01523	0.00022531	3.64722	35	9313	23	27054	LOC101106534,LOC101109626,ABCC1,IZUMO1R,SLC19A1,GART,FPGS,NFKB1,SHMT1,IL1B,ALOX12,ABCC3,TYMS,IKBKG,SHMT2,MTHFR,RELA,CHUK,ABCC5,TNF,LOC101109370,LOC101107772,ABCG2
KEGG	One carbon pool by folate	KEGG:00670	0.000307406	3.51229	18	9313	14	27054	MTFMT,ALDH1L1,FTCD,MTHFD1,GART,SHMT1,TYMS,LOC101114310,SHMT2,ALDH1L2,MTHFR,MTR,MTHFD1L,AMT
KEGG	Malaria	KEGG:05144	0.00035828	3.44578	42	9313	26	27054	TGFB2,LRP1,TGFB1,ICAM1,ACKR1,TGFB3,IL1B,THBS3,IL10,ITGAL,PECAM1,CD40,THBS1,THBS4,LOC101106199,TNF,MET,SELP,LOC101108797,HGF,LOC101115115,TLR2,LOC101102230,LOC101113636,IFNG,LOC101114226
KEGG	Antigen processing and presentation	KEGG:04612	0.000374457	3.4266	55	9313	32	27054	LGMN,RFX5,LOC101109746,HSP90AA1,NFYC,LOC101112292,LOC101103752,TAPBP,TAP2,CANX,LOC101117062,PSME2,CIITA,HSPA2,RFXANK,CD4,NFYA,HSPA8,DYA,TAP1,HSP90AB1,LOC101107908,LOC101109219,HSPA1L,LOC101108696,TNF,IFI30,LOC101115073,CTSV,CTSB,LOC101114758,IFNG
KEGG	Propanoate metabolism	KEGG:00640	0.000429313	3.36723	34	9313	22	27054	ACSS1,ACACA,ACOX1,BCKDHA,ACACB,ACSS2,MLYCD,PCCA,ACAT2,HIBCH,SUCLA2,LDHA,ACOX3,PCCB,ABAT,ALDH6A1,HADHA,ACSS3,EHHADH,SUCLG2,ACAT1,ACADS
KEGG	Mucin type O-glycan biosynthesis	KEGG:00512	0.000437681	3.35884	26	9313	18	27054	ST6GALNAC1,GALNT5,ST3GAL1,GALNT10,C1GALT1,GALNT14,GALNT6,ST3GAL2,GALNT8,GALNT2,GCNT4,GCNT3,GALNT15,GALNT11,GALNT16,GALNT3,GALNT12,GALNT7
KEGG	Tyrosine metabolism	KEGG:00350	0.000437681	3.35884	26	9313	18	27054	DDC,DCT,GSTZ1,FAH,HPD,GOT1L1,LOC101113086,ALDH3A1,MAOA,TOMT,LOC101102548,TYRP1,LOC101104808,MAOB,GOT2,PNMT,TYR,AOC2
KEGG	Citrate cycle (TCA cycle)	KEGG:00020	0.000442429	3.35416	30	9313	20	27054	IDH3A,ACLY,IDH1,PC,PCK1,IDH3G,ACO2,IDH2,SDHA,OGDHL,OGDH,SUCLA2,DLAT,ACO1,PDHB,DLST,IDH3B,FH,MDH1,SUCLG2
KEGG	Spliceosome	KEGG:03040	0.000639822	3.19394	119	9313	59	27054	U2AF1L4,MIB1,EFTUD2,PRPF8,DHX16,CDC40,SART1,HNRNPM,SLU7,DDX42,PRPF31,ACIN1,SF3B4,PCBP1,SNW1,PRPF6,SF3B2,LOC101106975,DHX38,HSPA2,SF3A2,SRSF1,SF3A1,PRPF40A,PRPF38B,USP39,HSPA8,SNRNP200,NCBP1,SRSF6,XAB2,PRPF3,CDC5L,SF3B3,SNRNP70,PRPF40B,HNRNPC,DDX46,PRPF19,CRNKL1,DDX5,AQR,SNRPD3,TCERG1,RBM17,HSPA1L,EIF4A3,THOC1,SRSF3,CTNNBL1,SRSF9,RBM25,LOC101109899,SNRPB,HNRNPA1,LOC101104501,DDX23,RBM22,DHX8
KEGG	Type II diabetes mellitus	KEGG:04930	0.00068008	3.16744	39	9313	24	27054	CACNA1D,ABCC8,IRS1,CACNA1A,IRS4,PKLR,INSR,MTOR,PIK3CD,CACNA1C,MAPK3,HK3,GCK,HK1,HKDC1,SOCS3,PRKCE,HK2,PIK3CB,SOCS2,PRKCD,TNF,PIK3R1,ADIPOQ
KEGG	Cytosolic DNA-sensing pathway	KEGG:04623	0.000750393	3.12471	50	9313	29	27054	IRF3,ZBP1,BPHL,POLR3A,LOC101105208,NFKB1,POLR3E,IL1B,TMEM173,MAVS,IRF7,IKBKE,IKBKG,LOC101102963,RELA,CHUK,POLR2F,POLR3GL,POLR3B,TBK1,RIPK3,LOC101103872,LOC101107340,POLR1C,NFKBIA,DDX58,POLR3C,LOC101117013,POLR3F
KEGG	Glycosaminoglycan degradation	KEGG:00531	0.000761088	3.11856	19	9313	14	27054	HEXA,HEXB,GLB1,HGSNAT,GALNS,LOC101112162,SGSH,HYAL3,HPSE,HYAL2,GNS,ARSB,LOC101107188,HYAL1
KEGG	Steroid biosynthesis	KEGG:00100	0.000761088	3.11856	19	9313	14	27054	LOC101117786,SOAT2,DHCR7,CEL,LSS,LOC101116039,CYP24,DHCR24,TM7SF2,LBR,SQLE,MSMO1,FDFT1,SOAT1
KEGG	Glycosylphosphatidylinositol (GPI)-anchor biosynthesis	KEGG:00563	0.00081548	3.08859	21	9313	15	27054	PIGU,PIGO,PIGS,PIGH,MPPE1,PIGA,GPAA1,PIGT,PIGN,PIGG,PIGC,PIGV,PIGK,PGAP1,GPLD1
KEGG	Proximal tubule bicarbonate reclamation	KEGG:04964	0.00081548	3.08859	21	9313	15	27054	LOC101118398,GLS,CA4,ATP1A3,GLS2,ATP1B2,PCK1,SLC9A3,SLC38A3,ATP1B4,ATP1A1,ATP1A2,GLUD1,MDH1,ATP1B3
KEGG	Biosynthesis of unsaturated fatty acids	KEGG:01040	0.000861359	3.06482	25	9313	17	27054	ACOX1,HACD2,ACOT7,LOC101106409,SCP2,LOC101103726,ACOX3,HSD17B12,SCD,LOC101112590,FADS2,ELOVL1,ELOVL5,ACAA1,FADS1,ELOVL6,HSD17B4
KEGG	Thyroid cancer	KEGG:05216	0.00129279	2.88847	36	9313	22	27054	TPM3,CDH1,NRAS,CDKN1A,GADD45B,BAX,MAP2K2,DDB2,RXRB,PAX8,NTRK1,MAPK3,TCF7L1,BRAF,TPR,RET,POLK,BAK1,LEF1,TP53,CTNNB1,HRAS
KEGG	Primary bile acid biosynthesis	KEGG:00120	0.00148013	2.8297	16	9313	12	27054	SLC27A5,ACOT8,LOC101106409,SCP2,LOC101117622,AKR1D1,CH25H,LOC101119648,LOC101116841,LOC101119853,LOC101111528,HSD17B4
KEGG	Rheumatoid arthritis	KEGG:05323	0.00152756	2.816	84	9313	43	27054	TGFB2,ATP6V0D2,JUN,LOC101109746,ATP6V0B,ATP6V0A2,TCIRG1,ATP6V1B2,TGFB1,ICAM1,ATP6V1B1,ATP6AP1,TGFB3,IL1B,CD80,FOS,ITGAL,IL17A,CD86,DYA,ATP6V1G3,FLT1,CSF1,LOC101109219,ATP6V0A1,CSF2,LOC101114535,CTLA4,LOC101108696,TNF,ATP6V0A4,ATP6V1H,ATP6V1E1,LOC101115073,MMP3,CTSV,LTB,ACP5,TLR2,TEK,ATP6V1G2,LOC101114758,IFNG
KEGG	Base excision repair	KEGG:03410	0.00153385	2.81422	30	9313	19	27054	NTHL1,POLD2,POLL,POLE,LIG3,MUTYH,POLD4,MBD4,PARP1,NEIL1,MPG,XRCC1,OGG1,NEIL3,POLB,PARP4,APEX2,UNG,NEIL2
KEGG	Glycosaminoglycan biosynthesis - heparan sulfate / heparin	KEGG:00534	0.00160057	2.79572	18	9313	13	27054	EXTL1,EXTL3,NDST1,XYLT2,B4GALT7,HS3ST3A1,NDST2,EXT2,GLCE,B3GAT3,NDST4,NDST3,EXT1
KEGG	Sulfur metabolism	KEGG:00920	0.00162656	2.78873	9	9313	8	27054	SELENBP1,SUOX,PAPSS1,MPST,PAPSS2,ETHE1,BPNT1,TST
KEGG	Pyruvate metabolism	KEGG:00620	0.00162656	2.78873	43	9313	25	27054	ACSS1,LDHD,ALDH2,ACACA,ACACB,ACSS2,PKLR,ME3,PC,PCK1,ACAT2,AKR1A1,LDHA,DLAT,GRHPR,ME2,PDHB,ALDH16A1,HAGH,ALDH3A2,FH,ALDH9A1,MDH1,MLH3,ACAT1
KEGG	Type I diabetes mellitus	KEGG:04940	0.00192896	2.71468	39	9313	23	27054	LOC101109746,LOC101108034,LOC101113279,IL1B,CD80,PTPRN,CD86,MCP-3,DYA,PRF1,GAD1,LOC101107908,LOC101109219,GAD2,LOC101108696,CPE,TNF,LOC101115073,ICA1,IL12B,FASLG,LOC101114758,IFNG
KEGG	Fanconi anemia pathway	KEGG:03460	0.00228141	2.6418	46	9313	26	27054	REV1,TOP3A,TOP3B,FAAP24,MUS81,POLI,SLX4,UBE2T,PALB2,FANCA,ATRIP,FAN1,FANCD2,REV3L,FANCM,POLK,PMS2,EME1,USP1,FANCC,WDR48,FANCI,ATR,RPA1,MLH1,BRCA1
KEGG	Glycosphingolipid biosynthesis - globo and isoglobo series	KEGG:00603	0.00232565	2.63346	11	9313	9	27054	HEXA,ST3GAL1,HEXB,ST8SIA1,ST3GAL2,GBGT1,LOC101112162,GLA,B3GALT5
KEGG	Aldosterone-regulated sodium reabsorption	KEGG:04960	0.00243259	2.61393	33	9313	20	27054	LOC101118398,SCNN1A,IRS1,PRKCG,NEDD4L,ATP1A3,INSR,ATP1B2,PIK3CD,MAPK3,SFN,ATP1B4,ATP1A1,PIK3CB,ATP1A2,PRKCA,PRKCB,PIK3R1,SGK1,ATP1B3
KEGG	Autophagy - other	KEGG:04136	0.00276861	2.55774	29	9313	18	27054	PIK3C3,ATG9A,IGBP1,ATG16L1,ATG2A,MTOR,RPTOR,ATG5,ATG101,ATG2B,ATG3,GABARAP,BECN1,ATG10,ATG4A,BECN2,CDKL3,ATG7
KEGG	Porphyrin and chlorophyll metabolism	KEGG:00860	0.00276861	2.55774	29	9313	18	27054	ALAS1,LOC101121993,CPOX,ALAD,CP,UROS,HEPH,BLVRA,PPOX,UROD,HMBS,COX15,HMOX2,MMAB,UGT1A1,ALAS2,UGT2B7,EARS2
KEGG	Nicotinate and nicotinamide metabolism	KEGG:00760	0.00276861	2.55774	29	9313	18	27054	NADK2,NADK,SIRT1,SIRT3,NT5E,NT5C2,ENPP3,NADSYN1,SIRT7,SIRT5,NT5C1A,LOC101102548,NMNAT1,LOC101104808,NNT,SIRT2,SIRT6,NMRK2
KEGG	Butanoate metabolism	KEGG:00650	0.00293137	2.53293	27	9313	17	27054	BDH1,AACS,ACAT2,LOC101120131,GAD1,HMGCS2,ABAT,ACSM1,GAD2,HADHA,HMGCL,ACSM5,ACSM3,EHHADH,ALDH5A1,ACAT1,ACADS
KEGG	Intestinal immune network for IgA production	KEGG:04672	0.00297799	2.52608	40	9313	23	27054	MAP3K14,LOC101109746,CXCR4,TNFRSF13B,ITGB7,TGFB1,CCL28,IL15RA,CD80,IL10,CCR9,CD86,DYA,CD40,ICOSLG,PIGR,LOC101109219,AICDA,LOC101108696,LOC101115073,CCR10,CCL25,LOC101114758
KEGG	Viral myocarditis	KEGG:05416	0.00300933	2.52153	49	9313	27	27054	LOC101109746,ABL2,MYH7,ACTB,EIF4G1,DAG1,ICAM1,FYN,LAMA1,CD80,SGCA,ITGAL,CD86,CASP9,RAC3,DYA,PRF1,ACTG1,CD40,LOC101107908,CASP3,LOC101109219,LAMA2,CXADR,LOC101108696,LOC101115073,LOC101114758
KEGG	Nitrogen metabolism	KEGG:00910	0.00307741	2.51181	15	9313	11	27054	CA8,CA7,CA5A,CA4,CA14,CA9,CA3,GLUL,GLUD1,CA12,CPS1
KEGG	Fatty acid biosynthesis	KEGG:00061	0.00323544	2.49007	17	9313	12	27054	OXSM,ACACA,ACACB,ACSBG1,ACSBG2,ACSL4,ACSL6,FASN,MECR,ACSF3,MCAT,ACSL1
KEGG	Retinol metabolism	KEGG:00830	0.00436759	2.35976	50	9313	27	27054	LOC101110922,HSD17B6,RDH5,LOC101103439,RDH13,LOC101118856,RDH10,PNPLA4,LOC101119050,DHRS3,LOC101109214,CYP3A24,BCO1,LOC101102548,LOC101107486,RETSAT,UGT1A1,ALDH1A2,SDR16C5,AWAT2,LOC101104808,UGT2B7,RPE65,ALDH1A1,LOC101104222,CYP2A6,RDH12
KEGG	Basal transcription factors	KEGG:03022	0.00449078	2.34768	41	9313	23	27054	TAF5,TAF6,TAF9B,TAF6L,GTF2IRD1,ERCC2,GTF2A1,TAF3,TAF4B,GTF2I,TAF1,TAF2,ERCC3,TBP,GTF2E1,LOC101104431,GTF2F1,TAF11,GTF2H4,AK6,GTF2H3,TAF13,TAF8
KEGG	Ferroptosis	KEGG:04216	0.00449078	2.34768	41	9313	23	27054	LOC101121993,FTH1,CP,TFRC,PCBP1,GCLM,LPCAT3,SLC39A8,ACSL4,ATG5,PCBP2,SLC39A14,GSS,ACSL6,SLC3A2,LOC101117129,SLC7A11,CYBB,MAP1LC3C,TP53,ATG7,ACSL1,GCLC
KEGG	RNA degradation	KEGG:03018	0.00509445	2.2929	74	9313	37	27054	PATL1,ENO4,DHX36,CNOT6L,PAN2,EXOSC10,PABPC4,ENO2,PFKL,DCP1B,DDX6,CNOT9,XRN2,PNLDC1,DCP1A,LSM1,EXOSC2,BTG2,DCPS,EDC3,PFKM,CNOT10,TTC37,DCP2,XRN1,TOB2,ENO1,EXOSC1,EXOSC3,CNOT1,CNOT4,NUDT16,HSPA9,DIS3L,ZCCHC7,TOB1,EXOSC8
KEGG	Hippo signaling pathway - multiple species	KEGG:04392	0.00529884	2.27582	26	9313	16	27054	WWC1,FAT4,DCHS1,MOB1A,RASSF1,AJUBA,TEAD2,LOC443240,WWTR1,YAP1,TEAD3,RASSF2,WTIP,TEAD1,RASSF4,LIMD1
KEGG	Neomycin, kanamycin and gentamicin biosynthesis	KEGG:00524	0.00597215	2.22387	5	9313	5	27054	HK3,GCK,HK1,HKDC1,HK2
KEGG	Glycosaminoglycan biosynthesis - keratan sulfate	KEGG:00533	0.00607523	2.21644	12	9313	9	27054	B4GALT2,ST3GAL1,ST3GAL2,B3GNT7,CHST1,CHST4,B4GALT1,B4GALT3,ST3GAL3
KEGG	Alcoholism	KEGG:05034	0.00612662	2.21278	134	9313	61	27054	GRIN2C,DDC,HDAC1,HDAC10,LOC101115640,SLC29A1,CAMKK2,CALM3,DRD2,LOC101108868,NRAS,GNB3,ATF6B,PPP1CA,PPP1CB,PPP1R1B,PRKACA,GRIN2B,LOC101122398,MAPK3,FOSB,SHC4,ARAF,SHC2,HDAC5,CREB3L3,ATF4,BRAF,HDAC7,GRIN3A,LOC101123292,MAOA,GNB4,SLC18A2,CREB3L1,SHC3,NTRK2,GRIN3B,LOC101117912,HDAC8,SLC18A1,HDAC6,GRIN2A,HDAC3,HDAC2,LOC101113632,RAF1,LOC101106791,GNAI2,LOC101123670,LOC101104574,H2AFZ,CALML4,PDYN,MAOB,…
KEGG	Toll-like receptor signaling pathway	KEGG:04620	0.00656118	2.18302	92	9313	44	27054	JUN,IRF3,MAP2K6,MAP2K3,MAP2K2,BPHL,PIK3CD,MAPK3,NFKB1,IL1B,MAPK14,IRF7,CD80,FOS,MAPK12,IRF5,IFNAR2,IKBKE,CD14,IKBKG,CD86,TICAM1,IRAK1,PIK3CB,FADD,TRAF3,LOC101102963,CD40,RELA,CHUK,MAPK13,LOC101114535,TLR5,TBK1,TNF,STAT1,PIK3R1,LOC101103872,IL12B,AKT3,LOC101107340,CXCL9,NFKBIA,TLR2
KEGG	Ether lipid metabolism	KEGG:00565	0.00849958	2.0706	45	9313	24	27054	LPCAT1,AGPS,PLA2G2F,PLA2G4B,PLA2G4E,LOC101107420,PLA2G2D,PLA2G3,PLB1,PLD3,TMEM86B,PLD2,PAFAH1B3,PLD4,PLA2G6,LPCAT2,PLA2G4D,PLA2G4F,GDPD1,UGT8,ENPP2,LPCAT4,PLD1,GDPD3
KEGG	Fat digestion and absorption	KEGG:04975	0.00849958	2.0706	45	9313	24	27054	PLA2G2F,LOC101107420,PLA2G2D,LOC101122246,PLA2G3,CEL,NPC1L1,AGPAT1,ACAT2,MTTP,SLC27A4,ABCG8,ABCG5,ABCA1,SCARB1,DGAT2,APOB,PNLIPRP2,LOC101122934,FABP1,LOC101115115,GOT2,ACAT1,LOC101102230
KEGG	Graft-versus-host disease	KEGG:05332	0.00902409	2.0446	36	9313	20	27054	LOC101109746,LOC101112292,LOC101103752,LOC101108034,LOC101113279,LOC101117062,IL1B,CD80,CD86,MCP-3,DYA,PRF1,LOC101107908,LOC101109219,LOC101108696,TNF,LOC101115073,FASLG,LOC101114758,IFNG
KEGG	Allograft rejection	KEGG:05330	0.0100162	1.9993	34	9313	19	27054	LOC101109746,LOC101108034,LOC101113279,CD80,IL10,CD86,MCP-3,DYA,PRF1,CD40,LOC101107908,LOC101109219,LOC101108696,TNF,LOC101115073,IL12B,FASLG,LOC101114758,IFNG
KEGG	alpha-Linolenic acid metabolism	KEGG:00592	0.0102215	1.99048	23	9313	14	27054	PLA2G2F,PLA2G4B,ACOX1,PLA2G4E,LOC101107420,PLA2G2D,PLA2G3,PLB1,PLA2G6,ACOX3,PLA2G4D,PLA2G4F,FADS2,ACAA1
KEGG	Systemic lupus erythematosus	KEGG:05322	0.010333	1.98577	94	9313	44	27054	TRIM21,MIB1,C7,LOC101109746,C1QA,C8A,LOC101108868,LOC101121553,LOC101121298,LOC101123672,GRIN2B,LOC101122398,CD80,IL10,CD86,ACTN4,CFB,LOC101123292,ACTN1,DYA,LOC101117912,CD40,C8B,SNRPD3,LOC101109219,LOC101112891,FCGR1A,LOC101108696,C6,TNF,GRIN2A,LOC101115073,LOC101113632,ELANE,LOC101106791,LOC101123670,SSB,LOC101104574,H2AFZ,C1S,C5,SNRPB,LOC101114758,IFNG
KEGG	Pyrimidine metabolism	KEGG:00240	0.0105337	1.97742	48	9313	25	27054	CMPK1,UCKL1,RRM2B,RRM2,NT5C3A,CAD,DPYD,DCTPP1,NT5E,ENTPD4,TYMS,CMPK2,ENTPD6,RRM1,NT5C2,ENPP3,AK9,CTPS1,NT5C1A,ENTPD3,UCK2,TK1,UPB1,CTPS2,DCTD
KEGG	Thiamine metabolism	KEGG:00730	0.0129838	1.8866	15	9313	10	27054	ACP1,ALPL,AK8,AK1,THTPA,AK5,LOC101109419,LOC101101962,NFS1,TPK1
KEGG	Homologous recombination	KEGG:03440	0.0130848	1.88323	37	9313	20	27054	POLD2,TOP3A,RAD51D,TOP3B,MUS81,POLD4,MRE11,BARD1,PALB2,UIMC1,TOPBP1,ATM,RAD52,RAD54B,BABAM1,RAD54L,RAD50,EME1,RPA1,BRCA1
KEGG	RNA polymerase	KEGG:03020	0.0134831	1.87021	28	9313	16	27054	POLR2D,POLR2B,POLR2A,POLR2I,POLR3A,POLR3E,POLR1A,POLR2F,POLR3GL,POLR3B,POLR1B,POLR1C,TWISTNB,POLR1E,POLR3C,POLR3F
KEGG	Valine, leucine and isoleucine biosynthesis	KEGG:00290	0.0165132	1.78217	4	9313	4	27054	SDS,SDSL,BCAT1,BCAT2
KEGG	Selenocompound metabolism	KEGG:00450	0.0236942	1.62536	16	9313	10	27054	TXNRD3,MARS,SEPSECS,CTH,PAPSS1,PAPSS2,MARS2,MTR,SEPHS1,TXNRD1
KEGG	Autoimmune thyroid disease	KEGG:05320	0.0259715	1.5855	39	9313	20	27054	LOC101109746,LOC101108034,LOC101113279,CD80,IL10,CD86,MCP-3,DYA,PRF1,LOC101102963,CD40,LOC101107908,LOC101109219,CTLA4,LOC101108696,LOC101115073,LOC101103872,LOC101107340,FASLG,LOC101114758
KEGG	Non-homologous end-joining	KEGG:03450	0.0267394	1.57285	12	9313	8	27054	XRCC4,POLL,PRKDC,POLM,XRCC6,MRE11,XRCC5,RAD50
KEGG	Phototransduction	KEGG:04744	0.028451	1.5459	23	9313	13	27054	GNAT1,CALM3,RCVRN,GNAT2,GUCY2D,RGS9,GUCY2F,GUCA1A,GRK7,PDE6A,CNGA1,CALML4,RHO
KEGG	Platinum drug resistance	KEGG:01524	0.0305285	1.51529	69	9313	32	27054	MSH2,LOC101107232,ERBB2,CDKN1A,BAX,TOP2B,PIK3CD,MAPK3,MGST3,TOP2A,ATP7B,MSH3,BAD,XIAP,ATM,LOC101116273,CASP9,PIK3CB,FADD,BIRC3,BCL2L1,GSTM3,CASP3,REV3L,PIK3R1,AKT3,MSH6,BAK1,FASLG,TP53,MLH1,BRCA1
KEGG	Pantothenate and CoA biosynthesis	KEGG:00770	0.0353014	1.45221	19	9313	11	27054	COASY,ALDH2,DPYD,ENPP3,PANK1,BCAT1,ALDH16A1,ALDH3A2,UPB1,BCAT2,PANK3
KEGG	Linoleic acid metabolism	KEGG:00591	0.036882	1.43319	33	9313	17	27054	PLA2G2F,PLA2G4B,PLA2G4E,CYP2E1,LOC101107420,LOC101121563,PLA2G2D,PLA2G3,PLB1,PLA2G6,LOC101109214,CYP3A24,PLA2G4D,PLA2G4F,LOC101104943,LOC101107486,CYP2J
KEGG	Glycosphingolipid biosynthesis - lacto and neolacto series	KEGG:00601	0.038946	1.40954	17	9313	10	27054	B4GALT2,ST8SIA1,B3GNT4,B3GALT2,GCNT2,B4GALT1,B4GALT3,ABO,ST3GAL3,B3GALT5
KEGG	Mannose type O-glycan biosynthesis	KEGG:00515	0.038946	1.40954	17	9313	10	27054	POMGNT1,B4GALT2,MGAT5B,POMT1,B3GAT2,CHST10,LARGE1,B4GALT1,B4GALT3,ST3GAL3
KEGG	Phenylalanine metabolism	KEGG:00360	0.0431133	1.36539	15	9313	9	27054	DDC,HPD,GOT1L1,LOC101113086,ALDH3A1,MAOA,MAOB,GOT2,AOC2
KEGG	D-Glutamine and D-glutamate metabolism	KEGG:00471	0.0462211	1.33516	3	9313	3	27054	GLS,GLS2,GLUD1
KEGG	Apoptosis - multiple species	KEGG:04215	0.0465736	1.33186	29	9313	15	27054	HTRA2,BAX,BCL2L11,BIRC6,XIAP,CASP9,FADD,BIRC3,BCL2L1,CASP3,BECN1,CASP7,BECN2,TNFRSF1A,BAK1
KEGG	Vitamin digestion and absorption	KEGG:04977	0.0470247	1.32767	22	9313	12	27054	TCN2,ABCC1,SLC52A3,PLB1,F5,SLC19A1,SCARB1,APOB,SLC23A1,CUBN,LMBRD1,AWAT2
